# Supplementary material for: Application of genomic tools to study and potentially improve the upper thermal tolerance of farmed Atlantic salmon (Salmo salar)
Source: BMC Genomics. 2025 Mar 24;26:294. doi: 10.1186/s12864-025-11482-4 (PMC11934803; doi:10.1186/s12864-025-11482-4)
Supplement: Supplementary file 1 — Supplementary Material 1 [file 12864_2025_11482_MOESM1_ESM.xlsx]

## Sheet: Sequencing
Supplemental Table S1. Sequencing and alignment metrics of each biological replicate RNA-seq library.
Library Name1	Family	Ranking	Rearing Temperature	Sex	SRA Accession2	# of Raw Reads3	# of Uniquely Mapped Reads4	% of Uniquely Mapped Reads4	# of Multi-Mapped Reads4	% of Multi-Mapped Reads4	% of Overall Mapped Reads5
Sample_1	F1	Bottom	20°C	Female	SRR22985892	106225838	95697542	90.0888	3437660	3.23618	93.3249
Sample_2	F2	Bottom	10°C	Male	SRR22985687	427215610	383580342	89.7861	11204356	2.62265	92.4088
Sample_3	F4	Top	20°C	Male	SRR22985826	124483642	110355788	88.6508	3178234	2.55313	91.204
Sample_4	F2	Bottom	10°C	Male	SRR22985658	226862108	202992132	89.4782	5818256	2.56467	92.0429
Sample_5	F5	Bottom	10°C	Male	SRR22985880	263542298	233548172	88.6189	6677622	2.5338	91.1527
Sample_6	F6	Bottom	10°C	Female	SRR22985739	89850832	79919974	88.9474	2079436	2.31432	91.2617
Sample_7	F19	Top	10°C	Male	SRR22985844	131946904	116789382	88.5124	3569074	2.70493	91.2173
Sample_8	F18	Top	20°C	Female	SRR22985804	43684738	38805452	88.8307	1330336	3.04531	91.876
Sample_9	F20	Top	10°C	Female	SRR22985675	73218314	66099262	90.277	1587942	2.16878	92.4457
Sample_10	F20	Top	20°C	Female	SRR22985759;SRR22985770;SRR22985808;SRR22985891	184392000	164524244	89.2253	4168420	2.26063	91.4859
Sample_11	F6	Bottom	10°C	Female	SRR22985656;SRR22985810;SRR22985821;SRR22985832	126783220	114590992	90.3834	3413858	2.69267	93.0761
Sample_12	F6	Bottom	20°C	Female	SRR22985645	73741988	66712068	90.4669	2204584	2.98959	93.4565
Sample_13	F5	Bottom	10°C	Female	SRR22985890	158922356	142089856	89.4083	4451018	2.80075	92.2091
Sample_14	F20	Top	20°C	Female	SRR22985731;SRR22985742;SRR22985868;SRR22985879	133064830	119223976	89.5984	2847946	2.14027	91.7387
Sample_15	F18	Top	10°C	Male	SRR22985863	497085434	443148152	89.1493	15314790	3.08092	92.2302
Sample_16	F20	Top	10°C	Female	SRR22985852	364076254	321850672	88.402	8377528	2.30104	90.703
Sample_17	F18	Top	10°C	Male	SRR22985841	68369448	61249304	89.5858	1698194	2.48385	92.0696
Sample_18	F1	Bottom	10°C	Male	SRR22985715;SRR22985704;SRR22985796;SRR22985807	35446226	31308288	88.3262	983766	2.77538	91.1015
Sample_19	F6	Bottom	10°C	Male	SRR22985785	69069826	61026888	88.3554	1578880	2.28592	90.6413
Sample_20	F18	Top	10°C	Female	SRR22985676;SRR22985773;SRR22985774;SRR22985780	88875460	78817822	88.6834	2714440	3.05421	91.7377
Sample_21	F6	Bottom	20°C	Female	SRR22985769;SRR22985768;SRR22985771;SRR22985772	133971378	116805834	87.1872	7635204	5.69913	92.8863
Sample_22	F5	Bottom	10°C	Female	SRR22985764;SRR22985765;SRR22985766;SRR22985767	82526826	71933174	87.1634	3082974	3.73572	90.8991
Sample_23	F6	Bottom	20°C	Female	SRR22985763	39886010	36074282	90.4434	1151124	2.88603	93.3295
Sample_24	F2	Bottom	10°C	Female	SRR22985758;SRR22985760;SRR22985761;SRR22985762	133527832	117702664	88.1484	3672494	2.75036	90.8988
Sample_25	F4	Top	10°C	Female	SRR22985757	91563106	82431118	90.0266	1708962	1.86643	91.893
Sample_26	F1	Bottom	20°C	Female	SRR22985753;SRR22985754;SRR22985755;SRR22985756	50301518	45342612	90.1416	1201010	2.38762	92.5293
Sample_27	F18	Top	10°C	Male	SRR22985836	69859138	60888982	87.1597	2154160	3.08358	90.2432
Sample_28	F4	Top	20°C	Female	SRR22985833;SRR22985831;SRR22985834;SRR22985835	116724726	104868180	89.8423	2893102	2.47857	92.3209
Sample_29	F2	Bottom	20°C	Female	SRR22985829;SRR22985827;SRR22985828;SRR22985830	183984246	167898762	91.2571	3859904	2.09795	93.3551
Sample_30	F5	Bottom	10°C	Female	SRR22985823;SRR22985822;SRR22985824;SRR22985825	174088004	153512218	88.1808	4641824	2.66637	90.8472
Sample_31	F5	Bottom	10°C	Female	SRR22985820	88766160	79332126	89.372	2244976	2.52909	91.9011
Sample_32	F4	Top	10°C	Female	SRR22985819	104042872	92048894	88.4721	2414574	2.32075	90.7928
Sample_33	F2	Bottom	20°C	Female	SRR22985818	74171122	65608160	88.4551	2714818	3.66021	92.1153
Sample_34	F4	Top	10°C	Female	SRR22985814;SRR22985815;SRR22985816;SRR22985817	48521298	43207758	89.0491	1254382	2.58522	91.6343
Sample_35	F2	Bottom	10°C	Female	SRR22985813	38998894	34378800	88.1533	1559694	3.99933	92.1526
Sample_36	F6	Bottom	10°C	Female	SRR22985665;SRR22985809;SRR22985811;SRR22985812	165482668	146792884	88.7059	3136936	1.89563	90.6015
Sample_37	F18	Top	20°C	Female	SRR22985663;SRR22985661;SRR22985662;SRR22985664	26125100	23079054	88.3405	788826	3.01942	91.36
Sample_38	F20	Top	10°C	Male	SRR22985660	40173642	35796320	89.104	899836	2.23987	91.3439
Sample_39	F6	Bottom	10°C	Female	SRR22985659	82284022	74011068	89.9459	1930338	2.34595	92.2918
Sample_40	F2	Bottom	20°C	Female	SRR22985653;SRR22985654;SRR22985655;SRR22985657	121034786	107430460	88.76	2612026	2.15808	90.9181
Sample_41	F20	Top	20°C	Male	SRR22985649;SRR22985650;SRR22985651;SRR22985652	133354958	119222976	89.4027	3731770	2.79837	92.2011
Sample_42	F1	Bottom	10°C	Female	SRR22985775	73603526	63426106	86.1726	4639134	6.30287	92.4755
Sample_43	F18	Top	10°C	Female	SRR22985644;SRR22985646;SRR22985647;SRR22985648	123349664	109495620	88.7685	3395526	2.75276	91.5212
Sample_44	F19	Top	10°C	Male	SRR22985643	101685552	91169964	89.6587	1914794	1.88305	91.5418
Sample_45	F20	Top	10°C	Male	SRR22985639;SRR22985640;SRR22985641;SRR22985642	136198230	121116714	88.9268	2693234	1.97744	90.9042
Sample_46	F19	Top	20°C	Female	SRR22985638;SRR22985750;SRR22985751;SRR22985752	61538252	54805364	89.059	1385420	2.25132	91.3103
Sample_47	F5	Bottom	20°C	Female	SRR22985886;SRR22985887;SRR22985888;SRR22985889	326075842	289099792	88.6603	9221238	2.82794	91.4882
Sample_48	F20	Top	10°C	Male	SRR22985885	91571128	80677310	88.1034	2025016	2.21141	90.3148
Sample_49	F4	Top	20°C	Female	SRR22985881;SRR22985882;SRR22985883;SRR22985884	80817042	71520704	88.4971	2531186	3.132	91.6291
Sample_50	F5	Bottom	20°C	Female	SRR22985875;SRR22985876;SRR22985877;SRR22985878	189050380	171839080	90.8959	3836714	2.02947	92.9254
Sample_51	F19	Top	20°C	Female	SRR22985874	54469118	49130286	90.1984	1248600	2.29231	92.4907
Sample_52	F5	Bottom	20°C	Male	SRR22985870;SRR22985871;SRR22985872;SRR22985873	215104494	192867118	89.6621	5211416	2.42274	92.0848
Sample_53	F18	Top	20°C	Female	SRR22985869	82419996	72780568	88.3045	3082094	3.7395	92.044
Sample_54	F4	Top	10°C	Female	SRR22985867	63130056	56492798	89.4864	1159902	1.83732	91.3237
Sample_55	F1	Bottom	10°C	Female	SRR22985866	56512164	50576034	89.4958	1680604	2.97388	92.4697
Sample_56	F19	Top	10°C	Female	SRR22985865	54202374	48575536	89.6188	1380778	2.54745	92.1663
Sample_57	F19	Top	20°C	Female	SRR22985749	80803726	72746646	90.0288	2244452	2.77766	92.8065
Sample_58	F18	Top	20°C	Male	SRR22985745;SRR22985746;SRR22985747;SRR22985748	71817904	64325432	89.5674	2204538	3.06962	92.637
Sample_59	F20	Top	10°C	Female	SRR22985743;SRR22985740;SRR22985741;SRR22985744	96873768	86198000	88.9797	2574776	2.65787	91.6376
Sample_60	F1	Bottom	20°C	Female	SRR22985735;SRR22985736;SRR22985737;SRR22985738	113577960	103356772	91.0007	2576724	2.26868	93.2694
Sample_61	F19	Top	10°C	Female	SRR22985733;SRR22985730;SRR22985732;SRR22985734	64020220	56690068	88.5503	1904298	2.97453	91.5248
Sample_62	F20	Top	20°C	Male	SRR22985726;SRR22985727;SRR22985728;SRR22985729	50941460	46047738	90.3934	1286922	2.52628	92.9197
Sample_63	F4	Top	10°C	Male	SRR22985722;SRR22985723;SRR22985724;SRR22985725	96069662	84662244	88.1259	2016004	2.09848	90.2244
Sample_64	F1	Bottom	20°C	Male	SRR22985864	66506154	59417578	89.3415	2151774	3.23545	92.5769
Sample_65	F20	Top	20°C	Male	SRR22985859;SRR22985860;SRR22985861;SRR22985862	95076638	85277928	89.6939	2284882	2.4032	92.0971
Sample_66	F1	Bottom	20°C	Male	SRR22985858;SRR22985855;SRR22985856;SRR22985857	109469192	98121034	89.6335	3169436	2.89528	92.5287
Sample_67	F2	Bottom	10°C	Female	SRR22985854	110820986	99331824	89.6327	2559902	2.30994	91.9426
Sample_68	F20	Top	20°C	Female	SRR22985849;SRR22985853;SRR22985850;SRR22985851	46371768	40993182	88.4012	1142932	2.46472	90.8659
Sample_69	F1	Bottom	10°C	Male	SRR22985845;SRR22985846;SRR22985847;SRR22985848	89882400	79566334	88.5227	2994920	3.33204	91.8548
Sample_70	F5	Bottom	20°C	Female	SRR22985839;SRR22985843;SRR22985840;SRR22985842	89130238	81235506	91.1425	1436120	1.61126	92.7537
Sample_71	F19	Top	10°C	Female	SRR22985838	71344362	63728600	89.3253	1658460	2.32458	91.6499
Sample_72	F5	Bottom	10°C	Male	SRR22985720;SRR22985721;SRR22985719;SRR22985837	78535414	69061606	87.9369	1978850	2.51969	90.4566
Sample_73	F18	Top	20°C	Female	SRR22985716;SRR22985717;SRR22985718;SRR22985714	177859256	157596144	88.6072	4975368	2.79736	91.4046
Sample_74	F4	Top	10°C	Male	SRR22985713;SRR22985710;SRR22985711;SRR22985712	132435880	117488278	88.7133	4033888	3.04592	91.7592
Sample_75	F18	Top	10°C	Female	SRR22985709;SRR22985706;SRR22985707;SRR22985708	166342568	148111938	89.0403	4875394	2.93094	91.9712
Sample_76	F18	Top	20°C	Male	SRR22985705	91363164	81650314	89.369	3040272	3.32768	92.6966
Sample_77	F6	Bottom	20°C	Male	SRR22985703;SRR22985700;SRR22985701;SRR22985702	194244726	172987698	89.0566	6015332	3.09678	92.1534
Sample_78	F19	Top	20°C	Female	SRR22985699;SRR22985696;SRR22985697;SRR22985698	182671402	165194874	90.4328	4075640	2.23113	92.6639
Sample_79	F5	Bottom	20°C	Male	SRR22985694;SRR22985695;SRR22985805;SRR22985806	324511860	291665810	89.8783	5573624	1.71754	91.5959
Sample_80	F1	Bottom	10°C	Male	SRR22985803;SRR22985800;SRR22985801;SRR22985802	199362268	173852910	87.2045	6739098	3.38033	90.5848
Sample_81	F5	Bottom	20°C	Male	SRR22985799;SRR22985795;SRR22985797;SRR22985798	161243866	146732066	91.0001	2888158	1.79117	92.7913
Sample_82	F1	Bottom	10°C	Female	SRR22985793;SRR22985791;SRR22985792;SRR22985794	169387552	151314056	89.3301	4735874	2.79588	92.126
Sample_83	F1	Bottom	20°C	Male	SRR22985790	141662872	128606642	90.7836	3649588	2.57625	93.3598
Sample_84	F4	Top	20°C	Female	SRR22985789;SRR22985786;SRR22985787;SRR22985788	80314218	73207036	91.1508	1392474	1.73378	92.8846
Sample_85	F6	Bottom	10°C	Male	SRR22985784;SRR22985781;SRR22985782;SRR22985783	80528338	72020422	89.4349	1909450	2.37115	91.806
Sample_86	F6	Bottom	20°C	Female	SRR22985693;SRR22985690;SRR22985691;SRR22985692	134659262	117695222	87.4022	5048446	3.74905	91.1513
Sample_87	F19	Top	10°C	Male	SRR22985689;SRR22985685;SRR22985686;SRR22985688	104167094	92030362	88.3488	2580046	2.47683	90.8256
Sample_88	F19	Top	20°C	Female	SRR22985683;SRR22985681;SRR22985682;SRR22985684	102679368	92174918	89.7697	2259814	2.20085	91.9705
Sample_89	F2	Bottom	10°C	Female	SRR22985679;SRR22985677;SRR22985678;SRR22985680	178305698	157156604	88.1389	7453944	4.18043	92.3193
Sample_90	F2	Bottom	20°C	Female	SRR22985671;SRR22985672;SRR22985674;SRR22985673	163426954	145835194	89.2357	4486250	2.74511	91.9808
Sample_91	F2	Bottom	20°C	Male	SRR22985670	197211760	176074564	89.282	5683932	2.88215	92.1641
Sample_92	F4	Top	20°C	Male	SRR22985669;SRR22985666;SRR22985667;SRR22985668	169737936	151502140	89.2565	3839834	2.26221	91.5187
Sample_93	F19	Top	20°C	Male	SRR22985779;SRR22985776;SRR22985777;SRR22985778	146589188	130858940	89.2692	3533096	2.4102	91.6794
1 Sample identifier. Liver samples were randomized before RNA extraction. In the columns to the right, the family, ranking (i.e., top or bottom thermally tolerant family), rearing temperature at sampling and sex are indicated.
2 Accession number of sequencing results for each sample submitted to the NCBI Sequence Read Archive (SRA) database (http://www.ncbi.nlm.nih.gov/sra; bioproject: PRJNA912749). Samples with four SRA numbers were sequenced on a NovaSeq S4 flowcell while samples with a single SRA number were sequenced on a NovaSeq Xp workflow. All samples were sequenced on the same NovaSeq 6000 platform.
3 Total number of reads generated by Illumina (sequence length: 150 nt).
4 Total number and percent of the raw reads that were uniquely mapped (i.e., aligned to a single location) or multi-mapped (i.e., aligned to more than one location) to the Atlantic salmon genome using STAR.
5 Percent of raw reads that were mapped (i.e., sum of uniquely and multi-mapped reads) to the Atlantic salmon genome using STAR.
