# Supplementary material for: Application of genomic tools to study and potentially improve the upper thermal tolerance of farmed Atlantic salmon (Salmo salar)
Source: BMC Genomics. 2025 Mar 24;26:294. doi: 10.1186/s12864-025-11482-4 (PMC11934803; doi:10.1186/s12864-025-11482-4)
Supplement: Supplementary file 2 — Supplementary Material 2 [file 12864_2025_11482_MOESM2_ESM.xlsx]

## Sheet: Sheet1
Supplemental Table S2. Lists of vitellogenin transcripts and transcripts that were hierarchically clustered and significantly correlated (p < 0.05) with vitellogenin expression that were removed from the differential expression analyses comparing the top and bottom families at 10 and 20°C.
10°C: Top vs. Bottom Families
Transcript ID	Salmo salar RefSeq Hit	Salmo salar RefSeq Annotation	Top Families Mean FPKM	Bottom Families Mean FPKM	Top Families Mean TPM	Bottom Families Mean TPM	log2(FC)	p-value	FDR-adjusted p-value	Contig Sequence
ENSSSAT00000199607	XM_014168660.2	PREDICTED: Salmo salar vitellogenin (LOC100136426), mRNA	0.00166667	0.225833	0.00291667	0.392083	-6.69297	8.53422e-06	0.00133042	AAAAATATAATTAAACAAAGATACAGGCGCAGAAATGTAATGTGACGGTACTAAAGTGAACCATTCATTTTTTCAGATACTGGATCCTGGATGCTATTCCTGCCATTGGAACTCCAGTTACTTTGAAATTCATCAAGGAGGAGTTAGTGGATGGTCACATTACTATTGCTGAAGCTGCTCCAGCTCTGGTGGCCGCTGTGCACATGGTCACTGCTGATGTGGAAACCGTCAAGCTTTTTGAAGTAGGTACACCTTACAATTAGGTTTATTCTTGAATCCTGGTTAAGACTGAAAACCATCCTTTCTGCACCATCAGACCCTAGCTTTCAACCACAAGATTCCGGTAAACCGAGTTCTGCATGAGGTTGCCATGCTTGGTTATGGTACCAGGATTTCCAA…
ENSSSAT00000112418	NO HIT	-	2.30083	11.1962	3.94917	19.4075	-2.34067	3.78383e-06	0.000732607	AGAACTGAGGAGTAACAGCCTTAACAAAGCGTTAAGACAAACAGGCATAGGAAGGGGCACTGGGCGATTCTCACTAGATTTGGAGTCGATAGTCTCTCTGAAGAGACAAATAAATAATCTCTCCATATAGCCTCTGTCCTCAGGTCAGGATGAGGGCCACACTACTCTGCCTGCTGTGTATGGCCATGTGTTTAGCAGGGATCCCAGCCAGCCCCGTCCGGAAGGCCCAGAAGACTAACCAGGCTGCCCCCATTGATGACATGAACGTGCTGATGTACGGCGTGCTGCAGTTCAGCGAGACCCTCCACCACGTCTACGAGAGCACAGATGCCAAGTTCGCTCGGATCGAGAGGTCGCTGAGGAGACATGAGGAAAGGCTGGAGAGGCTGGGGCAGGAGG…
ENSSSAT00000204362	XM_014168660.2	PREDICTED: Salmo salar vitellogenin (LOC100136426), mRNA	2.06417	82.1325	3.54083	142.653	-5.36165	1.24948e-06	0.00033059	CTCTCCTTCTCTCTCCTTCTCTCTCCTCCTCTTTCCTTCTCATATCTTCTCTCTCGTTTTCTTTTTCCTCCCTCCTTCTCTTCCCTTCTCATTTCTTCTCTCTCGTTCTCCCTCCTCTCCCTCCTCCTCTCCCTCCTCCCTCCTCCCTCCCTCCCTCTCTTCAGGAGATGATGGGTGATCATGAGATCTGTTTCAGTGGGTTCCAGGCGGAGGATCTGCACTCCTCGACGGATCCTCTGTGGATCCTAGGGGACGTGTTCCTCTCTGATTACTATAGCATCTATGACCGGGGACAGGACAGGGTGGGCTTCGCTAAGGCCAGACACACACGCTATACAACGTTGGATGCAGAGATGGATAGATAGATGGAAGGTGGGAAGGGTAAACTGAGCGATGGAA…
ENSSSAT00000171764	NO HIT	-	0.46375	19.3762	0.795417	33.6329	-5.43382	1.46003e-07	6.50742e-05	TGATAGGAGCTACCCCCACCTCCCTTGCAGAAGTGTGCCCATTCCATGCCAGTCTGTAGAGTTACAGGGGCTGCACGAGGCTCAATTCCATTTAAATTCCAGTTGATTCAGGAAGTACACTGAAATTCCAATTCTCTTCAATGCTTTTCAATGAGGAAAATGTGTTGCAGTACCTGCTTGACTGCGCCCGGCTCTCCAGCCTGCCCCAGGTGACCATCATGCTCAACGGGGTGGAATACGTGCTCACTGCTGAGTCCTACGTCAGAAGGGTGGGTACTGGTCCAACATACAGTGAATGAACATGACAAGTGAGATATTTCCAGATTTCGGCATACATACTATTACAGTATATACTTTAACTTGTGTGTGATAAACATTTTAGTATAAATTATAGCTATA…
ENSSSAT00000181080	XM_045700250.1	PREDICTED: Salmo salar cathepsin E-like (LOC106576650), transcript variant X1, mRNA	0.0025	0.911667	0.00416667	1.58125	-9.02512	3.26908e-09	3.10142e-06	AAAAATATAATTAAACAAAGATACAGGCGCAGAAATGTAATGTGACGGTACTAAAGTGAACCATTCATTTTTTCAGATACTGGATCCTGGATGCTATTCCTGCCATTGGAACTCCAGTTACTTTGAAATTCATCAAGGAGGAGTTAGTGGATGGTCACATTACTATTGCTGAAGCTGCTCCAGCTCTGGTGGCCGCTGTGCACATGGTCACTGCTGATGTGGAAACCGTCAAGCTTTTTGAAGTAGGTACACCTTACAATTAGGTTTATTCTTGAATCCTGGTTAAGACTGAAAACCATCCTTTCTGCACCATCAGACCCTAGCTTTCAACCACAAGATTCCGGTAAACCGAGTTCTGCATGAGGTTGCCATGCTTGGTTATGGTACCAGGATTTCCAA…
ENSSSAT00000103139	XM_045700250.1	PREDICTED: Salmo salar cathepsin E-like (LOC106576650), transcript variant X1, mRNA	0.00541667	1.09292	0.00916667	1.89583	-7.84976	2.78535e-06	0.000585338	AAAAATATAATTAAACAAAGATACAGGCGCAGAAATGTAATGTGACGGTACTAAAGTGAACCATTCATTTTTTCAGATACTGGATCCTGGATGCTATTCCTGCCATTGGAACTCCAGTTACTTTGAAATTCATCAAGGAGGAGTTAGTGGATGGTCACATTACTATTGCTGAAGCTGCTCCAGCTCTGGTGGCCGCTGTGCACATGGTCACTGCTGATGTGGAAACCGTCAAGCTTTTTGAAGTAGGTACACCTTACAATTAGGTTTATTCTTGAATCCTGGTTAAGACTGAAAACCATCCTTTCTGCACCATCAGACCCTAGCTTTCAACCACAAGATTCCGGTAAACCGAGTTCTGCATGAGGTTGCCATGCTTGGTTATGGTACCAGGATTTCCAA…
ENSSSAT00000103329	XM_014168660.2	PREDICTED: Salmo salar vitellogenin (LOC100136426), mRNA	0.0179167	2.43542	0.03	4.2325	-7.1863	1.19803e-10	2.04003e-07	AAAAATATAATTAAACAAAGATACAGGCGCAGAAATGTAATGTGACGGTACTAAAGTGAACCATTCATTTTTTCAGATACTGGATCCTGGATGCTATTCCTGCCATTGGAACTCCAGTTACTTTGAAATTCATCAAGGAGGAGTTAGTGGATGGTCACATTACTATTGCTGAAGCTGCTCCAGCTCTGGTGGCCGCTGTGCACATGGTCACTGCTGATGTGGAAACCGTCAAGCTTTTTGAAGTAGGTACACCTTACAATTAGGTTTATTCTTGAATCCTGGTTAAGACTGAAAACCATCCTTTCTGCACCATCAGACCCTAGCTTTCAACCACAAGATTCCGGTAAACCGAGTTCTGCATGAGGTTGCCATGCTTGGTTATGGTACCAGGATTTCCAA…
ENSSSAT00000221461	XM_014168660.2	PREDICTED: Salmo salar vitellogenin (LOC100136426), mRNA	0.00208333	1.10833	0.00333333	1.92417	-9.21777	3.00392e-07	0.000115312	AAAAATATAATTAAACAAAGATACAGGCGCAGAAATGTAATGTGACGGTACTAAAGTGAACCATTCATTTTTTCAGATACTGGATCCTGGATGCTATTCCTGCCATTGGAACTCCAGTTACTTTGAAATTCATCAAGGAGGAGTTAGTGGATGGTCACATTACTATTGCTGAAGCTGCTCCAGCTCTGGTGGCCGCTGTGCACATGGTCACTGCTGATGTGGAAACCGTCAAGCTTTTTGAAGTAGGTACACCTTACAATTAGGTTTATTCTTGAATCCTGGTTAAGACTGAAAACCATCCTTTCTGCACCATCAGACCCTAGCTTTCAACCACAAGATTCCGGTAAACCGAGTTCTGCATGAGGTTGCCATGCTTGGTTATGGTACCAGGATTTCCAA…
ENSSSAT00000128183	XM_014168660.2	PREDICTED: Salmo salar vitellogenin (LOC100136426), mRNA	0.270833	7.54083	0.46375	13.08	-4.96973	2.15798e-08	1.37799e-05	CCTCGGATTGTCTCTTGTTCTGAATCCATGGCCATGCAGTGGAGTGTTGTTTGTCTCGTAGCAGTGGCCATGCTTGGCTGTCTGTGTGACGCTCAATTGAAGTGGTCTTACCAACTCCCTCAGAAGCTTGCCCAACCCCTTCCTCAGAAGCCTGCCCAACCTCTTCCTCAGTGGCCTGTCCAACACCTTCCTCAGAAGCCTGCCCAACCCCTTCCTCAGAGGCCTGTCCAACCCCTTCCTCAGAGACCTGCTCAACCCTTTCTTCAGAAGCCTGCCCAACCCATACCTCAACGGATACCCTACACCAAAGACGACACAAAACAGACCTGTGAGGTTGTGGACAAGGACAAGGTGTCGTGTGGACTTTCTGGCATCACTGCTGCCCAATGCCAGGCCATC…
ENSSSAT00000215385	XM_014168660.2	PREDICTED: Salmo salar vitellogenin (LOC100136426), mRNA	1.39583	23.9242	2.38417	41.5588	-4.16429	8.74167e-12	1.81417e-08	CCTCGGATTGTCTCTTGTTCTGAATCCATGGCCATGCAGTGGAGTGTTGTTTGTCTCGTAGCAGTGGCCATGCTTGGCTGTCTGTGTGACGCTCAATTGAAGTGGTCTTACCAACTCCCTCAGAAGCTTGCCCAACCCCTTCCTCAGAAGCCTGCCCAACCTCTTCCTCAGTGGCCTGTCCAACACCTTCCTCAGAAGCCTGCCCAACCCCTTCCTCAGAGGCCTGTCCAACCCCTTCCTCAGAGACCTGCTCAACCCTTTCTTCAGAAGCCTGCCCAACCCATACCTCAACGGATACCCTACACCAAAGACGACACAAAACAGACCTGTGAGGTTGTGGACAAGGACAAGGTGTCGTGTGGACTTTCTGGCATCACTGCTGCCCAATGCCAGGCCATC…
ENSSSAT00000128126	NM_001123697.1	Salmo salar eggshell protein (LOC100136930), mRNA	4.59833	92.1817	7.84458	160.014	-4.40686	4.1896e-13	1.1593e-09	GGCCTGCCCAACCCCTTCCTCAGTGGCCTGCCCAACCCCTTCCTCAGAGGCCTGCTGAACCTCTTCCTCAGTGGCCTGCCCAACCCCTTCCTCAGTGGCCTGCCCAACCCCTTCCTCAGTGGCCTGCCCAACCCCTTCCTCAGTGGCCTGCCCAACACCTTCCTCAGAAGCCTGCCCAACCTCTTCCTCAGTGGCCTGTCCAACACCTTCCTCAGAAGCCTGCCCAACCCCTTCCTCAGAGGCCTGTCCAACCCCTTCCTCAGAGACCTGCTCAACCCTTTCTTCAGAAGCCTGCCCAACCCATACCTCAACGGATACCCTACACCAAAGACGACACAAAACAGACCTGTGAGGTTGTGGACAAGGACAAGGTGTCGTGTGGACTTTCTGGCATCACTG…
ENSSSAT00000195291	NM_001123697.1	Salmo salar eggshell protein (LOC100136930), mRNA	0.0254167	0.57	0.0441667	0.99	-4.66993	1.76948e-07	7.53278e-05	GGCCTGCCCAACCCCTTCCTCAGTGGCCTGCCCAACCCCTTCCTCAGAGGCCTGCTGAACCTCTTCCTCAGTGGCCTGCCCAACCCCTTCCTCAGTGGCCTGCCCAACCCCTTCCTCAGTGGCCTGCCCAACCCCTTCCTCAGTGGCCTGCCCAACACCTTCCTCAGAAGCCTGCCCAACCTCTTCCTCAGTGGCCTGTCCAACACCTTCCTCAGAAGCCTGCCCAACCCCTTCCTCAGAGGCCTGTCCAACCCCTTCCTCAGAGACCTGCTCAACCCTTTCTTCAGAAGCCTGCCCAACCCATACCTCAACGGATACCCTACACCAAAGACGACACAAAACAGACCTGTGAGGTTGTGGACAAGGACAAGGTGTCGTGTGGACTTTCTGGCATCACTG…
ENSSSAT00000148561	NM_001123697.1	Salmo salar eggshell protein (LOC100136930), mRNA	0.00416667	11.3021	0.00708333	19.5712	-11.7447	1.67816e-06	0.000408229	TGGACACAGAGGGACTTGACCTCTCAATCTGCTTCACTACAGCCCCGTCAATATGAATTGGAGAATGCTTGGCCCTCCGTTTCCTGTAGTCCACAATCAGCTTCTTTGTCTTGCTGAAGTTGAGGGAGAGGTTGTTGTTCTGGCACCACACTGCCAAGTCTCTGGCCTCCTCCCTAGAGGCTGTCTTATCGTTGCTAGTGATTAGGCCTACCACCGTTGCGTCATCATCAAACTTAACCTCTATGGGCTAGGTGGGACGCTAGCGTGCCACCCGTGGTGCACTCCATCAACAGCAGGTGCATTTCAAGAGCGGCAAATTTGAATCCAAATAAATGTCAAAATTCAAATTTTTCAAAAATACAACTATTTTACACCATTTGAAAGATAAACATCTCCTTA…
ENSSSAT00000007439	NM_001123697.1	Salmo salar eggshell protein (LOC100136930), mRNA	0.00166667	2.06333	0.00333333	3.55	-10.4354	3.12579e-16	1.15324e-12	CTCCTGGGTAGGTCTGGGGTGGGGAGGGAGGGAGACTGGTGGACCTGATAGACATGACTTTACTAGACTTTCTCATGGGTAGATCTGGGTCAGGACATAATAACATATTAGAACTATGATAGTAATGATACTGTAATAATAATACCTTTCTATTGTGCTGTTCATGGAGACCAGTCTTTTCAATTAGCAGAAAGAGGAAAAAGCAGAAAATAAAACACAAACAAACGAGTTCAACACAAATTATTTTGTTCCAGGTAATATGGACCGACACCACTATGAGACGTTTGAGAAGTTTGGCAGCAACACTTTCCTTCTGCACTTAGACAATGGGAGGGCGTGAGTATCCTGACAATGAAATTGATGATCTGTTTTTTTTAATGGTGTGTGCATGCATGTGTG…
ENSSSAT00000161010	XM_014215683.2	PREDICTED: Salmo salar vitellogenin 3, phosvitinless (vtg3), transcript variant X1, mRNA	0	0.85125	0	1.4675	-23.6976	4.48694e-24	3.31087e-20	CCACACCATGACTGACCCACTGCCAAACCGGTCATGCTGGAGGATGTTGCAGGCAGCAGAATGTTCTCCACGGCGTCTCCAGACTCTGTCACGTCTGTCACATGTGCTCAGTGTGAACCTACTTTCATCTGTGAAGAGCACAGGGCGCCAGTGGCGAATTTGCCAATCTTGGTGTTCTCTGGCAAATGCCAAACGTCCTGCATGGTGTTGGGCTGTAAGCACAACCCCCACCTGTGGACGTCGGGCCCTCATACCACCCTCATGGAGTCTGTTTCTGACCGTTTGAGCAGACACATCAAATCAAATCAAATGTATTTATATAGCCCTTCGTACATCAGCTGATATCTCAAAGTGCTGTACAGAAACCCAGCCTAAAACCCCAAACAGCAAGCAATGCAT…
ENSSSAT00000246376	XM_045690958.1	PREDICTED: Salmo salar extracellular serine/threonine protein kinase FAM20C-like (LOC106591397), transcript variant X1, mRNA	0	1.095	0	1.88708	-25.1289	1.93271e-35	3.20878e-31	CCACACCATGACTGACCCACTGCCAAACCGGTCATGCTGGAGGATGTTGCAGGCAGCAGAATGTTCTCCACGGCGTCTCCAGACTCTGTCACGTCTGTCACATGTGCTCAGTGTGAACCTACTTTCATCTGTGAAGAGCACAGGGCGCCAGTGGCGAATTTGCCAATCTTGGTGTTCTCTGGCAAATGCCAAACGTCCTGCATGGTGTTGGGCTGTAAGCACAACCCCCACCTGTGGACGTCGGGCCCTCATACCACCCTCATGGAGTCTGTTTCTGACCGTTTGAGCAGACACATCAAATCAAATCAAATGTATTTATATAGCCCTTCGTACATCAGCTGATATCTCAAAGTGCTGTACAGAAACCCAGCCTAAAACCCCAAACAGCAAGCAATGCAT…
ENSSSAT00000253811	XM_014148639.2	PREDICTED: Salmo salar zona pellucida sperm-binding protein 4 (LOC106573520), mRNA	0	1.18958	0	2.05333	-23.7173	4.409e-23	2.92802e-19	CTACTTCTCTGATAGAGTTCAGTGTGTCAAATCGGAGGGCCTGCTGTCCGGACCTCTGGCAGTCTCTATGGGGTACCACAGGGTTCAATTCTTGGGCCAACTCTTTTCTCTGTATACATCAATGATGTCGCTCTTGCTGCTGGTGAATCTCTGATCCACCTCTACGCAGACGACACCATTCTGTATACTTCTGGCCCTTCATTGGACACTGTGTTAACAACCCTCCAGACGAGCTTCAATGCCATACAACTCTCCTTCCGTGGTCTCCAACTGCTCCTAAATACAAGTAAAACTAAATGCATGCTCTTCAACCGATCGCTGCCTGCACCTGCCCGCCTGTCCAGCATCACTTCTCTGGACGGTTCTAACTTAGAATTTGTGGACAACTACAAATACCTA…
ENSSSAT00000148654	XM_014148639.2	PREDICTED: Salmo salar zona pellucida sperm-binding protein 4 (LOC106573520), mRNA	0.00208333	6.39208	0.00416667	11.0613	-11.6942	2.76719e-08	1.6408e-05	TGGACACAGAGGGACTTGACCTCTCAATCTGCTTCACTACAGCCCCGTCAATATGAATTGGAGAATGCTTGGCCCTCCGTTTCCTGTAGTCCACAATCAGCTTCTTTGTCTTGCTGAAGTTGAGGGAGAGGTTGTTGTTCTGGCACCACACTGCCAAGTCTCTGGCCTCCTCCCTAGAGGCTGTCTTATCGTTGCTAGTGATTAGGCCTACCACCGTTGCGTCATCATCAAACTTAACCTCTATGGGCTAGGTGGGACGCTAGCGTGCCACCCGTGGTGCACTCCATCAACAGCAGGTGCATTTCAAGAGCGGCAAATTTGAATCCAAATAAATGTCAAAATTCAAATTTTTCAAAAATACAACTATTTTACACCATTTGAAAGATAAACATCTCCTTA…
ENSSSAT00000134216	XM_014148639.2	PREDICTED: Salmo salar zona pellucida sperm-binding protein 4 (LOC106573520), mRNA	0	1.35125	0	2.3375	-26.6642	8.06764e-26	7.65388e-22	AACCCACTCAACAGGCTTTATTATGAGCACATACTGATCTCAACTTATGTAACGTTAGTTAATTATATATTTTGTTACGATTGTTTTGTCGACAGAAAATTGCTTTAAAAGGCAGTCTGGGACTGTTGTTCCTCACATCACACTGGCCATGAGAGCAGTAGTACTTGCACTGACTCTAGCCCTTGTGGGTAAGTACAGCTTTTCTGTCTTATTATAGTGCGGATATTATAACTAACTTCATGAAAATATAACTAAGTTATGTAAATATTGAAATGTACAATTGTGTATCTATGACATTTTTTGAAAAACATTCAGTAACATATTGTGACAATTATTTTTGTTTTATCTTGTAGCGAGTCAATCTGTTAACTTTGGTAAGTACATATTATCTTTATGGAT…
ENSSSAT00000137057	XM_014215683.2	PREDICTED: Salmo salar vitellogenin 3, phosvitinless (vtg3), transcript variant X1, mRNA	0.00916667	9.87917	0.0158333	17.0937	-10.3514	1.31948e-10	2.19066e-07	AACCCACTCAACAGGCTTTATTATGAGCACATACTGATCTCAACTTATGTAACGTTAGTTAATTATATATTTTGTTACGATTGTTTTGTCGACAGAAAATTGCTTTAAAAGGCAGTCTGGGACTGTTGTTCCTCACATCACACTGGCCATGAGAGCAGTAGTACTTGCACTGACTCTAGCCCTTGTGGGTAAGTACAGCTTTTCTGTCTTATTATAGTGCGGATATTATAACTAACTTCATGAAAATATAACTAAGTTATGTAAATATTGAAATGTACAATTGTGTATCTATGACATTTTTTGAAAAACATTCAGTAACATATTGTGACAATTATTTTTGTTTTATCTTGTAGCGAGTCAATCTGTTAACTTTGGTAAGTACATATTATCTTTATGGAT…
ENSSSAT00000134502	XM_014168660.2	PREDICTED: Salmo salar vitellogenin (LOC100136426), mRNA	2.39	1717.96	4.09292	2972.73	-9.68623	3.68552e-28	4.8951e-24	GTGGCCACCTCAGAACTAGTGATAACCCACTCAACAGGCTTTATTATGAGCACATACTGATCTCAACTTATGTAACGTTAGTTAATTATATATTTTGTTACGATTGTTTTGTCGACAGAAAATTGCTTTAAAAGGCAGTCTGGGACTGTTGTTCCTCACATCACACTGGCCATGAGAGCAGTAGTACTTGCACTGACTCTAGCCCTTGTGGGTAAGTACAGCTTTTCTGTCTTATTATAGTGCGGATATTATAACTAACTTCATGAAAATATAACTAAGTTATGTAAATATTGAAATGTACAATTGTGTATCTATGACATTTTTTGAAAAACATTCAGTAACATATTGTGACAATTATTTTTGTTTTATCTTGTAGCGAGTCAATCTGTTAACTTTGGT…
ENSSSAT00000134463	XM_014168660.2	PREDICTED: Salmo salar vitellogenin (LOC100136426), mRNA	0.01125	9.24417	0.0191667	15.9929	-9.84417	1.21333e-07	5.59562e-05	AACCCACTCAACAGGCTTTATTATGAGCACATACTGATCTCAACTTATGTAACGTTAGTTAATTATATATTTTGTTACGATTGTTTTGTCGACAGAAAATTGCTTTAAAAGGCAGTCTGGGACTGTTGTTCCTCACATCACACTGGCCATGAGAGCAGTAGTACTTGCACTGACTCTAGCCCTTGTGGGTAAGTACAGCTTTTCTGTCTTATTATAGTGCGGATATTATAACTAACTTCATGAAAATATAACTAAGTTATGTAAATATTGAAATGTACAATTGTGTATCTATGACATTTTTTGAAAAACATTCAGTAACATATTGTGACAATTATTTTTGTTTTATCTTGTAGCGAGTCAATCTGTTAACTTTGGTAAGTACATATTATCTTTATGGAT…
ENSSSAT00000136405	XM_014168660.2	PREDICTED: Salmo salar vitellogenin (LOC100136426), mRNA	0.00416667	4.49792	0.00791667	7.78042	-10.4333	2.06093e-10	2.97535e-07	AACCCACTCAACAGGCTTTATTATGAGCACATACTGATCTCAACTTATGTAACGTTAGTTAATTATATATTTTGTTACGATTGTTTTGTCGACAGAAAATTGCTTTAAAAGGCAGTCTGGGACTGTTGTTCCTCACATCACACTGGCCATGAGAGCAGTAGTACTTGCACTGACTCTAGCCCTTGTGGGTAAGTACAGCTTTTCTGTCTTATTATAGTGCGGATATTATAACTAACTTCATGAAAATATAACTAAGTTATGTAAATATTGAAATGTACAATTGTGTATCTATGACATTTTTTGAAAAACATTCAGTAACATATTGTGACAATTATTTTTGTTTTATCTTGTAGCGAGTCAATCTGTTAACTTTGGTAAGTACATATTATCTTTATGGAT…
ENSSSAT00000135644	XM_014168660.2	PREDICTED: Salmo salar vitellogenin (LOC100136426), mRNA	0.00625	2.51792	0.0108333	4.35875	-8.99564	1.08306e-05	0.00155623	AACCCACTCAACAGGCTTTATTATGAGCACATACTGATCTCAACTTATGTAACGTTAGTTAATTATATATTTTGTTACGATTGTTTTGTCGACAGAAAATTGCTTTAAAAGGCAGTCTGGGACTGTTGTTCCTCACATCACACTGGCCATGAGAGCAGTAGTACTTGCACTGACTCTAGCCCTTGTGGGTAAGTACAGCTTTTCTGTCTTATTATAGTGCGGATATTATAACTAACTTCATGAAAATATAACTAAGTTATGTAAATATTGAAATGTACAATTGTGTATCTATGACATTTTTTGAAAAACATTCAGTAACATATTGTGACAATTATTTTTGTTTTATCTTGTAGCGAGTCAATCTGTTAACTTTGGTAAGTACATATTATCTTTATGGAT…
ENSSSAT00000134842	XM_014168660.2	PREDICTED: Salmo salar vitellogenin (LOC100136426), mRNA	0.0520833	39.0858	0.0895833	67.5633	-9.80543	1.3904e-10	2.25211e-07	AACCCACTCAACAGGCTTTATTATGAGCACATACTGATCTCAACTTATGTAACGTTAGTTAATTATATATTTTGTTACGATTGTTTTGTCGACAGAAAATTGCTTTAAAAGGCAGTCTGGGACTGTTGTTCCTCACATCACACTGGCCATGAGAGCAGTAGTACTTGCACTGACTCTAGCCCTTGTGGGTAAGTACAGCTTTTCTGTCTTATTATAGTGCGGATATTATAACTAACTTCATGAAAATATAACTAAGTTATGTAAATATTGAAATGTACAATTGTGTATCTATGACATTTTTTGAAAAACATTCAGTAACATATTGTGACAATTATTTTTGTTTTATCTTGTAGCGAGTCAATCTGTTAACTTTGGTAAGTACATATTATCTTTATGGAT…
ENSSSAT00000126818	XM_014168660.2	PREDICTED: Salmo salar vitellogenin (LOC100136426), mRNA	0	0.2	0	0.345833	-23.9365	9.55016e-39	2.11409e-34	TGATAACCCACTCAACAGGCTTTATTATGAGCACATACTGATCTCAACTTATGTAACGTTAGTTAATTATATATTTTGTTACGATTGTTTTGTCGACAGAAAATTGCTTTAAAAGGCAGTCTGGGACTGTTGTTCCTCACATCACACTGGCCATGAGAGCAGTAGTACTTGCACTGACTCTAGCCCTTGTGGGTAAGTACAGCTTTTCTGTCTTATTATAGTGCGGATATTATAACTAACTTCATGAAAATATAACTAAGTTATGTAAATATTGAAATGTACAATTGTGTATCTATGACATTTTTTGAAAAACATTCAGTAACATATTGTGACAATTATTTTTGTTTTATCTTGTAGCGAGTCAATCTGTTAACTTTGGTAAGTACATATTATCTTTAT…
ENSSSAT00000118077	XM_014168660.2	PREDICTED: Salmo salar vitellogenin (LOC100136426), mRNA	0.511667	1.00167	0.877083	1.73375	-1.14629	6.94751e-06	0.00115926	TTTCCAAAAATGCCAGTGAGCTGATGGTGCTGGGGAAGAAGGAGGTGACATTGCGCACCTAGCCTACTTCCTCAACTTATCCAGGAGTAGCATACTCTCTAGCTCCACACACTTATGGGAAGTCTACTAAAGTAGTGCCTGAAACAGGTGGATTCTCCTTCGCACAGCTACACACAACATATTATTTTTTTTTTGTTCTGAGACGGACCGGCATCACCACAAAATGAATTCGCTCTCCGCTTGGTTTTGGAGTGAGAGTTTCTGGCTTCCACCGAATGTTACTTGGGCGGAACTCGAGCACCCACCACCAGGAGAGGAGTACCCCAGAGCTGACCAGCTACTCTCATGCTTACCGCTTGCTTTTGGCGTGTTGGCTGTCAGGGTGTTATTTGAGAGGTA…
ENSSSAT00000149495	XM_014168660.2	PREDICTED: Salmo salar vitellogenin (LOC100136426), mRNA	0.212083	0.579167	0.365417	1.005	-1.5902	7.03764e-07	0.000216375	TACAGACTAGCCGCCATGTTGGGGGGATCTAAAATCGAAAATACTATGTAAATAATCCATTACCTTTGATTCTCTTCATCAGATGTCACTTCCAGGTATCACAGGTCCATAACGAATGTAGTTTTGTTCAAAAAAGCTCATCATTTATGTCCAAAAATCTCCGTCTTGTTAGCACATGATCTAAGCCCGCCGGACTTCACTTCATGAACGAGGGGAAAAAATATATTTACGTTCGTTCAAACATGTCAAACGTTGTATAGCATAAATCATTAGGGCCTTTTTTAACCAGAACATGAATAATATTCAAGGTGGACGAATGCATTCTCTTTTATAACGTATTGGAACGAGGGTACGCAACATGAACTCGCGCGCCAGGTGTCTAATGGGCCATCATCGTTC…
ENSSSAT00000005574	XM_029723792.1	PREDICTED: Salmo salar ceramide synthase 5 (LOC106566664), mRNA	0.240417	1.01625	0.413333	1.75333	-2.25025	5.70407e-05	0.00484408	GACAGATCAGCAGAATTGCTTCTCCAGCTGAGCAACTGGATAAAACTGCCAATAAAACTTTGCACCCTGCCATGCTAACATCAGTCCGGACCCTTTGTGTTCAGGGTACATGTGCAGGCTGATTTCCTCAGAGTCTGGACGCTGCCTATGAGTCTGTCCGTACAGCAGCTGGACACACCGAGCAGTCGCTTTTACTTTAGTTTGTTGTCGGTCAGGAGGGAAGCACAAAAGGAGTTAGCATGCAGAATGTACCAGAGGAGTGGAGGGAAGAACAGAGCGTGGGAGGAGGAGGAGACAAAGATGTTAAACCGTGGGAGGGTAGAGAGGCCTTGTTCCAAAGGAACACCGGTAACTCCAAACAGGACATGTCCACAGGGGTAGAGAAGGAGAATGGAGAGA…
ENSSSAT00000090905	XM_014157188.2	PREDICTED: Salmo salar rotatin (rttn), transcript variant X2, mRNA	0.0225	0.1825	0.0375	0.317083	-2.85073	5.75249e-05	0.00487896	ACTGATAGCATGCTGATAGATAGCGCAATGACTGGAAGTATGGTAACTGATAGCATGCTGATAGATAGCGCAATGACTGGAAGTATGGTAACTGATAGCATGCTGATAGATAGCGCAATGACTGGAAGTATGGTAACTGATAGCATGCTGATAGATAGACTTCTAGTCATTGCGCTATGGTAACACTAGTTAGTATTGGTTCGCAAAAATACCTCTAACTTCCTTCATACTGGATGCAGAGACATGGTGGTGTCCACAAGTTCATCTGACTCTGGGAACACCTTCCTAATATTGAGTTGCACCCCTTTGCCCTCAGAACAGCCTCAATTCATCGGGTCATGGACTCTACAAGGTGTCAAGCGTTCCACAGGGATGCTGGCCCATGTTGACTCCAATGTT…
ENSSSAT00000134953	XM_014212475.2	PREDICTED: Salmo salar fatty acid desaturase 6 (LOC106611860), mRNA	0.74625	1.50833	1.27917	2.61375	-1.13498	4.61067e-06	0.000852909	CACACACACACACACACACACACATTATTGTAGGTCTAACTAGCCTACTCTTCCCCCTGTGTTCCTCAGGTTGACCCTAACCCAGAGCCGGGCTGTGGAGGTCAGGTGGTCAGGAGACCCGACCTCTGCCCCTCTCGCTGAGCACAACACTGACCTGCTCAGAGCAGACAGGCATCTACACCTACAGATGGATCCAACATGGCCGCTGCTATAGCCCCCTACTGGAGCCAGTCACCTACAGATGGATCCAACATGGCCGCCGCTATAGCCCCCTACTGGAGCCAGTCATCTACAGATGGATCCAACATGGCCGCCGCTATAACCCCCTACTGGAGCCAGCATTGCGTCTCATCCTTAGTTTCCTCGGGTACATAGATCAACAGATGCAGGGATGTCAGC…
ENSSSAT00000131299	XM_045709438.1	PREDICTED: Salmo salar major facilitator superfamily domain containing 2ab (mfsd2ab), mRNA	0.380417	1.18833	0.657917	2.05333	-1.95288	1.69693e-06	0.000408724	AACAAAAGCTGATCTGTAACCAACCCTCTCTCCCCCCTCAGGCCGCGTGTTCGACGGCAAGGTCTACACCGGGCTGTGTAATTTCAACCAGCCATGGGAGCGCCTCTCGCTGGCCCAGAAGAAGGGCATCAACCACCGCTACCAGCTGGGCTGCAACTGCAGGGTGAGTGGCAACAACTGCGCTCTCAGGGAGAATATGGATGAAGTGGCTCCCGGGGATAAGATGGATATGTATAAGGAAGCTAAAGCAACACAACAGCAGCAGAGCCAAGATGGAGGAGTAGGAGCCAGAAAGAGGAGCAAGGGCAGGCAGAACACCCTGCTTATTGCAAAGCATTACCATCCTGCTCTGAGCATCTCTGTTCCTCCATCTAGAAGACGTCTTACCACAGAAAATGA…
20°C: Top vs. Bottom Families
Transcript ID	Salmo salar RefSeq Hit	Salmo salar RefSeq Annotation	Top Families Mean FPKM	Bottom Families Mean FPKM	Top Families Mean TPM	Bottom Families Mean TPM	log2(FC)	p-value	FDR-adjusted p-value	Contig Sequence
ENSSSAT00000225680	XM_014214760.2	PREDICTED: Salmo salar sacsin-like (LOC106612984), transcript variant X1, mRNA	0.0678261	0.145	0.121304	0.272727	-1.45487	5.27832e-07	0.000345574	GTGCTAACTCCTGAACGGTCAGCTCGACTCATAAAGGAGATCCTCTCAACAGTTTGGCCTACCAGAGACTTCACAGTCCAGTGGGACCATGGGAACCGAGAGAAGAAGCATCCTACACACTCTTGGCTTAAGATGGTTTGGAAGCATCTATATATTAACTTTGCTGATGACCTTAGTATCTTTGAAGACATGCCATTGATCCCAAATGTGCCCCTTGACGAAAGTGTGGACTCAATTGAGCTCCATCGTCTCAAAACCCCATCCCCTATTATCATTATGGATGAGCAAGAGGCCACCATTTCTGAAAGCCTTCTTGAAATCATGAAAAAACTTGGGGTAGTAGTGATGAAAAAGTTGGACCTGTGTTTGCAGCATCCTCTGTTGAAGAACTACATCCAT…
ENSSSAT00000212237	XM_045723786.1	PREDICTED: Salmo salar probable N-acetyltransferase camello (LOC106591868), transcript variant X1, mRNA	0.0226087	0.179091	0.0421739	0.340909	-22.5098	5.6747e-20	4.04549e-16	CATAATAAACCCCAGGAAGAGTAGCTGCTGCCTTGGCAGGAACTAATGAGGATTCATAATAAACCACAGGAAGAGTAGCTGCTGCCTTGGCAGGAACTAATGGGGATCCATAATAAACCACAGGAAGCGTAGCTGCTGCCTTGGCAGGAACTAATGGGGATCCATAATAAACTCCAGGAAGAGTAGCTGCTGCCTTGGCTGGAACTAATGGGAATGCATAATAAACCCCAGGAAGAGTAGCTCCTGCCTTGGCAGGAACTAATGGGGATCCATAATAAATACAAAGTAGACTCAAGTGTATGACTATGTTTGTCTGTTGGTCTGAACGGTAGGTTGTACTGAGTAGACTGCCAGCTCTCACTGTGTCGTCTCTTATTAAAGGGCAGAGCAGTGCCACCC…
ENSSSAT00000238027	XM_014168660.2	PREDICTED: Salmo salar vitellogenin (LOC100136426), mRNA	0.02	0.169091	0.0378261	0.326818	-5.86934	2.23542e-05	0.00487846	AGATACTGGATCCTGGATGCTATTCCTGCCATTGGAACTCCAGTTACTTTGAAATTCATCAAGGAGGAGTTAGTGGATGGTCACATTACTATTGCTGAAGCTGCTCCAGCTCTGGTGGCCGCTGTGCACATGGTCACTGCTGATGTGGAAACCGTCAAGCTTTTTGAAGTAGGTACACCTTACAATTAGGTTTATTCTTGAATCCTGGTTAAGACTGAAAACCATCCTTTCTGCACCATCAGACCCTAGCTTTCAACCACAAGATTCCGGTAAACCGAGTTCTGCATGAGGTTGCCATGCTTGGTTATGGTACCAGGATTTCCAAGTACTGTGCTGCATATCCCACCTGCCATGCTGACTTTTTGAAGGTAAAATATGTTTCCCATAATCACATCACAT…
ENSSSAT00000148654	XM_014215683.2	PREDICTED: Salmo salar vitellogenin 3, phosvitinless (vtg3), transcript variant X1, mRNA	4.58043	37.5459	8.61522	72.9423	-12.8938	3.91121e-19	2.28134e-15	CGTGTCAATGCTGCCCCCTAGCCCTAACAGGTTAAGAAAACTTGATGTGTGAATGCAAATACAGTTGTAGCTGTTTGAGAAGGCATGCAAAATTGAGCAAGAATGTGGAGATTTGCTAAACCATTGTCAAGTCTAGCTGATGGATCTCAGATACACCCATTTCCTCTGAAACATACACTCTGGTCCCCCGATGAGGCCATTTCCCCAAGCATCTCTGAGCTGTCAGACCTTTTGATTATTTTGTGCCACCAAGGCCACAATAATTTTCCCCCTCTCTGATTGTCCAAGTGTGACCCCTCCCAATGGGTTAATGCAGCTAGTGTTACCAGCACTGCCACTACTTGGGTGGGGGTCTCTCTACCAGAATTCCCATCGGCTAGGTAAAAGGTATTCAAGGTT…
ENSSSAT00000148561	XM_014215683.2	PREDICTED: Salmo salar vitellogenin 3, phosvitinless (vtg3), transcript variant X1, mRNA	8.41478	93.8673	15.827	182.652	-13.304	1.52082e-16	5.73983e-13	CGTGTCAATGCTGCCCCCTAGCCCTAACAGGTTAAGAAAACTTGATGTGTGAATGCAAATACAGTTGTAGCTGTTTGAGAAGGCATGCAAAATTGAGCAAGAATGTGGAGATTTGCTAAACCATTGTCAAGTCTAGCTGATGGATCTCAGATACACCCATTTCCTCTGAAACATACACTCTGGTCCCCCGATGAGGCCATTTCCCCAAGCATCTCTGAGCTGTCAGACCTTTTGATTATTTTGTGCCACCAAGGCCACAATAATTTTCCCCCTCTCTGATTGTCCAAGTGTGACCCCTCCCAATGGGTTAATGCAGCTAGTGTTACCAGCACTGCCACTACTTGGGTGGGGGTCTCTCTACCAGAATTCCCATCGGCTAGGTAAAAGGTATTCAAGGTT…
ENSSSAT00000099164	XM_045723397.1	PREDICTED: Salmo salar protein GREB1 (LOC106610731), transcript variant X3, mRNA	0.00434783	0.123636	0.00782609	0.240455	-23.0631	1.46723e-30	1.88278e-26	AGGTTCCCCAAGTTACACAGTGCAGTGATCCGGACCCAGGTTCTGGTCCAGCACTACTGTGTGGCTCTGATGGCCGTGTCGGGTCGGCCTGGCTCAGGGGGGCGGAGCATACATAAACACACGTCCGTCGAGACGCTGGAGATAGTCCAGAGTCTGCTCAGCTCCGCCCAGCGATGCCCCACCCACCACGGTCACATGGTGCTGCTACGGATCCCCTCACTGGCTCTGGCAGGGTGGGCTCACCAGCGGCTGGCGTGGGTCAGACAGAGACTGGGGCTGGGGGAGCGCTTTGAGATCATCCTGGGAAACCCCAGCCAAGCCCTCAGCATAGGACAGAGCTTCACTGAGCGCATCAAGGTAGGGGATAAACCACTGGACGACTGGATGAAGAGTTCTGAT…
ENSSSAT00000240013	XM_014216869.2	PREDICTED: Salmo salar transmembrane emp24 domain-containing protein 5-like (LOC106613977), mRNA	4.53217	14.2745	8.09913	26.8491	-1.59677	3.61979e-07	0.00026392	TCTCATGGACACCATTAACAGTGTTAAAGCCCGGCTGGGGAAGAGCCTTCAGATACAGACAGTGCTCAAAGCGTTCGAGGCTCGTGATCGTAACCTCCAGGAGTCCAACTACGACCGGGTCAACATGTGGTCCATGACCAACATGCTGGTGATGATGCTGGTGACGGGAGTGCAGGTCTACCTCATCCGTGCGCTGTTTGAGGACAAGAGACACGCGCGCACATAACACCCCCCCACTGGGAAGGGCCAGGGAGAGACGGATAGCTCTGTCTACACCTGCCAGCCAATAGCGAGCAAGACTAGTGGTGAAGATAAGATTGTAACTCATCAGATTTTTATGTACAACACTCACACACTCATACGTTACATCACACATCCTTACAGACACAAATGCCATAC…
ENSSSAT00000137057	XM_014168660.2	PREDICTED: Salmo salar vitellogenin (LOC100136426), mRNA	4.20348	38.3164	7.90435	74.1205	-10.096	1.52194e-08	1.80832e-05	AACCCACTCAACAGGCTTTATTATGAGCACATACTGATCTCAACTTATGTAACGTTAGTTAATTATATATTTTGTTACGATTGTTTTGTCGACAGAAAATTGCTTTAAAAGGCAGTCTGGGACTGTTGTTCCTCACATCACACTGGCCATGAGAGCAGTAGTACTTGCACTGACTCTAGCCCTTGTGGGTAAGTACAGCTTTTCTGTCTTATTATAGTGCGGATATTATAACTAACTTCATGAAAATATAACTAAGTTATGTAAATATTGAAATGTACAATTGTGTATCTATGACATTTTTTGAAAAACATTCAGTAACATATTGTGACAATTATTTTTGTTTTATCTTGTAGCGAGTCAATCTGTTAACTTTGGTAAGTACATATTATCTTTATGGAT…
ENSSSAT00000134502	XM_014168660.2	PREDICTED: Salmo salar vitellogenin (LOC100136426), mRNA	733.96	6433.29	1380.1	12442.8	-9.82866	2.79827e-18	1.49617e-14	ATGGCAGTGGGGCAGGTTAACCTAACCTATGGGTGTATGTGGCCACCTCAGAACTAGTGATAACCCACTCAACAGGCTTTATTATGAGCACATACTGATCTCAACTTATGTAACGTTAGTTAATTATATATTTTGTTACGATTGTTTTGTCGACAGAAAATTGCTTTAAAAGGCAGTCTGGGACTGTTGTTCCTCACATCACACTGGCCATGAGAGCAGTAGTACTTGCACTGACTCTAGCCCTTGTGGGTAAGTACAGCTTTTCTGTCTTATTATAGTGCGGATATTATAACTAACTTCATGAAAATATAACTAAGTTATGTAAATATTGAAATGTACAATTGTGTATCTATGACATTTTTTGAAAAACATTCAGTAACATATTGTGACAATTATTTT…
ENSSSAT00000134463	XM_014168660.2	PREDICTED: Salmo salar vitellogenin (LOC100136426), mRNA	3.91565	33.245	7.36391	64.3027	-10.0709	2.16949e-07	0.000183154	AACCCACTCAACAGGCTTTATTATGAGCACATACTGATCTCAACTTATGTAACGTTAGTTAATTATATATTTTGTTACGATTGTTTTGTCGACAGAAAATTGCTTTAAAAGGCAGTCTGGGACTGTTGTTCCTCACATCACACTGGCCATGAGAGCAGTAGTACTTGCACTGACTCTAGCCCTTGTGGGTAAGTACAGCTTTTCTGTCTTATTATAGTGCGGATATTATAACTAACTTCATGAAAATATAACTAAGTTATGTAAATATTGAAATGTACAATTGTGTATCTATGACATTTTTTGAAAAACATTCAGTAACATATTGTGACAATTATTTTTGTTTTATCTTGTAGCGAGTCAATCTGTTAACTTTGGTAAGTACATATTATCTTTATGGAT…
ENSSSAT00000134216	XM_014168660.2	PREDICTED: Salmo salar vitellogenin (LOC100136426), mRNA	0.582609	4.81091	1.09435	9.30409	-8.68497	9.3963e-06	0.00275286	AACCCACTCAACAGGCTTTATTATGAGCACATACTGATCTCAACTTATGTAACGTTAGTTAATTATATATTTTGTTACGATTGTTTTGTCGACAGAAAATTGCTTTAAAAGGCAGTCTGGGACTGTTGTTCCTCACATCACACTGGCCATGAGAGCAGTAGTACTTGCACTGACTCTAGCCCTTGTGGGTAAGTACAGCTTTTCTGTCTTATTATAGTGCGGATATTATAACTAACTTCATGAAAATATAACTAAGTTATGTAAATATTGAAATGTACAATTGTGTATCTATGACATTTTTTGAAAAACATTCAGTAACATATTGTGACAATTATTTTTGTTTTATCTTGTAGCGAGTCAATCTGTTAACTTTGGTAAGTACATATTATCTTTATGGAT…
ENSSSAT00000134842	XM_014168660.2	PREDICTED: Salmo salar vitellogenin (LOC100136426), mRNA	9.54522	91.6727	17.9378	176.525	-8.88256	1.42722e-07	0.000130817	AACCCACTCAACAGGCTTTATTATGAGCACATACTGATCTCAACTTATGTAACGTTAGTTAATTATATATTTTGTTACGATTGTTTTGTCGACAGAAAATTGCTTTAAAAGGCAGTCTGGGACTGTTGTTCCTCACATCACACTGGCCATGAGAGCAGTAGTACTTGCACTGACTCTAGCCCTTGTGGGTAAGTACAGCTTTTCTGTCTTATTATAGTGCGGATATTATAACTAACTTCATGAAAATATAACTAAGTTATGTAAATATTGAAATGTACAATTGTGTATCTATGACATTTTTTGAAAAACATTCAGTAACATATTGTGACAATTATTTTTGTTTTATCTTGTAGCGAGTCAATCTGTTAACTTTGGTAAGTACATATTATCTTTATGGAT…
ENSSSAT00000136405	XM_014168660.2	PREDICTED: Salmo salar vitellogenin (LOC100136426), mRNA	1.55739	14.8673	2.9287	28.7495	-10.1395	2.53872e-08	2.7608e-05	AACCCACTCAACAGGCTTTATTATGAGCACATACTGATCTCAACTTATGTAACGTTAGTTAATTATATATTTTGTTACGATTGTTTTGTCGACAGAAAATTGCTTTAAAAGGCAGTCTGGGACTGTTGTTCCTCACATCACACTGGCCATGAGAGCAGTAGTACTTGCACTGACTCTAGCCCTTGTGGGTAAGTACAGCTTTTCTGTCTTATTATAGTGCGGATATTATAACTAACTTCATGAAAATATAACTAAGTTATGTAAATATTGAAATGTACAATTGTGTATCTATGACATTTTTTGAAAAACATTCAGTAACATATTGTGACAATTATTTTTGTTTTATCTTGTAGCGAGTCAATCTGTTAACTTTGGTAAGTACATATTATCTTTATGGAT…
ENSSSAT00000126818	XM_014168660.2	PREDICTED: Salmo salar vitellogenin (LOC100136426), mRNA	0.0682609	0.72	0.128696	1.39727	-25.105	1.90895e-44	1.2248e-39	TGATAACCCACTCAACAGGCTTTATTATGAGCACATACTGATCTCAACTTATGTAACGTTAGTTAATTATATATTTTGTTACGATTGTTTTGTCGACAGAAAATTGCTTTAAAAGGCAGTCTGGGACTGTTGTTCCTCACATCACACTGGCCATGAGAGCAGTAGTACTTGCACTGACTCTAGCCCTTGTGGGTAAGTACAGCTTTTCTGTCTTATTATAGTGCGGATATTATAACTAACTTCATGAAAATATAACTAAGTTATGTAAATATTGAAATGTACAATTGTGTATCTATGACATTTTTTGAAAAACATTCAGTAACATATTGTGACAATTATTTTTGTTTTATCTTGTAGCGAGTCAATCTGTTAACTTTGGTAAGTACATATTATCTTTAT…
ENSSSAT00000239384	XM_045719797.1	PREDICTED: Salmo salar lysoplasmalogenase-like (LOC123743387), transcript variant X1, mRNA	0.378696	2.705	0.691304	5.21545	-2.80863	2.24859e-05	0.00489057	TCTCTCTCTAATCCTCTCCTCAGGAATGGCCTCCTTCGCCTTGGCCCACCTGCTCTACTCCCTCACCTTCCTCTCCACTCGTTACTCCTCCCTCAGCCCCTCCTCTTCCCTGTCCTACTTCTTCTGCCTGATCCTGTGGCTGCTGGGGGGAGGCGTCTACGCCTACCTCTTCCCTTTCCTGCAGAAGACACCGGACGCGGCCGTTCTGACTCCCGGCGTTGGGGTGTACGTGGCTCTGATCGTTCTGATGGCTACGCTGGCGGTTCTCACCCGCCGCCCGCTGATCATGCTGGGCAGTTTGATCTTCATGACCTCTGACCTGACGCTGGCGCTGCAGACCTTCAAAGCGACGGAGCCCCTGGAGCACGGCAGGCAAATCATCATGACGACGTACTACCT…
ENSSSAT00000253308	XM_014143983.2	PREDICTED: Salmo salar lysophosphatidylglycerol acyltransferase 1 (lpgat1), mRNA	0.62913	3.13364	1.15043	5.95545	-2.26981	1.49779e-05	0.00382866	AGTAAATAAAATAAAATTCACTACCCATTTAACAAGCATTTCTGTTTTCCAAAACATTACAGGCTATGTAGACAGGCTCCTGGATCTCCTCTTCAACGAGGTCACCCTTGATCCAGTGCAGTATGTGGGGAAGCTGTGCGAGCTGTCCATCCCAGGACCCCTGTATGCCCAGTGTGAGAGGCCTGACTAGGAGCTGTCCATCCCAGGACCCCTGTATGCCCAGTGTGAGAGGCCTGACTAGGAGCTGTCCATCCCAGGACCCCTGTATGCCCAGTGTGAGAGGCCTGACTAGGAGGAGGCCATAGCTGGATTTGTCTCCCGCTACAATCTTGAGGGTGACTGAAGCCTGCTTGATTGAAGCGGGGTATATGGTCACCCTCCTCTCCCGCTCTCCTCCCC…
ENSSSAT00000173859	XM_014143983.2	PREDICTED: Salmo salar lysophosphatidylglycerol acyltransferase 1 (lpgat1), mRNA	0.311739	1.66909	0.569565	3.17045	-2.37608	3.25439e-05	0.00615945	AGGATAGAATGGAGCCCACTACTTTAATGAGCATCAATGCTAAAGACTGGCCCATGTCCATTTTGAAACCAAAGTGGTGTGGTGTTTTTAGGCATTGACTTAATGGCGAAACATTCTCTCCAAGATTAGTATAGAATTTGCTGAATGTCAAGAGTACCTCTTTGATGTTCAGTTGCTTTCCAATGTCGTGTTATGGTTGTGTGTTCTTTCAGCGCAACATAGGGCTTATCGCTCTCTGACACTGGGGCTTTCACAAGGAAAGCTATTTTTGGATAATGTGATTACACATAGTCTAATTTGAACTGGTCTTTTCCCAGCTTGAGAAGACAACTCTGATCCATTTTGTACTAAAATGTAGGCCTACAAGTTGTGGTTTGCTGTTAGATGTTTGATATGATG…
ENSSSAT00000181080	XM_014168660.2	PREDICTED: Salmo salar vitellogenin (LOC100136426), mRNA	0.131304	1.52773	0.246957	2.92682	-7.44167	9.53049e-08	9.40748e-05	AGATACTGGATCCTGGATGCTATTCCTGCCATTGGAACTCCAGTTACTTTGAAATTCATCAAGGAGGAGTTAGTGGATGGTCACATTACTATTGCTGAAGCTGCTCCAGCTCTGGTGGCCGCTGTGCACATGGTCACTGCTGATGTGGAAACCGTCAAGCTTTTTGAAGTAGGTACACCTTACAATTAGGTTTATTCTTGAATCCTGGTTAAGACTGAAAACCATCCTTTCTGCACCATCAGACCCTAGCTTTCAACCACAAGATTCCGGTAAACCGAGTTCTGCATGAGGTTGCCATGCTTGGTTATGGTACCAGGATTTCCAAGTACTGTGCTGCATATCCCACCTGCCATGCTGACTTTTTGAAGGTAAAATATGTTTCCCATAATCACATCACAT…
ENSSSAT00000103329	XM_014168660.2	PREDICTED: Salmo salar vitellogenin (LOC100136426), mRNA	0.40087	3.9	0.752174	7.50727	-6.59145	5.78712e-09	8.25127e-06	AGATACTGGATCCTGGATGCTATTCCTGCCATTGGAACTCCAGTTACTTTGAAATTCATCAAGGAGGAGTTAGTGGATGGTCACATTACTATTGCTGAAGCTGCTCCAGCTCTGGTGGCCGCTGTGCACATGGTCACTGCTGATGTGGAAACCGTCAAGCTTTTTGAAGTAGGTACACCTTACAATTAGGTTTATTCTTGAATCCTGGTTAAGACTGAAAACCATCCTTTCTGCACCATCAGACCCTAGCTTTCAACCACAAGATTCCGGTAAACCGAGTTCTGCATGAGGTTGCCATGCTTGGTTATGGTACCAGGATTTCCAAGTACTGTGCTGCATATCCCACCTGCCATGCTGACTTTTTGAAGGTAAAATATGTTTCCCATAATCACATCACAT…
ENSSSAT00000103139	XM_014168660.2	PREDICTED: Salmo salar vitellogenin (LOC100136426), mRNA	0.207391	1.68636	0.388261	3.24	-7.09459	9.17076e-06	0.00269911	AGATACTGGATCCTGGATGCTATTCCTGCCATTGGAACTCCAGTTACTTTGAAATTCATCAAGGAGGAGTTAGTGGATGGTCACATTACTATTGCTGAAGCTGCTCCAGCTCTGGTGGCCGCTGTGCACATGGTCACTGCTGATGTGGAAACCGTCAAGCTTTTTGAAGTAGGTACACCTTACAATTAGGTTTATTCTTGAATCCTGGTTAAGACTGAAAACCATCCTTTCTGCACCATCAGACCCTAGCTTTCAACCACAAGATTCCGGTAAACCGAGTTCTGCATGAGGTTGCCATGCTTGGTTATGGTACCAGGATTTCCAAGTACTGTGCTGCATATCCCACCTGCCATGCTGACTTTTTGAAGGTAAAATATGTTTCCCATAATCACATCACAT…
ENSSSAT00000247293	XM_014125357.2	PREDICTED: Salmo salar transmembrane protein 263 (LOC106561411), mRNA	0.0347826	0.355909	0.0630435	0.670455	-3.30935	2.3178e-08	2.56401e-05	ACACACACACACACACACACACAAGGGCTTGTAAGTACCGTAATTTCCGGACTATTAAGCGCACCTGAATATAAGCCGCACCCACTGAATTTAAAAAATATATATTATTTTGAACATGTCTATAAGCCGCAGGTGCCTACCGGTACATTGAAACAAATAAACTTTACATAGGCTTTAATGAAACACGGCTTGTAACAAAAATAAATAGGCTTTAACAAAACACAGCTTGTAACAAAAATAAATAGGCTTTAACGAAACACGGCTTGTAACAAAAATTAGCAGTAAGCTTTAGTTGTCTTTTTGCACTGAGTCAATTCCTCACACTGCTGTTTCCAACAGTCTTATCATCGACTCATTAAGACCAAGCTCCCGTGCAGCAGCTCTATTGCCTTTTCCAAC…
ENSSSAT00000185988	XM_045710270.1	PREDICTED: Salmo salar serine-rich coiled-coil domain-containing protein 2-like (LOC106589366), transcript variant X4, mRNA	0.491304	1.32727	0.880435	2.5	-1.35767	3.29906e-05	0.00619773	TATATAACAGGTAGGCGTCATCTTCCCCACTCAAAAAGCAGTGTTTAATGTTCATGAGCGGGCTGAAGTAGGCCCCTGATGCCCCGGCGTGCACGCTAACCTTTTCACTAATTAAGGATGTGCTGGCATGGCGGCACGCCAGGGCACCTTGGTACGCTGGCGACTGGTGGCCAGACACGGCCCGGGAGAGCTACTGCCATCCTATGTCTGGCTTATTTGTCATCGGAGGGAGCAACGTGTAGTCAGGTGAGCGAGCGAGTCTACAGGCAGGAGGAGGGCTCTTTTGATGGTGCTGGTGACCTCTCCTACCCAGCCTCTGCAGTGGTACATCATGGCTAATAAGTGCAGAGAGACTGCGACTACTGTACTGGAGCACGCAGCAGCACTGTGACAAGCCTG…
ENSSSAT00000143432	XM_045710001.1	PREDICTED: Salmo salar ribosome-binding protein 1-like (LOC106589909), mRNA	2.12304	7.92682	3.80435	14.8791	-1.8381	3.01307e-07	0.000224792	GGCGTCTGAGAAGAAGAACCGGGGTAAAAAGGAACACAAGCCCAATGGGAAGCTTCCAGAATTAGAACTAGAGGATATCCCAGTGGCCGAGCCTGAACTAGCCCCTGAACCTACCTCTACCCCTGCTCCCGAACCTGCCCCTGAACCTACCCCTGCTCCCGAACCAACCCCTGCTCCAGCTCCCCCCGCTGTAGAGGCCTCCCCTGCTCCAAAGAAGAAAGAGAAGAAGAAGATGGCTAAGATTGAGCCAGCCCTGGCTGCTCCTGCCCCAGCCCCCATGGCCCCCTCCAAGCCCACCCCTGCCGCAGCCCCTGCCGCAGCAGCCCCCATGGCCCCCTCCAAGCCCGCCCCAGTCCTGGAGGCTGTCACCAAGGAGGTCCCTGTGATGGCAGTGCCCCC…
ENSSSAT00000096769	XM_014158896.2	PREDICTED: Salmo salar retinol dehydrogenase 13 (LOC106579211), transcript variant X1, mRNA	2.43957	6.08545	4.35435	11.3945	-1.30037	6.50808e-05	0.00975086	CTTCTGAGTTCCCGAATACTCCCAACTAGAGTGCGCTTTCTACAGGGTTTTATTTCGTACTGTTGCTTTACGTTGTATTATAAATACATAGCTATAATATAGGAGCATATGGACATTGTCATATGTTCATGTTACTGTGTTCCTTTGTTCAGGTCACTTCTTGCTGACCAATCTGCTGCTGGAAAAGCTGAAGGACTCTGCCCCTAGCAGAGTGGTCAACCTGACCTCTCTCGCCCACATCGTCGGGGAGATCGATTTCAACGACCTCAACTGGGACAATAAGAAGTTTGACACCAAACGGGCCTACTGCCAAAGCAAACTTGCCAACGTTCTATTCACAAGAGAACTGGCTCTAAGGCTAGAAGGTAAGTCCAGTGTGTGTGTATGTGTGTTCTCTGT…
ENSSSAT00000135644	XM_014168660.2	PREDICTED: Salmo salar vitellogenin (LOC100136426), mRNA	1.32217	8.74864	2.48391	16.8423	-8.44217	7.23479e-09	9.87642e-06	AACCCACTCAACAGGCTTTATTATGAGCACATACTGATCTCAACTTATGTAACGTTAGTTAATTATATATTTTGTTACGATTGTTTTGTCGACAGAAAATTGCTTTAAAAGGCAGTCTGGGACTGTTGTTCCTCACATCACACTGGCCATGAGAGCAGTAGTACTTGCACTGACTCTAGCCCTTGTGGGTAAGTACAGCTTTTCTGTCTTATTATAGTGCGGATATTATAACTAACTTCATGAAAATATAACTAAGTTATGTAAATATTGAAATGTACAATTGTGTATCTATGACATTTTTTGAAAAACATTCAGTAACATATTGTGACAATTATTTTTGTTTTATCTTGTAGCGAGTCAATCTGTTAACTTTGGTAAGTACATATTATCTTTATGGAT…
ENSSSAT00000185888	XM_045710927.1	PREDICTED: Salmo salar retinol dehydrogenase 10-A (LOC106590669), mRNA	0.238261	1.46	0.435652	2.78318	-2.56522	1.96151e-05	0.00447874	AACCCAGGGCCTGTCCTAACCCAGAGCCTGTCCTAACCCAGGGCCTGTCCTAACCCAAGGCCTGTGAAAGGACGTGGAAACAATGTTGATTCAACCAGTTTGGGCCCAATGGGAAGAACCTAGCCAGACAACCACTTGCAGCACGATCTCCACAATGGAAGCCAAGCTGTTGCTGCAGTGGGTTTATAAAGGGGGGGGGTACCTGTTGCGTCCATGGAGAGGGAATGAATAGAACAGACTTGGAACCTCTGACCAGTAAACCCATATGGACAGTCAAAATGGCCGCCAGTCCACTCATTATGGCGTCATTGACCTTAAATGGTGACACCCGTTCTATCCGGGTGTAATTCTACGACTGTGTCCTTACGCCAGTATGATAGCTACACAGGATTTAACAGT…
ENSSSAT00000189980	XM_014159895.2	PREDICTED: Salmo salar retinol dehydrogenase 10 (LOC106579731), mRNA	0.585217	3.51773	1.07043	6.68182	-2.52967	3.53091e-06	0.00141592	ATTTTTTTTTTAGAAAAAGTAGTCTAATTGACCTTGTATTTAAGGCGTTTTTGAATTGACAGTATTCTGACCGTTTTGTTTCATCAACAACACTGGTTATATTAGTTAAATCCGTTAACTAGTCCGTTCCGTACATAGCTGAACCTAACACAACTTCGGCTGCTTATAACTCACTAGTCATTCAAAACCACCATAGCCTAAAGAACTGTGCGTATACTCTTTCTATACAAGTTTTTTAATCTCCGTTTTTAAAACATTTTTTATTTAAATATCTTCCTCAAGATGATGAATGCGATGGTGATTTTTGCCGAGTTTTTTGTAGTTATCTTGAAAGTACTCTGGGCTTTTGTTACGGCCGGGGCGAAATGGGTGGTGCGACCGAAGGAGAAAAGTGTAGCG…
ENSSSAT00000186732	XR_006762626.1	PREDICTED: Salmo salar SMC5-SMC6 complex localization factor protein 2 (LOC106589757), transcript variant X3, misc_RNA	0.418261	1.01682	0.742174	1.87273	-1.21163	6.04909e-05	0.00919705	TGTAGATTACAGTTATGTAAAACTTAATAAAGCTCAGTGACACTAGCAAGAGCAGTGTGCAGGTTTCTGCTTTTTTCTCATCCTATTTAACTGTTACCATGCACCTGCAACAAAGATATCTCATATGTGAAAGTGCCTTTTTGTAACATATCATCCCAAATGGGTGATGGACATCCACAAATGATTACATACCACGAGAAATGGACTCTCCCGGATTTACATACAGAATAATATGAAATGCTCTGAGACCAGGTTGCTCTACTACAAAGTGACTACTACCACATTTCAGTGGAATCGAATGCAACCACTGAATTTTGACTGAAAGTGATGAAGAATTGGAAATGTAATGATAGAACACTTGAGAAGTAATTTTAACTACCAGCGCCCAATCTTGCCTGA…
ENSSSAT00000163256	XM_014130405.2	PREDICTED: Salmo salar pyrroline-5-carboxylate reductase 1, mitochondrial-like (LOC106564349), mRNA	0.226087	0.538636	0.399565	0.997273	-1.24585	2.43851e-05	0.00516361	TTTTTATGTTTCCCCTGCAGCTGAAGCAGGCAACAGATGGCTTCAGTGATGGCTTTTTTTGCCTGATGACTGGAACTGAATTCTTCCCACTGCTCTGTTCTCTGCACACGTTGAAGTTGTTTCTGGTGACGTCATAATGAGGGGGTGTTGTACAAAAGTCATCAGCGATTGGATCCTTTCGAACCAATCATAATCAAAGCCAATGACTAATTTTTTTTAAACGCCTCTTTACTCACGTGTGCTTTGGCTCTGGCCCAACCCATTGGTTTCTGGGACCAATCGGTACATTTATGTGTTTGTGTTCGGGAAAATCGTCAGGGGCGGGGTACTCCGAGCCAGAGTCGTTGCGCAGAAGAAATGCTAGTGGCCTAGCGTTTTCACAGGAGCAAGGAGTTTGCG…
ENSSSAT00000011020	XM_045721584.1	PREDICTED: Salmo salar solute carrier family 2, facilitated glucose transporter member 4 (LOC100136540), transcript variant X2, mRNA	0.233478	0.964091	0.421739	1.80591	-2.0409	2.28968e-05	0.0049464	GAGCTTTGTGGGCCATATGTCTTCCTCATCTTCGCCGCGCTCCTGCTATTCTTCCTCATCTTCACCTTCTTCCGGGTGCCGGAAACACGGGGGAAGACGTTCGACCAGATCTCCAACACCTTCAGCAAACACTCACCCGCCATGATAGATATGGACCTGGACATGGAGCTGGGCAAACGCAGCACAGAGATGGATTACCTGGGGGAGGAGGGGAGCCTCAACTGAGGGGATCCCATTGGGCAACTGGGGAAGGCAGGCAGAGGAGGCCAGACAGACTGTGGGGTGGTGGGCAGGGGAAGAGAAAAATGGTAACATCCTTTCACCATTTATCGAGTTGCATCTAGGCATATCAAGTAGGGAAGAGGGATGGCGTGTGGGTCGAGGGATAGGGAGGTGTAA…
ENSSSAT00000180339	XM_045699824.1	PREDICTED: Salmo salar unique cartilage matrix-associated protein-like (LOC106598375), mRNA	0.54	2.58364	0.975652	4.88273	-2.19808	1.41509e-05	0.00371629	AGTTCTTGTGCCTATTGTGTTTCTGGGAAGTGTTTTCTCCCACATAAGTAAACCAAAGTGTTTCACATGAAGGACAGAAATACACTTTCATAGTCCTCCGCGTTCTACACTCTGCAGGTTGGCACAAACAGAAAACCCTCAACCCTCTTTCCCTTCTTCTCCTCTCTCCATCCACAGAGCAGGATGAGAGGACACGGGAGAAGACAGAACAGTGGCGCGAGTTCCACTACGATGGACTCTACCCCCGTTATCCCCGCGGTTGGTGAGCGTGCTCAATAGGCCGAGGAGATCAGAACATAGTGCACCAGCCTGTGATCGGCAGGACCCTGTGCCAATTAATACACCTAGCCTATCAGACGGACATAACAAGACCATGGGAGGTGGCCAAAACGTCACTCA…
ENSSSAT00000239475	XR_001328607.2	PREDICTED: Salmo salar glutathione peroxidase 3-like (LOC106604151), misc_RNA	72.5635	182.146	129.423	334.122	-1.28401	2.01205e-07	0.000172127	TATAACCCTGTCTTCTAGAACTGTTCTAACCCTATAACCCTGTCTTCTAGAACTGTTCTAACCCTATAACTGTCTTCTAGAACTGTTCTAACCCTATAACCCTGTCTTCTAGAACTGTTCTAACCCTATAACTGTCTTCTAGAACTGTTCTAACTATATAACCCTGTCTTCTAGAACTCCTGCCCGCCAGTAGGGGACACCTTTGGGAACCCCACCAACAGGCTGTTCTGGGAGCCCCTGAATATGAACGACATTAAGTGGAACTTTGAGAAGTTCCTGGTCGGACCGGACGGAAAGCCCGTGATGAGGTGGTTCCCCCGGGTCACAGTGTCTGAGGTTCGGGTGGACATCATCAAATACTTCAATCAGCTCTTCTCCCAGTCCACCCAGCAGAACATT…
ENSSSAT00000091702	XR_001328607.2	PREDICTED: Salmo salar glutathione peroxidase 3-like (LOC106604151), misc_RNA	71.1161	179.305	126.873	329.025	-1.30109	1.98986e-07	0.000172127	TATAACCCTGTCTTCTAGAACTGTTCTAACCCTATAACCCTGTCTTCTAGAACTGTTCTAACCCTATAACTGTCTTCTAGAACTGTTCTAACCCTATAACCCTGTCTTCTAGAACTGTTCTAACCCTATAACTGTCTTCTAGAACTGTTCTAACTATATAACCCTGTCTTCTAGAACTCCTGCCCGCCAGTAGGGGACACCTTTGGGAACCCCACCAACAGGCTGTTCTGGGAGCCCCTGAATATGAACGACATTAAGTGGAACTTTGAGAAGTTCCTGGTCGGACCGGACGGAAAGCCCGTGATGAGGTGGTTCCCCCGGGTCACAGTGTCTGAGGTTCGGGTGGACATCATCAAATACTTCAATCAGCTCTTCTCCCAGTCCACCCAGCAGAACATT…
