# Supplementary material for: Application of genomic tools to study and potentially improve the upper thermal tolerance of farmed Atlantic salmon (Salmo salar)
Source: BMC Genomics. 2025 Mar 24;26:294. doi: 10.1186/s12864-025-11482-4 (PMC11934803; doi:10.1186/s12864-025-11482-4)
Supplement: Supplementary file 3 — Supplementary Material 3 [file 12864_2025_11482_MOESM3_ESM.xlsx]

## Sheet: Sheet1
Supplemental Table S3. The Atlantic salmon transcriptome annotated with putative Homo sapiens orthologue identifiers. The assession identification and annotation is based on lowest BLASTx score with an Expect (E) value cut-off < 1e-5 from the non-redundant protein database. Entrez ID and Gene Symbol were obtained through DAVID. This list was used as the background for the gene ontology (GO) term …
Transcript ID	RefSeq ID	Entrez ID	Gene Symbol	Annotation
ENSSSAT00000158143	XP_047272095.1	7468	nsd2	histone-lysine N-methyltransferase NSD2 isoform X1 [Homo sapiens]
ENSSSAT00000197579	XP_047272095.1	7468	nsd2	histone-lysine N-methyltransferase NSD2 isoform X1 [Homo sapiens]
ENSSSAT00000219342	XP_047272095.1	7468	nsd2	histone-lysine N-methyltransferase NSD2 isoform X1 [Homo sapiens]
ENSSSAT00000000041	NP_036320.2	2299	foxi1	forkhead box protein I1 isoform a [Homo sapiens]
ENSSSAT00000000051	XP_047296496.1	83959	slc4a11	solute carrier family 4 member 11 isoform X2 [Homo sapiens]
ENSSSAT00000000056	XP_047272139.1	79960	jade1	protein Jade-1 isoform X1 [Homo sapiens]
ENSSSAT00000000058	XP_047272139.1	79960	jade1	protein Jade-1 isoform X1 [Homo sapiens]
ENSSSAT00000000059	NP_001274366.1	79960	jade1	protein Jade-1 isoform 3 [Homo sapiens]
ENSSSAT00000000060	XP_047272139.1	79960	jade1	protein Jade-1 isoform X1 [Homo sapiens]
ENSSSAT00000233067	XP_024309986.1	79960	jade1	protein Jade-1 isoform X2 [Homo sapiens]
ENSSSAT00000000061	NP_005899.3	4126	manba	beta-mannosidase precursor [Homo sapiens]
ENSSSAT00000000064	NP_001363074.1	64427	ttc31	tetratricopeptide repeat protein 31 isoform o [Homo sapiens]
ENSSSAT00000181079	NP_001363073.1	64427	ttc31	tetratricopeptide repeat protein 31 isoform n [Homo sapiens]
ENSSSAT00000194671	NP_001363073.1	64427	ttc31	tetratricopeptide repeat protein 31 isoform n [Homo sapiens]
ENSSSAT00000200218	NP_001363073.1	64427	ttc31	tetratricopeptide repeat protein 31 isoform n [Homo sapiens]
ENSSSAT00000235262	NP_001363073.1	64427	ttc31	tetratricopeptide repeat protein 31 isoform n [Homo sapiens]
ENSSSAT00000239238	NP_001363073.1	64427	ttc31	tetratricopeptide repeat protein 31 isoform n [Homo sapiens]
ENSSSAT00000000066	NP_006149.2	4747	nefl	neurofilament light polypeptide [Homo sapiens]
ENSSSAT00000230849	NP_006149.2	4747	nefl	neurofilament light polypeptide [Homo sapiens]
ENSSSAT00000242780	NP_006149.2	4747	nefl	neurofilament light polypeptide [Homo sapiens]
ENSSSAT00000000069	NP_004089.1	2018	emx2	homeobox protein EMX2 isoform 1 [Homo sapiens]
ENSSSAT00000000071	NP_065797.2	57506	mavs	mitochondrial antiviral-signaling protein isoform 1 [Homo sapiens]
ENSSSAT00000000072	NP_065797.2	57506	mavs	mitochondrial antiviral-signaling protein isoform 1 [Homo sapiens]
ENSSSAT00000000082	NP_775110.1	825	capn3	calpain-3 isoform c [Homo sapiens]
ENSSSAT00000000085	NP_775110.1	825	capn3	calpain-3 isoform c [Homo sapiens]
ENSSSAT00000000093	NP_077321.3	79269	dcaf10	DDB1- and CUL4-associated factor 10 isoform a [Homo sapiens]
ENSSSAT00000178006	NP_077321.3	79269	dcaf10	DDB1- and CUL4-associated factor 10 isoform a [Homo sapiens]
ENSSSAT00000196236	XP_005251634.1	79269	dcaf10	DDB1- and CUL4-associated factor 10 isoform X1 [Homo sapiens]
ENSSSAT00000000097	XP_047287557.1	5663	psen1	presenilin-1 isoform X1 [Homo sapiens]
ENSSSAT00000000098	XP_047287558.1	5663	psen1	presenilin-1 isoform X2 [Homo sapiens]
ENSSSAT00000166332	XP_047287557.1	5663	psen1	presenilin-1 isoform X1 [Homo sapiens]
ENSSSAT00000205880	XP_047287557.1	5663	psen1	presenilin-1 isoform X1 [Homo sapiens]
ENSSSAT00000251405	XP_047287557.1	5663	psen1	presenilin-1 isoform X1 [Homo sapiens]
ENSSSAT00000191367	XP_047287831.1	89932	papln	papilin isoform X8 [Homo sapiens]
ENSSSAT00000000102	NP_006507.2	6513	slc2a1	solute carrier family 2, facilitated glucose transporter member 1 [Homo sapiens]
ENSSSAT00000000103	NP_006507.2	6513	slc2a1	solute carrier family 2, facilitated glucose transporter member 1 [Homo sapiens]
ENSSSAT00000188433	NP_006507.2	6513	slc2a1	solute carrier family 2, facilitated glucose transporter member 1 [Homo sapiens]
ENSSSAT00000236380	NP_006507.2	6513	slc2a1	solute carrier family 2, facilitated glucose transporter member 1 [Homo sapiens]
ENSSSAT00000000108	XP_005268053.1	64093	smoc1	SPARC-related modular calcium-binding protein 1 isoform X2 [Homo sapiens]
ENSSSAT00000000109	XP_005268053.1	64093	smoc1	SPARC-related modular calcium-binding protein 1 isoform X2 [Homo sapiens]
ENSSSAT00000159604	XP_005268053.1	64093	smoc1	SPARC-related modular calcium-binding protein 1 isoform X2 [Homo sapiens]
ENSSSAT00000173271	NP_071420.1	64093	smoc1	SPARC-related modular calcium-binding protein 1 isoform 2 precursor [Homo sapiens]
ENSSSAT00000185150	NP_071420.1	64093	smoc1	SPARC-related modular calcium-binding protein 1 isoform 2 precursor [Homo sapiens]
ENSSSAT00000190668	NP_071420.1	64093	smoc1	SPARC-related modular calcium-binding protein 1 isoform 2 precursor [Homo sapiens]
ENSSSAT00000253112	NP_071420.1	64093	smoc1	SPARC-related modular calcium-binding protein 1 isoform 2 precursor [Homo sapiens]
ENSSSAT00000253728	XP_005268053.1	64093	smoc1	SPARC-related modular calcium-binding protein 1 isoform X2 [Homo sapiens]
ENSSSAT00000000111	XP_005267480.1	22990	pcnx1	pecanex-like protein 1 isoform X5 [Homo sapiens]
ENSSSAT00000000112	XP_005267480.1	22990	pcnx1	pecanex-like protein 1 isoform X5 [Homo sapiens]
ENSSSAT00000000113	XP_047287077.1	22990	pcnx1	pecanex-like protein 1 isoform X4 [Homo sapiens]
ENSSSAT00000000114	XP_047287077.1	22990	pcnx1	pecanex-like protein 1 isoform X4 [Homo sapiens]
ENSSSAT00000000115	XP_047287078.1	22990	pcnx1	pecanex-like protein 1 isoform X6 [Homo sapiens]
ENSSSAT00000000116	XP_047287078.1	22990	pcnx1	pecanex-like protein 1 isoform X6 [Homo sapiens]
ENSSSAT00000000117	XP_047287082.1	22990	pcnx1	pecanex-like protein 1 isoform X13 [Homo sapiens]
ENSSSAT00000000118	XP_047287082.1	22990	pcnx1	pecanex-like protein 1 isoform X13 [Homo sapiens]
ENSSSAT00000000119	NP_067034.2	58486	zbed5	zinc finger BED domain-containing protein 5 [Homo sapiens]
ENSSSAT00000000120	XP_047287553.1	5641	lgmn	legumain isoform X1 [Homo sapiens]
ENSSSAT00000000121	XP_047287553.1	5641	lgmn	legumain isoform X1 [Homo sapiens]
ENSSSAT00000000122	XP_047287553.1	5641	lgmn	legumain isoform X1 [Homo sapiens]
ENSSSAT00000000123	XP_047287553.1	5641	lgmn	legumain isoform X1 [Homo sapiens]
ENSSSAT00000000125	XP_005254487.1	51203	nusap1	nucleolar and spindle-associated protein 1 isoform X7 [Homo sapiens]
ENSSSAT00000000126	XP_047288593.1	51103	ndufaf1	complex I intermediate-associated protein 30, mitochondrial isoform X1 [Homo sapiens]
ENSSSAT00000228057	XP_047288593.1	51103	ndufaf1	complex I intermediate-associated protein 30, mitochondrial isoform X1 [Homo sapiens]
ENSSSAT00000000127	NP_055953.3	23168	rtf1	RNA polymerase-associated protein RTF1 homolog [Homo sapiens]
ENSSSAT00000000128	NP_055953.3	23168	rtf1	RNA polymerase-associated protein RTF1 homolog [Homo sapiens]
ENSSSAT00000000129	NP_055953.3	23168	rtf1	RNA polymerase-associated protein RTF1 homolog [Homo sapiens]
ENSSSAT00000000133	NP_001371088.1	10516	fbln5	fibulin-5 isoform 3 precursor [Homo sapiens]
ENSSSAT00000000134	NP_001371088.1	10516	fbln5	fibulin-5 isoform 3 precursor [Homo sapiens]
ENSSSAT00000000135	NP_001371088.1	10516	fbln5	fibulin-5 isoform 3 precursor [Homo sapiens]
ENSSSAT00000000136	NP_689545.2	123036	tc2n	tandem C2 domains nuclear protein isoform 1 [Homo sapiens]
ENSSSAT00000000138	NP_057529.1	26499	plek2	pleckstrin-2 [Homo sapiens]
ENSSSAT00000181392	NP_057529.1	26499	plek2	pleckstrin-2 [Homo sapiens]
ENSSSAT00000108939	NP_057110.3	51109	rdh11	retinol dehydrogenase 11 isoform 1 precursor [Homo sapiens]
ENSSSAT00000162697	XP_047286921.1	145226	rdh12	retinol dehydrogenase 12 isoform X1 [Homo sapiens]
ENSSSAT00000244545	XP_047286921.1	145226	rdh12	retinol dehydrogenase 12 isoform X1 [Homo sapiens]
ENSSSAT00000000146	NP_001163.1	384	arg2	arginase-2, mitochondrial precursor [Homo sapiens]
ENSSSAT00000000147	NP_001163.1	384	arg2	arginase-2, mitochondrial precursor [Homo sapiens]
ENSSSAT00000000148	NP_001163.1	384	arg2	arginase-2, mitochondrial precursor [Homo sapiens]
ENSSSAT00000232459	NP_001163.1	384	arg2	arginase-2, mitochondrial precursor [Homo sapiens]
ENSSSAT00000000150	XP_011535346.1	58517	rbm25	RNA-binding protein 25 isoform X1 [Homo sapiens]
ENSSSAT00000108728	XP_011535346.1	58517	rbm25	RNA-binding protein 25 isoform X1 [Homo sapiens]
ENSSSAT00000186088	XP_011535346.1	58517	rbm25	RNA-binding protein 25 isoform X1 [Homo sapiens]
ENSSSAT00000000154	XP_016876599.1	23241	pacs2	phosphofurin acidic cluster sorting protein 2 isoform X9 [Homo sapiens]
ENSSSAT00000000156	XP_016876600.1	23241	pacs2	phosphofurin acidic cluster sorting protein 2 isoform X13 [Homo sapiens]
ENSSSAT00000000157	XP_016876594.1	23241	pacs2	phosphofurin acidic cluster sorting protein 2 isoform X2 [Homo sapiens]
ENSSSAT00000000158	XP_047287120.1	23241	pacs2	phosphofurin acidic cluster sorting protein 2 isoform X10 [Homo sapiens]
ENSSSAT00000098469	XP_016876599.1	23241	pacs2	phosphofurin acidic cluster sorting protein 2 isoform X9 [Homo sapiens]
ENSSSAT00000174826	XP_006720154.1	23241	pacs2	phosphofurin acidic cluster sorting protein 2 isoform X6 [Homo sapiens]
ENSSSAT00000240056	XP_016876599.1	23241	pacs2	phosphofurin acidic cluster sorting protein 2 isoform X9 [Homo sapiens]
ENSSSAT00000000160	NP_005457.2	10001	med6	mediator of RNA polymerase II transcription subunit 6 isoform 2 [Homo sapiens]
ENSSSAT00000000161	NP_005457.2	10001	med6	mediator of RNA polymerase II transcription subunit 6 isoform 2 [Homo sapiens]
ENSSSAT00000000162	NP_005457.2	10001	med6	mediator of RNA polymerase II transcription subunit 6 isoform 2 [Homo sapiens]
ENSSSAT00000222234	NP_005457.2	10001	med6	mediator of RNA polymerase II transcription subunit 6 isoform 2 [Homo sapiens]
ENSSSAT00000000163	NP_056166.1	23508	ttc9	tetratricopeptide repeat protein 9A [Homo sapiens]
ENSSSAT00000163376	NP_056166.1	23508	ttc9	tetratricopeptide repeat protein 9A [Homo sapiens]
ENSSSAT00000000167	XP_005267740.1	4293	map3k9	mitogen-activated protein kinase kinase kinase 9 isoform X2 [Homo sapiens]
ENSSSAT00000000173	XP_024306455.1	26151	nat9	alpha/beta-tubulin-N-acetyltransferase 9 isoform X1 [Homo sapiens]
ENSSSAT00000000174	XP_047281284.1	51363	chst15	carbohydrate sulfotransferase 15 isoform X1 [Homo sapiens]
ENSSSAT00000000177	XP_047291426.1	146956	eme1	crossover junction endonuclease EME1 isoform X5 [Homo sapiens]
ENSSSAT00000188880	XP_047291426.1	146956	eme1	crossover junction endonuclease EME1 isoform X5 [Homo sapiens]
ENSSSAT00000000178	NP_001026916.2	196740	vstm4	V-set and transmembrane domain-containing protein 4 isoform 1 precursor [Homo sapiens]
ENSSSAT00000000188	XP_047281341.1	54764	zranb1	ubiquitin thioesterase ZRANB1 isoform X2 [Homo sapiens]
ENSSSAT00000000196	XP_047281341.1	54764	zranb1	ubiquitin thioesterase ZRANB1 isoform X2 [Homo sapiens]
ENSSSAT00000151894	XP_047281341.1	54764	zranb1	ubiquitin thioesterase ZRANB1 isoform X2 [Homo sapiens]
ENSSSAT00000151911	XP_047281341.1	54764	zranb1	ubiquitin thioesterase ZRANB1 isoform X2 [Homo sapiens]
ENSSSAT00000000182	NP_064445.2	5956	opn1lw	long-wave-sensitive opsin 1 [Homo sapiens]
ENSSSAT00000000184	NP_064445.2	5956	opn1lw	long-wave-sensitive opsin 1 [Homo sapiens]
ENSSSAT00000110452	NP_064445.2	5956	opn1lw	long-wave-sensitive opsin 1 [Homo sapiens]
ENSSSAT00000000183	NP_001244025.1	5075	pax1	paired box protein Pax-1 isoform 2 [Homo sapiens]
ENSSSAT00000000186	NP_006183.2	5075	pax1	paired box protein Pax-1 isoform 1 [Homo sapiens]
ENSSSAT00000000195	NP_001244025.1	5075	pax1	paired box protein Pax-1 isoform 2 [Homo sapiens]
ENSSSAT00000000199	NP_001244025.1	5075	pax1	paired box protein Pax-1 isoform 2 [Homo sapiens]
ENSSSAT00000064110	NP_001244025.1	5075	pax1	paired box protein Pax-1 isoform 2 [Homo sapiens]
ENSSSAT00000000185	NP_005510.1	3167	hmx2	homeobox protein HMX2 [Homo sapiens]
ENSSSAT00000000197	NP_006032.1	9953	hs3st3b1	heparan sulfate glucosamine 3-O-sulfotransferase 3B1 [Homo sapiens]
ENSSSAT00000000228	NP_660087.1	4149	max	protein max isoform b [Homo sapiens]
ENSSSAT00000000231	NP_001394039.1	4149	max	protein max isoform m [Homo sapiens]
ENSSSAT00000000236	NP_002373.3	4149	max	protein max isoform a [Homo sapiens]
ENSSSAT00000193833	NP_001394039.1	4149	max	protein max isoform m [Homo sapiens]
ENSSSAT00000000206	NP_005497.1	950	scarb2	lysosome membrane protein 2 isoform 1 precursor [Homo sapiens]
ENSSSAT00000000213	NP_005497.1	950	scarb2	lysosome membrane protein 2 isoform 1 precursor [Homo sapiens]
ENSSSAT00000000219	NP_005497.1	950	scarb2	lysosome membrane protein 2 isoform 1 precursor [Homo sapiens]
ENSSSAT00000110862	NP_005497.1	950	scarb2	lysosome membrane protein 2 isoform 1 precursor [Homo sapiens]
ENSSSAT00000110903	NP_005497.1	950	scarb2	lysosome membrane protein 2 isoform 1 precursor [Homo sapiens]
ENSSSAT00000110920	NP_005497.1	950	scarb2	lysosome membrane protein 2 isoform 1 precursor [Homo sapiens]
ENSSSAT00000228773	NP_005497.1	950	scarb2	lysosome membrane protein 2 isoform 1 precursor [Homo sapiens]
ENSSSAT00000000209	NP_057588.1	51264	mrpl27	large ribosomal subunit protein bL27m [Homo sapiens]
ENSSSAT00000000210	NP_057588.1	51264	mrpl27	large ribosomal subunit protein bL27m [Homo sapiens]
ENSSSAT00000000211	NP_057588.1	51264	mrpl27	large ribosomal subunit protein bL27m [Homo sapiens]
ENSSSAT00000000205	XP_047292353.1	55852	tex2	testis-expressed protein 2 isoform X4 [Homo sapiens]
ENSSSAT00000000208	NP_001129650.1	1959	egr2	E3 SUMO-protein ligase EGR2 isoform a [Homo sapiens]
ENSSSAT00000000216	NP_777563.2	146310	rnf151	RING finger protein 151 isoform 1 [Homo sapiens]
ENSSSAT00000000234	XP_011538480.1	79955	pdzd7	PDZ domain-containing protein 7 isoform X2 [Homo sapiens]
ENSSSAT00000000274	XP_011538289.3	57705	wdfy4	WD repeat- and FYVE domain-containing protein 4 isoform X4 [Homo sapiens]
ENSSSAT00000189114	XP_047281521.1	57705	wdfy4	WD repeat- and FYVE domain-containing protein 4 isoform X1 [Homo sapiens]
ENSSSAT00000196793	XP_011538289.3	57705	wdfy4	WD repeat- and FYVE domain-containing protein 4 isoform X4 [Homo sapiens]
ENSSSAT00000241898	XP_011538292.2	57705	wdfy4	WD repeat- and FYVE domain-containing protein 4 isoform X5 [Homo sapiens]
ENSSSAT00000252542	XP_011538289.3	57705	wdfy4	WD repeat- and FYVE domain-containing protein 4 isoform X4 [Homo sapiens]
ENSSSAT00000000238	XP_016875287.1	6433	sfswap	splicing factor, suppressor of white-apricot homolog isoform X3 [Homo sapiens]
ENSSSAT00000000250	NP_060372.2	55662	hif1an	hypoxia-inducible factor 1-alpha inhibitor [Homo sapiens]
ENSSSAT00000000260	NP_060372.2	55662	hif1an	hypoxia-inducible factor 1-alpha inhibitor [Homo sapiens]
ENSSSAT00000000266	NP_060372.2	55662	hif1an	hypoxia-inducible factor 1-alpha inhibitor [Homo sapiens]
ENSSSAT00000000267	NP_060372.2	55662	hif1an	hypoxia-inducible factor 1-alpha inhibitor [Homo sapiens]
ENSSSAT00000000227	XP_047296108.1	4821	nkx2-2	homeobox protein Nkx-2.2 isoform X1 [Homo sapiens]
ENSSSAT00000000229	XP_047296108.1	4821	nkx2-2	homeobox protein Nkx-2.2 isoform X1 [Homo sapiens]
ENSSSAT00000000232	XP_047296108.1	4821	nkx2-2	homeobox protein Nkx-2.2 isoform X1 [Homo sapiens]
ENSSSAT00000201284	XP_047296108.1	4821	nkx2-2	homeobox protein Nkx-2.2 isoform X1 [Homo sapiens]
ENSSSAT00000000230	XP_047271970.1	57563	klhl8	kelch-like protein 8 isoform X2 [Homo sapiens]
ENSSSAT00000000235	NP_004397.2	1755	dmbt1	deleted in malignant brain tumors 1 protein isoform a precursor [Homo sapiens]
ENSSSAT00000000246	NP_071317.2	50624	cuzd1	CUB and zona pellucida-like domain-containing protein 1 precursor [Homo sapiens]
ENSSSAT00000000237	NP_660300.3	126731	ccsap	centriole, cilia and spindle-associated protein isoform 1 [Homo sapiens]
ENSSSAT00000000242	NP_076957.3	79018	gid4	glucose-induced degradation protein 4 homolog isoform 1 [Homo sapiens]
ENSSSAT00000221085	NP_076957.3	79018	gid4	glucose-induced degradation protein 4 homolog isoform 1 [Homo sapiens]
ENSSSAT00000000245	NP_003308.1	7080	nkx2-1	homeobox protein Nkx-2.1 isoform 2 [Homo sapiens]
ENSSSAT00000166544	NP_149416.1	644524	nkx2-4	homeobox protein Nkx-2.4 [Homo sapiens]
ENSSSAT00000000248	NP_115805.1	84445	lzts2	leucine zipper putative tumor suppressor 2 isoform a [Homo sapiens]
ENSSSAT00000165747	NP_115805.1	84445	lzts2	leucine zipper putative tumor suppressor 2 isoform a [Homo sapiens]
ENSSSAT00000235919	NP_115805.1	84445	lzts2	leucine zipper putative tumor suppressor 2 isoform a [Homo sapiens]
ENSSSAT00000000251	NP_001333056.1	494143	chac2	glutathione-specific gamma-glutamylcyclotransferase 2 isoform 2 [Homo sapiens]
ENSSSAT00000000249	NP_036320.2	2299	foxi1	forkhead box protein I1 isoform a [Homo sapiens]
ENSSSAT00000000254	XP_047288935.1	70	actc1	actin, alpha cardiac muscle 1 isoform X1 [Homo sapiens]
ENSSSAT00000011083	XP_047288935.1	70	actc1	actin, alpha cardiac muscle 1 isoform X1 [Homo sapiens]
ENSSSAT00000241690	NP_001393414.1	70	actc1	actin, alpha cardiac muscle 1 isoform 3 [Homo sapiens]
ENSSSAT00000248262	NP_001091.1	58	acta1	actin, alpha skeletal muscle [Homo sapiens]
ENSSSAT00000000270	NP_000493.1	8288	epx	eosinophil peroxidase preproprotein [Homo sapiens]
ENSSSAT00000000275	NP_000493.1	8288	epx	eosinophil peroxidase preproprotein [Homo sapiens]
ENSSSAT00000000294	NP_000493.1	8288	epx	eosinophil peroxidase preproprotein [Homo sapiens]
ENSSSAT00000000303	NP_000493.1	8288	epx	eosinophil peroxidase preproprotein [Homo sapiens]
ENSSSAT00000000256	NP_001333056.1	494143	chac2	glutathione-specific gamma-glutamylcyclotransferase 2 isoform 2 [Homo sapiens]
ENSSSAT00000000279	NP_783865.1	326624	rab37	ras-related protein Rab-37 isoform 3 [Homo sapiens]
ENSSSAT00000000281	NP_783865.1	326624	rab37	ras-related protein Rab-37 isoform 3 [Homo sapiens]
ENSSSAT00000175516	NP_001157462.1	326624	rab37	ras-related protein Rab-37 isoform 5 [Homo sapiens]
ENSSSAT00000199602	NP_783865.1	326624	rab37	ras-related protein Rab-37 isoform 3 [Homo sapiens]
ENSSSAT00000200986	NP_783865.1	326624	rab37	ras-related protein Rab-37 isoform 3 [Homo sapiens]
ENSSSAT00000232142	NP_783865.1	326624	rab37	ras-related protein Rab-37 isoform 3 [Homo sapiens]
ENSSSAT00000232828	NP_783865.1	326624	rab37	ras-related protein Rab-37 isoform 3 [Homo sapiens]
ENSSSAT00000000263	NP_663729.1	91647	atpaf2	ATP synthase mitochondrial F1 complex assembly factor 2 [Homo sapiens]
ENSSSAT00000000310	XP_005248399.1	6507	slc1a3	excitatory amino acid transporter 1 isoform X1 [Homo sapiens]
ENSSSAT00000000317	XP_005248399.1	6507	slc1a3	excitatory amino acid transporter 1 isoform X1 [Homo sapiens]
ENSSSAT00000000335	XP_005248399.1	6507	slc1a3	excitatory amino acid transporter 1 isoform X1 [Homo sapiens]
ENSSSAT00000000352	XP_005248399.1	6507	slc1a3	excitatory amino acid transporter 1 isoform X1 [Homo sapiens]
ENSSSAT00000000375	XP_005248399.1	6507	slc1a3	excitatory amino acid transporter 1 isoform X1 [Homo sapiens]
ENSSSAT00000000400	XP_005248399.1	6507	slc1a3	excitatory amino acid transporter 1 isoform X1 [Homo sapiens]
ENSSSAT00000000407	XP_005248399.1	6507	slc1a3	excitatory amino acid transporter 1 isoform X1 [Homo sapiens]
ENSSSAT00000000411	XP_005248399.1	6507	slc1a3	excitatory amino acid transporter 1 isoform X1 [Homo sapiens]
ENSSSAT00000000261	NP_001333056.1	494143	chac2	glutathione-specific gamma-glutamylcyclotransferase 2 isoform 2 [Homo sapiens]
ENSSSAT00000000277	NP_001005463.1	253738	ebf3	transcription factor COE3 isoform 6 [Homo sapiens]
ENSSSAT00000133002	XP_005252726.1	253738	ebf3	transcription factor COE3 isoform X4 [Homo sapiens]
ENSSSAT00000151290	XP_005252726.1	253738	ebf3	transcription factor COE3 isoform X4 [Homo sapiens]
ENSSSAT00000199737	XP_005252726.1	253738	ebf3	transcription factor COE3 isoform X4 [Homo sapiens]
ENSSSAT00000207168	XP_006717804.1	253738	ebf3	transcription factor COE3 isoform X3 [Homo sapiens]
ENSSSAT00000226744	XP_005252726.1	253738	ebf3	transcription factor COE3 isoform X4 [Homo sapiens]
ENSSSAT00000000268	NP_057067.1	51619	ube2d4	ubiquitin-conjugating enzyme E2 D4 [Homo sapiens]
ENSSSAT00000018778	NP_057067.1	51619	ube2d4	ubiquitin-conjugating enzyme E2 D4 [Homo sapiens]
ENSSSAT00000000282	XP_016871766.1	474354	lrrc18	leucine-rich repeat-containing protein 18 isoform X1 [Homo sapiens]
ENSSSAT00000177965	XP_016871766.1	474354	lrrc18	leucine-rich repeat-containing protein 18 isoform X1 [Homo sapiens]
ENSSSAT00000000285	NP_001357279.1	23469	phf3	PHD finger protein 3 isoform 4 [Homo sapiens]
ENSSSAT00000000348	NP_001076437.1	146691	tom1l2	TOM1-like protein 2 isoform 3 [Homo sapiens]
ENSSSAT00000000362	NP_001076437.1	146691	tom1l2	TOM1-like protein 2 isoform 3 [Homo sapiens]
ENSSSAT00000254605	NP_001337262.1	146691	tom1l2	TOM1-like protein 2 isoform 10 [Homo sapiens]
ENSSSAT00000000305	NP_001816.2	1160	ckmt2	creatine kinase S-type, mitochondrial precursor [Homo sapiens]
ENSSSAT00000000307	NP_001816.2	1160	ckmt2	creatine kinase S-type, mitochondrial precursor [Homo sapiens]
ENSSSAT00000000311	NP_001816.2	1160	ckmt2	creatine kinase S-type, mitochondrial precursor [Homo sapiens]
ENSSSAT00000000321	NP_001816.2	1160	ckmt2	creatine kinase S-type, mitochondrial precursor [Homo sapiens]
ENSSSAT00000000329	NP_001816.2	1160	ckmt2	creatine kinase S-type, mitochondrial precursor [Homo sapiens]
ENSSSAT00000000331	NP_001816.2	1160	ckmt2	creatine kinase S-type, mitochondrial precursor [Homo sapiens]
ENSSSAT00000000319	NP_057239.4	4326	mmp17	matrix metalloproteinase-17 isoform 1 precursor [Homo sapiens]
ENSSSAT00000000338	NP_057239.4	4326	mmp17	matrix metalloproteinase-17 isoform 1 precursor [Homo sapiens]
ENSSSAT00000000288	NP_004243.1	9368	nherf1	Na(+)/H(+) exchange regulatory cofactor NHE-RF1 [Homo sapiens]
ENSSSAT00000000292	NP_004243.1	9368	nherf1	Na(+)/H(+) exchange regulatory cofactor NHE-RF1 [Homo sapiens]
ENSSSAT00000000290	NP_001373752.1	100288842	b3galt9	beta-1,3-galactosyltransferase 9 [Homo sapiens]
ENSSSAT00000000349	NP_001380854.1	57715	sema4g	semaphorin-4G isoform 3 precursor [Homo sapiens]
ENSSSAT00000128223	NP_001380854.1	57715	sema4g	semaphorin-4G isoform 3 precursor [Homo sapiens]
ENSSSAT00000000354	NP_002766.1	5654	htra1	serine protease HTRA1 precursor [Homo sapiens]
ENSSSAT00000237697	NP_002766.1	5654	htra1	serine protease HTRA1 precursor [Homo sapiens]
ENSSSAT00000000384	XP_047287190.1	26037	sipa1l1	signal-induced proliferation-associated 1-like protein 1 isoform X4 [Homo sapiens]
ENSSSAT00000000395	XP_047287189.1	26037	sipa1l1	signal-induced proliferation-associated 1-like protein 1 isoform X3 [Homo sapiens]
ENSSSAT00000000421	XP_047287187.1	26037	sipa1l1	signal-induced proliferation-associated 1-like protein 1 isoform X1 [Homo sapiens]
ENSSSAT00000000427	XP_047287193.1	26037	sipa1l1	signal-induced proliferation-associated 1-like protein 1 isoform X7 [Homo sapiens]
ENSSSAT00000065933	XP_047287192.1	26037	sipa1l1	signal-induced proliferation-associated 1-like protein 1 isoform X6 [Homo sapiens]
ENSSSAT00000250669	NP_001275691.1	7733	znf180	zinc finger protein 180 isoform 5 [Homo sapiens]
ENSSSAT00000000313	XP_047295305.1	7596	znf45	zinc finger protein 45 isoform X2 [Homo sapiens]
ENSSSAT00000171887	XP_047295305.1	7596	znf45	zinc finger protein 45 isoform X2 [Homo sapiens]
ENSSSAT00000000315	NP_056236.2	25880	tmem186	transmembrane protein 186 [Homo sapiens]
ENSSSAT00000000357	NP_036547.1	25788	rad54b	DNA repair and recombination protein RAD54B isoform 1 [Homo sapiens]
ENSSSAT00000000328	NP_002720.1	3087	hhex	hematopoietically-expressed homeobox protein HHEX [Homo sapiens]
ENSSSAT00000000330	NP_002720.1	3087	hhex	hematopoietically-expressed homeobox protein HHEX [Homo sapiens]
ENSSSAT00000000345	NP_054754.1	28966	snx24	sorting nexin-24 [Homo sapiens]
ENSSSAT00000076212	NP_054754.1	28966	snx24	sorting nexin-24 [Homo sapiens]
ENSSSAT00000076217	XP_006714655.1	28966	snx24	sorting nexin-24 isoform X4 [Homo sapiens]
ENSSSAT00000000353	XP_047292415.1	57513	caskin2	caskin-2 isoform X1 [Homo sapiens]
ENSSSAT00000000364	XP_047292415.1	57513	caskin2	caskin-2 isoform X1 [Homo sapiens]
ENSSSAT00000000388	XP_047292415.1	57513	caskin2	caskin-2 isoform X1 [Homo sapiens]
ENSSSAT00000000404	XP_047292415.1	57513	caskin2	caskin-2 isoform X1 [Homo sapiens]
ENSSSAT00000000410	XP_024306129.1	57524	caskin1	caskin-1 isoform X1 [Homo sapiens]
ENSSSAT00000000360	NP_001005362.1	1785	dnm2	dynamin-2 isoform 4 [Homo sapiens]
ENSSSAT00000087058	NP_004936.2	1785	dnm2	dynamin-2 isoform 3 [Homo sapiens]
ENSSSAT00000178940	NP_004936.2	1785	dnm2	dynamin-2 isoform 3 [Homo sapiens]
ENSSSAT00000222954	NP_001005360.1	1785	dnm2	dynamin-2 isoform 1 [Homo sapiens]
ENSSSAT00000224833	XP_047273345.1	26052	dnm3	dynamin-3 isoform X10 [Homo sapiens]
ENSSSAT00000232240	NP_001005362.1	1785	dnm2	dynamin-2 isoform 4 [Homo sapiens]
ENSSSAT00000241725	NP_001005362.1	1785	dnm2	dynamin-2 isoform 4 [Homo sapiens]
ENSSSAT00000000389	XP_016859075.1	2202	efemp1	EGF-containing fibulin-like extracellular matrix protein 1 isoform X1 [Homo sapiens]
ENSSSAT00000201480	XP_016859075.1	2202	efemp1	EGF-containing fibulin-like extracellular matrix protein 1 isoform X1 [Homo sapiens]
ENSSSAT00000000358	NP_694968.1	168537	gimap7	GTPase IMAP family member 7 [Homo sapiens]
ENSSSAT00000163057	NP_694968.1	168537	gimap7	GTPase IMAP family member 7 [Homo sapiens]
ENSSSAT00000192115	NP_694968.1	168537	gimap7	GTPase IMAP family member 7 [Homo sapiens]
ENSSSAT00000000787	NP_006823.1	10979	fermt2	fermitin family homolog 2 isoform 1 [Homo sapiens]
ENSSSAT00000000811	NP_001128471.1	10979	fermt2	fermitin family homolog 2 isoform 2 [Homo sapiens]
ENSSSAT00000000825	NP_006823.1	10979	fermt2	fermitin family homolog 2 isoform 1 [Homo sapiens]
ENSSSAT00000000907	XP_006720072.1	10979	fermt2	fermitin family homolog 2 isoform X2 [Homo sapiens]
ENSSSAT00000000939	NP_006823.1	10979	fermt2	fermitin family homolog 2 isoform 1 [Homo sapiens]
ENSSSAT00000000969	XP_005267342.1	10979	fermt2	fermitin family homolog 2 isoform X4 [Homo sapiens]
ENSSSAT00000174501	NP_001128471.1	10979	fermt2	fermitin family homolog 2 isoform 2 [Homo sapiens]
ENSSSAT00000000366	NP_006077.2	10381	tubb3	tubulin beta-3 chain isoform 1 [Homo sapiens]
ENSSSAT00000000368	NP_932766.1	358	aqp1	aquaporin-1 isoform 1 [Homo sapiens]
ENSSSAT00000000381	NP_510966.1	976	adgre5	adhesion G protein-coupled receptor E5 isoform 1 preproprotein [Homo sapiens]
ENSSSAT00000203818	NP_510966.1	976	adgre5	adhesion G protein-coupled receptor E5 isoform 1 preproprotein [Homo sapiens]
ENSSSAT00000000383	NP_001298241.1	2677	ggcx	vitamin K-dependent gamma-carboxylase isoform 3 [Homo sapiens]
ENSSSAT00000000401	NP_001172028.1	933	cd22	B-cell receptor CD22 isoform 2 precursor [Homo sapiens]
ENSSSAT00000000394	NP_066550.2	348980	hcn1	potassium/sodium hyperpolarization-activated cyclic nucleotide-gated channel 1 [Homo sapiens]
ENSSSAT00000000539	NP_001317106.1	64430	pcnx4	pecanex-like protein 4 isoform 1 [Homo sapiens]
ENSSSAT00000000571	NP_001317106.1	64430	pcnx4	pecanex-like protein 4 isoform 1 [Homo sapiens]
ENSSSAT00000000583	NP_001317106.1	64430	pcnx4	pecanex-like protein 4 isoform 1 [Homo sapiens]
ENSSSAT00000000591	NP_001317106.1	64430	pcnx4	pecanex-like protein 4 isoform 1 [Homo sapiens]
ENSSSAT00000000455	NP_004472.1	2590	galnt2	polypeptide N-acetylgalactosaminyltransferase 2 precursor [Homo sapiens]
ENSSSAT00000000464	NP_004472.1	2590	galnt2	polypeptide N-acetylgalactosaminyltransferase 2 precursor [Homo sapiens]
ENSSSAT00000000470	XP_016856453.2	2590	galnt2	polypeptide N-acetylgalactosaminyltransferase 2 isoform X1 [Homo sapiens]
ENSSSAT00000000473	XP_016856453.2	2590	galnt2	polypeptide N-acetylgalactosaminyltransferase 2 isoform X1 [Homo sapiens]
ENSSSAT00000128949	NP_001278795.1	2590	galnt2	polypeptide N-acetylgalactosaminyltransferase 2 isoform 2 [Homo sapiens]
ENSSSAT00000000429	NP_659482.3	115948	odad3	outer dynein arm-docking complex subunit 3 isoform 1 [Homo sapiens]
ENSSSAT00000000437	NP_659482.3	115948	odad3	outer dynein arm-docking complex subunit 3 isoform 1 [Homo sapiens]
ENSSSAT00000000397	XP_011524211.1	25925	znf521	zinc finger protein 521 isoform X1 [Homo sapiens]
ENSSSAT00000000408	NP_056276.1	25925	znf521	zinc finger protein 521 isoform 1 [Homo sapiens]
ENSSSAT00000000420	XP_011524211.1	25925	znf521	zinc finger protein 521 isoform X1 [Homo sapiens]
ENSSSAT00000000398	XP_011532744.1	153222	crebrf	CREB3 regulatory factor isoform X2 [Homo sapiens]
ENSSSAT00000000409	XP_047272758.1	153222	crebrf	CREB3 regulatory factor isoform X1 [Homo sapiens]
ENSSSAT00000000422	XP_047272758.1	153222	crebrf	CREB3 regulatory factor isoform X1 [Homo sapiens]
ENSSSAT00000230045	XP_011532744.1	153222	crebrf	CREB3 regulatory factor isoform X2 [Homo sapiens]
ENSSSAT00000240909	XP_047272758.1	153222	crebrf	CREB3 regulatory factor isoform X1 [Homo sapiens]
ENSSSAT00000000399	NP_001092092.1	342977	nanos3	nanos homolog 3 [Homo sapiens]
ENSSSAT00000000406	NP_001180481.1	342892	znf850	zinc finger protein 850 isoform 1 [Homo sapiens]
ENSSSAT00000221050	NP_001254708.1	342892	znf850	zinc finger protein 850 isoform 2 [Homo sapiens]
ENSSSAT00000231671	NP_001180481.1	342892	znf850	zinc finger protein 850 isoform 1 [Homo sapiens]
ENSSSAT00000237215	NP_001180481.1	342892	znf850	zinc finger protein 850 isoform 1 [Homo sapiens]
ENSSSAT00000000419	NP_115708.1	84292	wdr83	WD repeat domain-containing protein 83 [Homo sapiens]
ENSSSAT00000000423	NP_115708.1	84292	wdr83	WD repeat domain-containing protein 83 [Homo sapiens]
ENSSSAT00000000428	NP_115708.1	84292	wdr83	WD repeat domain-containing protein 83 [Homo sapiens]
ENSSSAT00000000467	XP_016866011.1	22999	rims1	regulating synaptic membrane exocytosis protein 1 isoform X22 [Homo sapiens]
ENSSSAT00000000480	XP_011533906.2	22999	rims1	regulating synaptic membrane exocytosis protein 1 isoform X23 [Homo sapiens]
ENSSSAT00000010438	XP_016866011.1	22999	rims1	regulating synaptic membrane exocytosis protein 1 isoform X22 [Homo sapiens]
ENSSSAT00000010454	XP_011533906.2	22999	rims1	regulating synaptic membrane exocytosis protein 1 isoform X23 [Homo sapiens]
ENSSSAT00000166157	XP_011533906.2	22999	rims1	regulating synaptic membrane exocytosis protein 1 isoform X23 [Homo sapiens]
ENSSSAT00000181475	XP_011533906.2	22999	rims1	regulating synaptic membrane exocytosis protein 1 isoform X23 [Homo sapiens]
ENSSSAT00000186973	XP_011533906.2	22999	rims1	regulating synaptic membrane exocytosis protein 1 isoform X23 [Homo sapiens]
ENSSSAT00000239989	XP_011533906.2	22999	rims1	regulating synaptic membrane exocytosis protein 1 isoform X23 [Homo sapiens]
ENSSSAT00000000457	XP_047281259.1	51196	plce1	1-phosphatidylinositol 4,5-bisphosphate phosphodiesterase epsilon-1 isoform X11 [Homo sapiens]
ENSSSAT00000000510	XP_011538152.1	51196	plce1	1-phosphatidylinositol 4,5-bisphosphate phosphodiesterase epsilon-1 isoform X10 [Homo sapiens]
ENSSSAT00000000527	XP_047281259.1	51196	plce1	1-phosphatidylinositol 4,5-bisphosphate phosphodiesterase epsilon-1 isoform X11 [Homo sapiens]
ENSSSAT00000000593	XP_047281256.1	51196	plce1	1-phosphatidylinositol 4,5-bisphosphate phosphodiesterase epsilon-1 isoform X5 [Homo sapiens]
ENSSSAT00000000614	XP_047281244.1	51196	plce1	1-phosphatidylinositol 4,5-bisphosphate phosphodiesterase epsilon-1 isoform X2 [Homo sapiens]
ENSSSAT00000000637	XP_047281256.1	51196	plce1	1-phosphatidylinositol 4,5-bisphosphate phosphodiesterase epsilon-1 isoform X5 [Homo sapiens]
ENSSSAT00000000653	XP_047281259.1	51196	plce1	1-phosphatidylinositol 4,5-bisphosphate phosphodiesterase epsilon-1 isoform X11 [Homo sapiens]
ENSSSAT00000000431	NP_004043.4	664	bnip3	BCL2/adenovirus E1B 19 kDa protein-interacting protein 3 [Homo sapiens]
ENSSSAT00000013095	NP_004043.4	664	bnip3	BCL2/adenovirus E1B 19 kDa protein-interacting protein 3 [Homo sapiens]
ENSSSAT00000162254	NP_004043.4	664	bnip3	BCL2/adenovirus E1B 19 kDa protein-interacting protein 3 [Homo sapiens]
ENSSSAT00000000432	XP_047275224.1	6722	srf	serum response factor isoform X1 [Homo sapiens]
ENSSSAT00000000436	NP_003122.1	6722	srf	serum response factor isoform 1 [Homo sapiens]
ENSSSAT00000129665	NP_003122.1	6722	srf	serum response factor isoform 1 [Homo sapiens]
ENSSSAT00000000775	NP_005530.3	3632	inpp5a	inositol polyphosphate-5-phosphatase A isoform a [Homo sapiens]
ENSSSAT00000000826	NP_005530.3	3632	inpp5a	inositol polyphosphate-5-phosphatase A isoform a [Homo sapiens]
ENSSSAT00000000863	NP_005530.3	3632	inpp5a	inositol polyphosphate-5-phosphatase A isoform a [Homo sapiens]
ENSSSAT00000000872	NP_005530.3	3632	inpp5a	inositol polyphosphate-5-phosphatase A isoform a [Homo sapiens]
ENSSSAT00000161842	NP_005530.3	3632	inpp5a	inositol polyphosphate-5-phosphatase A isoform a [Homo sapiens]
ENSSSAT00000186304	NP_005530.3	3632	inpp5a	inositol polyphosphate-5-phosphatase A isoform a [Homo sapiens]
ENSSSAT00000194077	NP_005530.3	3632	inpp5a	inositol polyphosphate-5-phosphatase A isoform a [Homo sapiens]
ENSSSAT00000210191	NP_005530.3	3632	inpp5a	inositol polyphosphate-5-phosphatase A isoform a [Homo sapiens]
ENSSSAT00000242688	NP_005530.3	3632	inpp5a	inositol polyphosphate-5-phosphatase A isoform a [Homo sapiens]
ENSSSAT00000000448	NP_848526.1	64395	gmcl1	germ cell-less protein-like 1 [Homo sapiens]
ENSSSAT00000000460	NP_848526.1	64395	gmcl1	germ cell-less protein-like 1 [Homo sapiens]
ENSSSAT00000074482	NP_848526.1	64395	gmcl1	germ cell-less protein-like 1 [Homo sapiens]
ENSSSAT00000000743	NP_000512.2	3074	hexb	beta-hexosaminidase subunit beta isoform 1 preproprotein [Homo sapiens]
ENSSSAT00000000751	NP_000512.2	3074	hexb	beta-hexosaminidase subunit beta isoform 1 preproprotein [Homo sapiens]
ENSSSAT00000000760	NP_000512.2	3074	hexb	beta-hexosaminidase subunit beta isoform 1 preproprotein [Homo sapiens]
ENSSSAT00000000778	NP_000512.2	3074	hexb	beta-hexosaminidase subunit beta isoform 1 preproprotein [Homo sapiens]
ENSSSAT00000000798	NP_000512.2	3074	hexb	beta-hexosaminidase subunit beta isoform 1 preproprotein [Homo sapiens]
ENSSSAT00000000817	NP_000512.2	3074	hexb	beta-hexosaminidase subunit beta isoform 1 preproprotein [Homo sapiens]
ENSSSAT00000000824	NP_000512.2	3074	hexb	beta-hexosaminidase subunit beta isoform 1 preproprotein [Homo sapiens]
ENSSSAT00000000844	NP_000512.2	3074	hexb	beta-hexosaminidase subunit beta isoform 1 preproprotein [Homo sapiens]
ENSSSAT00000000851	NP_000512.2	3074	hexb	beta-hexosaminidase subunit beta isoform 1 preproprotein [Homo sapiens]
ENSSSAT00000000451	NP_001356024.1	51008	ascc1	activating signal cointegrator 1 complex subunit 1 isoform b [Homo sapiens]
ENSSSAT00000000443	NP_003867.1	8834	tmem11	transmembrane protein 11, mitochondrial [Homo sapiens]
ENSSSAT00000214952	NP_003867.1	8834	tmem11	transmembrane protein 11, mitochondrial [Homo sapiens]
ENSSSAT00000196534	NP_057229.1	51398	wdr83os	PAT complex subunit Asterix [Homo sapiens]
ENSSSAT00000000449	XP_047291328.1	1353	cox11	cytochrome c oxidase assembly protein COX11, mitochondrial isoform X1 [Homo sapiens]
ENSSSAT00000204456	XP_047291328.1	1353	cox11	cytochrome c oxidase assembly protein COX11, mitochondrial isoform X1 [Homo sapiens]
ENSSSAT00000000452	NP_116313.3	7551	znf3	zinc finger protein 3 isoform 2 [Homo sapiens]
ENSSSAT00000000600	NP_001339843.1	5527	ppp2r5c	serine/threonine-protein phosphatase 2A 56 kDa regulatory subunit gamma isoform isoform h [Homo sapiens]
ENSSSAT00000000623	NP_001339843.1	5527	ppp2r5c	serine/threonine-protein phosphatase 2A 56 kDa regulatory subunit gamma isoform isoform h [Homo sapiens]
ENSSSAT00000000635	NP_001339843.1	5527	ppp2r5c	serine/threonine-protein phosphatase 2A 56 kDa regulatory subunit gamma isoform isoform h [Homo sapiens]
ENSSSAT00000000641	NP_001339843.1	5527	ppp2r5c	serine/threonine-protein phosphatase 2A 56 kDa regulatory subunit gamma isoform isoform h [Homo sapiens]
ENSSSAT00000000666	NP_001339842.1	5527	ppp2r5c	serine/threonine-protein phosphatase 2A 56 kDa regulatory subunit gamma isoform isoform g [Homo sapiens]
ENSSSAT00000000689	NP_001339843.1	5527	ppp2r5c	serine/threonine-protein phosphatase 2A 56 kDa regulatory subunit gamma isoform isoform h [Homo sapiens]
ENSSSAT00000000706	XP_016876912.1	5527	ppp2r5c	serine/threonine-protein phosphatase 2A 56 kDa regulatory subunit gamma isoform isoform X9 [Homo sapiens]
ENSSSAT00000000734	XP_005267881.1	5527	ppp2r5c	serine/threonine-protein phosphatase 2A 56 kDa regulatory subunit gamma isoform isoform X3 [Homo sapiens]
ENSSSAT00000161621	NP_001339843.1	5527	ppp2r5c	serine/threonine-protein phosphatase 2A 56 kDa regulatory subunit gamma isoform isoform h [Homo sapiens]
ENSSSAT00000193413	NP_848701.1	5527	ppp2r5c	serine/threonine-protein phosphatase 2A 56 kDa regulatory subunit gamma isoform isoform b [Homo sapiens]
ENSSSAT00000000465	NP_001317088.1	25979	dhrs7b	dehydrogenase/reductase SDR family member 7B isoform 2 [Homo sapiens]
ENSSSAT00000000488	NP_002389.1	4211	meis1	homeobox protein Meis1 [Homo sapiens]
ENSSSAT00000000518	NP_002389.1	4211	meis1	homeobox protein Meis1 [Homo sapiens]
ENSSSAT00000000521	NP_002389.1	4211	meis1	homeobox protein Meis1 [Homo sapiens]
ENSSSAT00000000523	NP_002389.1	4211	meis1	homeobox protein Meis1 [Homo sapiens]
ENSSSAT00000000528	NP_002389.1	4211	meis1	homeobox protein Meis1 [Homo sapiens]
ENSSSAT00000000542	NP_002389.1	4211	meis1	homeobox protein Meis1 [Homo sapiens]
ENSSSAT00000000544	NP_002389.1	4211	meis1	homeobox protein Meis1 [Homo sapiens]
ENSSSAT00000000547	NP_002389.1	4211	meis1	homeobox protein Meis1 [Homo sapiens]
ENSSSAT00000000550	NP_002389.1	4211	meis1	homeobox protein Meis1 [Homo sapiens]
ENSSSAT00000000463	XP_047291583.1	22834	znf652	zinc finger protein 652 isoform X1 [Homo sapiens]
ENSSSAT00000162528	XP_047291583.1	22834	znf652	zinc finger protein 652 isoform X1 [Homo sapiens]
ENSSSAT00000000462	NP_005032.2	5551	prf1	perforin-1 precursor [Homo sapiens]
ENSSSAT00000235200	NP_005032.2	5551	prf1	perforin-1 precursor [Homo sapiens]
ENSSSAT00000000482	XP_005260143.1	81576	yju2b	probable splicing factor YJU2B isoform X1 [Homo sapiens]
ENSSSAT00000010359	XP_005260143.1	81576	yju2b	probable splicing factor YJU2B isoform X1 [Homo sapiens]
ENSSSAT00000000472	NP_001275691.1	7733	znf180	zinc finger protein 180 isoform 5 [Homo sapiens]
ENSSSAT00000156906	NP_001275691.1	7733	znf180	zinc finger protein 180 isoform 5 [Homo sapiens]
ENSSSAT00000160517	NP_001275691.1	7733	znf180	zinc finger protein 180 isoform 5 [Homo sapiens]
ENSSSAT00000230184	NP_001275691.1	7733	znf180	zinc finger protein 180 isoform 5 [Homo sapiens]
ENSSSAT00000000534	NP_005122.2	9984	thoc1	THO complex subunit 1 [Homo sapiens]
ENSSSAT00000000562	NP_005122.2	9984	thoc1	THO complex subunit 1 [Homo sapiens]
ENSSSAT00000000578	NP_005122.2	9984	thoc1	THO complex subunit 1 [Homo sapiens]
ENSSSAT00000000597	NP_005122.2	9984	thoc1	THO complex subunit 1 [Homo sapiens]
ENSSSAT00000000475	NP_001374806.1	83666	parp9	protein mono-ADP-ribosyltransferase PARP9 isoform b [Homo sapiens]
ENSSSAT00000000479	XP_016880252.1	5245	phb1	prohibitin 1 isoform X1 [Homo sapiens]
ENSSSAT00000113963	XP_016880252.1	5245	phb1	prohibitin 1 isoform X1 [Homo sapiens]
ENSSSAT00000209182	XP_016880252.1	5245	phb1	prohibitin 1 isoform X1 [Homo sapiens]
ENSSSAT00000230597	XP_016880252.1	5245	phb1	prohibitin 1 isoform X1 [Homo sapiens]
ENSSSAT00000000483	XP_047291672.1	252983	stxbp4	syntaxin-binding protein 4 isoform X6 [Homo sapiens]
ENSSSAT00000000484	NP_003541.2	8379	mad1l1	mitotic spindle assembly checkpoint protein MAD1 isoform a [Homo sapiens]
ENSSSAT00000167898	NP_003541.2	8379	mad1l1	mitotic spindle assembly checkpoint protein MAD1 isoform a [Homo sapiens]
ENSSSAT00000177254	NP_003541.2	8379	mad1l1	mitotic spindle assembly checkpoint protein MAD1 isoform a [Homo sapiens]
ENSSSAT00000180291	NP_003541.2	8379	mad1l1	mitotic spindle assembly checkpoint protein MAD1 isoform a [Homo sapiens]
ENSSSAT00000195702	NP_003541.2	8379	mad1l1	mitotic spindle assembly checkpoint protein MAD1 isoform a [Homo sapiens]
ENSSSAT00000202141	NP_003541.2	8379	mad1l1	mitotic spindle assembly checkpoint protein MAD1 isoform a [Homo sapiens]
ENSSSAT00000223433	NP_003541.2	8379	mad1l1	mitotic spindle assembly checkpoint protein MAD1 isoform a [Homo sapiens]
ENSSSAT00000239624	NP_003541.2	8379	mad1l1	mitotic spindle assembly checkpoint protein MAD1 isoform a [Homo sapiens]
ENSSSAT00000000577	NP_060838.3	55788	lmbrd1	lysosomal cobalamin transport escort protein LMBD1 isoform 1 [Homo sapiens]
ENSSSAT00000000594	NP_060838.3	55788	lmbrd1	lysosomal cobalamin transport escort protein LMBD1 isoform 1 [Homo sapiens]
ENSSSAT00000000604	NP_060838.3	55788	lmbrd1	lysosomal cobalamin transport escort protein LMBD1 isoform 1 [Homo sapiens]
ENSSSAT00000000606	NP_060838.3	55788	lmbrd1	lysosomal cobalamin transport escort protein LMBD1 isoform 1 [Homo sapiens]
ENSSSAT00000000613	NP_060838.3	55788	lmbrd1	lysosomal cobalamin transport escort protein LMBD1 isoform 1 [Homo sapiens]
ENSSSAT00000000622	NP_060838.3	55788	lmbrd1	lysosomal cobalamin transport escort protein LMBD1 isoform 1 [Homo sapiens]
ENSSSAT00000186217	NP_060838.3	55788	lmbrd1	lysosomal cobalamin transport escort protein LMBD1 isoform 1 [Homo sapiens]
ENSSSAT00000000503	XP_016871864.1	55222	lrrc20	leucine-rich repeat-containing protein 20 isoform X1 [Homo sapiens]
ENSSSAT00000252738	XP_016871864.1	55222	lrrc20	leucine-rich repeat-containing protein 20 isoform X1 [Homo sapiens]
ENSSSAT00000000498	XP_047275186.1	60682	smap1	stromal membrane-associated protein 1 isoform X5 [Homo sapiens]
ENSSSAT00000000505	XP_047275186.1	60682	smap1	stromal membrane-associated protein 1 isoform X5 [Homo sapiens]
ENSSSAT00000000508	NP_612144.1	151636	dtx3l	E3 ubiquitin-protein ligase DTX3L [Homo sapiens]
ENSSSAT00000000536	NP_066952.1	5464	ppa1	inorganic pyrophosphatase [Homo sapiens]
ENSSSAT00000076247	NP_064608.2	56975	fam20c	extracellular serine/threonine protein kinase FAM20C precursor [Homo sapiens]
ENSSSAT00000236702	NP_064608.2	56975	fam20c	extracellular serine/threonine protein kinase FAM20C precursor [Homo sapiens]
ENSSSAT00000246857	NP_064608.2	56975	fam20c	extracellular serine/threonine protein kinase FAM20C precursor [Homo sapiens]
ENSSSAT00000000535	NP_003704.3	8613	plpp3	phospholipid phosphatase 3 [Homo sapiens]
ENSSSAT00000000545	NP_003704.3	8613	plpp3	phospholipid phosphatase 3 [Homo sapiens]
ENSSSAT00000000816	NP_116098.2	84795	pyroxd2	pyridine nucleotide-disulfide oxidoreductase domain-containing protein 2 [Homo sapiens]
ENSSSAT00000000840	XP_011538595.1	84795	pyroxd2	pyridine nucleotide-disulfide oxidoreductase domain-containing protein 2 isoform X3 [Homo sapiens]
ENSSSAT00000000859	NP_116098.2	84795	pyroxd2	pyridine nucleotide-disulfide oxidoreductase domain-containing protein 2 [Homo sapiens]
ENSSSAT00000000672	XP_011537101.1	8408	ulk1	serine/threonine-protein kinase ULK1 isoform X2 [Homo sapiens]
ENSSSAT00000000694	XP_011537101.1	8408	ulk1	serine/threonine-protein kinase ULK1 isoform X2 [Homo sapiens]
ENSSSAT00000000780	XP_011537101.1	8408	ulk1	serine/threonine-protein kinase ULK1 isoform X2 [Homo sapiens]
ENSSSAT00000000812	NP_003556.2	8408	ulk1	serine/threonine-protein kinase ULK1 [Homo sapiens]
ENSSSAT00000223397	NP_001032394.1	163404	plppr5	phospholipid phosphatase-related protein type 5 isoform 1 [Homo sapiens]
ENSSSAT00000000546	NP_060024.2	54625	parp14	protein mono-ADP-ribosyltransferase PARP14 [Homo sapiens]
ENSSSAT00000000569	NP_060024.2	54625	parp14	protein mono-ADP-ribosyltransferase PARP14 [Homo sapiens]
ENSSSAT00000000599	NP_060024.2	54625	parp14	protein mono-ADP-ribosyltransferase PARP14 [Homo sapiens]
ENSSSAT00000000609	NP_060024.2	54625	parp14	protein mono-ADP-ribosyltransferase PARP14 [Homo sapiens]
ENSSSAT00000199395	NP_060024.2	54625	parp14	protein mono-ADP-ribosyltransferase PARP14 [Homo sapiens]
ENSSSAT00000230897	NP_060024.2	54625	parp14	protein mono-ADP-ribosyltransferase PARP14 [Homo sapiens]
ENSSSAT00000000533	XP_016865184.1	64105	cenpk	centromere protein K isoform X5 [Homo sapiens]
ENSSSAT00000000555	XP_016865184.1	64105	cenpk	centromere protein K isoform X5 [Homo sapiens]
ENSSSAT00000185967	XP_016865184.1	64105	cenpk	centromere protein K isoform X5 [Homo sapiens]
ENSSSAT00000000561	XP_047273213.1	51128	sar1b	GTP-binding protein SAR1b isoform X1 [Homo sapiens]
ENSSSAT00000072327	XP_047273213.1	51128	sar1b	GTP-binding protein SAR1b isoform X1 [Homo sapiens]
ENSSSAT00000000642	NP_005406.3	6574	slc20a1	sodium-dependent phosphate transporter 1 [Homo sapiens]
ENSSSAT00000000646	NP_005406.3	6574	slc20a1	sodium-dependent phosphate transporter 1 [Homo sapiens]
ENSSSAT00000000652	NP_005406.3	6574	slc20a1	sodium-dependent phosphate transporter 1 [Homo sapiens]
ENSSSAT00000000661	NP_005406.3	6574	slc20a1	sodium-dependent phosphate transporter 1 [Homo sapiens]
ENSSSAT00000000568	NP_001354018.1	6614	siglec1	sialoadhesin isoform 2 precursor [Homo sapiens]
ENSSSAT00000000584	NP_060529.4	55698	radil	ras-associating and dilute domain-containing protein [Homo sapiens]
ENSSSAT00000161920	NP_060529.4	55698	radil	ras-associating and dilute domain-containing protein [Homo sapiens]
ENSSSAT00000249448	NP_060529.4	55698	radil	ras-associating and dilute domain-containing protein [Homo sapiens]
ENSSSAT00000000592	NP_005288.4	2847	mchr1	melanin-concentrating hormone receptor 1 [Homo sapiens]
ENSSSAT00000162838	NP_005288.4	2847	mchr1	melanin-concentrating hormone receptor 1 [Homo sapiens]
ENSSSAT00000000598	NP_006101.1	10421	cd2bp2	CD2 antigen cytoplasmic tail-binding protein 2 [Homo sapiens]
ENSSSAT00000000595	NP_001380506.1	113230	misp3	uncharacterized protein MISP3 isoform 2 [Homo sapiens]
ENSSSAT00000000602	NP_848605.1	255239	ankk1	ankyrin repeat and protein kinase domain-containing protein 1 [Homo sapiens]
ENSSSAT00000157177	NP_694968.1	168537	gimap7	GTPase IMAP family member 7 [Homo sapiens]
ENSSSAT00000195282	XP_011541039.1	255239	ankk1	ankyrin repeat and protein kinase domain-containing protein 1 isoform X3 [Homo sapiens]
ENSSSAT00000208065	NP_694968.1	168537	gimap7	GTPase IMAP family member 7 [Homo sapiens]
ENSSSAT00000250398	NP_848605.1	255239	ankk1	ankyrin repeat and protein kinase domain-containing protein 1 [Homo sapiens]
ENSSSAT00000254003	NP_848605.1	255239	ankk1	ankyrin repeat and protein kinase domain-containing protein 1 [Homo sapiens]
ENSSSAT00000000727	NP_055555.1	9775	eif4a3	eukaryotic initiation factor 4A-III isoform 1 [Homo sapiens]
ENSSSAT00000000777	NP_055555.1	9775	eif4a3	eukaryotic initiation factor 4A-III isoform 1 [Homo sapiens]
ENSSSAT00000000797	NP_055555.1	9775	eif4a3	eukaryotic initiation factor 4A-III isoform 1 [Homo sapiens]
ENSSSAT00000000806	NP_055555.1	9775	eif4a3	eukaryotic initiation factor 4A-III isoform 1 [Homo sapiens]
ENSSSAT00000000820	NP_001398028.1	9775	eif4a3	eukaryotic initiation factor 4A-III isoform 2 [Homo sapiens]
ENSSSAT00000000831	NP_055555.1	9775	eif4a3	eukaryotic initiation factor 4A-III isoform 1 [Homo sapiens]
ENSSSAT00000129445	NP_055555.1	9775	eif4a3	eukaryotic initiation factor 4A-III isoform 1 [Homo sapiens]
ENSSSAT00000129633	NP_055555.1	9775	eif4a3	eukaryotic initiation factor 4A-III isoform 1 [Homo sapiens]
ENSSSAT00000000617	NP_057113.1	51635	dhrs7	dehydrogenase/reductase SDR family member 7 isoform 1 precursor [Homo sapiens]
ENSSSAT00000000624	NP_002296.1	3956	lgals1	galectin-1 [Homo sapiens]
ENSSSAT00000233100	NP_002296.1	3956	lgals1	galectin-1 [Homo sapiens]
ENSSSAT00000000618	NP_001415.1	2013	emp2	epithelial membrane protein 2 precursor [Homo sapiens]
ENSSSAT00000000621	NP_542394.2	112479	eri2	ERI1 exoribonuclease 2 isoform 2 [Homo sapiens]
ENSSSAT00000000625	NP_002077.1	2885	grb2	growth factor receptor-bound protein 2 isoform 1 [Homo sapiens]
ENSSSAT00000000632	NP_002077.1	2885	grb2	growth factor receptor-bound protein 2 isoform 1 [Homo sapiens]
ENSSSAT00000000631	NP_001020267.1	143471	psma8	proteasome subunit alpha-type 8 isoform 2 [Homo sapiens]
ENSSSAT00000000643	NP_001020267.1	143471	psma8	proteasome subunit alpha-type 8 isoform 2 [Homo sapiens]
ENSSSAT00000000650	NP_001020267.1	143471	psma8	proteasome subunit alpha-type 8 isoform 2 [Homo sapiens]
ENSSSAT00000000658	NP_001020267.1	143471	psma8	proteasome subunit alpha-type 8 isoform 2 [Homo sapiens]
ENSSSAT00000000667	NP_001295117.1	143471	psma8	proteasome subunit alpha-type 8 isoform 4 [Homo sapiens]
ENSSSAT00000149913	NP_001020267.1	143471	psma8	proteasome subunit alpha-type 8 isoform 2 [Homo sapiens]
ENSSSAT00000193946	NP_001020267.1	143471	psma8	proteasome subunit alpha-type 8 isoform 2 [Homo sapiens]
ENSSSAT00000000766	NP_031383.1	22796	cog2	conserved oligomeric Golgi complex subunit 2 isoform 1 [Homo sapiens]
ENSSSAT00000000770	NP_031383.1	22796	cog2	conserved oligomeric Golgi complex subunit 2 isoform 1 [Homo sapiens]
ENSSSAT00000000774	NP_031383.1	22796	cog2	conserved oligomeric Golgi complex subunit 2 isoform 1 [Homo sapiens]
ENSSSAT00000000781	NP_001138508.1	22796	cog2	conserved oligomeric Golgi complex subunit 2 isoform 2 [Homo sapiens]
ENSSSAT00000000793	NP_001138508.1	22796	cog2	conserved oligomeric Golgi complex subunit 2 isoform 2 [Homo sapiens]
ENSSSAT00000000801	NP_001138508.1	22796	cog2	conserved oligomeric Golgi complex subunit 2 isoform 2 [Homo sapiens]
ENSSSAT00000000636	NP_775837.2	253143	prr14l	protein PRR14L [Homo sapiens]
ENSSSAT00000000649	NP_775837.2	253143	prr14l	protein PRR14L [Homo sapiens]
ENSSSAT00000000664	NP_775837.2	253143	prr14l	protein PRR14L [Homo sapiens]
ENSSSAT00000000682	XP_047306029.1	27309	znf330	zinc finger protein 330 isoform X1 [Homo sapiens]
ENSSSAT00000000644	NP_001380323.1	26137	zbtb20	zinc finger and BTB domain-containing protein 20 isoform 1 [Homo sapiens]
ENSSSAT00000057964	NP_612462.1	115827	rab3c	ras-related protein Rab-3C isoform 1 [Homo sapiens]
ENSSSAT00000182182	NP_612462.1	115827	rab3c	ras-related protein Rab-3C isoform 1 [Homo sapiens]
ENSSSAT00000206494	NP_612462.1	115827	rab3c	ras-related protein Rab-3C isoform 1 [Homo sapiens]
ENSSSAT00000000651	NP_694960.2	162282	ankfn1	ankyrin repeat and fibronectin type-III domain-containing protein 1 isoform 2 [Homo sapiens]
ENSSSAT00000000671	XP_011522730.1	162282	ankfn1	ankyrin repeat and fibronectin type-III domain-containing protein 1 isoform X3 [Homo sapiens]
ENSSSAT00000000690	XP_016879756.1	162282	ankfn1	ankyrin repeat and fibronectin type-III domain-containing protein 1 isoform X5 [Homo sapiens]
ENSSSAT00000000714	XP_011522731.1	162282	ankfn1	ankyrin repeat and fibronectin type-III domain-containing protein 1 isoform X4 [Homo sapiens]
ENSSSAT00000000739	XP_011522730.1	162282	ankfn1	ankyrin repeat and fibronectin type-III domain-containing protein 1 isoform X3 [Homo sapiens]
ENSSSAT00000000755	XP_016879756.1	162282	ankfn1	ankyrin repeat and fibronectin type-III domain-containing protein 1 isoform X5 [Homo sapiens]
ENSSSAT00000202154	XP_011522731.1	162282	ankfn1	ankyrin repeat and fibronectin type-III domain-containing protein 1 isoform X4 [Homo sapiens]
ENSSSAT00000232928	XP_011522730.1	162282	ankfn1	ankyrin repeat and fibronectin type-III domain-containing protein 1 isoform X3 [Homo sapiens]
ENSSSAT00000000655	NP_004580.1	6341	sco1	protein SCO1 homolog, mitochondrial [Homo sapiens]
ENSSSAT00000000807	XP_005259894.2	23383	mau2	MAU2 chromatid cohesion factor homolog isoform X1 [Homo sapiens]
ENSSSAT00000000810	XP_005259894.2	23383	mau2	MAU2 chromatid cohesion factor homolog isoform X1 [Homo sapiens]
ENSSSAT00000000815	XP_005259894.2	23383	mau2	MAU2 chromatid cohesion factor homolog isoform X1 [Homo sapiens]
ENSSSAT00000000834	XP_005259894.2	23383	mau2	MAU2 chromatid cohesion factor homolog isoform X1 [Homo sapiens]
ENSSSAT00000000657	NP_065177.2	57179	kiaa1191	putative monooxygenase p33MONOX isoform a [Homo sapiens]
ENSSSAT00000000696	NP_005713.1	10097	actr2	actin-related protein 2 isoform b [Homo sapiens]
ENSSSAT00000000701	NP_005713.1	10097	actr2	actin-related protein 2 isoform b [Homo sapiens]
ENSSSAT00000000702	NP_005713.1	10097	actr2	actin-related protein 2 isoform b [Homo sapiens]
ENSSSAT00000000707	NP_005713.1	10097	actr2	actin-related protein 2 isoform b [Homo sapiens]
ENSSSAT00000127788	NP_005713.1	10097	actr2	actin-related protein 2 isoform b [Homo sapiens]
ENSSSAT00000127792	NP_005713.1	10097	actr2	actin-related protein 2 isoform b [Homo sapiens]
ENSSSAT00000167631	NP_005713.1	10097	actr2	actin-related protein 2 isoform b [Homo sapiens]
ENSSSAT00000168343	NP_005713.1	10097	actr2	actin-related protein 2 isoform b [Homo sapiens]
ENSSSAT00000191195	NP_005713.1	10097	actr2	actin-related protein 2 isoform b [Homo sapiens]
ENSSSAT00000000669	NP_808821.2	5494	ppm1a	protein phosphatase 1A isoform 3 [Homo sapiens]
ENSSSAT00000000676	NP_808821.2	5494	ppm1a	protein phosphatase 1A isoform 3 [Homo sapiens]
ENSSSAT00000000681	NP_808821.2	5494	ppm1a	protein phosphatase 1A isoform 3 [Homo sapiens]
ENSSSAT00000166478	NP_808821.2	5494	ppm1a	protein phosphatase 1A isoform 3 [Homo sapiens]
ENSSSAT00000184911	NP_808820.1	5494	ppm1a	protein phosphatase 1A isoform 2 [Homo sapiens]
ENSSSAT00000191929	NP_808821.2	5494	ppm1a	protein phosphatase 1A isoform 3 [Homo sapiens]
ENSSSAT00000197431	NP_808821.2	5494	ppm1a	protein phosphatase 1A isoform 3 [Homo sapiens]
ENSSSAT00000224816	NP_808821.2	5494	ppm1a	protein phosphatase 1A isoform 3 [Homo sapiens]
ENSSSAT00000000715	XP_047271931.1	56606	slc2a9	solute carrier family 2, facilitated glucose transporter member 9 isoform X9 [Homo sapiens]
ENSSSAT00000000726	XP_011512161.1	56606	slc2a9	solute carrier family 2, facilitated glucose transporter member 9 isoform X7 [Homo sapiens]
ENSSSAT00000000731	XP_047271931.1	56606	slc2a9	solute carrier family 2, facilitated glucose transporter member 9 isoform X9 [Homo sapiens]
ENSSSAT00000000741	XP_047271931.1	56606	slc2a9	solute carrier family 2, facilitated glucose transporter member 9 isoform X9 [Homo sapiens]
ENSSSAT00000000670	XP_016876229.1	78988	mrpl57	large ribosomal subunit protein mL63 isoform X1 [Homo sapiens]
ENSSSAT00000000683	NP_065805.2	57514	arhgap31	rho GTPase-activating protein 31 [Homo sapiens]
ENSSSAT00000000493	XP_047290681.1	81691	rexo5	RNA exonuclease 5 isoform X1 [Homo sapiens]
ENSSSAT00000000679	XP_047290682.1	81691	rexo5	RNA exonuclease 5 isoform X2 [Homo sapiens]
ENSSSAT00000000688	XP_047290682.1	81691	rexo5	RNA exonuclease 5 isoform X2 [Homo sapiens]
ENSSSAT00000195534	XP_047290681.1	81691	rexo5	RNA exonuclease 5 isoform X1 [Homo sapiens]
ENSSSAT00000000691	NP_005718.2	10103	tspan1	tetraspanin-1 [Homo sapiens]
ENSSSAT00000000687	XP_016884191.1	23551	rasd2	GTP-binding protein Rhes isoform X1 [Homo sapiens]
ENSSSAT00000000709	NP_001245151.1	284252	kctd1	BTB/POZ domain-containing protein KCTD1 isoform c [Homo sapiens]
ENSSSAT00000174640	NP_001245151.1	284252	kctd1	BTB/POZ domain-containing protein KCTD1 isoform c [Homo sapiens]
ENSSSAT00000207668	NP_001245151.1	284252	kctd1	BTB/POZ domain-containing protein KCTD1 isoform c [Homo sapiens]
ENSSSAT00000215035	NP_001245151.1	284252	kctd1	BTB/POZ domain-containing protein KCTD1 isoform c [Homo sapiens]
ENSSSAT00000185913	NP_694968.1	168537	gimap7	GTPase IMAP family member 7 [Homo sapiens]
ENSSSAT00000250314	NP_694968.1	168537	gimap7	GTPase IMAP family member 7 [Homo sapiens]
ENSSSAT00000000703	XP_047305080.1	8702	b4galt4	beta-1,4-galactosyltransferase 4 isoform X1 [Homo sapiens]
ENSSSAT00000220269	XP_047305080.1	8702	b4galt4	beta-1,4-galactosyltransferase 4 isoform X1 [Homo sapiens]
ENSSSAT00000000704	NP_036598.1	26526	tspan16	tetraspanin-16 isoform 1 [Homo sapiens]
ENSSSAT00000001111	XP_024307218.1	26526	tspan16	tetraspanin-16 isoform X3 [Homo sapiens]
ENSSSAT00000248164	NP_001269438.1	26526	tspan16	tetraspanin-16 isoform 2 [Homo sapiens]
ENSSSAT00000000729	XP_011522065.1	23164	mprip	myosin phosphatase Rho-interacting protein isoform X1 [Homo sapiens]
ENSSSAT00000000753	XP_005256620.1	23164	mprip	myosin phosphatase Rho-interacting protein isoform X3 [Homo sapiens]
ENSSSAT00000000786	XP_005256620.1	23164	mprip	myosin phosphatase Rho-interacting protein isoform X3 [Homo sapiens]
ENSSSAT00000000819	XP_011522066.1	23164	mprip	myosin phosphatase Rho-interacting protein isoform X2 [Homo sapiens]
ENSSSAT00000157779	XP_011522065.1	23164	mprip	myosin phosphatase Rho-interacting protein isoform X1 [Homo sapiens]
ENSSSAT00000000712	NP_005973.1	6495	six1	homeobox protein SIX1 [Homo sapiens]
ENSSSAT00000161470	NP_848588.3	147111	notum	palmitoleoyl-protein carboxylesterase NOTUM precursor [Homo sapiens]
ENSSSAT00000178421	NP_848588.3	147111	notum	palmitoleoyl-protein carboxylesterase NOTUM precursor [Homo sapiens]
ENSSSAT00000213146	NP_848588.3	147111	notum	palmitoleoyl-protein carboxylesterase NOTUM precursor [Homo sapiens]
ENSSSAT00000228411	NP_848588.3	147111	notum	palmitoleoyl-protein carboxylesterase NOTUM precursor [Homo sapiens]
ENSSSAT00000000718	NP_004152.1	5861	rab1a	ras-related protein Rab-1A isoform 1 [Homo sapiens]
ENSSSAT00000170214	NP_004152.1	5861	rab1a	ras-related protein Rab-1A isoform 1 [Homo sapiens]
ENSSSAT00000172321	NP_004152.1	5861	rab1a	ras-related protein Rab-1A isoform 1 [Homo sapiens]
ENSSSAT00000179123	NP_004152.1	5861	rab1a	ras-related protein Rab-1A isoform 1 [Homo sapiens]
ENSSSAT00000243858	NP_004152.1	5861	rab1a	ras-related protein Rab-1A isoform 1 [Homo sapiens]
ENSSSAT00000000717	XP_011524244.1	361	aqp4	aquaporin-4 isoform X1 [Homo sapiens]
ENSSSAT00000000723	XP_016863292.1	152926	ppm1k	protein phosphatase 1K, mitochondrial isoform X1 [Homo sapiens]
ENSSSAT00000210810	XP_016863292.1	152926	ppm1k	protein phosphatase 1K, mitochondrial isoform X1 [Homo sapiens]
ENSSSAT00000244652	XP_016863292.1	152926	ppm1k	protein phosphatase 1K, mitochondrial isoform X1 [Homo sapiens]
ENSSSAT00000000719	XP_005267816.1	51804	six4	homeobox protein SIX4 isoform X1 [Homo sapiens]
ENSSSAT00000183520	XP_005267816.1	51804	six4	homeobox protein SIX4 isoform X1 [Homo sapiens]
ENSSSAT00000000720	NP_001073864.2	9625	aatk	serine/threonine-protein kinase LMTK1 isoform 1 [Homo sapiens]
ENSSSAT00000000764	XP_005248339.3	25836	nipbl	nipped-B-like protein isoform X5 [Homo sapiens]
ENSSSAT00000000832	XP_005248339.3	25836	nipbl	nipped-B-like protein isoform X5 [Homo sapiens]
ENSSSAT00000000879	XP_005248339.3	25836	nipbl	nipped-B-like protein isoform X5 [Homo sapiens]
ENSSSAT00000001134	XP_005248339.3	25836	nipbl	nipped-B-like protein isoform X5 [Homo sapiens]
ENSSSAT00000001147	XP_005248339.3	25836	nipbl	nipped-B-like protein isoform X5 [Homo sapiens]
ENSSSAT00000001184	XP_005248339.3	25836	nipbl	nipped-B-like protein isoform X5 [Homo sapiens]
ENSSSAT00000001241	XP_005248339.3	25836	nipbl	nipped-B-like protein isoform X5 [Homo sapiens]
ENSSSAT00000001249	XP_005248339.3	25836	nipbl	nipped-B-like protein isoform X5 [Homo sapiens]
ENSSSAT00000001287	XP_005248339.3	25836	nipbl	nipped-B-like protein isoform X5 [Homo sapiens]
ENSSSAT00000248576	NP_597677.2	25836	nipbl	nipped-B-like protein isoform A [Homo sapiens]
ENSSSAT00000000754	NP_002422.1	4331	mnat1	CDK-activating kinase assembly factor MAT1 isoform 1 [Homo sapiens]
ENSSSAT00000000749	NP_694968.1	168537	gimap7	GTPase IMAP family member 7 [Homo sapiens]
ENSSSAT00000000748	NP_002267.2	3880	krt19	keratin, type I cytoskeletal 19 [Homo sapiens]
ENSSSAT00000170021	NP_002267.2	3880	krt19	keratin, type I cytoskeletal 19 [Homo sapiens]
ENSSSAT00000175205	NP_002267.2	3880	krt19	keratin, type I cytoskeletal 19 [Homo sapiens]
ENSSSAT00000194924	NP_002267.2	3880	krt19	keratin, type I cytoskeletal 19 [Homo sapiens]
ENSSSAT00000202359	NP_002267.2	3880	krt19	keratin, type I cytoskeletal 19 [Homo sapiens]
ENSSSAT00000233745	NP_002267.2	3880	krt19	keratin, type I cytoskeletal 19 [Homo sapiens]
ENSSSAT00000250822	NP_002267.2	3880	krt19	keratin, type I cytoskeletal 19 [Homo sapiens]
ENSSSAT00000000762	XP_011544170.1	51760	syt17	synaptotagmin-17 isoform X4 [Homo sapiens]
ENSSSAT00000169652	NP_057608.2	51760	syt17	synaptotagmin-17 isoform 1 [Homo sapiens]
ENSSSAT00000171564	XP_016878769.1	51760	syt17	synaptotagmin-17 isoform X5 [Homo sapiens]
ENSSSAT00000241094	XP_011544170.1	51760	syt17	synaptotagmin-17 isoform X4 [Homo sapiens]
ENSSSAT00000000756	NP_982261.2	54812	aftph	aftiphilin isoform a [Homo sapiens]
ENSSSAT00000000765	NP_001002243.1	54812	aftph	aftiphilin isoform c [Homo sapiens]
ENSSSAT00000000772	XP_047280547.1	120	add3	gamma-adducin isoform X1 [Homo sapiens]
ENSSSAT00000000791	XP_047280547.1	120	add3	gamma-adducin isoform X1 [Homo sapiens]
ENSSSAT00000051783	XP_047280551.1	120	add3	gamma-adducin isoform X2 [Homo sapiens]
ENSSSAT00000053212	XP_047280547.1	120	add3	gamma-adducin isoform X1 [Homo sapiens]
ENSSSAT00000158478	XP_047280551.1	120	add3	gamma-adducin isoform X2 [Homo sapiens]
ENSSSAT00000165517	XP_047280551.1	120	add3	gamma-adducin isoform X2 [Homo sapiens]
ENSSSAT00000176939	XP_047280547.1	120	add3	gamma-adducin isoform X1 [Homo sapiens]
ENSSSAT00000190290	XP_047280547.1	120	add3	gamma-adducin isoform X1 [Homo sapiens]
ENSSSAT00000191999	XP_047280547.1	120	add3	gamma-adducin isoform X1 [Homo sapiens]
ENSSSAT00000250705	XP_047280547.1	120	add3	gamma-adducin isoform X1 [Homo sapiens]
ENSSSAT00000000757	NP_001275657.1	23082	pprc1	peroxisome proliferator-activated receptor gamma coactivator-related protein 1 isoform 3 [Homo sapiens]
ENSSSAT00000019532	NP_001275657.1	23082	pprc1	peroxisome proliferator-activated receptor gamma coactivator-related protein 1 isoform 3 [Homo sapiens]
ENSSSAT00000166697	NP_001275657.1	23082	pprc1	peroxisome proliferator-activated receptor gamma coactivator-related protein 1 isoform 3 [Homo sapiens]
ENSSSAT00000202657	XP_047280474.1	10724	oga	protein O-GlcNAcase isoform X5 [Homo sapiens]
ENSSSAT00000000860	NP_064536.2	56910	stard7	stAR-related lipid transfer protein 7, mitochondrial isoform 1 precursor [Homo sapiens]
ENSSSAT00000000878	NP_064536.2	56910	stard7	stAR-related lipid transfer protein 7, mitochondrial isoform 1 precursor [Homo sapiens]
ENSSSAT00000000881	NP_064536.2	56910	stard7	stAR-related lipid transfer protein 7, mitochondrial isoform 1 precursor [Homo sapiens]
ENSSSAT00000000889	NP_064536.2	56910	stard7	stAR-related lipid transfer protein 7, mitochondrial isoform 1 precursor [Homo sapiens]
ENSSSAT00000000763	NP_000205.1	182	jag1	protein jagged-1 precursor [Homo sapiens]
ENSSSAT00000000771	NP_056263.1	25911	dpcd	protein DPCD isoform 2 [Homo sapiens]
ENSSSAT00000000887	NP_001400921.1	2904	grin2b	glutamate receptor ionotropic, NMDA 2B isoform a precursor [Homo sapiens]
ENSSSAT00000000785	NP_065861.3	57570	trmt5	tRNA (guanine(37)-N1)-methyltransferase isoform 3 [Homo sapiens]
ENSSSAT00000000800	NP_065861.3	57570	trmt5	tRNA (guanine(37)-N1)-methyltransferase isoform 3 [Homo sapiens]
ENSSSAT00000241990	NP_065861.3	57570	trmt5	tRNA (guanine(37)-N1)-methyltransferase isoform 3 [Homo sapiens]
ENSSSAT00000000789	XP_047292299.1	55273	tmem100	transmembrane protein 100 isoform X1 [Homo sapiens]
ENSSSAT00000156591	XP_047292299.1	55273	tmem100	transmembrane protein 100 isoform X1 [Homo sapiens]
ENSSSAT00000156910	XP_047292299.1	55273	tmem100	transmembrane protein 100 isoform X1 [Homo sapiens]
ENSSSAT00000174859	XP_047292299.1	55273	tmem100	transmembrane protein 100 isoform X1 [Homo sapiens]
ENSSSAT00000179202	XP_047292299.1	55273	tmem100	transmembrane protein 100 isoform X1 [Homo sapiens]
ENSSSAT00000198394	XP_047292299.1	55273	tmem100	transmembrane protein 100 isoform X1 [Homo sapiens]
ENSSSAT00000000802	XP_011537953.1	27343	poll	DNA polymerase lambda isoform X2 [Homo sapiens]
ENSSSAT00000201044	NP_954637.1	6387	cxcl12	stromal cell-derived factor 1 isoform alpha precursor [Homo sapiens]
ENSSSAT00000246797	NP_954637.1	6387	cxcl12	stromal cell-derived factor 1 isoform alpha precursor [Homo sapiens]
ENSSSAT00000169600	NP_055209.2	27069	ghitm	growth hormone-inducible transmembrane protein [Homo sapiens]
ENSSSAT00000184601	NP_055209.2	27069	ghitm	growth hormone-inducible transmembrane protein [Homo sapiens]
ENSSSAT00000206441	NP_055209.2	27069	ghitm	growth hormone-inducible transmembrane protein [Homo sapiens]
ENSSSAT00000001222	NP_055860.1	23063	wapl	wings apart-like protein homolog isoform 1 [Homo sapiens]
ENSSSAT00000001313	NP_055860.1	23063	wapl	wings apart-like protein homolog isoform 1 [Homo sapiens]
ENSSSAT00000001372	NP_001305257.1	23063	wapl	wings apart-like protein homolog isoform 2 [Homo sapiens]
ENSSSAT00000001396	NP_001305257.1	23063	wapl	wings apart-like protein homolog isoform 2 [Homo sapiens]
ENSSSAT00000001416	NP_055860.1	23063	wapl	wings apart-like protein homolog isoform 1 [Homo sapiens]
ENSSSAT00000001440	NP_055860.1	23063	wapl	wings apart-like protein homolog isoform 1 [Homo sapiens]
ENSSSAT00000001449	NP_001305257.1	23063	wapl	wings apart-like protein homolog isoform 2 [Homo sapiens]
ENSSSAT00000080929	NP_001305257.1	23063	wapl	wings apart-like protein homolog isoform 2 [Homo sapiens]
ENSSSAT00000188101	NP_055860.1	23063	wapl	wings apart-like protein homolog isoform 1 [Homo sapiens]
ENSSSAT00000248010	NP_001305257.1	23063	wapl	wings apart-like protein homolog isoform 2 [Homo sapiens]
ENSSSAT00000000822	NP_001372018.1	57596	begain	brain-enriched guanylate kinase-associated protein isoform 6 [Homo sapiens]
ENSSSAT00000000837	NP_065887.1	57596	begain	brain-enriched guanylate kinase-associated protein isoform 1 [Homo sapiens]
ENSSSAT00000169115	NP_065887.1	57596	begain	brain-enriched guanylate kinase-associated protein isoform 1 [Homo sapiens]
ENSSSAT00000225892	NP_001372015.1	57596	begain	brain-enriched guanylate kinase-associated protein isoform 3 [Homo sapiens]
ENSSSAT00000233027	NP_001372020.1	57596	begain	brain-enriched guanylate kinase-associated protein isoform 8 [Homo sapiens]
ENSSSAT00000000950	XP_054189174.1	2548	gaa	lysosomal alpha-glucosidase isoform X1 [Homo sapiens]
ENSSSAT00000001014	XP_054189174.1	2548	gaa	lysosomal alpha-glucosidase isoform X1 [Homo sapiens]
ENSSSAT00000001064	XP_054189174.1	2548	gaa	lysosomal alpha-glucosidase isoform X1 [Homo sapiens]
ENSSSAT00000001080	XP_054189174.1	2548	gaa	lysosomal alpha-glucosidase isoform X1 [Homo sapiens]
ENSSSAT00000057387	XP_054189174.1	2548	gaa	lysosomal alpha-glucosidase isoform X1 [Homo sapiens]
ENSSSAT00000083457	XP_054189174.1	2548	gaa	lysosomal alpha-glucosidase isoform X1 [Homo sapiens]
ENSSSAT00000227011	XP_054189174.1	2548	gaa	lysosomal alpha-glucosidase isoform X1 [Homo sapiens]
ENSSSAT00000000846	NP_061330.2	55971	baiap2l1	brain-specific angiogenesis inhibitor 1-associated protein 2-like protein 1 [Homo sapiens]
ENSSSAT00000239055	NP_061330.2	55971	baiap2l1	brain-specific angiogenesis inhibitor 1-associated protein 2-like protein 1 [Homo sapiens]
ENSSSAT00000001057	NP_002229.1	3756	kcnh1	potassium voltage-gated channel subfamily H member 1 isoform 2 [Homo sapiens]
ENSSSAT00000001063	NP_002229.1	3756	kcnh1	potassium voltage-gated channel subfamily H member 1 isoform 2 [Homo sapiens]
ENSSSAT00000001070	NP_002229.1	3756	kcnh1	potassium voltage-gated channel subfamily H member 1 isoform 2 [Homo sapiens]
ENSSSAT00000001076	XP_016856735.1	3756	kcnh1	potassium voltage-gated channel subfamily H member 1 isoform X2 [Homo sapiens]
ENSSSAT00000000842	NP_001381667.1	9749	phactr2	phosphatase and actin regulator 2 isoform 6 [Homo sapiens]
ENSSSAT00000000854	NP_001381667.1	9749	phactr2	phosphatase and actin regulator 2 isoform 6 [Homo sapiens]
ENSSSAT00000000866	NP_001381667.1	9749	phactr2	phosphatase and actin regulator 2 isoform 6 [Homo sapiens]
ENSSSAT00000175687	NP_001093634.1	9749	phactr2	phosphatase and actin regulator 2 isoform 1 [Homo sapiens]
ENSSSAT00000176885	NP_001381667.1	9749	phactr2	phosphatase and actin regulator 2 isoform 6 [Homo sapiens]
ENSSSAT00000228916	NP_001093635.1	9749	phactr2	phosphatase and actin regulator 2 isoform 2 [Homo sapiens]
ENSSSAT00000000898	XP_016884589.1	9567	gtpbp1	GTP-binding protein 1 isoform X1 [Homo sapiens]
ENSSSAT00000000915	XP_016884589.1	9567	gtpbp1	GTP-binding protein 1 isoform X1 [Homo sapiens]
ENSSSAT00000000926	XP_016884589.1	9567	gtpbp1	GTP-binding protein 1 isoform X1 [Homo sapiens]
ENSSSAT00000000943	XP_016884589.1	9567	gtpbp1	GTP-binding protein 1 isoform X1 [Homo sapiens]
ENSSSAT00000000947	XP_016884589.1	9567	gtpbp1	GTP-binding protein 1 isoform X1 [Homo sapiens]
ENSSSAT00000000963	XP_016884589.1	9567	gtpbp1	GTP-binding protein 1 isoform X1 [Homo sapiens]
ENSSSAT00000000972	XP_016884589.1	9567	gtpbp1	GTP-binding protein 1 isoform X1 [Homo sapiens]
ENSSSAT00000000995	XP_047297572.1	9567	gtpbp1	GTP-binding protein 1 isoform X6 [Homo sapiens]
ENSSSAT00000001016	XP_047297572.1	9567	gtpbp1	GTP-binding protein 1 isoform X6 [Homo sapiens]
ENSSSAT00000000841	NP_001254708.1	342892	znf850	zinc finger protein 850 isoform 2 [Homo sapiens]
ENSSSAT00000000895	NP_001387374.1	9782	matr3	matrin-3 isoform d [Homo sapiens]
ENSSSAT00000001061	NP_954659.1	9782	matr3	matrin-3 isoform a [Homo sapiens]
ENSSSAT00000000870	NP_003333.1	7326	ube2g1	ubiquitin-conjugating enzyme E2 G1 [Homo sapiens]
ENSSSAT00000000880	NP_003333.1	7326	ube2g1	ubiquitin-conjugating enzyme E2 G1 [Homo sapiens]
ENSSSAT00000178122	NP_003333.1	7326	ube2g1	ubiquitin-conjugating enzyme E2 G1 [Homo sapiens]
ENSSSAT00000191142	NP_003333.1	7326	ube2g1	ubiquitin-conjugating enzyme E2 G1 [Homo sapiens]
ENSSSAT00000247165	NP_003333.1	7326	ube2g1	ubiquitin-conjugating enzyme E2 G1 [Homo sapiens]
ENSSSAT00000000861	XP_047288737.1	54993	zscan2	zinc finger and SCAN domain-containing protein 2 isoform X1 [Homo sapiens]
ENSSSAT00000000873	NP_612427.2	84331	mcrip2	MAPK regulated corepressor interacting protein 2 isoform 1 [Homo sapiens]
ENSSSAT00000221062	NP_612427.2	84331	mcrip2	MAPK regulated corepressor interacting protein 2 isoform 1 [Homo sapiens]
ENSSSAT00000001527	NP_620637.1	5599	mapk8	mitogen-activated protein kinase 8 isoform alpha2 [Homo sapiens]
ENSSSAT00000001626	NP_620637.1	5599	mapk8	mitogen-activated protein kinase 8 isoform alpha2 [Homo sapiens]
ENSSSAT00000001628	XP_047281437.1	5599	mapk8	mitogen-activated protein kinase 8 isoform X1 [Homo sapiens]
ENSSSAT00000001662	XP_047281437.1	5599	mapk8	mitogen-activated protein kinase 8 isoform X1 [Homo sapiens]
ENSSSAT00000001752	XP_047281440.1	5599	mapk8	mitogen-activated protein kinase 8 isoform X2 [Homo sapiens]
ENSSSAT00000001756	NP_001310256.1	5599	mapk8	mitogen-activated protein kinase 8 isoform alpha1 [Homo sapiens]
ENSSSAT00000001759	XP_047281437.1	5599	mapk8	mitogen-activated protein kinase 8 isoform X1 [Homo sapiens]
ENSSSAT00000150935	NP_620637.1	5599	mapk8	mitogen-activated protein kinase 8 isoform alpha2 [Homo sapiens]
ENSSSAT00000150964	XP_047281437.1	5599	mapk8	mitogen-activated protein kinase 8 isoform X1 [Homo sapiens]
ENSSSAT00000230667	XP_047281437.1	5599	mapk8	mitogen-activated protein kinase 8 isoform X1 [Homo sapiens]
ENSSSAT00000000874	NP_001371467.1	54815	gatad2a	transcriptional repressor p66-alpha isoform 5 [Homo sapiens]
ENSSSAT00000000875	XP_047279168.1	26149	znf658	zinc finger protein 658 isoform X1 [Homo sapiens]
ENSSSAT00000000897	NP_001363073.1	64427	ttc31	tetratricopeptide repeat protein 31 isoform n [Homo sapiens]
ENSSSAT00000237951	NP_001363073.1	64427	ttc31	tetratricopeptide repeat protein 31 isoform n [Homo sapiens]
ENSSSAT00000000886	XP_011521017.1	84464	slx4	structure-specific endonuclease subunit SLX4 isoform X2 [Homo sapiens]
ENSSSAT00000000885	NP_689808.2	161779	pgbd4	piggyBac transposable element-derived protein 4 [Homo sapiens]
ENSSSAT00000211075	NP_689808.2	161779	pgbd4	piggyBac transposable element-derived protein 4 [Homo sapiens]
ENSSSAT00000000917	NP_071448.1	64130	lin7b	protein lin-7 homolog B isoform 1 [Homo sapiens]
ENSSSAT00000000919	NP_071448.1	64130	lin7b	protein lin-7 homolog B isoform 1 [Homo sapiens]
ENSSSAT00000000933	NP_071448.1	64130	lin7b	protein lin-7 homolog B isoform 1 [Homo sapiens]
ENSSSAT00000000938	XP_006723386.1	64130	lin7b	protein lin-7 homolog B isoform X1 [Homo sapiens]
ENSSSAT00000170103	NP_071448.1	64130	lin7b	protein lin-7 homolog B isoform 1 [Homo sapiens]
ENSSSAT00000215786	NP_071448.1	64130	lin7b	protein lin-7 homolog B isoform 1 [Homo sapiens]
ENSSSAT00000220644	NP_071448.1	64130	lin7b	protein lin-7 homolog B isoform 1 [Homo sapiens]
ENSSSAT00000000892	NP_112577.1	83443	sf3b5	splicing factor 3B subunit 5 [Homo sapiens]
ENSSSAT00000000891	XP_011524861.1	162962	znf836	zinc finger protein 836 isoform X1 [Homo sapiens]
ENSSSAT00000193247	XP_016881827.1	147923	znf420	zinc finger protein 420 isoform X3 [Homo sapiens]
ENSSSAT00000210034	NP_001400496.1	7564	znf16	zinc finger protein 16 isoform 2 [Homo sapiens]
ENSSSAT00000000899	XP_011521017.1	84464	slx4	structure-specific endonuclease subunit SLX4 isoform X2 [Homo sapiens]
ENSSSAT00000184402	XP_011521017.1	84464	slx4	structure-specific endonuclease subunit SLX4 isoform X2 [Homo sapiens]
ENSSSAT00000000905	NP_001273488.1	150483	tekt4	tektin-4 isoform 2 [Homo sapiens]
ENSSSAT00000001223	XP_047291574.1	2186	bptf	nucleosome-remodeling factor subunit BPTF isoform X41 [Homo sapiens]
ENSSSAT00000001238	XP_011522827.1	2186	bptf	nucleosome-remodeling factor subunit BPTF isoform X47 [Homo sapiens]
ENSSSAT00000001268	XP_047291574.1	2186	bptf	nucleosome-remodeling factor subunit BPTF isoform X41 [Homo sapiens]
ENSSSAT00000161538	XP_047291558.1	2186	bptf	nucleosome-remodeling factor subunit BPTF isoform X22 [Homo sapiens]
ENSSSAT00000181023	XP_047291575.1	2186	bptf	nucleosome-remodeling factor subunit BPTF isoform X42 [Homo sapiens]
ENSSSAT00000184254	XP_047291574.1	2186	bptf	nucleosome-remodeling factor subunit BPTF isoform X41 [Homo sapiens]
ENSSSAT00000193157	XP_047291574.1	2186	bptf	nucleosome-remodeling factor subunit BPTF isoform X41 [Homo sapiens]
ENSSSAT00000215808	XP_047291574.1	2186	bptf	nucleosome-remodeling factor subunit BPTF isoform X41 [Homo sapiens]
ENSSSAT00000218236	XP_047291558.1	2186	bptf	nucleosome-remodeling factor subunit BPTF isoform X22 [Homo sapiens]
ENSSSAT00000237408	XP_047291575.1	2186	bptf	nucleosome-remodeling factor subunit BPTF isoform X42 [Homo sapiens]
ENSSSAT00000000944	NP_065733.2	57412	as3mt	arsenite methyltransferase [Homo sapiens]
ENSSSAT00000000961	NP_065733.2	57412	as3mt	arsenite methyltransferase [Homo sapiens]
ENSSSAT00000000973	NP_065733.2	57412	as3mt	arsenite methyltransferase [Homo sapiens]
ENSSSAT00000000979	NP_065733.2	57412	as3mt	arsenite methyltransferase [Homo sapiens]
ENSSSAT00000161826	NP_065733.2	57412	as3mt	arsenite methyltransferase [Homo sapiens]
ENSSSAT00000000940	NP_001265485.1	10094	arpc3	actin-related protein 2/3 complex subunit 3 isoform 1 [Homo sapiens]
ENSSSAT00000000951	NP_001265485.1	10094	arpc3	actin-related protein 2/3 complex subunit 3 isoform 1 [Homo sapiens]
ENSSSAT00000000913	NP_055476.3	9679	fam53b	protein FAM53B [Homo sapiens]
ENSSSAT00000000922	XP_047287720.1	7453	wars1	tryptophan--tRNA ligase, cytoplasmic isoform X1 [Homo sapiens]
ENSSSAT00000000928	XP_047287720.1	7453	wars1	tryptophan--tRNA ligase, cytoplasmic isoform X1 [Homo sapiens]
ENSSSAT00000000945	XP_047287720.1	7453	wars1	tryptophan--tRNA ligase, cytoplasmic isoform X1 [Homo sapiens]
ENSSSAT00000169613	XP_047287720.1	7453	wars1	tryptophan--tRNA ligase, cytoplasmic isoform X1 [Homo sapiens]
ENSSSAT00000000918	NP_001008503.2	4988	oprm1	mu-type opioid receptor isoform MOR-1O [Homo sapiens]
ENSSSAT00000221183	NP_001008503.2	4988	oprm1	mu-type opioid receptor isoform MOR-1O [Homo sapiens]
ENSSSAT00000000932	NP_004138.1	4733	drg1	developmentally-regulated GTP-binding protein 1 [Homo sapiens]
ENSSSAT00000000942	NP_004138.1	4733	drg1	developmentally-regulated GTP-binding protein 1 [Homo sapiens]
ENSSSAT00000000952	NP_004138.1	4733	drg1	developmentally-regulated GTP-binding protein 1 [Homo sapiens]
ENSSSAT00000072915	NP_004138.1	4733	drg1	developmentally-regulated GTP-binding protein 1 [Homo sapiens]
ENSSSAT00000000927	NP_057049.5	51079	ndufa13	NADH dehydrogenase [ubiquinone] 1 alpha subcomplex subunit 13 [Homo sapiens]
ENSSSAT00000000924	XP_006721047.1	9516	litaf	lipopolysaccharide-induced tumor necrosis factor-alpha factor isoform X2 [Homo sapiens]
ENSSSAT00000001056	NP_005142.1	9097	usp14	ubiquitin carboxyl-terminal hydrolase 14 isoform a [Homo sapiens]
ENSSSAT00000001132	NP_005142.1	9097	usp14	ubiquitin carboxyl-terminal hydrolase 14 isoform a [Homo sapiens]
ENSSSAT00000001163	NP_005142.1	9097	usp14	ubiquitin carboxyl-terminal hydrolase 14 isoform a [Homo sapiens]
ENSSSAT00000001175	NP_001032411.1	9097	usp14	ubiquitin carboxyl-terminal hydrolase 14 isoform b [Homo sapiens]
ENSSSAT00000001179	NP_005142.1	9097	usp14	ubiquitin carboxyl-terminal hydrolase 14 isoform a [Homo sapiens]
ENSSSAT00000001199	NP_005142.1	9097	usp14	ubiquitin carboxyl-terminal hydrolase 14 isoform a [Homo sapiens]
ENSSSAT00000001207	NP_005142.1	9097	usp14	ubiquitin carboxyl-terminal hydrolase 14 isoform a [Homo sapiens]
ENSSSAT00000001212	NP_001032411.1	9097	usp14	ubiquitin carboxyl-terminal hydrolase 14 isoform b [Homo sapiens]
ENSSSAT00000001218	NP_005142.1	9097	usp14	ubiquitin carboxyl-terminal hydrolase 14 isoform a [Homo sapiens]
ENSSSAT00000000946	NP_001311310.1	8505	parg	poly(ADP-ribose) glycohydrolase isoform b [Homo sapiens]
ENSSSAT00000000955	NP_001311310.1	8505	parg	poly(ADP-ribose) glycohydrolase isoform b [Homo sapiens]
ENSSSAT00000160468	NP_001311310.1	8505	parg	poly(ADP-ribose) glycohydrolase isoform b [Homo sapiens]
ENSSSAT00000178340	NP_001311310.1	8505	parg	poly(ADP-ribose) glycohydrolase isoform b [Homo sapiens]
ENSSSAT00000000971	XP_047281792.1	84171	loxl4	lysyl oxidase homolog 4 isoform X2 [Homo sapiens]
ENSSSAT00000000959	XP_047285104.1	55729	atf7ip	activating transcription factor 7-interacting protein 1 isoform X1 [Homo sapiens]
ENSSSAT00000000985	XP_047285104.1	55729	atf7ip	activating transcription factor 7-interacting protein 1 isoform X1 [Homo sapiens]
ENSSSAT00000159915	XP_047285104.1	55729	atf7ip	activating transcription factor 7-interacting protein 1 isoform X1 [Homo sapiens]
ENSSSAT00000203980	XP_047285104.1	55729	atf7ip	activating transcription factor 7-interacting protein 1 isoform X1 [Homo sapiens]
ENSSSAT00000000984	NP_066011.2	57720	gpr107	protein GPR107 isoform 3 [Homo sapiens]
ENSSSAT00000001004	NP_001381650.1	56927	gpr108	protein GPR108 isoform 7 [Homo sapiens]
ENSSSAT00000011125	NP_001381650.1	56927	gpr108	protein GPR108 isoform 7 [Homo sapiens]
ENSSSAT00000011180	NP_001381650.1	56927	gpr108	protein GPR108 isoform 7 [Homo sapiens]
ENSSSAT00000000954	NP_116145.1	84842	hpdl	4-hydroxyphenylpyruvate dioxygenase-like protein [Homo sapiens]
ENSSSAT00000000962	XP_006721047.1	9516	litaf	lipopolysaccharide-induced tumor necrosis factor-alpha factor isoform X2 [Homo sapiens]
ENSSSAT00000159736	XP_006721047.1	9516	litaf	lipopolysaccharide-induced tumor necrosis factor-alpha factor isoform X2 [Homo sapiens]
ENSSSAT00000196168	XP_006721047.1	9516	litaf	lipopolysaccharide-induced tumor necrosis factor-alpha factor isoform X2 [Homo sapiens]
ENSSSAT00000229976	XP_006721047.1	9516	litaf	lipopolysaccharide-induced tumor necrosis factor-alpha factor isoform X2 [Homo sapiens]
ENSSSAT00000000964	NP_003654.3	8545	cggbp1	CGG triplet repeat-binding protein 1 [Homo sapiens]
ENSSSAT00000000530	NP_001032394.1	163404	plppr5	phospholipid phosphatase-related protein type 5 isoform 1 [Homo sapiens]
ENSSSAT00000000977	XP_011539140.1	163404	plppr5	phospholipid phosphatase-related protein type 5 isoform X1 [Homo sapiens]
ENSSSAT00000216428	NP_001032394.1	163404	plppr5	phospholipid phosphatase-related protein type 5 isoform 1 [Homo sapiens]
ENSSSAT00000000968	NP_057385.3	51184	gpn3	GPN-loop GTPase 3 isoform 1 [Homo sapiens]
ENSSSAT00000001707	NP_008840.1	5924	rasgrf2	ras-specific guanine nucleotide-releasing factor 2 [Homo sapiens]
ENSSSAT00000001739	NP_008840.1	5924	rasgrf2	ras-specific guanine nucleotide-releasing factor 2 [Homo sapiens]
ENSSSAT00000001769	NP_008840.1	5924	rasgrf2	ras-specific guanine nucleotide-releasing factor 2 [Homo sapiens]
ENSSSAT00000001828	NP_008840.1	5924	rasgrf2	ras-specific guanine nucleotide-releasing factor 2 [Homo sapiens]
ENSSSAT00000001845	NP_008840.1	5924	rasgrf2	ras-specific guanine nucleotide-releasing factor 2 [Homo sapiens]
ENSSSAT00000001874	NP_008840.1	5924	rasgrf2	ras-specific guanine nucleotide-releasing factor 2 [Homo sapiens]
ENSSSAT00000001878	NP_008840.1	5924	rasgrf2	ras-specific guanine nucleotide-releasing factor 2 [Homo sapiens]
ENSSSAT00000152224	NP_008840.1	5924	rasgrf2	ras-specific guanine nucleotide-releasing factor 2 [Homo sapiens]
ENSSSAT00000200864	NP_008840.1	5924	rasgrf2	ras-specific guanine nucleotide-releasing factor 2 [Homo sapiens]
ENSSSAT00000212033	XP_005248622.1	5924	rasgrf2	ras-specific guanine nucleotide-releasing factor 2 isoform X3 [Homo sapiens]
ENSSSAT00000000975	NP_003080.2	6625	snrnp70	U1 small nuclear ribonucleoprotein 70 kDa isoform 1 [Homo sapiens]
ENSSSAT00000000986	XP_005250310.1	25851	tecpr1	tectonin beta-propeller repeat-containing protein 1 isoform X1 [Homo sapiens]
ENSSSAT00000000990	XP_047276075.1	25851	tecpr1	tectonin beta-propeller repeat-containing protein 1 isoform X2 [Homo sapiens]
ENSSSAT00000000998	XP_047276075.1	25851	tecpr1	tectonin beta-propeller repeat-containing protein 1 isoform X2 [Homo sapiens]
ENSSSAT00000001002	XP_005250310.1	25851	tecpr1	tectonin beta-propeller repeat-containing protein 1 isoform X1 [Homo sapiens]
ENSSSAT00000001022	XP_005250310.1	25851	tecpr1	tectonin beta-propeller repeat-containing protein 1 isoform X1 [Homo sapiens]
ENSSSAT00000001051	XP_005250310.1	25851	tecpr1	tectonin beta-propeller repeat-containing protein 1 isoform X1 [Homo sapiens]
ENSSSAT00000001060	XP_005250310.1	25851	tecpr1	tectonin beta-propeller repeat-containing protein 1 isoform X1 [Homo sapiens]
ENSSSAT00000090947	XP_005250310.1	25851	tecpr1	tectonin beta-propeller repeat-containing protein 1 isoform X1 [Homo sapiens]
ENSSSAT00000091015	XP_005250310.1	25851	tecpr1	tectonin beta-propeller repeat-containing protein 1 isoform X1 [Homo sapiens]
ENSSSAT00000000993	NP_001015509.1	51651	ptrh2	peptidyl-tRNA hydrolase 2, mitochondrial isoform a [Homo sapiens]
ENSSSAT00000000997	NP_001275691.1	7733	znf180	zinc finger protein 180 isoform 5 [Homo sapiens]
ENSSSAT00000001034	NP_001231293.1	64283	arhgef28	rho guanine nucleotide exchange factor 28 isoform 3 [Homo sapiens]
ENSSSAT00000156978	NP_001375005.1	64283	arhgef28	rho guanine nucleotide exchange factor 28 isoform 4 [Homo sapiens]
ENSSSAT00000001005	NP_997000.2	283600	slc25a47	solute carrier family 25 member 47 isoform 1 [Homo sapiens]
ENSSSAT00000234492	NP_997000.2	283600	slc25a47	solute carrier family 25 member 47 isoform 1 [Homo sapiens]
ENSSSAT00000001015	XP_047287254.1	29091	stxbp6	syntaxin-binding protein 6 isoform X2 [Homo sapiens]
ENSSSAT00000001011	NP_001275691.1	7733	znf180	zinc finger protein 180 isoform 5 [Homo sapiens]
ENSSSAT00000187485	NP_001275691.1	7733	znf180	zinc finger protein 180 isoform 5 [Homo sapiens]
ENSSSAT00000001017	NP_003305.1	7265	ttc1	tetratricopeptide repeat protein 1 [Homo sapiens]
ENSSSAT00000001028	NP_003305.1	7265	ttc1	tetratricopeptide repeat protein 1 [Homo sapiens]
ENSSSAT00000182043	NP_003305.1	7265	ttc1	tetratricopeptide repeat protein 1 [Homo sapiens]
ENSSSAT00000186937	NP_003305.1	7265	ttc1	tetratricopeptide repeat protein 1 [Homo sapiens]
ENSSSAT00000189607	NP_003305.1	7265	ttc1	tetratricopeptide repeat protein 1 [Homo sapiens]
ENSSSAT00000193313	NP_003305.1	7265	ttc1	tetratricopeptide repeat protein 1 [Homo sapiens]
ENSSSAT00000229036	NP_003305.1	7265	ttc1	tetratricopeptide repeat protein 1 [Homo sapiens]
ENSSSAT00000001021	NP_932068.2	154791	fmc1	protein FMC1 homolog [Homo sapiens]
ENSSSAT00000001024	XP_006722700.1	1153	cirbp	cold-inducible RNA-binding protein isoform X2 [Homo sapiens]
ENSSSAT00000001046	XP_006722700.1	1153	cirbp	cold-inducible RNA-binding protein isoform X2 [Homo sapiens]
ENSSSAT00000195689	XP_006722700.1	1153	cirbp	cold-inducible RNA-binding protein isoform X2 [Homo sapiens]
ENSSSAT00000241679	XP_006722700.1	1153	cirbp	cold-inducible RNA-binding protein isoform X2 [Homo sapiens]
ENSSSAT00000001019	NP_060119.3	54805	cnnm2	metal transporter CNNM2 isoform 1 [Homo sapiens]
ENSSSAT00000001031	NP_951058.1	54805	cnnm2	metal transporter CNNM2 isoform 2 [Homo sapiens]
ENSSSAT00000147710	NP_951058.1	54805	cnnm2	metal transporter CNNM2 isoform 2 [Homo sapiens]
ENSSSAT00000001027	NP_659497.1	220134	ska1	spindle and kinetochore-associated protein 1 [Homo sapiens]
ENSSSAT00000001037	NP_659497.1	220134	ska1	spindle and kinetochore-associated protein 1 [Homo sapiens]
ENSSSAT00000001047	NP_659497.1	220134	ska1	spindle and kinetochore-associated protein 1 [Homo sapiens]
ENSSSAT00000219965	NP_659497.1	220134	ska1	spindle and kinetochore-associated protein 1 [Homo sapiens]
ENSSSAT00000001035	NP_783165.1	124857	wfikkn2	WAP, Kazal, immunoglobulin, Kunitz and NTR domain-containing protein 2 isoform 1 precursor [Homo sapiens]
ENSSSAT00000001074	NP_001269079.1	51699	vps29	vacuolar protein sorting-associated protein 29 isoform 3 [Homo sapiens]
ENSSSAT00000001079	NP_001269079.1	51699	vps29	vacuolar protein sorting-associated protein 29 isoform 3 [Homo sapiens]
ENSSSAT00000001084	NP_057310.1	51699	vps29	vacuolar protein sorting-associated protein 29 isoform 1 [Homo sapiens]
ENSSSAT00000173237	NP_057310.1	51699	vps29	vacuolar protein sorting-associated protein 29 isoform 1 [Homo sapiens]
ENSSSAT00000206268	NP_001269079.1	51699	vps29	vacuolar protein sorting-associated protein 29 isoform 3 [Homo sapiens]
ENSSSAT00000001041	NP_689814.1	163051	znf709	zinc finger protein 709 [Homo sapiens]
ENSSSAT00000001058	NP_004274.1	9545	rab3d	ras-related protein Rab-3D [Homo sapiens]
ENSSSAT00000001071	NP_004274.1	9545	rab3d	ras-related protein Rab-3D [Homo sapiens]
ENSSSAT00000001048	NP_001124336.1	114825	pwwp2a	PWWP domain-containing protein 2A isoform b [Homo sapiens]
ENSSSAT00000230336	NP_001124336.1	114825	pwwp2a	PWWP domain-containing protein 2A isoform b [Homo sapiens]
ENSSSAT00000001059	NP_055974.1	23201	fam168a	protein FAM168A isoform 2 [Homo sapiens]
ENSSSAT00000001069	XP_016872904.1	23201	fam168a	protein FAM168A isoform X2 [Homo sapiens]
ENSSSAT00000001055	NP_689808.2	161779	pgbd4	piggyBac transposable element-derived protein 4 [Homo sapiens]
ENSSSAT00000222025	NP_689808.2	161779	pgbd4	piggyBac transposable element-derived protein 4 [Homo sapiens]
ENSSSAT00000001075	NP_001436.1	2172	fabp6	gastrotropin isoform 2 [Homo sapiens]
ENSSSAT00000166964	NP_001436.1	2172	fabp6	gastrotropin isoform 2 [Homo sapiens]
ENSSSAT00000001072	NP_057071.2	50865	hebp1	heme-binding protein 1 [Homo sapiens]
ENSSSAT00000239756	NP_057071.2	50865	hebp1	heme-binding protein 1 [Homo sapiens]
ENSSSAT00000001220	NP_060597.4	60528	elac2	zinc phosphodiesterase ELAC protein 2 isoform 1 [Homo sapiens]
ENSSSAT00000001242	NP_776065.1	60528	elac2	zinc phosphodiesterase ELAC protein 2 isoform 2 [Homo sapiens]
ENSSSAT00000001279	NP_060597.4	60528	elac2	zinc phosphodiesterase ELAC protein 2 isoform 1 [Homo sapiens]
ENSSSAT00000001325	NP_060597.4	60528	elac2	zinc phosphodiesterase ELAC protein 2 isoform 1 [Homo sapiens]
ENSSSAT00000001344	NP_060597.4	60528	elac2	zinc phosphodiesterase ELAC protein 2 isoform 1 [Homo sapiens]
ENSSSAT00000001361	NP_060597.4	60528	elac2	zinc phosphodiesterase ELAC protein 2 isoform 1 [Homo sapiens]
ENSSSAT00000001394	NP_060597.4	60528	elac2	zinc phosphodiesterase ELAC protein 2 isoform 1 [Homo sapiens]
ENSSSAT00000001087	XP_016871843.1	54619	ccnj	cyclin-J isoform X1 [Homo sapiens]
ENSSSAT00000219492	XP_011538187.1	54619	ccnj	cyclin-J isoform X4 [Homo sapiens]
ENSSSAT00000001091	XP_054187626.1	55733	hhat	protein-cysteine N-palmitoyltransferase HHAT isoform X2 [Homo sapiens]
ENSSSAT00000173036	XP_054187628.1	55733	hhat	protein-cysteine N-palmitoyltransferase HHAT isoform X4 [Homo sapiens]
ENSSSAT00000235451	XP_054187628.1	55733	hhat	protein-cysteine N-palmitoyltransferase HHAT isoform X4 [Homo sapiens]
ENSSSAT00000250834	XP_054187627.1	55733	hhat	protein-cysteine N-palmitoyltransferase HHAT isoform X3 [Homo sapiens]
ENSSSAT00000001119	NP_002519.2	4913	nthl1	endonuclease III-like protein 1 isoform 1 [Homo sapiens]
ENSSSAT00000001130	NP_002519.2	4913	nthl1	endonuclease III-like protein 1 isoform 1 [Homo sapiens]
ENSSSAT00000001136	NP_002519.2	4913	nthl1	endonuclease III-like protein 1 isoform 1 [Homo sapiens]
ENSSSAT00000212491	NP_002519.2	4913	nthl1	endonuclease III-like protein 1 isoform 1 [Homo sapiens]
ENSSSAT00000001092	NP_057440.2	51473	dcdc2	doublecortin domain-containing protein 2 [Homo sapiens]
ENSSSAT00000166866	NP_057440.2	51473	dcdc2	doublecortin domain-containing protein 2 [Homo sapiens]
ENSSSAT00000249089	NP_057440.2	51473	dcdc2	doublecortin domain-containing protein 2 [Homo sapiens]
ENSSSAT00000001093	NP_005718.2	10103	tspan1	tetraspanin-1 [Homo sapiens]
ENSSSAT00000001095	NP_060382.3	55008	herc6	probable E3 ubiquitin-protein ligase HERC6 isoform 1 [Homo sapiens]
ENSSSAT00000001105	XP_047288935.1	70	actc1	actin, alpha cardiac muscle 1 isoform X1 [Homo sapiens]
ENSSSAT00000001108	XP_047288935.1	70	actc1	actin, alpha cardiac muscle 1 isoform X1 [Homo sapiens]
ENSSSAT00000001118	XP_047288935.1	70	actc1	actin, alpha cardiac muscle 1 isoform X1 [Homo sapiens]
ENSSSAT00000011091	NP_001393400.1	59	acta2	actin, aortic smooth muscle isoform 4 [Homo sapiens]
ENSSSAT00000212393	NP_001393414.1	70	actc1	actin, alpha cardiac muscle 1 isoform 3 [Homo sapiens]
ENSSSAT00000001109	XP_047271920.1	5602	mapk10	mitogen-activated protein kinase 10 isoform X1 [Homo sapiens]
ENSSSAT00000001117	XP_047271920.1	5602	mapk10	mitogen-activated protein kinase 10 isoform X1 [Homo sapiens]
ENSSSAT00000087596	XP_047271920.1	5602	mapk10	mitogen-activated protein kinase 10 isoform X1 [Homo sapiens]
ENSSSAT00000150980	NP_001304998.1	5602	mapk10	mitogen-activated protein kinase 10 isoform 1x [Homo sapiens]
ENSSSAT00000151179	NP_001304996.1	5602	mapk10	mitogen-activated protein kinase 10 isoform 5 [Homo sapiens]
ENSSSAT00000167183	NP_001304998.1	5602	mapk10	mitogen-activated protein kinase 10 isoform 1x [Homo sapiens]
ENSSSAT00000196651	XP_047271920.1	5602	mapk10	mitogen-activated protein kinase 10 isoform X1 [Homo sapiens]
ENSSSAT00000228035	XP_047271920.1	5602	mapk10	mitogen-activated protein kinase 10 isoform X1 [Homo sapiens]
ENSSSAT00000251333	NP_001304998.1	5602	mapk10	mitogen-activated protein kinase 10 isoform 1x [Homo sapiens]
ENSSSAT00000252814	NP_001304998.1	5602	mapk10	mitogen-activated protein kinase 10 isoform 1x [Homo sapiens]
ENSSSAT00000001271	NP_006246.2	5583	prkch	protein kinase C eta type [Homo sapiens]
ENSSSAT00000001289	NP_006246.2	5583	prkch	protein kinase C eta type [Homo sapiens]
ENSSSAT00000001322	NP_006246.2	5583	prkch	protein kinase C eta type [Homo sapiens]
ENSSSAT00000001326	NP_006246.2	5583	prkch	protein kinase C eta type [Homo sapiens]
ENSSSAT00000001334	NP_006246.2	5583	prkch	protein kinase C eta type [Homo sapiens]
ENSSSAT00000001346	NP_006246.2	5583	prkch	protein kinase C eta type [Homo sapiens]
ENSSSAT00000001354	NP_006246.2	5583	prkch	protein kinase C eta type [Homo sapiens]
ENSSSAT00000064154	XP_011535256.1	5583	prkch	protein kinase C eta type isoform X2 [Homo sapiens]
ENSSSAT00000001101	NP_037391.2	29114	tagln3	transgelin-3 [Homo sapiens]
ENSSSAT00000009664	NP_037391.2	29114	tagln3	transgelin-3 [Homo sapiens]
ENSSSAT00000090972	NP_996805.2	401262	crip3	cysteine-rich protein 3 isoform 1 [Homo sapiens]
ENSSSAT00000001126	NP_076983.1	79050	noc4l	nucleolar complex protein 4 homolog isoform 1 [Homo sapiens]
ENSSSAT00000001141	NP_001401617.1	79050	noc4l	nucleolar complex protein 4 homolog isoform 2 [Homo sapiens]
ENSSSAT00000001281	XP_047300684.1	51542	vps54	vacuolar protein sorting-associated protein 54 isoform X1 [Homo sapiens]
ENSSSAT00000001290	XP_047300684.1	51542	vps54	vacuolar protein sorting-associated protein 54 isoform X1 [Homo sapiens]
ENSSSAT00000001338	XP_047300684.1	51542	vps54	vacuolar protein sorting-associated protein 54 isoform X1 [Homo sapiens]
ENSSSAT00000001353	XP_047300684.1	51542	vps54	vacuolar protein sorting-associated protein 54 isoform X1 [Homo sapiens]
ENSSSAT00000001383	XP_047300685.1	51542	vps54	vacuolar protein sorting-associated protein 54 isoform X2 [Homo sapiens]
ENSSSAT00000116677	XP_047300684.1	51542	vps54	vacuolar protein sorting-associated protein 54 isoform X1 [Homo sapiens]
ENSSSAT00000116713	XP_047300684.1	51542	vps54	vacuolar protein sorting-associated protein 54 isoform X1 [Homo sapiens]
ENSSSAT00000001205	NP_067009.1	57829	zp4	zona pellucida sperm-binding protein 4 preproprotein [Homo sapiens]
ENSSSAT00000001124	NP_009109.3	11171	strap	serine-threonine kinase receptor-associated protein [Homo sapiens]
ENSSSAT00000001125	NP_001308923.1	148268	znf570	zinc finger protein 570 isoform 4 [Homo sapiens]
ENSSSAT00000001146	NP_055639.2	9873	fchsd2	F-BAR and double SH3 domains protein 2 [Homo sapiens]
ENSSSAT00000001176	XP_011543711.1	9873	fchsd2	F-BAR and double SH3 domains protein 2 isoform X1 [Homo sapiens]
ENSSSAT00000001183	XP_047283906.1	9873	fchsd2	F-BAR and double SH3 domains protein 2 isoform X4 [Homo sapiens]
ENSSSAT00000248348	NP_055639.2	9873	fchsd2	F-BAR and double SH3 domains protein 2 [Homo sapiens]
ENSSSAT00000251471	XP_011543711.1	9873	fchsd2	F-BAR and double SH3 domains protein 2 isoform X1 [Homo sapiens]
ENSSSAT00000001144	NP_060864.1	55347	abhd10	palmitoyl-protein thioesterase ABHD10, mitochondrial isoform 1 precursor [Homo sapiens]
ENSSSAT00000001137	NP_038463.2	30062	rax	retinal homeobox protein Rx [Homo sapiens]
ENSSSAT00000001143	NP_038463.2	30062	rax	retinal homeobox protein Rx [Homo sapiens]
ENSSSAT00000001217	XP_024303671.1	22978	nt5c2	cytosolic purine 5'-nucleotidase isoform X6 [Homo sapiens]
ENSSSAT00000001228	XP_047280806.1	22978	nt5c2	cytosolic purine 5'-nucleotidase isoform X2 [Homo sapiens]
ENSSSAT00000001234	XP_047280806.1	22978	nt5c2	cytosolic purine 5'-nucleotidase isoform X2 [Homo sapiens]
ENSSSAT00000001240	XP_047280806.1	22978	nt5c2	cytosolic purine 5'-nucleotidase isoform X2 [Homo sapiens]
ENSSSAT00000219985	XP_047280806.1	22978	nt5c2	cytosolic purine 5'-nucleotidase isoform X2 [Homo sapiens]
ENSSSAT00000245713	XP_047280806.1	22978	nt5c2	cytosolic purine 5'-nucleotidase isoform X2 [Homo sapiens]
ENSSSAT00000250082	NP_001275691.1	7733	znf180	zinc finger protein 180 isoform 5 [Homo sapiens]
ENSSSAT00000001155	NP_006663.2	10864	slc22a7	solute carrier family 22 member 7 isoform a [Homo sapiens]
ENSSSAT00000001226	NP_075526.1	57763	ankra2	ankyrin repeat family A protein 2 [Homo sapiens]
ENSSSAT00000001235	NP_075526.1	57763	ankra2	ankyrin repeat family A protein 2 [Homo sapiens]
ENSSSAT00000001173	NP_001362410.1	8916	herc3	probable E3 ubiquitin-protein ligase HERC3 isoform 7 [Homo sapiens]
ENSSSAT00000001149	XP_011544500.1	102723407	loc102723407	immunoglobulin heavy variable 4-38-2-like [Homo sapiens]
ENSSSAT00000001162	NP_001002020.1	80324	pus1	pseudouridylate synthase 1 homolog isoform 2 [Homo sapiens]
ENSSSAT00000001165	NP_663632.1	219409	gsx1	GS homeobox 1 [Homo sapiens]
ENSSSAT00000039602	NP_663632.1	219409	gsx1	GS homeobox 1 [Homo sapiens]
ENSSSAT00000001178	XP_047291300.1	125058	tbc1d16	TBC1 domain family member 16 isoform X5 [Homo sapiens]
ENSSSAT00000001190	XP_047291300.1	125058	tbc1d16	TBC1 domain family member 16 isoform X5 [Homo sapiens]
ENSSSAT00000001229	XP_016879674.1	125058	tbc1d16	TBC1 domain family member 16 isoform X10 [Homo sapiens]
ENSSSAT00000059581	XP_047291300.1	125058	tbc1d16	TBC1 domain family member 16 isoform X5 [Homo sapiens]
ENSSSAT00000181827	XP_024306347.1	125058	tbc1d16	TBC1 domain family member 16 isoform X2 [Homo sapiens]
ENSSSAT00000220566	XP_047291300.1	125058	tbc1d16	TBC1 domain family member 16 isoform X5 [Homo sapiens]
ENSSSAT00000220952	XP_047291300.1	125058	tbc1d16	TBC1 domain family member 16 isoform X5 [Homo sapiens]
ENSSSAT00000224179	XP_047291300.1	125058	tbc1d16	TBC1 domain family member 16 isoform X5 [Homo sapiens]
ENSSSAT00000001168	NP_006179.2	4951	ocm2	putative oncomodulin-2 [Homo sapiens]
ENSSSAT00000001169	XP_047286090.1	219402	mtif3	translation initiation factor IF-3, mitochondrial isoform X1 [Homo sapiens]
ENSSSAT00000197049	XP_047286090.1	219402	mtif3	translation initiation factor IF-3, mitochondrial isoform X1 [Homo sapiens]
ENSSSAT00000235978	XP_047286090.1	219402	mtif3	translation initiation factor IF-3, mitochondrial isoform X1 [Homo sapiens]
ENSSSAT00000001185	XP_016877194.1	84312	brms1l	breast cancer metastasis-suppressor 1-like protein isoform X3 [Homo sapiens]
ENSSSAT00000008723	XP_016877194.1	84312	brms1l	breast cancer metastasis-suppressor 1-like protein isoform X3 [Homo sapiens]
ENSSSAT00000213358	XP_016877194.1	84312	brms1l	breast cancer metastasis-suppressor 1-like protein isoform X3 [Homo sapiens]
ENSSSAT00000217015	XP_016877194.1	84312	brms1l	breast cancer metastasis-suppressor 1-like protein isoform X3 [Homo sapiens]
ENSSSAT00000222391	XP_016877194.1	84312	brms1l	breast cancer metastasis-suppressor 1-like protein isoform X3 [Homo sapiens]
ENSSSAT00000234130	XP_016877194.1	84312	brms1l	breast cancer metastasis-suppressor 1-like protein isoform X3 [Homo sapiens]
ENSSSAT00000001191	NP_001352783.1	4345	cd200	OX-2 membrane glycoprotein isoform f precursor [Homo sapiens]
ENSSSAT00000001198	NP_001352783.1	4345	cd200	OX-2 membrane glycoprotein isoform f precursor [Homo sapiens]
ENSSSAT00000001188	XP_054189200.1	100131439	cd300ld	CMRF35-like molecule 5 isoform X1 [Homo sapiens]
ENSSSAT00000001300	XP_047282051.1	9886	rhobtb1	rho-related BTB domain-containing protein 1 isoform X1 [Homo sapiens]
ENSSSAT00000001312	XP_047282051.1	9886	rhobtb1	rho-related BTB domain-containing protein 1 isoform X1 [Homo sapiens]
ENSSSAT00000001319	XP_047282051.1	9886	rhobtb1	rho-related BTB domain-containing protein 1 isoform X1 [Homo sapiens]
ENSSSAT00000001328	XP_047282051.1	9886	rhobtb1	rho-related BTB domain-containing protein 1 isoform X1 [Homo sapiens]
ENSSSAT00000001347	XP_047282051.1	9886	rhobtb1	rho-related BTB domain-containing protein 1 isoform X1 [Homo sapiens]
ENSSSAT00000157566	XP_047282051.1	9886	rhobtb1	rho-related BTB domain-containing protein 1 isoform X1 [Homo sapiens]
ENSSSAT00000001189	XP_047286016.1	10810	wasf3	actin-binding protein WASF3 isoform X1 [Homo sapiens]
ENSSSAT00000216265	XP_047286016.1	10810	wasf3	actin-binding protein WASF3 isoform X1 [Homo sapiens]
ENSSSAT00000001231	NP_001309795.1	57185	nipal3	NIPA-like protein 3 isoform f [Homo sapiens]
ENSSSAT00000175489	NP_065181.1	57185	nipal3	NIPA-like protein 3 isoform a [Homo sapiens]
ENSSSAT00000250017	XP_011540110.1	57185	nipal3	NIPA-like protein 3 isoform X1 [Homo sapiens]
ENSSSAT00000001200	NP_932765.1	221960	ccz1b	vacuolar fusion protein CCZ1 homolog B [Homo sapiens]
ENSSSAT00000158544	NP_932765.1	221960	ccz1b	vacuolar fusion protein CCZ1 homolog B [Homo sapiens]
ENSSSAT00000001572	NP_001005362.1	1785	dnm2	dynamin-2 isoform 4 [Homo sapiens]
ENSSSAT00000001615	NP_001005360.1	1785	dnm2	dynamin-2 isoform 1 [Homo sapiens]
ENSSSAT00000001619	NP_004936.2	1785	dnm2	dynamin-2 isoform 3 [Homo sapiens]
ENSSSAT00000001666	NP_001177645.1	1785	dnm2	dynamin-2 isoform 5 [Homo sapiens]
ENSSSAT00000001670	NP_004936.2	1785	dnm2	dynamin-2 isoform 3 [Homo sapiens]
ENSSSAT00000001673	NP_001005362.1	1785	dnm2	dynamin-2 isoform 4 [Homo sapiens]
ENSSSAT00000001709	NP_001005362.1	1785	dnm2	dynamin-2 isoform 4 [Homo sapiens]
ENSSSAT00000219284	NP_004936.2	1785	dnm2	dynamin-2 isoform 3 [Homo sapiens]
ENSSSAT00000242067	NP_001005362.1	1785	dnm2	dynamin-2 isoform 4 [Homo sapiens]
ENSSSAT00000001244	NP_004590.2	6721	srebf2	sterol regulatory element-binding protein 2 [Homo sapiens]
ENSSSAT00000001257	NP_004590.2	6721	srebf2	sterol regulatory element-binding protein 2 [Homo sapiens]
ENSSSAT00000120864	NP_004590.2	6721	srebf2	sterol regulatory element-binding protein 2 [Homo sapiens]
ENSSSAT00000120893	NP_004590.2	6721	srebf2	sterol regulatory element-binding protein 2 [Homo sapiens]
ENSSSAT00000001208	NP_001007539.1	387914	shisa2	protein shisa-2 homolog precursor [Homo sapiens]
ENSSSAT00000001211	NP_005935.4	4345	cd200	OX-2 membrane glycoprotein isoform a precursor [Homo sapiens]
ENSSSAT00000001219	NP_001243731.1	6188	rps3	small ribosomal subunit protein uS3 isoform 1 [Homo sapiens]
ENSSSAT00000001225	NP_001243731.1	6188	rps3	small ribosomal subunit protein uS3 isoform 1 [Homo sapiens]
ENSSSAT00000001233	NP_001243731.1	6188	rps3	small ribosomal subunit protein uS3 isoform 1 [Homo sapiens]
ENSSSAT00000001236	NP_001243731.1	6188	rps3	small ribosomal subunit protein uS3 isoform 1 [Homo sapiens]
ENSSSAT00000001239	NP_001352831.1	4784	nfix	nuclear factor 1 X-type isoform 4 [Homo sapiens]
ENSSSAT00000001243	XP_047294821.1	4784	nfix	nuclear factor 1 X-type isoform X4 [Homo sapiens]
ENSSSAT00000001247	NP_002492.2	4784	nfix	nuclear factor 1 X-type isoform 2 [Homo sapiens]
ENSSSAT00000001256	NP_001365333.1	4784	nfix	nuclear factor 1 X-type isoform 9 [Homo sapiens]
ENSSSAT00000001262	NP_001352913.1	4784	nfix	nuclear factor 1 X-type isoform 7 [Homo sapiens]
ENSSSAT00000172740	NP_001365333.1	4784	nfix	nuclear factor 1 X-type isoform 9 [Homo sapiens]
ENSSSAT00000177956	NP_001257973.1	4784	nfix	nuclear factor 1 X-type isoform 3 [Homo sapiens]
ENSSSAT00000183501	NP_001352831.1	4784	nfix	nuclear factor 1 X-type isoform 4 [Homo sapiens]
ENSSSAT00000185161	NP_001257973.1	4784	nfix	nuclear factor 1 X-type isoform 3 [Homo sapiens]
ENSSSAT00000228700	NP_001352831.1	4784	nfix	nuclear factor 1 X-type isoform 4 [Homo sapiens]
ENSSSAT00000001227	NP_001339080.1	55786	znf415	zinc finger protein 415 isoform 4 [Homo sapiens]
ENSSSAT00000001622	NP_001783.2	1000	cdh2	cadherin-2 isoform 1 preproprotein [Homo sapiens]
ENSSSAT00000001637	NP_001783.2	1000	cdh2	cadherin-2 isoform 1 preproprotein [Homo sapiens]
ENSSSAT00000001651	NP_001783.2	1000	cdh2	cadherin-2 isoform 1 preproprotein [Homo sapiens]
ENSSSAT00000001734	NP_001783.2	1000	cdh2	cadherin-2 isoform 1 preproprotein [Homo sapiens]
ENSSSAT00000001745	NP_001295105.1	1000	cdh2	cadherin-2 isoform 2 [Homo sapiens]
ENSSSAT00000001749	NP_001783.2	1000	cdh2	cadherin-2 isoform 1 preproprotein [Homo sapiens]
ENSSSAT00000001761	NP_001295105.1	1000	cdh2	cadherin-2 isoform 2 [Homo sapiens]
ENSSSAT00000001768	NP_001783.2	1000	cdh2	cadherin-2 isoform 1 preproprotein [Homo sapiens]
ENSSSAT00000001791	NP_001783.2	1000	cdh2	cadherin-2 isoform 1 preproprotein [Homo sapiens]
ENSSSAT00000001796	NP_001783.2	1000	cdh2	cadherin-2 isoform 1 preproprotein [Homo sapiens]
ENSSSAT00000001250	XP_047287972.1	9787	dlgap5	disks large-associated protein 5 isoform X2 [Homo sapiens]
ENSSSAT00000001253	XP_047287972.1	9787	dlgap5	disks large-associated protein 5 isoform X2 [Homo sapiens]
ENSSSAT00000001259	XP_011540172.1	57822	grhl3	grainyhead-like protein 3 homolog isoform X2 [Homo sapiens]
ENSSSAT00000001697	NP_055059.2	9509	adamts2	A disintegrin and metalloproteinase with thrombospondin motifs 2 isoform 1 preproprotein [Homo sapiens]
ENSSSAT00000001779	NP_055059.2	9509	adamts2	A disintegrin and metalloproteinase with thrombospondin motifs 2 isoform 1 preproprotein [Homo sapiens]
ENSSSAT00000001896	NP_055059.2	9509	adamts2	A disintegrin and metalloproteinase with thrombospondin motifs 2 isoform 1 preproprotein [Homo sapiens]
ENSSSAT00000001929	NP_055059.2	9509	adamts2	A disintegrin and metalloproteinase with thrombospondin motifs 2 isoform 1 preproprotein [Homo sapiens]
ENSSSAT00000001942	NP_055059.2	9509	adamts2	A disintegrin and metalloproteinase with thrombospondin motifs 2 isoform 1 preproprotein [Homo sapiens]
ENSSSAT00000001945	NP_055059.2	9509	adamts2	A disintegrin and metalloproteinase with thrombospondin motifs 2 isoform 1 preproprotein [Homo sapiens]
ENSSSAT00000001958	NP_055058.2	9508	adamts3	A disintegrin and metalloproteinase with thrombospondin motifs 3 preproprotein [Homo sapiens]
ENSSSAT00000001357	XP_047280806.1	22978	nt5c2	cytosolic purine 5'-nucleotidase isoform X2 [Homo sapiens]
ENSSSAT00000001467	XP_047280806.1	22978	nt5c2	cytosolic purine 5'-nucleotidase isoform X2 [Homo sapiens]
ENSSSAT00000001475	XP_047280806.1	22978	nt5c2	cytosolic purine 5'-nucleotidase isoform X2 [Homo sapiens]
ENSSSAT00000001480	XP_047280806.1	22978	nt5c2	cytosolic purine 5'-nucleotidase isoform X2 [Homo sapiens]
ENSSSAT00000001482	XP_047280806.1	22978	nt5c2	cytosolic purine 5'-nucleotidase isoform X2 [Homo sapiens]
ENSSSAT00000164803	XP_047280806.1	22978	nt5c2	cytosolic purine 5'-nucleotidase isoform X2 [Homo sapiens]
ENSSSAT00000166145	XP_047280806.1	22978	nt5c2	cytosolic purine 5'-nucleotidase isoform X2 [Homo sapiens]
ENSSSAT00000167653	XP_047280806.1	22978	nt5c2	cytosolic purine 5'-nucleotidase isoform X2 [Homo sapiens]
ENSSSAT00000195192	XP_047280806.1	22978	nt5c2	cytosolic purine 5'-nucleotidase isoform X2 [Homo sapiens]
ENSSSAT00000227193	XP_047280806.1	22978	nt5c2	cytosolic purine 5'-nucleotidase isoform X2 [Homo sapiens]
ENSSSAT00000001264	NP_036549.2	26207	pitpnc1	cytoplasmic phosphatidylinositol transfer protein 1 isoform a [Homo sapiens]
ENSSSAT00000061226	NP_036549.2	26207	pitpnc1	cytoplasmic phosphatidylinositol transfer protein 1 isoform a [Homo sapiens]
ENSSSAT00000156702	NP_036549.2	26207	pitpnc1	cytoplasmic phosphatidylinositol transfer protein 1 isoform a [Homo sapiens]
ENSSSAT00000001252	NP_001198.2	689	btf3	transcription factor BTF3 isoform B [Homo sapiens]
ENSSSAT00000001263	NP_001198.2	689	btf3	transcription factor BTF3 isoform B [Homo sapiens]
ENSSSAT00000001310	XP_047304262.1	523	atp6v1a	V-type proton ATPase catalytic subunit A isoform X1 [Homo sapiens]
ENSSSAT00000001340	XP_047304262.1	523	atp6v1a	V-type proton ATPase catalytic subunit A isoform X1 [Homo sapiens]
ENSSSAT00000001345	XP_047304262.1	523	atp6v1a	V-type proton ATPase catalytic subunit A isoform X1 [Homo sapiens]
ENSSSAT00000001356	XP_047304262.1	523	atp6v1a	V-type proton ATPase catalytic subunit A isoform X1 [Homo sapiens]
ENSSSAT00000001266	NP_001298128.1	1207	clns1a	methylosome subunit pICln isoform a [Homo sapiens]
ENSSSAT00000001272	NP_001298128.1	1207	clns1a	methylosome subunit pICln isoform a [Homo sapiens]
ENSSSAT00000162563	NP_001298128.1	1207	clns1a	methylosome subunit pICln isoform a [Homo sapiens]
ENSSSAT00000220155	NP_001298128.1	1207	clns1a	methylosome subunit pICln isoform a [Homo sapiens]
ENSSSAT00000225342	NP_001298128.1	1207	clns1a	methylosome subunit pICln isoform a [Homo sapiens]
ENSSSAT00000001422	NP_000288.1	5311	pkd2	polycystin-2 [Homo sapiens]
ENSSSAT00000001448	NP_000288.1	5311	pkd2	polycystin-2 [Homo sapiens]
ENSSSAT00000001274	XP_047292826.1	8313	axin2	axin-2 isoform X1 [Homo sapiens]
ENSSSAT00000001276	XP_005249716.1	222967	rsph10b	radial spoke head 10 homolog B isoform X2 [Homo sapiens]
ENSSSAT00000001291	XP_005249716.1	222967	rsph10b	radial spoke head 10 homolog B isoform X2 [Homo sapiens]
ENSSSAT00000001299	XP_005249716.1	222967	rsph10b	radial spoke head 10 homolog B isoform X2 [Homo sapiens]
ENSSSAT00000239992	XP_005249716.1	222967	rsph10b	radial spoke head 10 homolog B isoform X2 [Homo sapiens]
ENSSSAT00000001284	NP_001284577.1	10256	cnksr1	connector enhancer of kinase suppressor of ras 1 isoform 3 [Homo sapiens]
ENSSSAT00000001285	NP_079097.1	79879	ccdc134	coiled-coil domain-containing protein 134 isoform 1 precursor [Homo sapiens]
ENSSSAT00000120254	NP_079097.1	79879	ccdc134	coiled-coil domain-containing protein 134 isoform 1 precursor [Homo sapiens]
ENSSSAT00000161740	NP_079097.1	79879	ccdc134	coiled-coil domain-containing protein 134 isoform 1 precursor [Homo sapiens]
ENSSSAT00000198420	NP_079097.1	79879	ccdc134	coiled-coil domain-containing protein 134 isoform 1 precursor [Homo sapiens]
ENSSSAT00000001288	NP_055187.1	26994	rnf11	RING finger protein 11 [Homo sapiens]
ENSSSAT00000001295	NP_001239542.1	27332	znf638	zinc finger protein 638 isoform 2 [Homo sapiens]
ENSSSAT00000001317	NP_001387389.1	9782	matr3	matrin-3 isoform f [Homo sapiens]
ENSSSAT00000002284	NP_001387084.1	22872	sec31a	protein transport protein Sec31A isoform 8 [Homo sapiens]
ENSSSAT00000002353	NP_001387089.1	22872	sec31a	protein transport protein Sec31A isoform 11 [Homo sapiens]
ENSSSAT00000002372	NP_001387085.1	22872	sec31a	protein transport protein Sec31A isoform 9 [Homo sapiens]
ENSSSAT00000002389	NP_001387117.1	22872	sec31a	protein transport protein Sec31A isoform 16 [Homo sapiens]
ENSSSAT00000002417	NP_001387132.1	22872	sec31a	protein transport protein Sec31A isoform 19 [Homo sapiens]
ENSSSAT00000001437	NP_001272374.1	23042	pdxdc1	pyridoxal-dependent decarboxylase domain-containing protein 1 isoform 3 [Homo sapiens]
ENSSSAT00000001446	XP_054185032.1	23042	pdxdc1	pyridoxal-dependent decarboxylase domain-containing protein 1 isoform X12 [Homo sapiens]
ENSSSAT00000001456	XP_054185031.1	23042	pdxdc1	pyridoxal-dependent decarboxylase domain-containing protein 1 isoform X11 [Homo sapiens]
ENSSSAT00000157969	NP_001310948.1	23042	pdxdc1	pyridoxal-dependent decarboxylase domain-containing protein 1 isoform 8 [Homo sapiens]
ENSSSAT00000169120	XP_054185031.1	23042	pdxdc1	pyridoxal-dependent decarboxylase domain-containing protein 1 isoform X11 [Homo sapiens]
ENSSSAT00000172415	XP_054185031.1	23042	pdxdc1	pyridoxal-dependent decarboxylase domain-containing protein 1 isoform X11 [Homo sapiens]
ENSSSAT00000187125	XP_054185031.1	23042	pdxdc1	pyridoxal-dependent decarboxylase domain-containing protein 1 isoform X11 [Homo sapiens]
ENSSSAT00000199462	XP_054185031.1	23042	pdxdc1	pyridoxal-dependent decarboxylase domain-containing protein 1 isoform X11 [Homo sapiens]
ENSSSAT00000205110	XP_054185031.1	23042	pdxdc1	pyridoxal-dependent decarboxylase domain-containing protein 1 isoform X11 [Homo sapiens]
ENSSSAT00000206249	XP_054185031.1	23042	pdxdc1	pyridoxal-dependent decarboxylase domain-containing protein 1 isoform X11 [Homo sapiens]
ENSSSAT00000001293	NP_694949.1	134288	tmem174	transmembrane protein 174 [Homo sapiens]
ENSSSAT00000001412	NP_620584.2	121665	sppl3	signal peptide peptidase-like 3 [Homo sapiens]
ENSSSAT00000001418	NP_620584.2	121665	sppl3	signal peptide peptidase-like 3 [Homo sapiens]
ENSSSAT00000002117	NP_006030.2	9902	mrc2	C-type mannose receptor 2 precursor [Homo sapiens]
ENSSSAT00000002166	NP_006030.2	9902	mrc2	C-type mannose receptor 2 precursor [Homo sapiens]
ENSSSAT00000002246	NP_006030.2	9902	mrc2	C-type mannose receptor 2 precursor [Homo sapiens]
ENSSSAT00000002276	NP_006030.2	9902	mrc2	C-type mannose receptor 2 precursor [Homo sapiens]
ENSSSAT00000002295	NP_006030.2	9902	mrc2	C-type mannose receptor 2 precursor [Homo sapiens]
ENSSSAT00000002299	NP_006030.2	9902	mrc2	C-type mannose receptor 2 precursor [Homo sapiens]
ENSSSAT00000002318	NP_006030.2	9902	mrc2	C-type mannose receptor 2 precursor [Homo sapiens]
ENSSSAT00000162805	NP_006030.2	9902	mrc2	C-type mannose receptor 2 precursor [Homo sapiens]
ENSSSAT00000001680	NP_001527.3	3276	prmt1	protein arginine N-methyltransferase 1 isoform 1 [Homo sapiens]
ENSSSAT00000001684	NP_001193971.1	3276	prmt1	protein arginine N-methyltransferase 1 isoform 4 [Homo sapiens]
ENSSSAT00000001688	NP_001527.3	3276	prmt1	protein arginine N-methyltransferase 1 isoform 1 [Homo sapiens]
ENSSSAT00000001717	NP_001527.3	3276	prmt1	protein arginine N-methyltransferase 1 isoform 1 [Homo sapiens]
ENSSSAT00000001743	NP_001527.3	3276	prmt1	protein arginine N-methyltransferase 1 isoform 1 [Homo sapiens]
ENSSSAT00000001757	NP_001527.3	3276	prmt1	protein arginine N-methyltransferase 1 isoform 1 [Homo sapiens]
ENSSSAT00000001764	NP_938074.2	3276	prmt1	protein arginine N-methyltransferase 1 isoform 3 [Homo sapiens]
ENSSSAT00000136956	NP_001527.3	3276	prmt1	protein arginine N-methyltransferase 1 isoform 1 [Homo sapiens]
ENSSSAT00000157419	NP_938074.2	3276	prmt1	protein arginine N-methyltransferase 1 isoform 3 [Homo sapiens]
ENSSSAT00000227181	NP_001193971.1	3276	prmt1	protein arginine N-methyltransferase 1 isoform 4 [Homo sapiens]
ENSSSAT00000001296	XP_011530312.1	4886	npy1r	neuropeptide Y receptor type 1 isoform X1 [Homo sapiens]
ENSSSAT00000001302	XP_047283603.1	81544	gdpd5	glycerophosphodiester phosphodiesterase domain-containing protein 5 isoform X1 [Homo sapiens]
ENSSSAT00000236914	XP_047283610.1	81544	gdpd5	glycerophosphodiester phosphodiesterase domain-containing protein 5 isoform X2 [Homo sapiens]
ENSSSAT00000001304	NP_002124.1	3162	hmox1	heme oxygenase 1 [Homo sapiens]
ENSSSAT00000001309	NP_002124.1	3162	hmox1	heme oxygenase 1 [Homo sapiens]
ENSSSAT00000001414	NP_003925.1	8939	fubp3	far upstream element-binding protein 3 [Homo sapiens]
ENSSSAT00000001424	NP_003925.1	8939	fubp3	far upstream element-binding protein 3 [Homo sapiens]
ENSSSAT00000001433	NP_003925.1	8939	fubp3	far upstream element-binding protein 3 [Homo sapiens]
ENSSSAT00000001436	NP_003925.1	8939	fubp3	far upstream element-binding protein 3 [Homo sapiens]
ENSSSAT00000001444	XP_011517474.1	8939	fubp3	far upstream element-binding protein 3 isoform X2 [Homo sapiens]
ENSSSAT00000001453	XP_011517474.1	8939	fubp3	far upstream element-binding protein 3 isoform X2 [Homo sapiens]
ENSSSAT00000158799	NP_003925.1	8939	fubp3	far upstream element-binding protein 3 [Homo sapiens]
ENSSSAT00000164403	NP_003925.1	8939	fubp3	far upstream element-binding protein 3 [Homo sapiens]
ENSSSAT00000196440	NP_003925.1	8939	fubp3	far upstream element-binding protein 3 [Homo sapiens]
ENSSSAT00000246350	NP_003925.1	8939	fubp3	far upstream element-binding protein 3 [Homo sapiens]
ENSSSAT00000001398	NP_002852.1	5833	pcyt2	ethanolamine-phosphate cytidylyltransferase isoform 2 [Homo sapiens]
ENSSSAT00000001409	NP_002852.1	5833	pcyt2	ethanolamine-phosphate cytidylyltransferase isoform 2 [Homo sapiens]
ENSSSAT00000001438	NP_001171846.1	5833	pcyt2	ethanolamine-phosphate cytidylyltransferase isoform 1 [Homo sapiens]
ENSSSAT00000001441	NP_002852.1	5833	pcyt2	ethanolamine-phosphate cytidylyltransferase isoform 2 [Homo sapiens]
ENSSSAT00000001445	NP_002852.1	5833	pcyt2	ethanolamine-phosphate cytidylyltransferase isoform 2 [Homo sapiens]
ENSSSAT00000001447	NP_002852.1	5833	pcyt2	ethanolamine-phosphate cytidylyltransferase isoform 2 [Homo sapiens]
ENSSSAT00000001454	NP_001171846.1	5833	pcyt2	ethanolamine-phosphate cytidylyltransferase isoform 1 [Homo sapiens]
ENSSSAT00000165842	NP_002852.1	5833	pcyt2	ethanolamine-phosphate cytidylyltransferase isoform 2 [Homo sapiens]
ENSSSAT00000001316	NP_001317471.1	284004	hexd	hexosaminidase D isoform 2 [Homo sapiens]
ENSSSAT00000001321	XP_047291742.1	284004	hexd	hexosaminidase D isoform X5 [Homo sapiens]
ENSSSAT00000060283	XP_047291742.1	284004	hexd	hexosaminidase D isoform X5 [Homo sapiens]
ENSSSAT00000246270	NP_001317471.1	284004	hexd	hexosaminidase D isoform 2 [Homo sapiens]
ENSSSAT00000001804	NP_001193457.1	55118	crtac1	cartilage acidic protein 1 isoform B precursor [Homo sapiens]
ENSSSAT00000001821	NP_060528.3	55118	crtac1	cartilage acidic protein 1 isoform A precursor [Homo sapiens]
ENSSSAT00000001830	NP_001193457.1	55118	crtac1	cartilage acidic protein 1 isoform B precursor [Homo sapiens]
ENSSSAT00000001843	NP_001193457.1	55118	crtac1	cartilage acidic protein 1 isoform B precursor [Homo sapiens]
ENSSSAT00000001856	NP_001193457.1	55118	crtac1	cartilage acidic protein 1 isoform B precursor [Homo sapiens]
ENSSSAT00000001857	NP_001193457.1	55118	crtac1	cartilage acidic protein 1 isoform B precursor [Homo sapiens]
ENSSSAT00000001318	NP_001393837.1	5395	pms2	mismatch repair endonuclease PMS2 isoform ff [Homo sapiens]
ENSSSAT00000001552	NP_003366.2	7417	vdac2	voltage-dependent anion-selective channel protein 2 isoform 2 [Homo sapiens]
ENSSSAT00000001557	NP_003366.2	7417	vdac2	voltage-dependent anion-selective channel protein 2 isoform 2 [Homo sapiens]
ENSSSAT00000001561	NP_003366.2	7417	vdac2	voltage-dependent anion-selective channel protein 2 isoform 2 [Homo sapiens]
ENSSSAT00000001567	NP_003366.2	7417	vdac2	voltage-dependent anion-selective channel protein 2 isoform 2 [Homo sapiens]
ENSSSAT00000001571	NP_003366.2	7417	vdac2	voltage-dependent anion-selective channel protein 2 isoform 2 [Homo sapiens]
ENSSSAT00000001573	NP_003366.2	7417	vdac2	voltage-dependent anion-selective channel protein 2 isoform 2 [Homo sapiens]
ENSSSAT00000001576	NP_003366.2	7417	vdac2	voltage-dependent anion-selective channel protein 2 isoform 2 [Homo sapiens]
ENSSSAT00000001578	NP_001171712.1	7417	vdac2	voltage-dependent anion-selective channel protein 2 isoform 1 [Homo sapiens]
ENSSSAT00000001323	NP_694968.1	168537	gimap7	GTPase IMAP family member 7 [Homo sapiens]
ENSSSAT00000001534	XP_054189174.1	2548	gaa	lysosomal alpha-glucosidase isoform X1 [Homo sapiens]
ENSSSAT00000001548	XP_054189174.1	2548	gaa	lysosomal alpha-glucosidase isoform X1 [Homo sapiens]
ENSSSAT00000001560	XP_054189174.1	2548	gaa	lysosomal alpha-glucosidase isoform X1 [Homo sapiens]
ENSSSAT00000001333	XP_006720921.1	1877	e4f1	transcription factor E4F1 isoform X5 [Homo sapiens]
ENSSSAT00000161042	XP_006720921.1	1877	e4f1	transcription factor E4F1 isoform X5 [Homo sapiens]
ENSSSAT00000001331	NP_694968.1	168537	gimap7	GTPase IMAP family member 7 [Homo sapiens]
ENSSSAT00000174742	NP_694968.1	168537	gimap7	GTPase IMAP family member 7 [Homo sapiens]
ENSSSAT00000189396	NP_694968.1	168537	gimap7	GTPase IMAP family member 7 [Homo sapiens]
ENSSSAT00000189611	NP_694968.1	168537	gimap7	GTPase IMAP family member 7 [Homo sapiens]
ENSSSAT00000190579	NP_694968.1	168537	gimap7	GTPase IMAP family member 7 [Homo sapiens]
ENSSSAT00000196307	NP_056475.1	26157	gimap2	GTPase IMAP family member 2 [Homo sapiens]
ENSSSAT00000214214	NP_694968.1	168537	gimap7	GTPase IMAP family member 7 [Homo sapiens]
ENSSSAT00000216718	NP_694968.1	168537	gimap7	GTPase IMAP family member 7 [Homo sapiens]
ENSSSAT00000236022	NP_056475.1	26157	gimap2	GTPase IMAP family member 2 [Homo sapiens]
ENSSSAT00000237164	NP_694968.1	168537	gimap7	GTPase IMAP family member 7 [Homo sapiens]
ENSSSAT00000001337	XP_011522133.1	3768	kcnj12	ATP-sensitive inward rectifier potassium channel 12 isoform X1 [Homo sapiens]
ENSSSAT00000174447	XP_011522133.1	3768	kcnj12	ATP-sensitive inward rectifier potassium channel 12 isoform X1 [Homo sapiens]
ENSSSAT00000001343	XP_047285003.1	6886	tal1	T-cell acute lymphocytic leukemia protein 1 isoform X3 [Homo sapiens]
ENSSSAT00000001351	NP_055228.2	27102	eif2ak1	eukaryotic translation initiation factor 2-alpha kinase 1 isoform a [Homo sapiens]
ENSSSAT00000001406	NP_055228.2	27102	eif2ak1	eukaryotic translation initiation factor 2-alpha kinase 1 isoform a [Homo sapiens]
ENSSSAT00000001415	NP_055228.2	27102	eif2ak1	eukaryotic translation initiation factor 2-alpha kinase 1 isoform a [Homo sapiens]
ENSSSAT00000001420	NP_055228.2	27102	eif2ak1	eukaryotic translation initiation factor 2-alpha kinase 1 isoform a [Homo sapiens]
ENSSSAT00000093766	NP_055228.2	27102	eif2ak1	eukaryotic translation initiation factor 2-alpha kinase 1 isoform a [Homo sapiens]
ENSSSAT00000170251	NP_055228.2	27102	eif2ak1	eukaryotic translation initiation factor 2-alpha kinase 1 isoform a [Homo sapiens]
ENSSSAT00000104539	XP_047297323.1	421	arvcf	splicing regulator ARVCF isoform X4 [Homo sapiens]
ENSSSAT00000104703	XP_047297323.1	421	arvcf	splicing regulator ARVCF isoform X4 [Homo sapiens]
ENSSSAT00000104709	XP_006724308.1	421	arvcf	splicing regulator ARVCF isoform X7 [Homo sapiens]
ENSSSAT00000001363	XP_047303838.1	254887	zdhhc23	palmitoyltransferase ZDHHC23 isoform X1 [Homo sapiens]
ENSSSAT00000251008	XP_047303838.1	254887	zdhhc23	palmitoyltransferase ZDHHC23 isoform X1 [Homo sapiens]
ENSSSAT00000001364	NP_001384335.1	112812	fdx2	ferredoxin-2, mitochondrial [Homo sapiens]
ENSSSAT00000001371	NP_071429.1	64106	npffr1	neuropeptide FF receptor 1 [Homo sapiens]
ENSSSAT00000001374	NP_001106678.1	100131187	tstd1	thiosulfate:glutathione sulfurtransferase isoform 1 [Homo sapiens]
ENSSSAT00000001379	NP_055297.1	27302	bmp10	bone morphogenetic protein 10 preproprotein [Homo sapiens]
ENSSSAT00000001386	NP_000091.1	1476	cstb	cystatin-B [Homo sapiens]
ENSSSAT00000230710	NP_000091.1	1476	cstb	cystatin-B [Homo sapiens]
ENSSSAT00000001393	NP_848600.2	219623	tmem26	transmembrane protein 26 [Homo sapiens]
ENSSSAT00000001390	NP_006179.2	4951	ocm2	putative oncomodulin-2 [Homo sapiens]
ENSSSAT00000253859	NP_006179.2	4951	ocm2	putative oncomodulin-2 [Homo sapiens]
ENSSSAT00000003625	NP_001378852.1	8729	gbf1	Golgi-specific brefeldin A-resistance guanine nucleotide exchange factor 1 isoform 2 [Homo sapiens]
ENSSSAT00000003632	XP_006718112.1	8729	gbf1	Golgi-specific brefeldin A-resistance guanine nucleotide exchange factor 1 isoform X2 [Homo sapiens]
ENSSSAT00000003666	NP_001378852.1	8729	gbf1	Golgi-specific brefeldin A-resistance guanine nucleotide exchange factor 1 isoform 2 [Homo sapiens]
ENSSSAT00000003730	NP_001378854.1	8729	gbf1	Golgi-specific brefeldin A-resistance guanine nucleotide exchange factor 1 isoform 9 [Homo sapiens]
ENSSSAT00000003735	NP_001378855.1	8729	gbf1	Golgi-specific brefeldin A-resistance guanine nucleotide exchange factor 1 isoform 10 [Homo sapiens]
ENSSSAT00000139065	NP_001378855.1	8729	gbf1	Golgi-specific brefeldin A-resistance guanine nucleotide exchange factor 1 isoform 10 [Homo sapiens]
ENSSSAT00000002254	XP_047284917.1	51380	csad	cysteine sulfinic acid decarboxylase isoform X5 [Homo sapiens]
ENSSSAT00000002282	XP_047284917.1	51380	csad	cysteine sulfinic acid decarboxylase isoform X5 [Homo sapiens]
ENSSSAT00000002291	XP_047284917.1	51380	csad	cysteine sulfinic acid decarboxylase isoform X5 [Homo sapiens]
ENSSSAT00000002297	XP_047284917.1	51380	csad	cysteine sulfinic acid decarboxylase isoform X5 [Homo sapiens]
ENSSSAT00000002304	XP_047284917.1	51380	csad	cysteine sulfinic acid decarboxylase isoform X5 [Homo sapiens]
ENSSSAT00000002329	XP_047284917.1	51380	csad	cysteine sulfinic acid decarboxylase isoform X5 [Homo sapiens]
ENSSSAT00000002347	XP_047284917.1	51380	csad	cysteine sulfinic acid decarboxylase isoform X5 [Homo sapiens]
ENSSSAT00000001403	NP_612444.2	113828	fam83f	protein FAM83F [Homo sapiens]
ENSSSAT00000001431	NP_056004.1	23233	exoc6b	exocyst complex component 6B isoform 2 [Homo sapiens]
ENSSSAT00000001451	NP_056004.1	23233	exoc6b	exocyst complex component 6B isoform 2 [Homo sapiens]
ENSSSAT00000001461	NP_056004.1	23233	exoc6b	exocyst complex component 6B isoform 2 [Homo sapiens]
ENSSSAT00000001465	XP_011531013.1	23233	exoc6b	exocyst complex component 6B isoform X1 [Homo sapiens]
ENSSSAT00000001466	NP_001308658.1	23233	exoc6b	exocyst complex component 6B isoform 1 [Homo sapiens]
ENSSSAT00000222829	NP_056004.1	23233	exoc6b	exocyst complex component 6B isoform 2 [Homo sapiens]
ENSSSAT00000231617	XP_011531014.1	23233	exoc6b	exocyst complex component 6B isoform X2 [Homo sapiens]
ENSSSAT00000242234	NP_056004.1	23233	exoc6b	exocyst complex component 6B isoform 2 [Homo sapiens]
ENSSSAT00000248399	NP_056004.1	23233	exoc6b	exocyst complex component 6B isoform 2 [Homo sapiens]
ENSSSAT00000001408	XP_016873373.1	51287	coa4	cytochrome c oxidase assembly factor 4 homolog, mitochondrial isoform X2 [Homo sapiens]
ENSSSAT00000221679	XP_016873372.1	51287	coa4	cytochrome c oxidase assembly factor 4 homolog, mitochondrial isoform X1 [Homo sapiens]
ENSSSAT00000001410	XP_011528778.1	85377	micall1	MICAL-like protein 1 isoform X8 [Homo sapiens]
ENSSSAT00000001419	NP_000945.3	5730	ptgds	prostaglandin-H2 D-isomerase precursor [Homo sapiens]
ENSSSAT00000001426	NP_976222.1	389812	lcn15	lipocalin-15 precursor [Homo sapiens]
ENSSSAT00000202635	NP_976222.1	389812	lcn15	lipocalin-15 precursor [Homo sapiens]
ENSSSAT00000001428	XP_011525315.1	50944	shank1	SH3 and multiple ankyrin repeat domains protein 1 isoform X1 [Homo sapiens]
ENSSSAT00000001430	NP_003352.2	7369	umod	uromodulin isoform a preproprotein [Homo sapiens]
ENSSSAT00000001494	NP_987096.1	9817	keap1	kelch-like ECH-associated protein 1 [Homo sapiens]
ENSSSAT00000001515	NP_987096.1	9817	keap1	kelch-like ECH-associated protein 1 [Homo sapiens]
ENSSSAT00000104006	NP_987096.1	9817	keap1	kelch-like ECH-associated protein 1 [Homo sapiens]
ENSSSAT00000104368	NP_987096.1	9817	keap1	kelch-like ECH-associated protein 1 [Homo sapiens]
ENSSSAT00000207637	NP_987096.1	9817	keap1	kelch-like ECH-associated protein 1 [Homo sapiens]
ENSSSAT00000230253	NP_987096.1	9817	keap1	kelch-like ECH-associated protein 1 [Homo sapiens]
ENSSSAT00000001646	XP_047292502.1	64750	smurf2	E3 ubiquitin-protein ligase SMURF2 isoform X1 [Homo sapiens]
ENSSSAT00000001653	XP_047292502.1	64750	smurf2	E3 ubiquitin-protein ligase SMURF2 isoform X1 [Homo sapiens]
ENSSSAT00000001661	NP_073576.1	64750	smurf2	E3 ubiquitin-protein ligase SMURF2 [Homo sapiens]
ENSSSAT00000001702	NP_073576.1	64750	smurf2	E3 ubiquitin-protein ligase SMURF2 [Homo sapiens]
ENSSSAT00000001706	XP_005257642.1	64750	smurf2	E3 ubiquitin-protein ligase SMURF2 isoform X2 [Homo sapiens]
ENSSSAT00000001710	XP_047292502.1	64750	smurf2	E3 ubiquitin-protein ligase SMURF2 isoform X1 [Homo sapiens]
ENSSSAT00000073639	NP_073576.1	64750	smurf2	E3 ubiquitin-protein ligase SMURF2 [Homo sapiens]
ENSSSAT00000001457	XP_016884275.1	2781	gnaz	guanine nucleotide-binding protein G(z) subunit alpha isoform X2 [Homo sapiens]
ENSSSAT00000001460	NP_002064.1	2781	gnaz	guanine nucleotide-binding protein G(z) subunit alpha [Homo sapiens]
ENSSSAT00000001504	XP_016884275.1	2781	gnaz	guanine nucleotide-binding protein G(z) subunit alpha isoform X2 [Homo sapiens]
ENSSSAT00000001463	NP_001163045.1	254158	cxorf58	uncharacterized protein CXorf58 isoform 2 [Homo sapiens]
ENSSSAT00000189152	XP_011543775.1	254158	cxorf58	uncharacterized protein CXorf58 isoform X1 [Homo sapiens]
ENSSSAT00000001568	NP_005350.1	4089	smad4	mothers against decapentaplegic homolog 4 isoform a [Homo sapiens]
ENSSSAT00000001601	NP_005350.1	4089	smad4	mothers against decapentaplegic homolog 4 isoform a [Homo sapiens]
ENSSSAT00000104162	NP_005350.1	4089	smad4	mothers against decapentaplegic homolog 4 isoform a [Homo sapiens]
ENSSSAT00000237057	NP_005350.1	4089	smad4	mothers against decapentaplegic homolog 4 isoform a [Homo sapiens]
ENSSSAT00000001474	NP_001004753.2	119694	or51f2	olfactory receptor 51F2 [Homo sapiens]
ENSSSAT00000001483	NP_001004753.2	119694	or51f2	olfactory receptor 51F2 [Homo sapiens]
ENSSSAT00000001490	NP_001004753.2	119694	or51f2	olfactory receptor 51F2 [Homo sapiens]
ENSSSAT00000001493	NP_001004753.2	119694	or51f2	olfactory receptor 51F2 [Homo sapiens]
ENSSSAT00000001500	NP_001004753.2	119694	or51f2	olfactory receptor 51F2 [Homo sapiens]
ENSSSAT00000001506	NP_001004753.2	119694	or51f2	olfactory receptor 51F2 [Homo sapiens]
ENSSSAT00000001508	NP_001004753.2	119694	or51f2	olfactory receptor 51F2 [Homo sapiens]
ENSSSAT00000001473	XP_047282334.1	143425	syt9	synaptotagmin-9 isoform X4 [Homo sapiens]
ENSSSAT00000161675	NP_115674.1	84258	syt3	synaptotagmin-3 [Homo sapiens]
ENSSSAT00000193177	NP_115674.1	84258	syt3	synaptotagmin-3 [Homo sapiens]
ENSSSAT00000001988	XP_011536704.1	488	atp2a2	sarcoplasmic/endoplasmic reticulum calcium ATPase 2 isoform X1 [Homo sapiens]
ENSSSAT00000002031	NP_733765.1	488	atp2a2	sarcoplasmic/endoplasmic reticulum calcium ATPase 2 isoform b [Homo sapiens]
ENSSSAT00000002050	NP_733765.1	488	atp2a2	sarcoplasmic/endoplasmic reticulum calcium ATPase 2 isoform b [Homo sapiens]
ENSSSAT00000002055	NP_733765.1	488	atp2a2	sarcoplasmic/endoplasmic reticulum calcium ATPase 2 isoform b [Homo sapiens]
ENSSSAT00000002064	NP_001399942.1	488	atp2a2	sarcoplasmic/endoplasmic reticulum calcium ATPase 2 isoform c [Homo sapiens]
ENSSSAT00000002137	NP_733765.1	488	atp2a2	sarcoplasmic/endoplasmic reticulum calcium ATPase 2 isoform b [Homo sapiens]
ENSSSAT00000155240	NP_001672.1	488	atp2a2	sarcoplasmic/endoplasmic reticulum calcium ATPase 2 isoform a [Homo sapiens]
ENSSSAT00000001471	XP_047294522.1	25850	znf345	zinc finger protein 345 isoform X1 [Homo sapiens]
ENSSSAT00000212585	XP_047294522.1	25850	znf345	zinc finger protein 345 isoform X1 [Homo sapiens]
ENSSSAT00000001472	NP_001408560.1	124907501	loc124907501	golgin subfamily A member 6-like protein 1 [Homo sapiens]
ENSSSAT00000001484	XP_016885326.1	79135	apoo	MICOS complex subunit MIC26 isoform X2 [Homo sapiens]
ENSSSAT00000001486	XP_016885326.1	79135	apoo	MICOS complex subunit MIC26 isoform X2 [Homo sapiens]
ENSSSAT00000009206	XP_016885326.1	79135	apoo	MICOS complex subunit MIC26 isoform X2 [Homo sapiens]
ENSSSAT00000164592	XP_011543888.1	79135	apoo	MICOS complex subunit MIC26 isoform X1 [Homo sapiens]
ENSSSAT00000189978	XP_011543888.1	79135	apoo	MICOS complex subunit MIC26 isoform X1 [Homo sapiens]
ENSSSAT00000204955	XP_016885326.1	79135	apoo	MICOS complex subunit MIC26 isoform X2 [Homo sapiens]
ENSSSAT00000001498	NP_057622.1	51547	sirt7	NAD-dependent protein deacetylase sirtuin-7 [Homo sapiens]
ENSSSAT00000001505	NP_057622.1	51547	sirt7	NAD-dependent protein deacetylase sirtuin-7 [Homo sapiens]
ENSSSAT00000223182	NP_057622.1	51547	sirt7	NAD-dependent protein deacetylase sirtuin-7 [Homo sapiens]
ENSSSAT00000002034	NP_005838.3	9963	slc23a1	solute carrier family 23 member 1 isoform a [Homo sapiens]
ENSSSAT00000002210	NP_005838.3	9963	slc23a1	solute carrier family 23 member 1 isoform a [Homo sapiens]
ENSSSAT00000002265	NP_005838.3	9963	slc23a1	solute carrier family 23 member 1 isoform a [Homo sapiens]
ENSSSAT00000002287	NP_005838.3	9963	slc23a1	solute carrier family 23 member 1 isoform a [Homo sapiens]
ENSSSAT00000161559	NP_005838.3	9963	slc23a1	solute carrier family 23 member 1 isoform a [Homo sapiens]
ENSSSAT00000205147	NP_005838.3	9963	slc23a1	solute carrier family 23 member 1 isoform a [Homo sapiens]
ENSSSAT00000213139	NP_005838.3	9963	slc23a1	solute carrier family 23 member 1 isoform a [Homo sapiens]
ENSSSAT00000245414	NP_005838.3	9963	slc23a1	solute carrier family 23 member 1 isoform a [Homo sapiens]
ENSSSAT00000247022	NP_005838.3	9963	slc23a1	solute carrier family 23 member 1 isoform a [Homo sapiens]
ENSSSAT00000253272	NP_005838.3	9963	slc23a1	solute carrier family 23 member 1 isoform a [Homo sapiens]
ENSSSAT00000001481	NP_001275691.1	7733	znf180	zinc finger protein 180 isoform 5 [Homo sapiens]
ENSSSAT00000185039	NP_085116.2	80108	zfp2	zinc finger protein ZFP2 [Homo sapiens]
ENSSSAT00000236760	NP_001275691.1	7733	znf180	zinc finger protein 180 isoform 5 [Homo sapiens]
ENSSSAT00000001030	XP_047272422.1	9908	g3bp2	ras GTPase-activating protein-binding protein 2 isoform X2 [Homo sapiens]
ENSSSAT00000001038	XP_047272421.1	9908	g3bp2	ras GTPase-activating protein-binding protein 2 isoform X1 [Homo sapiens]
ENSSSAT00000001492	XP_047272421.1	9908	g3bp2	ras GTPase-activating protein-binding protein 2 isoform X1 [Homo sapiens]
ENSSSAT00000001496	XP_047272422.1	9908	g3bp2	ras GTPase-activating protein-binding protein 2 isoform X2 [Homo sapiens]
ENSSSAT00000001501	XP_047272422.1	9908	g3bp2	ras GTPase-activating protein-binding protein 2 isoform X2 [Homo sapiens]
ENSSSAT00000001507	XP_047272422.1	9908	g3bp2	ras GTPase-activating protein-binding protein 2 isoform X2 [Homo sapiens]
ENSSSAT00000231914	XP_047272422.1	9908	g3bp2	ras GTPase-activating protein-binding protein 2 isoform X2 [Homo sapiens]
ENSSSAT00000003461	XP_005260825.1	57186	ralgapa2	ral GTPase-activating protein subunit alpha-2 isoform X2 [Homo sapiens]
ENSSSAT00000003642	XP_006723661.1	57186	ralgapa2	ral GTPase-activating protein subunit alpha-2 isoform X1 [Homo sapiens]
ENSSSAT00000003746	XP_047296278.1	57186	ralgapa2	ral GTPase-activating protein subunit alpha-2 isoform X7 [Homo sapiens]
ENSSSAT00000003848	XP_047296276.1	57186	ralgapa2	ral GTPase-activating protein subunit alpha-2 isoform X4 [Homo sapiens]
ENSSSAT00000003874	XP_006723662.1	57186	ralgapa2	ral GTPase-activating protein subunit alpha-2 isoform X3 [Homo sapiens]
ENSSSAT00000003945	XP_005260825.1	57186	ralgapa2	ral GTPase-activating protein subunit alpha-2 isoform X2 [Homo sapiens]
ENSSSAT00000164857	NP_065076.2	57186	ralgapa2	ral GTPase-activating protein subunit alpha-2 [Homo sapiens]
ENSSSAT00000180790	XP_006723662.1	57186	ralgapa2	ral GTPase-activating protein subunit alpha-2 isoform X3 [Homo sapiens]
ENSSSAT00000183610	XP_005260825.1	57186	ralgapa2	ral GTPase-activating protein subunit alpha-2 isoform X2 [Homo sapiens]
ENSSSAT00000219652	XP_005260825.1	57186	ralgapa2	ral GTPase-activating protein subunit alpha-2 isoform X2 [Homo sapiens]
ENSSSAT00000001488	XP_047279168.1	26149	znf658	zinc finger protein 658 isoform X1 [Homo sapiens]
ENSSSAT00000002134	NP_055616.3	80003	pcnx2	pecanex-like protein 2 isoform 1 [Homo sapiens]
ENSSSAT00000002167	NP_055616.3	80003	pcnx2	pecanex-like protein 2 isoform 1 [Homo sapiens]
ENSSSAT00000002213	XP_047286826.1	80003	pcnx2	pecanex-like protein 2 isoform X1 [Homo sapiens]
ENSSSAT00000002220	XP_047286826.1	80003	pcnx2	pecanex-like protein 2 isoform X1 [Homo sapiens]
ENSSSAT00000002257	XP_047286826.1	80003	pcnx2	pecanex-like protein 2 isoform X1 [Homo sapiens]
ENSSSAT00000002269	XP_047286826.1	80003	pcnx2	pecanex-like protein 2 isoform X1 [Homo sapiens]
ENSSSAT00000002283	XP_047286827.1	80003	pcnx2	pecanex-like protein 2 isoform X2 [Homo sapiens]
ENSSSAT00000002289	XP_047286827.1	80003	pcnx2	pecanex-like protein 2 isoform X2 [Homo sapiens]
ENSSSAT00000001495	NP_002961.1	6303	sat1	diamine acetyltransferase 1 [Homo sapiens]
ENSSSAT00000174965	NP_002961.1	6303	sat1	diamine acetyltransferase 1 [Homo sapiens]
ENSSSAT00000001517	NP_060021.1	2894	grid1	glutamate receptor ionotropic, delta-1 precursor [Homo sapiens]
ENSSSAT00000001539	NP_060021.1	2894	grid1	glutamate receptor ionotropic, delta-1 precursor [Homo sapiens]
ENSSSAT00000001558	NP_060021.1	2894	grid1	glutamate receptor ionotropic, delta-1 precursor [Homo sapiens]
ENSSSAT00000001566	NP_060021.1	2894	grid1	glutamate receptor ionotropic, delta-1 precursor [Homo sapiens]
ENSSSAT00000001585	NP_060021.1	2894	grid1	glutamate receptor ionotropic, delta-1 precursor [Homo sapiens]
ENSSSAT00000001531	NP_005038.1	5711	psmd5	26S proteasome non-ATPase regulatory subunit 5 isoform 1 [Homo sapiens]
ENSSSAT00000001545	NP_001257356.1	5711	psmd5	26S proteasome non-ATPase regulatory subunit 5 isoform 2 [Homo sapiens]
ENSSSAT00000001554	NP_005038.1	5711	psmd5	26S proteasome non-ATPase regulatory subunit 5 isoform 1 [Homo sapiens]
ENSSSAT00000001655	XP_024308888.1	7360	ugp2	UTP--glucose-1-phosphate uridylyltransferase isoform X1 [Homo sapiens]
ENSSSAT00000001681	NP_006750.3	7360	ugp2	UTP--glucose-1-phosphate uridylyltransferase isoform a [Homo sapiens]
ENSSSAT00000001691	NP_006750.3	7360	ugp2	UTP--glucose-1-phosphate uridylyltransferase isoform a [Homo sapiens]
ENSSSAT00000001695	XP_024308888.1	7360	ugp2	UTP--glucose-1-phosphate uridylyltransferase isoform X1 [Homo sapiens]
ENSSSAT00000001698	NP_006750.3	7360	ugp2	UTP--glucose-1-phosphate uridylyltransferase isoform a [Homo sapiens]
ENSSSAT00000001701	NP_006750.3	7360	ugp2	UTP--glucose-1-phosphate uridylyltransferase isoform a [Homo sapiens]
ENSSSAT00000001715	NP_006750.3	7360	ugp2	UTP--glucose-1-phosphate uridylyltransferase isoform a [Homo sapiens]
ENSSSAT00000194713	NP_006750.3	7360	ugp2	UTP--glucose-1-phosphate uridylyltransferase isoform a [Homo sapiens]
ENSSSAT00000235955	NP_006750.3	7360	ugp2	UTP--glucose-1-phosphate uridylyltransferase isoform a [Homo sapiens]
ENSSSAT00000001563	NP_112235.2	81857	med25	mediator of RNA polymerase II transcription subunit 25 isoform 1 [Homo sapiens]
ENSSSAT00000001582	NP_112235.2	81857	med25	mediator of RNA polymerase II transcription subunit 25 isoform 1 [Homo sapiens]
ENSSSAT00000001596	NP_112235.2	81857	med25	mediator of RNA polymerase II transcription subunit 25 isoform 1 [Homo sapiens]
ENSSSAT00000180750	NP_112235.2	81857	med25	mediator of RNA polymerase II transcription subunit 25 isoform 1 [Homo sapiens]
ENSSSAT00000204173	NP_112235.2	81857	med25	mediator of RNA polymerase II transcription subunit 25 isoform 1 [Homo sapiens]
ENSSSAT00000001538	NP_001394243.1	79728	palb2	partner and localizer of BRCA2 isoform 15 [Homo sapiens]
ENSSSAT00000214265	NP_001394243.1	79728	palb2	partner and localizer of BRCA2 isoform 15 [Homo sapiens]
ENSSSAT00000001519	NP_001335200.1	390432	or4q2	olfactory receptor 4Q2 [Homo sapiens]
ENSSSAT00000001530	NP_006397.1	10549	prdx4	peroxiredoxin-4 precursor [Homo sapiens]
ENSSSAT00000001537	NP_006397.1	10549	prdx4	peroxiredoxin-4 precursor [Homo sapiens]
ENSSSAT00000001543	NP_006397.1	10549	prdx4	peroxiredoxin-4 precursor [Homo sapiens]
ENSSSAT00000148385	NP_006397.1	10549	prdx4	peroxiredoxin-4 precursor [Homo sapiens]
ENSSSAT00000163481	NP_006397.1	10549	prdx4	peroxiredoxin-4 precursor [Homo sapiens]
ENSSSAT00000177268	NP_006397.1	10549	prdx4	peroxiredoxin-4 precursor [Homo sapiens]
ENSSSAT00000184912	NP_006397.1	10549	prdx4	peroxiredoxin-4 precursor [Homo sapiens]
ENSSSAT00000192033	NP_006397.1	10549	prdx4	peroxiredoxin-4 precursor [Homo sapiens]
ENSSSAT00000208075	NP_006397.1	10549	prdx4	peroxiredoxin-4 precursor [Homo sapiens]
ENSSSAT00000218517	NP_006397.1	10549	prdx4	peroxiredoxin-4 precursor [Homo sapiens]
ENSSSAT00000001550	XP_054184618.1	9859	cep170	centrosomal protein of 170 kDa isoform X8 [Homo sapiens]
ENSSSAT00000001574	XP_054184620.1	9859	cep170	centrosomal protein of 170 kDa isoform X10 [Homo sapiens]
ENSSSAT00000001532	NP_524145.1	1032	cdkn2d	cyclin-dependent kinase 4 inhibitor D [Homo sapiens]
ENSSSAT00000021047	XP_011520809.1	4992	or1f1	olfactory receptor 1F1 isoform X1 [Homo sapiens]
ENSSSAT00000001544	NP_683694.1	256933	npb	neuropeptide B preproprotein [Homo sapiens]
ENSSSAT00000001579	NP_005489.2	10053	ap1m2	AP-1 complex subunit mu-2 isoform 2 [Homo sapiens]
ENSSSAT00000001583	NP_005489.2	10053	ap1m2	AP-1 complex subunit mu-2 isoform 2 [Homo sapiens]
ENSSSAT00000001589	NP_005489.2	10053	ap1m2	AP-1 complex subunit mu-2 isoform 2 [Homo sapiens]
ENSSSAT00000001599	NP_005489.2	10053	ap1m2	AP-1 complex subunit mu-2 isoform 2 [Homo sapiens]
ENSSSAT00000001603	NP_005489.2	10053	ap1m2	AP-1 complex subunit mu-2 isoform 2 [Homo sapiens]
ENSSSAT00000001586	NP_116277.2	85301	col27a1	collagen alpha-1(XXVII) chain preproprotein [Homo sapiens]
ENSSSAT00000001609	XP_006717373.1	85301	col27a1	collagen alpha-1(XXVII) chain isoform X11 [Homo sapiens]
ENSSSAT00000162055	XP_006717373.1	85301	col27a1	collagen alpha-1(XXVII) chain isoform X11 [Homo sapiens]
ENSSSAT00000220339	XP_006717373.1	85301	col27a1	collagen alpha-1(XXVII) chain isoform X11 [Homo sapiens]
ENSSSAT00000227137	XP_006717373.1	85301	col27a1	collagen alpha-1(XXVII) chain isoform X11 [Homo sapiens]
ENSSSAT00000236418	XP_006717373.1	85301	col27a1	collagen alpha-1(XXVII) chain isoform X11 [Homo sapiens]
ENSSSAT00000001590	NP_001174.2	537	atp6ap1	V-type proton ATPase subunit S1 precursor [Homo sapiens]
ENSSSAT00000001593	XP_047276792.1	79778	micall2	MICAL-like protein 2 isoform X1 [Homo sapiens]
ENSSSAT00000001602	XP_047276792.1	79778	micall2	MICAL-like protein 2 isoform X1 [Homo sapiens]
ENSSSAT00000001606	XP_047276792.1	79778	micall2	MICAL-like protein 2 isoform X1 [Homo sapiens]
ENSSSAT00000254285	XP_047276792.1	79778	micall2	MICAL-like protein 2 isoform X1 [Homo sapiens]
ENSSSAT00000001597	NP_005373.2	4741	nefm	neurofilament medium polypeptide isoform 1 [Homo sapiens]
ENSSSAT00000001607	XP_047286240.1	3146	hmgb1	high mobility group protein B1 isoform X3 [Homo sapiens]
ENSSSAT00000001611	XP_047296203.1	54994	gid8	glucose-induced degradation protein 8 homolog isoform X1 [Homo sapiens]
ENSSSAT00000001629	NP_653190.2	118881	comtd1	catechol O-methyltransferase domain-containing protein 1 [Homo sapiens]
ENSSSAT00000001634	NP_653190.2	118881	comtd1	catechol O-methyltransferase domain-containing protein 1 [Homo sapiens]
ENSSSAT00000001618	NP_778233.4	284361	emc10	ER membrane protein complex subunit 10 isoform 1 precursor [Homo sapiens]
ENSSSAT00000001621	NP_996261.1	284361	emc10	ER membrane protein complex subunit 10 isoform 2 precursor [Homo sapiens]
ENSSSAT00000001624	NP_778233.4	284361	emc10	ER membrane protein complex subunit 10 isoform 1 precursor [Homo sapiens]
ENSSSAT00000004762	NP_778233.4	284361	emc10	ER membrane protein complex subunit 10 isoform 1 precursor [Homo sapiens]
ENSSSAT00000250020	NP_778233.4	284361	emc10	ER membrane protein complex subunit 10 isoform 1 precursor [Homo sapiens]
ENSSSAT00000001613	XP_024309981.1	79625	ndnf	protein NDNF isoform X1 [Homo sapiens]
ENSSSAT00000001614	XP_024309981.1	79625	ndnf	protein NDNF isoform X1 [Homo sapiens]
ENSSSAT00000166095	XP_024309981.1	79625	ndnf	protein NDNF isoform X1 [Homo sapiens]
ENSSSAT00000216059	XP_024309981.1	79625	ndnf	protein NDNF isoform X1 [Homo sapiens]
ENSSSAT00000001976	NP_001120652.1	4647	myo7a	unconventional myosin-VIIa isoform 2 [Homo sapiens]
ENSSSAT00000002021	NP_000251.3	4647	myo7a	unconventional myosin-VIIa isoform 1 [Homo sapiens]
ENSSSAT00000002030	NP_001120652.1	4647	myo7a	unconventional myosin-VIIa isoform 2 [Homo sapiens]
ENSSSAT00000002038	XP_016873277.1	4647	myo7a	unconventional myosin-VIIa isoform X19 [Homo sapiens]
ENSSSAT00000002048	NP_000251.3	4647	myo7a	unconventional myosin-VIIa isoform 1 [Homo sapiens]
ENSSSAT00000002209	NP_001120652.1	4647	myo7a	unconventional myosin-VIIa isoform 2 [Homo sapiens]
ENSSSAT00000002305	NP_001120652.1	4647	myo7a	unconventional myosin-VIIa isoform 2 [Homo sapiens]
ENSSSAT00000064072	NP_001120652.1	4647	myo7a	unconventional myosin-VIIa isoform 2 [Homo sapiens]
ENSSSAT00000214836	NP_001356294.1	4647	myo7a	unconventional myosin-VIIa isoform 4 [Homo sapiens]
ENSSSAT00000001630	NP_071365.4	63910	slc17a9	voltage-gated purine nucleotide uniporter SLC17A9 isoform 1 [Homo sapiens]
ENSSSAT00000162865	NP_071365.4	63910	slc17a9	voltage-gated purine nucleotide uniporter SLC17A9 isoform 1 [Homo sapiens]
ENSSSAT00000001650	NP_000190.1	6448	sgsh	N-sulphoglucosamine sulphohydrolase isoform 1 precursor [Homo sapiens]
ENSSSAT00000001676	NP_001339851.1	6448	sgsh	N-sulphoglucosamine sulphohydrolase isoform 3 precursor [Homo sapiens]
ENSSSAT00000001716	NP_000190.1	6448	sgsh	N-sulphoglucosamine sulphohydrolase isoform 1 precursor [Homo sapiens]
ENSSSAT00000001725	NP_000190.1	6448	sgsh	N-sulphoglucosamine sulphohydrolase isoform 1 precursor [Homo sapiens]
ENSSSAT00000001729	NP_000190.1	6448	sgsh	N-sulphoglucosamine sulphohydrolase isoform 1 precursor [Homo sapiens]
ENSSSAT00000001733	NP_000190.1	6448	sgsh	N-sulphoglucosamine sulphohydrolase isoform 1 precursor [Homo sapiens]
ENSSSAT00000001652	NP_006400.2	10552	arpc1a	actin-related protein 2/3 complex subunit 1A isoform 1 [Homo sapiens]
ENSSSAT00000001660	NP_006400.2	10552	arpc1a	actin-related protein 2/3 complex subunit 1A isoform 1 [Homo sapiens]
ENSSSAT00000001633	XP_047281099.1	317662	fam149b1	primary cilium assembly protein FAM149B1 isoform X3 [Homo sapiens]
ENSSSAT00000001645	XP_047281099.1	317662	fam149b1	primary cilium assembly protein FAM149B1 isoform X3 [Homo sapiens]
ENSSSAT00000001654	NP_775483.1	317662	fam149b1	primary cilium assembly protein FAM149B1 [Homo sapiens]
ENSSSAT00000001644	NP_116161.2	84858	znf503	zinc finger protein 503 [Homo sapiens]
ENSSSAT00000002124	NP_077008.2	79085	slc25a23	mitochondrial adenyl nucleotide antiporter SLC25A23 [Homo sapiens]
ENSSSAT00000002131	NP_077008.2	79085	slc25a23	mitochondrial adenyl nucleotide antiporter SLC25A23 [Homo sapiens]
ENSSSAT00000002135	NP_077008.2	79085	slc25a23	mitochondrial adenyl nucleotide antiporter SLC25A23 [Homo sapiens]
ENSSSAT00000002143	NP_077008.2	79085	slc25a23	mitochondrial adenyl nucleotide antiporter SLC25A23 [Homo sapiens]
ENSSSAT00000001648	NP_542173.2	128408	bhlhe23	class E basic helix-loop-helix protein 23 [Homo sapiens]
ENSSSAT00000002062	NP_004218.1	9265	cyth3	cytohesin-3 isoform a [Homo sapiens]
ENSSSAT00000002077	NP_004218.1	9265	cyth3	cytohesin-3 isoform a [Homo sapiens]
ENSSSAT00000002159	NP_004218.1	9265	cyth3	cytohesin-3 isoform a [Homo sapiens]
ENSSSAT00000002165	NP_004218.1	9265	cyth3	cytohesin-3 isoform a [Homo sapiens]
ENSSSAT00000002173	NP_004218.1	9265	cyth3	cytohesin-3 isoform a [Homo sapiens]
ENSSSAT00000002179	NP_004218.1	9265	cyth3	cytohesin-3 isoform a [Homo sapiens]
ENSSSAT00000094248	NP_004218.1	9265	cyth3	cytohesin-3 isoform a [Homo sapiens]
ENSSSAT00000094264	NP_004218.1	9265	cyth3	cytohesin-3 isoform a [Homo sapiens]
ENSSSAT00000189359	NP_004218.1	9265	cyth3	cytohesin-3 isoform a [Homo sapiens]
ENSSSAT00000193608	NP_004218.1	9265	cyth3	cytohesin-3 isoform a [Homo sapiens]
ENSSSAT00000001667	NP_570718.1	122042	rxfp2	relaxin receptor 2 isoform 1 [Homo sapiens]
ENSSSAT00000196949	NP_570718.1	122042	rxfp2	relaxin receptor 2 isoform 1 [Homo sapiens]
ENSSSAT00000001664	NP_005819.3	10238	dcaf7	DDB1- and CUL4-associated factor 7 [Homo sapiens]
ENSSSAT00000001672	NP_694968.1	168537	gimap7	GTPase IMAP family member 7 [Homo sapiens]
ENSSSAT00000001678	NP_060268.2	54915	ythdf1	YTH domain-containing family protein 1 [Homo sapiens]
ENSSSAT00000254123	NP_060268.2	54915	ythdf1	YTH domain-containing family protein 1 [Homo sapiens]
ENSSSAT00000001720	NP_001309899.1	4942	oat	ornithine aminotransferase, mitochondrial isoform 1 precursor [Homo sapiens]
ENSSSAT00000001732	NP_001309899.1	4942	oat	ornithine aminotransferase, mitochondrial isoform 1 precursor [Homo sapiens]
ENSSSAT00000001751	NP_001309899.1	4942	oat	ornithine aminotransferase, mitochondrial isoform 1 precursor [Homo sapiens]
ENSSSAT00000001762	NP_001309899.1	4942	oat	ornithine aminotransferase, mitochondrial isoform 1 precursor [Homo sapiens]
ENSSSAT00000002197	NP_037497.1	26088	gga1	ADP-ribosylation factor-binding protein GGA1 isoform 1 [Homo sapiens]
ENSSSAT00000002215	NP_037497.1	26088	gga1	ADP-ribosylation factor-binding protein GGA1 isoform 1 [Homo sapiens]
ENSSSAT00000002244	NP_037497.1	26088	gga1	ADP-ribosylation factor-binding protein GGA1 isoform 1 [Homo sapiens]
ENSSSAT00000002267	NP_037497.1	26088	gga1	ADP-ribosylation factor-binding protein GGA1 isoform 1 [Homo sapiens]
ENSSSAT00000002300	NP_037497.1	26088	gga1	ADP-ribosylation factor-binding protein GGA1 isoform 1 [Homo sapiens]
ENSSSAT00000002314	NP_037497.1	26088	gga1	ADP-ribosylation factor-binding protein GGA1 isoform 1 [Homo sapiens]
ENSSSAT00000002321	XP_005261575.1	26088	gga1	ADP-ribosylation factor-binding protein GGA1 isoform X2 [Homo sapiens]
ENSSSAT00000002342	NP_037497.1	26088	gga1	ADP-ribosylation factor-binding protein GGA1 isoform 1 [Homo sapiens]
ENSSSAT00000002367	NP_037497.1	26088	gga1	ADP-ribosylation factor-binding protein GGA1 isoform 1 [Homo sapiens]
ENSSSAT00000002383	NP_001166158.1	26088	gga1	ADP-ribosylation factor-binding protein GGA1 isoform 4 [Homo sapiens]
ENSSSAT00000001690	NP_009196.1	11319	ecd	protein ecdysoneless homolog isoform 1 [Homo sapiens]
ENSSSAT00000001694	NP_009196.1	11319	ecd	protein ecdysoneless homolog isoform 1 [Homo sapiens]
ENSSSAT00000001703	NP_002046.1	2670	gfap	glial fibrillary acidic protein isoform 1 [Homo sapiens]
ENSSSAT00000069649	NP_002046.1	2670	gfap	glial fibrillary acidic protein isoform 1 [Homo sapiens]
ENSSSAT00000224698	NP_002046.1	2670	gfap	glial fibrillary acidic protein isoform 1 [Homo sapiens]
ENSSSAT00000001714	NP_001317001.1	9201	dclk1	serine/threonine-protein kinase DCLK1 isoform 5 [Homo sapiens]
ENSSSAT00000016033	NP_001317001.1	9201	dclk1	serine/threonine-protein kinase DCLK1 isoform 5 [Homo sapiens]
ENSSSAT00000152818	NP_004725.1	9201	dclk1	serine/threonine-protein kinase DCLK1 isoform 1 [Homo sapiens]
ENSSSAT00000152921	NP_001317001.1	9201	dclk1	serine/threonine-protein kinase DCLK1 isoform 5 [Homo sapiens]
ENSSSAT00000153151	NP_004725.1	9201	dclk1	serine/threonine-protein kinase DCLK1 isoform 1 [Homo sapiens]
ENSSSAT00000153216	NP_001317001.1	9201	dclk1	serine/threonine-protein kinase DCLK1 isoform 5 [Homo sapiens]
ENSSSAT00000157924	XP_047286723.1	9201	dclk1	serine/threonine-protein kinase DCLK1 isoform X2 [Homo sapiens]
ENSSSAT00000238313	NP_001182344.1	9201	dclk1	serine/threonine-protein kinase DCLK1 isoform 2 [Homo sapiens]
ENSSSAT00000243276	XP_047286723.1	9201	dclk1	serine/threonine-protein kinase DCLK1 isoform X2 [Homo sapiens]
ENSSSAT00000245680	NP_001182344.1	9201	dclk1	serine/threonine-protein kinase DCLK1 isoform 2 [Homo sapiens]
ENSSSAT00000001700	NP_001365521.1	331	xiap	E3 ubiquitin-protein ligase XIAP [Homo sapiens]
ENSSSAT00000075231	NP_001365521.1	331	xiap	E3 ubiquitin-protein ligase XIAP [Homo sapiens]
ENSSSAT00000219293	NP_001365521.1	331	xiap	E3 ubiquitin-protein ligase XIAP [Homo sapiens]
ENSSSAT00000001728	XP_011530722.1	9429	abcg2	broad substrate specificity ATP-binding cassette transporter ABCG2 isoform X1 [Homo sapiens]
ENSSSAT00000001736	XP_016864341.1	9429	abcg2	broad substrate specificity ATP-binding cassette transporter ABCG2 isoform X2 [Homo sapiens]
ENSSSAT00000187568	XP_016864341.1	9429	abcg2	broad substrate specificity ATP-binding cassette transporter ABCG2 isoform X2 [Homo sapiens]
ENSSSAT00000189342	XP_016864341.1	9429	abcg2	broad substrate specificity ATP-binding cassette transporter ABCG2 isoform X2 [Homo sapiens]
ENSSSAT00000199987	XP_011530722.1	9429	abcg2	broad substrate specificity ATP-binding cassette transporter ABCG2 isoform X1 [Homo sapiens]
ENSSSAT00000240728	XP_016864341.1	9429	abcg2	broad substrate specificity ATP-binding cassette transporter ABCG2 isoform X2 [Homo sapiens]
ENSSSAT00000003024	NP_055506.1	9716	aqr	RNA helicase aquarius [Homo sapiens]
ENSSSAT00000003186	NP_055506.1	9716	aqr	RNA helicase aquarius [Homo sapiens]
ENSSSAT00000003210	NP_055506.1	9716	aqr	RNA helicase aquarius [Homo sapiens]
ENSSSAT00000003220	NP_055506.1	9716	aqr	RNA helicase aquarius [Homo sapiens]
ENSSSAT00000003226	NP_055506.1	9716	aqr	RNA helicase aquarius [Homo sapiens]
ENSSSAT00000003231	NP_055506.1	9716	aqr	RNA helicase aquarius [Homo sapiens]
ENSSSAT00000003246	NP_055506.1	9716	aqr	RNA helicase aquarius [Homo sapiens]
ENSSSAT00000190000	NP_055506.1	9716	aqr	RNA helicase aquarius [Homo sapiens]
ENSSSAT00000197197	NP_055506.1	9716	aqr	RNA helicase aquarius [Homo sapiens]
ENSSSAT00000214630	NP_055506.1	9716	aqr	RNA helicase aquarius [Homo sapiens]
ENSSSAT00000002175	NP_000275.1	5160	pdha1	pyruvate dehydrogenase E1 component subunit alpha, somatic form, mitochondrial isoform 1 precursor [Homo sapiens]
ENSSSAT00000002236	NP_000275.1	5160	pdha1	pyruvate dehydrogenase E1 component subunit alpha, somatic form, mitochondrial isoform 1 precursor [Homo sapiens]
ENSSSAT00000002242	NP_001166927.1	5160	pdha1	pyruvate dehydrogenase E1 component subunit alpha, somatic form, mitochondrial isoform 4 precursor [Homo sapiens]
ENSSSAT00000002250	NP_000275.1	5160	pdha1	pyruvate dehydrogenase E1 component subunit alpha, somatic form, mitochondrial isoform 1 precursor [Homo sapiens]
ENSSSAT00000002260	NP_000275.1	5160	pdha1	pyruvate dehydrogenase E1 component subunit alpha, somatic form, mitochondrial isoform 1 precursor [Homo sapiens]
ENSSSAT00000002268	NP_001166925.1	5160	pdha1	pyruvate dehydrogenase E1 component subunit alpha, somatic form, mitochondrial isoform 2 precursor [Homo sapiens]
ENSSSAT00000002273	NP_001166925.1	5160	pdha1	pyruvate dehydrogenase E1 component subunit alpha, somatic form, mitochondrial isoform 2 precursor [Homo sapiens]
ENSSSAT00000151728	NP_001166925.1	5160	pdha1	pyruvate dehydrogenase E1 component subunit alpha, somatic form, mitochondrial isoform 2 precursor [Homo sapiens]
ENSSSAT00000225039	NP_001166925.1	5160	pdha1	pyruvate dehydrogenase E1 component subunit alpha, somatic form, mitochondrial isoform 2 precursor [Homo sapiens]
ENSSSAT00000237352	NP_000275.1	5160	pdha1	pyruvate dehydrogenase E1 component subunit alpha, somatic form, mitochondrial isoform 1 precursor [Homo sapiens]
ENSSSAT00000003245	NP_004850.1	1213	cltc	clathrin heavy chain 1 isoform 1 [Homo sapiens]
ENSSSAT00000003261	NP_004850.1	1213	cltc	clathrin heavy chain 1 isoform 1 [Homo sapiens]
ENSSSAT00000003277	NP_004850.1	1213	cltc	clathrin heavy chain 1 isoform 1 [Homo sapiens]
ENSSSAT00000003278	NP_001275582.1	1213	cltc	clathrin heavy chain 1 isoform 2 [Homo sapiens]
ENSSSAT00000003303	NP_004850.1	1213	cltc	clathrin heavy chain 1 isoform 1 [Homo sapiens]
ENSSSAT00000003347	NP_004850.1	1213	cltc	clathrin heavy chain 1 isoform 1 [Homo sapiens]
ENSSSAT00000003364	NP_004850.1	1213	cltc	clathrin heavy chain 1 isoform 1 [Homo sapiens]
ENSSSAT00000003372	NP_004850.1	1213	cltc	clathrin heavy chain 1 isoform 1 [Homo sapiens]
ENSSSAT00000003386	NP_004850.1	1213	cltc	clathrin heavy chain 1 isoform 1 [Homo sapiens]
ENSSSAT00000230088	NP_004850.1	1213	cltc	clathrin heavy chain 1 isoform 1 [Homo sapiens]
ENSSSAT00000001723	NP_006447.2	10610	st6galnac2	alpha-N-acetylgalactosaminide alpha-2,6-sialyltransferase 2 precursor [Homo sapiens]
ENSSSAT00000164482	NP_006447.2	10610	st6galnac2	alpha-N-acetylgalactosaminide alpha-2,6-sialyltransferase 2 precursor [Homo sapiens]
ENSSSAT00000180897	NP_006447.2	10610	st6galnac2	alpha-N-acetylgalactosaminide alpha-2,6-sialyltransferase 2 precursor [Homo sapiens]
ENSSSAT00000245770	NP_006447.2	10610	st6galnac2	alpha-N-acetylgalactosaminide alpha-2,6-sialyltransferase 2 precursor [Homo sapiens]
ENSSSAT00000002078	XP_047279646.1	5991	rfx3	transcription factor RFX3 isoform X4 [Homo sapiens]
ENSSSAT00000002092	XP_047279651.1	5991	rfx3	transcription factor RFX3 isoform X7 [Homo sapiens]
ENSSSAT00000002098	XP_047279657.1	5991	rfx3	transcription factor RFX3 isoform X13 [Homo sapiens]
ENSSSAT00000002119	XP_047279652.1	5991	rfx3	transcription factor RFX3 isoform X8 [Homo sapiens]
ENSSSAT00000002146	XP_047279651.1	5991	rfx3	transcription factor RFX3 isoform X7 [Homo sapiens]
ENSSSAT00000002171	XP_047279652.1	5991	rfx3	transcription factor RFX3 isoform X8 [Homo sapiens]
ENSSSAT00000199705	XP_047279651.1	5991	rfx3	transcription factor RFX3 isoform X7 [Homo sapiens]
ENSSSAT00000245687	XP_047279652.1	5991	rfx3	transcription factor RFX3 isoform X8 [Homo sapiens]
ENSSSAT00000002768	NP_620137.2	115548	fcho2	F-BAR domain only protein 2 isoform a [Homo sapiens]
ENSSSAT00000002787	NP_620137.2	115548	fcho2	F-BAR domain only protein 2 isoform a [Homo sapiens]
ENSSSAT00000002790	NP_620137.2	115548	fcho2	F-BAR domain only protein 2 isoform a [Homo sapiens]
ENSSSAT00000002811	NP_620137.2	115548	fcho2	F-BAR domain only protein 2 isoform a [Homo sapiens]
ENSSSAT00000002821	NP_620137.2	115548	fcho2	F-BAR domain only protein 2 isoform a [Homo sapiens]
ENSSSAT00000002824	NP_620137.2	115548	fcho2	F-BAR domain only protein 2 isoform a [Homo sapiens]
ENSSSAT00000002833	NP_620137.2	115548	fcho2	F-BAR domain only protein 2 isoform a [Homo sapiens]
ENSSSAT00000120706	NP_001139504.1	115548	fcho2	F-BAR domain only protein 2 isoform b [Homo sapiens]
ENSSSAT00000120712	NP_001139504.1	115548	fcho2	F-BAR domain only protein 2 isoform b [Homo sapiens]
ENSSSAT00000120738	NP_001139504.1	115548	fcho2	F-BAR domain only protein 2 isoform b [Homo sapiens]
ENSSSAT00000001738	NP_005818.3	10237	slc35b1	solute carrier family 35 member B1 isoform 1 [Homo sapiens]
ENSSSAT00000001744	NP_005818.3	10237	slc35b1	solute carrier family 35 member B1 isoform 1 [Homo sapiens]
ENSSSAT00000001742	NP_683694.1	256933	npb	neuropeptide B preproprotein [Homo sapiens]
ENSSSAT00000075314	XP_016869214.1	619279	znf704	zinc finger protein 704 isoform X1 [Homo sapiens]
ENSSSAT00000201826	NP_001028895.1	619279	znf704	zinc finger protein 704 isoform 1 [Homo sapiens]
ENSSSAT00000001746	NP_054836.2	29035	hapstr1	HUWE1-associated protein modifying stress responses 1 [Homo sapiens]
ENSSSAT00000191345	NP_054836.2	29035	hapstr1	HUWE1-associated protein modifying stress responses 1 [Homo sapiens]
ENSSSAT00000002281	NP_060554.3	55704	ccdc88a	girdin isoform 2 [Homo sapiens]
ENSSSAT00000002298	NP_001352409.1	55704	ccdc88a	girdin isoform 4 [Homo sapiens]
ENSSSAT00000002315	NP_001352409.1	55704	ccdc88a	girdin isoform 4 [Homo sapiens]
ENSSSAT00000002326	NP_060554.3	55704	ccdc88a	girdin isoform 2 [Homo sapiens]
ENSSSAT00000039019	NP_001352409.1	55704	ccdc88a	girdin isoform 4 [Homo sapiens]
ENSSSAT00000039132	NP_001352409.1	55704	ccdc88a	girdin isoform 4 [Homo sapiens]
ENSSSAT00000251653	NP_060554.3	55704	ccdc88a	girdin isoform 2 [Homo sapiens]
ENSSSAT00000000848	NP_001357144.1	58491	znf71	endothelial zinc finger protein induced by tumor necrosis factor alpha isoform 2 [Homo sapiens]
ENSSSAT00000001750	NP_067039.1	58491	znf71	endothelial zinc finger protein induced by tumor necrosis factor alpha isoform 1 [Homo sapiens]
ENSSSAT00000254129	NP_067039.1	58491	znf71	endothelial zinc finger protein induced by tumor necrosis factor alpha isoform 1 [Homo sapiens]
ENSSSAT00000001778	NP_005908.1	4190	mdh1	malate dehydrogenase, cytoplasmic isoform MDH1 [Homo sapiens]
ENSSSAT00000001785	NP_005908.1	4190	mdh1	malate dehydrogenase, cytoplasmic isoform MDH1 [Homo sapiens]
ENSSSAT00000001788	NP_005908.1	4190	mdh1	malate dehydrogenase, cytoplasmic isoform MDH1 [Homo sapiens]
ENSSSAT00000001803	NP_005908.1	4190	mdh1	malate dehydrogenase, cytoplasmic isoform MDH1 [Homo sapiens]
ENSSSAT00000205362	NP_001303303.1	4190	mdh1	malate dehydrogenase, peroxisomal isoform MDH1x [Homo sapiens]
ENSSSAT00000207386	NP_001303303.1	4190	mdh1	malate dehydrogenase, peroxisomal isoform MDH1x [Homo sapiens]
ENSSSAT00000226519	NP_005908.1	4190	mdh1	malate dehydrogenase, cytoplasmic isoform MDH1 [Homo sapiens]
ENSSSAT00000001962	NP_001351249.1	9681	depdc5	GATOR1 complex protein DEPDC5 isoform 6 [Homo sapiens]
ENSSSAT00000001968	NP_001351249.1	9681	depdc5	GATOR1 complex protein DEPDC5 isoform 6 [Homo sapiens]
ENSSSAT00000002208	NP_001351247.1	9681	depdc5	GATOR1 complex protein DEPDC5 isoform 4 [Homo sapiens]
ENSSSAT00000002223	NP_055477.1	9681	depdc5	GATOR1 complex protein DEPDC5 isoform 1 [Homo sapiens]
ENSSSAT00000002290	NP_055477.1	9681	depdc5	GATOR1 complex protein DEPDC5 isoform 1 [Homo sapiens]
ENSSSAT00000002316	NP_055477.1	9681	depdc5	GATOR1 complex protein DEPDC5 isoform 1 [Homo sapiens]
ENSSSAT00000002368	NP_001351249.1	9681	depdc5	GATOR1 complex protein DEPDC5 isoform 6 [Homo sapiens]
ENSSSAT00000002381	NP_055477.1	9681	depdc5	GATOR1 complex protein DEPDC5 isoform 1 [Homo sapiens]
ENSSSAT00000002388	NP_001351249.1	9681	depdc5	GATOR1 complex protein DEPDC5 isoform 6 [Homo sapiens]
ENSSSAT00000002391	XP_011528865.1	9681	depdc5	GATOR1 complex protein DEPDC5 isoform X4 [Homo sapiens]
ENSSSAT00000001808	NP_001307526.1	1655	ddx5	probable ATP-dependent RNA helicase DDX5 isoform b [Homo sapiens]
ENSSSAT00000001818	NP_004387.1	1655	ddx5	probable ATP-dependent RNA helicase DDX5 isoform a [Homo sapiens]
ENSSSAT00000012577	NP_004387.1	1655	ddx5	probable ATP-dependent RNA helicase DDX5 isoform a [Homo sapiens]
ENSSSAT00000012584	NP_004387.1	1655	ddx5	probable ATP-dependent RNA helicase DDX5 isoform a [Homo sapiens]
ENSSSAT00000001766	XP_047291762.1	284129	slc26a11	sodium-independent sulfate anion transporter isoform X2 [Homo sapiens]
ENSSSAT00000019067	XP_047291764.1	284129	slc26a11	sodium-independent sulfate anion transporter isoform X4 [Homo sapiens]
ENSSSAT00000019101	XP_047291764.1	284129	slc26a11	sodium-independent sulfate anion transporter isoform X4 [Homo sapiens]
ENSSSAT00000192493	XP_047291762.1	284129	slc26a11	sodium-independent sulfate anion transporter isoform X2 [Homo sapiens]
ENSSSAT00000228168	XP_047291764.1	284129	slc26a11	sodium-independent sulfate anion transporter isoform X4 [Homo sapiens]
ENSSSAT00000003342	NP_758424.1	23461	abca5	cholesterol transporter ABCA5 [Homo sapiens]
ENSSSAT00000003377	NP_758424.1	23461	abca5	cholesterol transporter ABCA5 [Homo sapiens]
ENSSSAT00000003382	NP_758424.1	23461	abca5	cholesterol transporter ABCA5 [Homo sapiens]
ENSSSAT00000003433	NP_758424.1	23461	abca5	cholesterol transporter ABCA5 [Homo sapiens]
ENSSSAT00000003441	NP_758424.1	23461	abca5	cholesterol transporter ABCA5 [Homo sapiens]
ENSSSAT00000003453	NP_758424.1	23461	abca5	cholesterol transporter ABCA5 [Homo sapiens]
ENSSSAT00000003457	NP_758424.1	23461	abca5	cholesterol transporter ABCA5 [Homo sapiens]
ENSSSAT00000202525	NP_758424.1	23461	abca5	cholesterol transporter ABCA5 [Homo sapiens]
ENSSSAT00000225765	NP_758424.1	23461	abca5	cholesterol transporter ABCA5 [Homo sapiens]
ENSSSAT00000251609	NP_758424.1	23461	abca5	cholesterol transporter ABCA5 [Homo sapiens]
ENSSSAT00000001767	XP_016864003.1	5783	ptpn13	tyrosine-protein phosphatase non-receptor type 13 isoform X5 [Homo sapiens]
ENSSSAT00000001774	NP_055982.2	23210	jmjd6	bifunctional arginine demethylase and lysyl-hydroxylase JMJD6 isoform 2 [Homo sapiens]
ENSSSAT00000206838	NP_055982.2	23210	jmjd6	bifunctional arginine demethylase and lysyl-hydroxylase JMJD6 isoform 2 [Homo sapiens]
ENSSSAT00000216948	NP_055982.2	23210	jmjd6	bifunctional arginine demethylase and lysyl-hydroxylase JMJD6 isoform 2 [Homo sapiens]
ENSSSAT00000001773	XP_016880671.1	81558	fam117a	protein FAM117A isoform X1 [Homo sapiens]
ENSSSAT00000001781	XP_047292813.1	81558	fam117a	protein FAM117A isoform X2 [Homo sapiens]
ENSSSAT00000001960	NP_110429.1	81558	fam117a	protein FAM117A isoform 1 [Homo sapiens]
ENSSSAT00000001772	XP_016881827.1	147923	znf420	zinc finger protein 420 isoform X3 [Homo sapiens]
ENSSSAT00000001776	NP_001254708.1	342892	znf850	zinc finger protein 850 isoform 2 [Homo sapiens]
ENSSSAT00000011280	NP_001273627.1	7633	znf79	zinc finger protein 79 isoform c [Homo sapiens]
ENSSSAT00000011283	NP_001273627.1	7633	znf79	zinc finger protein 79 isoform c [Homo sapiens]
ENSSSAT00000201454	XP_047294187.1	147923	znf420	zinc finger protein 420 isoform X4 [Homo sapiens]
ENSSSAT00000222373	NP_001273627.1	7633	znf79	zinc finger protein 79 isoform c [Homo sapiens]
ENSSSAT00000226634	NP_009084.2	7757	znf208	zinc finger protein 208 isoform 1 [Homo sapiens]
ENSSSAT00000001783	XP_047292868.1	84074	qrich2	glutamine-rich protein 2 isoform X5 [Homo sapiens]
ENSSSAT00000001917	XP_011526312.1	3949	ldlr	low-density lipoprotein receptor isoform X1 [Homo sapiens]
ENSSSAT00000001974	NP_000518.1	3949	ldlr	low-density lipoprotein receptor isoform 1 precursor [Homo sapiens]
ENSSSAT00000001986	NP_001182728.1	3949	ldlr	low-density lipoprotein receptor isoform 3 precursor [Homo sapiens]
ENSSSAT00000002042	NP_000518.1	3949	ldlr	low-density lipoprotein receptor isoform 1 precursor [Homo sapiens]
ENSSSAT00000002065	NP_000518.1	3949	ldlr	low-density lipoprotein receptor isoform 1 precursor [Homo sapiens]
ENSSSAT00000002086	NP_001182728.1	3949	ldlr	low-density lipoprotein receptor isoform 3 precursor [Homo sapiens]
ENSSSAT00000002103	NP_001182727.1	3949	ldlr	low-density lipoprotein receptor isoform 2 precursor [Homo sapiens]
ENSSSAT00000002108	NP_000518.1	3949	ldlr	low-density lipoprotein receptor isoform 1 precursor [Homo sapiens]
ENSSSAT00000002129	XP_011526312.1	3949	ldlr	low-density lipoprotein receptor isoform X1 [Homo sapiens]
ENSSSAT00000002138	NP_000518.1	3949	ldlr	low-density lipoprotein receptor isoform 1 precursor [Homo sapiens]
ENSSSAT00000001790	NP_071739.2	64149	c17orf75	protein Njmu-R1 [Homo sapiens]
ENSSSAT00000001801	XP_005258079.1	64149	c17orf75	protein Njmu-R1 isoform X1 [Homo sapiens]
ENSSSAT00000070433	NP_071739.2	64149	c17orf75	protein Njmu-R1 [Homo sapiens]
ENSSSAT00000172284	XP_005258079.1	64149	c17orf75	protein Njmu-R1 isoform X1 [Homo sapiens]
ENSSSAT00000180108	NP_071739.2	64149	c17orf75	protein Njmu-R1 [Homo sapiens]
ENSSSAT00000001784	XP_047291266.1	124512	mettl23	histone-arginine methyltransferase METTL23 isoform X3 [Homo sapiens]
ENSSSAT00000002943	NP_005397.1	6093	rock1	rho-associated protein kinase 1 [Homo sapiens]
ENSSSAT00000003008	NP_005397.1	6093	rock1	rho-associated protein kinase 1 [Homo sapiens]
ENSSSAT00000003021	NP_005397.1	6093	rock1	rho-associated protein kinase 1 [Homo sapiens]
ENSSSAT00000003052	NP_005397.1	6093	rock1	rho-associated protein kinase 1 [Homo sapiens]
ENSSSAT00000003060	NP_005397.1	6093	rock1	rho-associated protein kinase 1 [Homo sapiens]
ENSSSAT00000003124	NP_005397.1	6093	rock1	rho-associated protein kinase 1 [Homo sapiens]
ENSSSAT00000003147	NP_005397.1	6093	rock1	rho-associated protein kinase 1 [Homo sapiens]
ENSSSAT00000003168	NP_005397.1	6093	rock1	rho-associated protein kinase 1 [Homo sapiens]
ENSSSAT00000003189	NP_005397.1	6093	rock1	rho-associated protein kinase 1 [Homo sapiens]
ENSSSAT00000003202	NP_005397.1	6093	rock1	rho-associated protein kinase 1 [Homo sapiens]
ENSSSAT00000001800	XP_047295857.1	140685	zbtb46	zinc finger and BTB domain-containing protein 46 isoform X1 [Homo sapiens]
ENSSSAT00000001805	XP_011526851.1	140685	zbtb46	zinc finger and BTB domain-containing protein 46 isoform X3 [Homo sapiens]
ENSSSAT00000157862	XP_011526851.1	140685	zbtb46	zinc finger and BTB domain-containing protein 46 isoform X3 [Homo sapiens]
ENSSSAT00000199743	XP_047295857.1	140685	zbtb46	zinc finger and BTB domain-containing protein 46 isoform X1 [Homo sapiens]
ENSSSAT00000001787	XP_016881827.1	147923	znf420	zinc finger protein 420 isoform X3 [Homo sapiens]
ENSSSAT00000001789	NP_003352.2	7369	umod	uromodulin isoform a preproprotein [Homo sapiens]
ENSSSAT00000233894	NP_001493.2	2813	gp2	pancreatic secretory granule membrane major glycoprotein GP2 isoform 2 precursor [Homo sapiens]
ENSSSAT00000190564	XP_047294522.1	25850	znf345	zinc finger protein 345 isoform X1 [Homo sapiens]
ENSSSAT00000197450	NP_001254708.1	342892	znf850	zinc finger protein 850 isoform 2 [Homo sapiens]
ENSSSAT00000001807	XP_011527507.1	23767	flrt3	leucine-rich repeat transmembrane protein FLRT3 isoform X1 [Homo sapiens]
ENSSSAT00000176798	XP_011527507.1	23767	flrt3	leucine-rich repeat transmembrane protein FLRT3 isoform X1 [Homo sapiens]
ENSSSAT00000181110	XP_011527507.1	23767	flrt3	leucine-rich repeat transmembrane protein FLRT3 isoform X1 [Homo sapiens]
ENSSSAT00000182569	XP_011527507.1	23767	flrt3	leucine-rich repeat transmembrane protein FLRT3 isoform X1 [Homo sapiens]
ENSSSAT00000211215	XP_011527507.1	23767	flrt3	leucine-rich repeat transmembrane protein FLRT3 isoform X1 [Homo sapiens]
ENSSSAT00000243879	XP_011527507.1	23767	flrt3	leucine-rich repeat transmembrane protein FLRT3 isoform X1 [Homo sapiens]
ENSSSAT00000001824	XP_024306763.1	8405	spop	speckle-type POZ protein isoform X1 [Homo sapiens]
ENSSSAT00000001831	XP_024306763.1	8405	spop	speckle-type POZ protein isoform X1 [Homo sapiens]
ENSSSAT00000001889	XP_024306763.1	8405	spop	speckle-type POZ protein isoform X1 [Homo sapiens]
ENSSSAT00000001905	XP_024306763.1	8405	spop	speckle-type POZ protein isoform X1 [Homo sapiens]
ENSSSAT00000001822	NP_077740.1	1824	dsc2	desmocollin-2 isoform Dsc2a preproprotein [Homo sapiens]
ENSSSAT00000001834	NP_077740.1	1824	dsc2	desmocollin-2 isoform Dsc2a preproprotein [Homo sapiens]
ENSSSAT00000001841	NP_004940.1	1824	dsc2	desmocollin-2 isoform Dsc2b preproprotein [Homo sapiens]
ENSSSAT00000150194	NP_077740.1	1824	dsc2	desmocollin-2 isoform Dsc2a preproprotein [Homo sapiens]
ENSSSAT00000172521	NP_077740.1	1824	dsc2	desmocollin-2 isoform Dsc2a preproprotein [Homo sapiens]
ENSSSAT00000001833	XP_047295633.1	91664	znf845	zinc finger protein 845 isoform X1 [Homo sapiens]
ENSSSAT00000230460	XP_047279168.1	26149	znf658	zinc finger protein 658 isoform X1 [Homo sapiens]
ENSSSAT00000001848	NP_001382439.1	57690	tnrc6c	trinucleotide repeat-containing gene 6C protein isoform 5 [Homo sapiens]
ENSSSAT00000017242	NP_001382439.1	57690	tnrc6c	trinucleotide repeat-containing gene 6C protein isoform 5 [Homo sapiens]
ENSSSAT00000001850	XP_047296285.1	57473	znf512b	zinc finger protein 512B isoform X5 [Homo sapiens]
ENSSSAT00000001861	XP_047296284.1	57473	znf512b	zinc finger protein 512B isoform X4 [Homo sapiens]
ENSSSAT00000000989	XP_047281792.1	84171	loxl4	lysyl oxidase homolog 4 isoform X2 [Homo sapiens]
ENSSSAT00000001869	XP_047281792.1	84171	loxl4	lysyl oxidase homolog 4 isoform X2 [Homo sapiens]
ENSSSAT00000001888	XP_047281792.1	84171	loxl4	lysyl oxidase homolog 4 isoform X2 [Homo sapiens]
ENSSSAT00000211495	XP_047281792.1	84171	loxl4	lysyl oxidase homolog 4 isoform X2 [Homo sapiens]
ENSSSAT00000001846	NP_001653.1	381	arf5	ADP-ribosylation factor 5 [Homo sapiens]
ENSSSAT00000001851	NP_001653.1	381	arf5	ADP-ribosylation factor 5 [Homo sapiens]
ENSSSAT00000001854	NP_001653.1	381	arf5	ADP-ribosylation factor 5 [Homo sapiens]
ENSSSAT00000181614	NP_001653.1	381	arf5	ADP-ribosylation factor 5 [Homo sapiens]
ENSSSAT00000224494	NP_001653.1	381	arf5	ADP-ribosylation factor 5 [Homo sapiens]
ENSSSAT00000001847	NP_079230.1	80019	ubtd1	ubiquitin domain-containing protein 1 [Homo sapiens]
ENSSSAT00000001855	NP_003007.2	6427	srsf2	serine/arginine-rich splicing factor 2 [Homo sapiens]
ENSSSAT00000178914	NP_003007.2	6427	srsf2	serine/arginine-rich splicing factor 2 [Homo sapiens]
ENSSSAT00000225184	NP_003007.2	6427	srsf2	serine/arginine-rich splicing factor 2 [Homo sapiens]
ENSSSAT00000001871	NP_001934.2	1829	dsg2	desmoglein-2 preproprotein [Homo sapiens]
ENSSSAT00000001876	NP_001934.2	1829	dsg2	desmoglein-2 preproprotein [Homo sapiens]
ENSSSAT00000150223	NP_001934.2	1829	dsg2	desmoglein-2 preproprotein [Homo sapiens]
ENSSSAT00000206045	NP_001934.2	1829	dsg2	desmoglein-2 preproprotein [Homo sapiens]
ENSSSAT00000002239	NP_002094.2	2997	gys1	glycogen [starch] synthase, muscle isoform 1 [Homo sapiens]
ENSSSAT00000002241	NP_002094.2	2997	gys1	glycogen [starch] synthase, muscle isoform 1 [Homo sapiens]
ENSSSAT00000062800	NP_002094.2	2997	gys1	glycogen [starch] synthase, muscle isoform 1 [Homo sapiens]
ENSSSAT00000218289	NP_002094.2	2997	gys1	glycogen [starch] synthase, muscle isoform 1 [Homo sapiens]
ENSSSAT00000001908	XP_024306763.1	8405	spop	speckle-type POZ protein isoform X1 [Homo sapiens]
ENSSSAT00000129438	XP_024306763.1	8405	spop	speckle-type POZ protein isoform X1 [Homo sapiens]
ENSSSAT00000174780	XP_024306763.1	8405	spop	speckle-type POZ protein isoform X1 [Homo sapiens]
ENSSSAT00000001868	XP_047294761.1	388566	znf470	zinc finger protein 470 isoform X2 [Homo sapiens]
ENSSSAT00000001880	NP_542188.1	140700	samd10	sterile alpha motif domain-containing protein 10 [Homo sapiens]
ENSSSAT00000001883	NP_542188.1	140700	samd10	sterile alpha motif domain-containing protein 10 [Homo sapiens]
ENSSSAT00000171288	NP_542188.1	140700	samd10	sterile alpha motif domain-containing protein 10 [Homo sapiens]
ENSSSAT00000185542	XP_006723768.1	140700	samd10	sterile alpha motif domain-containing protein 10 isoform X3 [Homo sapiens]
ENSSSAT00000216289	NP_542188.1	140700	samd10	sterile alpha motif domain-containing protein 10 [Homo sapiens]
ENSSSAT00000001920	NP_001079.1	15	aanat	serotonin N-acetyltransferase isoform 2 [Homo sapiens]
ENSSSAT00000001925	NP_001079.1	15	aanat	serotonin N-acetyltransferase isoform 2 [Homo sapiens]
ENSSSAT00000001928	NP_001079.1	15	aanat	serotonin N-acetyltransferase isoform 2 [Homo sapiens]
ENSSSAT00000001932	NP_001079.1	15	aanat	serotonin N-acetyltransferase isoform 2 [Homo sapiens]
ENSSSAT00000001934	NP_001079.1	15	aanat	serotonin N-acetyltransferase isoform 2 [Homo sapiens]
ENSSSAT00000065496	NP_001079.1	15	aanat	serotonin N-acetyltransferase isoform 2 [Homo sapiens]
ENSSSAT00000218623	NP_001079.1	15	aanat	serotonin N-acetyltransferase isoform 2 [Homo sapiens]
ENSSSAT00000001891	NP_001010917.1	401647	golga7b	golgin subfamily A member 7B [Homo sapiens]
ENSSSAT00000199181	NP_001010917.1	401647	golga7b	golgin subfamily A member 7B [Homo sapiens]
ENSSSAT00000001922	NP_077287.1	79157	mfsd11	UNC93-like protein MFSD11 isoform 1 [Homo sapiens]
ENSSSAT00000001933	NP_077287.1	79157	mfsd11	UNC93-like protein MFSD11 isoform 1 [Homo sapiens]
ENSSSAT00000001937	NP_077287.1	79157	mfsd11	UNC93-like protein MFSD11 isoform 1 [Homo sapiens]
ENSSSAT00000001943	NP_077287.1	79157	mfsd11	UNC93-like protein MFSD11 isoform 1 [Homo sapiens]
ENSSSAT00000001914	NP_001243225.1	100423062	igll5	immunoglobulin lambda-like polypeptide 5 isoform 2 [Homo sapiens]
ENSSSAT00000001919	NP_001243225.1	100423062	igll5	immunoglobulin lambda-like polypeptide 5 isoform 2 [Homo sapiens]
ENSSSAT00000001903	XP_054187519.1	55888	zkscan7	zinc finger protein with KRAB and SCAN domains 7 isoform X2 [Homo sapiens]
ENSSSAT00000003047	NP_001230013.1	3091	hif1a	hypoxia-inducible factor 1-alpha isoform 3 [Homo sapiens]
ENSSSAT00000003111	NP_001230013.1	3091	hif1a	hypoxia-inducible factor 1-alpha isoform 3 [Homo sapiens]
ENSSSAT00000003118	NP_001230013.1	3091	hif1a	hypoxia-inducible factor 1-alpha isoform 3 [Homo sapiens]
ENSSSAT00000003146	NP_001230013.1	3091	hif1a	hypoxia-inducible factor 1-alpha isoform 3 [Homo sapiens]
ENSSSAT00000003153	NP_001230013.1	3091	hif1a	hypoxia-inducible factor 1-alpha isoform 3 [Homo sapiens]
ENSSSAT00000003177	NP_001521.1	3091	hif1a	hypoxia-inducible factor 1-alpha isoform 1 [Homo sapiens]
ENSSSAT00000003184	NP_001230013.1	3091	hif1a	hypoxia-inducible factor 1-alpha isoform 3 [Homo sapiens]
ENSSSAT00000003212	NP_001230013.1	3091	hif1a	hypoxia-inducible factor 1-alpha isoform 3 [Homo sapiens]
ENSSSAT00000003213	NP_001230013.1	3091	hif1a	hypoxia-inducible factor 1-alpha isoform 3 [Homo sapiens]
ENSSSAT00000003218	NP_001230013.1	3091	hif1a	hypoxia-inducible factor 1-alpha isoform 3 [Homo sapiens]
ENSSSAT00000001913	NP_001129203.1	79698	zmat4	zinc finger matrin-type protein 4 isoform b [Homo sapiens]
ENSSSAT00000173847	NP_001129203.1	79698	zmat4	zinc finger matrin-type protein 4 isoform b [Homo sapiens]
ENSSSAT00000001912	NP_003442.2	7730	znf177	zinc finger protein 177 isoform b [Homo sapiens]
ENSSSAT00000226001	XP_047294187.1	147923	znf420	zinc finger protein 420 isoform X4 [Homo sapiens]
ENSSSAT00000229887	XP_006723101.1	147923	znf420	zinc finger protein 420 isoform X2 [Homo sapiens]
ENSSSAT00000002122	NP_001136122.1	92906	hnrnpll	heterogeneous nuclear ribonucleoprotein L-like isoform 2 [Homo sapiens]
ENSSSAT00000002145	NP_001136122.1	92906	hnrnpll	heterogeneous nuclear ribonucleoprotein L-like isoform 2 [Homo sapiens]
ENSSSAT00000002149	NP_001136122.1	92906	hnrnpll	heterogeneous nuclear ribonucleoprotein L-like isoform 2 [Homo sapiens]
ENSSSAT00000002152	NP_612403.2	92906	hnrnpll	heterogeneous nuclear ribonucleoprotein L-like isoform 1 [Homo sapiens]
ENSSSAT00000002158	NP_001136122.1	92906	hnrnpll	heterogeneous nuclear ribonucleoprotein L-like isoform 2 [Homo sapiens]
ENSSSAT00000017297	NP_001136122.1	92906	hnrnpll	heterogeneous nuclear ribonucleoprotein L-like isoform 2 [Homo sapiens]
ENSSSAT00000124165	NP_612403.2	92906	hnrnpll	heterogeneous nuclear ribonucleoprotein L-like isoform 1 [Homo sapiens]
ENSSSAT00000001930	NP_003406.1	10795	znf268	zinc finger protein 268 isoform a [Homo sapiens]
ENSSSAT00000001967	NP_001180481.1	342892	znf850	zinc finger protein 850 isoform 1 [Homo sapiens]
ENSSSAT00000001978	NP_001254708.1	342892	znf850	zinc finger protein 850 isoform 2 [Homo sapiens]
ENSSSAT00000001985	NP_001254708.1	342892	znf850	zinc finger protein 850 isoform 2 [Homo sapiens]
ENSSSAT00000032681	NP_001254708.1	342892	znf850	zinc finger protein 850 isoform 2 [Homo sapiens]
ENSSSAT00000129316	NP_009084.2	7757	znf208	zinc finger protein 208 isoform 1 [Homo sapiens]
ENSSSAT00000129318	NP_001180481.1	342892	znf850	zinc finger protein 850 isoform 1 [Homo sapiens]
ENSSSAT00000002177	NP_001273594.1	10631	postn	periostin isoform 5 precursor [Homo sapiens]
ENSSSAT00000002262	NP_001273594.1	10631	postn	periostin isoform 5 precursor [Homo sapiens]
ENSSSAT00000002277	NP_001273594.1	10631	postn	periostin isoform 5 precursor [Homo sapiens]
ENSSSAT00000002296	NP_001273594.1	10631	postn	periostin isoform 5 precursor [Homo sapiens]
ENSSSAT00000002302	NP_001273594.1	10631	postn	periostin isoform 5 precursor [Homo sapiens]
ENSSSAT00000002322	NP_001273594.1	10631	postn	periostin isoform 5 precursor [Homo sapiens]
ENSSSAT00000002336	NP_001273594.1	10631	postn	periostin isoform 5 precursor [Homo sapiens]
ENSSSAT00000002357	NP_001273594.1	10631	postn	periostin isoform 5 precursor [Homo sapiens]
ENSSSAT00000002378	NP_001273594.1	10631	postn	periostin isoform 5 precursor [Homo sapiens]
ENSSSAT00000002386	NP_001273594.1	10631	postn	periostin isoform 5 precursor [Homo sapiens]
ENSSSAT00000001966	NP_001193457.1	55118	crtac1	cartilage acidic protein 1 isoform B precursor [Homo sapiens]
ENSSSAT00000001972	NP_001193457.1	55118	crtac1	cartilage acidic protein 1 isoform B precursor [Homo sapiens]
ENSSSAT00000001975	NP_001193457.1	55118	crtac1	cartilage acidic protein 1 isoform B precursor [Homo sapiens]
ENSSSAT00000001977	NP_001193457.1	55118	crtac1	cartilage acidic protein 1 isoform B precursor [Homo sapiens]
ENSSSAT00000001980	NP_001193457.1	55118	crtac1	cartilage acidic protein 1 isoform B precursor [Homo sapiens]
ENSSSAT00000001984	NP_001193457.1	55118	crtac1	cartilage acidic protein 1 isoform B precursor [Homo sapiens]
ENSSSAT00000001990	NP_001193457.1	55118	crtac1	cartilage acidic protein 1 isoform B precursor [Homo sapiens]
ENSSSAT00000001946	NP_005818.3	10237	slc35b1	solute carrier family 35 member B1 isoform 1 [Homo sapiens]
ENSSSAT00000001950	NP_005818.3	10237	slc35b1	solute carrier family 35 member B1 isoform 1 [Homo sapiens]
ENSSSAT00000001953	NP_066266.4	1103	chat	choline O-acetyltransferase isoform 1 [Homo sapiens]
ENSSSAT00000001956	NP_066266.4	1103	chat	choline O-acetyltransferase isoform 1 [Homo sapiens]
ENSSSAT00000001961	NP_066266.4	1103	chat	choline O-acetyltransferase isoform 1 [Homo sapiens]
ENSSSAT00000001965	NP_066266.4	1103	chat	choline O-acetyltransferase isoform 1 [Homo sapiens]
ENSSSAT00000001948	XP_006711690.1	92342	mettl18	histidine protein methyltransferase 1 homolog isoform X1 [Homo sapiens]
ENSSSAT00000195020	XP_006711690.1	92342	mettl18	histidine protein methyltransferase 1 homolog isoform X1 [Homo sapiens]
ENSSSAT00000208179	XP_006711690.1	92342	mettl18	histidine protein methyltransferase 1 homolog isoform X1 [Homo sapiens]
ENSSSAT00000002005	NP_008996.1	11140	cdc37	hsp90 co-chaperone Cdc37 [Homo sapiens]
ENSSSAT00000002012	NP_008996.1	11140	cdc37	hsp90 co-chaperone Cdc37 [Homo sapiens]
ENSSSAT00000001957	XP_047292870.1	84074	qrich2	glutamine-rich protein 2 isoform X8 [Homo sapiens]
ENSSSAT00000161138	NP_775782.2	150864	fam117b	protein FAM117B [Homo sapiens]
ENSSSAT00000210483	NP_110429.1	81558	fam117a	protein FAM117A isoform 1 [Homo sapiens]
ENSSSAT00000220322	NP_775782.2	150864	fam117b	protein FAM117B [Homo sapiens]
ENSSSAT00000002249	NP_570603.2	160	ap2a1	AP-2 complex subunit alpha-1 isoform 2 [Homo sapiens]
ENSSSAT00000002382	NP_570603.2	160	ap2a1	AP-2 complex subunit alpha-1 isoform 2 [Homo sapiens]
ENSSSAT00000002396	NP_570603.2	160	ap2a1	AP-2 complex subunit alpha-1 isoform 2 [Homo sapiens]
ENSSSAT00000002411	NP_570603.2	160	ap2a1	AP-2 complex subunit alpha-1 isoform 2 [Homo sapiens]
ENSSSAT00000002425	NP_570603.2	160	ap2a1	AP-2 complex subunit alpha-1 isoform 2 [Homo sapiens]
ENSSSAT00000002472	NP_570603.2	160	ap2a1	AP-2 complex subunit alpha-1 isoform 2 [Homo sapiens]
ENSSSAT00000002488	NP_570603.2	160	ap2a1	AP-2 complex subunit alpha-1 isoform 2 [Homo sapiens]
ENSSSAT00000002510	NP_570603.2	160	ap2a1	AP-2 complex subunit alpha-1 isoform 2 [Homo sapiens]
ENSSSAT00000177378	NP_570603.2	160	ap2a1	AP-2 complex subunit alpha-1 isoform 2 [Homo sapiens]
ENSSSAT00000247138	NP_570603.2	160	ap2a1	AP-2 complex subunit alpha-1 isoform 2 [Homo sapiens]
ENSSSAT00000001964	NP_872371.1	283991	ubald2	UBA-like domain-containing protein 2 [Homo sapiens]
ENSSSAT00000002514	NP_001094.1	88	actn2	alpha-actinin-2 isoform 1 [Homo sapiens]
ENSSSAT00000002544	NP_001094.1	88	actn2	alpha-actinin-2 isoform 1 [Homo sapiens]
ENSSSAT00000002547	NP_001094.1	88	actn2	alpha-actinin-2 isoform 1 [Homo sapiens]
ENSSSAT00000002628	NP_001094.1	88	actn2	alpha-actinin-2 isoform 1 [Homo sapiens]
ENSSSAT00000002633	NP_001094.1	88	actn2	alpha-actinin-2 isoform 1 [Homo sapiens]
ENSSSAT00000002639	NP_001094.1	88	actn2	alpha-actinin-2 isoform 1 [Homo sapiens]
ENSSSAT00000002650	NP_001094.1	88	actn2	alpha-actinin-2 isoform 1 [Homo sapiens]
ENSSSAT00000089604	NP_001094.1	88	actn2	alpha-actinin-2 isoform 1 [Homo sapiens]
ENSSSAT00000099196	NP_001094.1	88	actn2	alpha-actinin-2 isoform 1 [Homo sapiens]
ENSSSAT00000210192	NP_001265272.1	88	actn2	alpha-actinin-2 isoform 2 [Homo sapiens]
ENSSSAT00000001970	XP_047291622.1	2302	foxj1	forkhead box protein J1 isoform X1 [Homo sapiens]
ENSSSAT00000159894	XP_047291622.1	2302	foxj1	forkhead box protein J1 isoform X1 [Homo sapiens]
ENSSSAT00000172636	XP_047291622.1	2302	foxj1	forkhead box protein J1 isoform X1 [Homo sapiens]
ENSSSAT00000001969	NP_003046.2	6572	slc18a3	vesicular acetylcholine transporter [Homo sapiens]
ENSSSAT00000001979	NP_002620.1	5223	pgam1	phosphoglycerate mutase 1 isoform 1 [Homo sapiens]
ENSSSAT00000001983	NP_001306122.1	85302	fbf1	fas-binding factor 1 [Homo sapiens]
ENSSSAT00000002023	NP_001306122.1	85302	fbf1	fas-binding factor 1 [Homo sapiens]
ENSSSAT00000002041	NP_001306122.1	85302	fbf1	fas-binding factor 1 [Homo sapiens]
ENSSSAT00000002061	NP_001306122.1	85302	fbf1	fas-binding factor 1 [Homo sapiens]
ENSSSAT00000002009	XP_005257021.1	10900	rundc3a	RUN domain-containing protein 3A isoform X4 [Homo sapiens]
ENSSSAT00000002015	XP_005257021.1	10900	rundc3a	RUN domain-containing protein 3A isoform X4 [Homo sapiens]
ENSSSAT00000181483	XP_005257021.1	10900	rundc3a	RUN domain-containing protein 3A isoform X4 [Homo sapiens]
ENSSSAT00000192570	XP_024306316.1	10900	rundc3a	RUN domain-containing protein 3A isoform X7 [Homo sapiens]
ENSSSAT00000001987	XP_047281417.1	55719	slf2	SMC5-SMC6 complex localization factor protein 2 isoform X2 [Homo sapiens]
ENSSSAT00000001993	XP_047281418.1	55719	slf2	SMC5-SMC6 complex localization factor protein 2 isoform X3 [Homo sapiens]
ENSSSAT00000202564	XP_047281418.1	55719	slf2	SMC5-SMC6 complex localization factor protein 2 isoform X3 [Homo sapiens]
ENSSSAT00000223355	XP_047281418.1	55719	slf2	SMC5-SMC6 complex localization factor protein 2 isoform X3 [Homo sapiens]
ENSSSAT00000001995	XP_016860709.1	90134	kcnh7	potassium voltage-gated channel subfamily H member 7 isoform X4 [Homo sapiens]
ENSSSAT00000002010	NP_150375.2	90134	kcnh7	potassium voltage-gated channel subfamily H member 7 isoform 1 [Homo sapiens]
ENSSSAT00000002016	NP_150375.2	90134	kcnh7	potassium voltage-gated channel subfamily H member 7 isoform 1 [Homo sapiens]
ENSSSAT00000239025	NP_150375.2	90134	kcnh7	potassium voltage-gated channel subfamily H member 7 isoform 1 [Homo sapiens]
ENSSSAT00000002331	XP_047296987.1	875	cbs	cystathionine beta-synthase isoform X4 [Homo sapiens]
ENSSSAT00000002346	XP_047296987.1	875	cbs	cystathionine beta-synthase isoform X4 [Homo sapiens]
ENSSSAT00000002355	XP_047296987.1	875	cbs	cystathionine beta-synthase isoform X4 [Homo sapiens]
ENSSSAT00000002359	XP_047296987.1	875	cbs	cystathionine beta-synthase isoform X4 [Homo sapiens]
ENSSSAT00000002371	XP_047296987.1	875	cbs	cystathionine beta-synthase isoform X4 [Homo sapiens]
ENSSSAT00000002385	XP_047296987.1	875	cbs	cystathionine beta-synthase isoform X4 [Homo sapiens]
ENSSSAT00000002387	XP_047296987.1	875	cbs	cystathionine beta-synthase isoform X4 [Homo sapiens]
ENSSSAT00000002393	XP_047296987.1	875	cbs	cystathionine beta-synthase isoform X4 [Homo sapiens]
ENSSSAT00000170935	XP_047296987.1	875	cbs	cystathionine beta-synthase isoform X4 [Homo sapiens]
ENSSSAT00000250556	XP_047296987.1	875	cbs	cystathionine beta-synthase isoform X4 [Homo sapiens]
ENSSSAT00000002500	NP_055524.3	9736	usp34	ubiquitin carboxyl-terminal hydrolase 34 [Homo sapiens]
ENSSSAT00000002560	NP_055524.3	9736	usp34	ubiquitin carboxyl-terminal hydrolase 34 [Homo sapiens]
ENSSSAT00000240573	NP_055524.3	9736	usp34	ubiquitin carboxyl-terminal hydrolase 34 [Homo sapiens]
ENSSSAT00000247722	NP_055524.3	9736	usp34	ubiquitin carboxyl-terminal hydrolase 34 [Homo sapiens]
ENSSSAT00000001999	NP_001010917.1	401647	golga7b	golgin subfamily A member 7B [Homo sapiens]
ENSSSAT00000002019	NP_001919.2	1675	cfd	complement factor D isoform 1 preproprotein [Homo sapiens]
ENSSSAT00000002007	XP_047296038.1	25980	aar2	protein AAR2 homolog isoform X1 [Homo sapiens]
ENSSSAT00000002013	XP_047272006.1	579	nkx3-2	homeobox protein Nkx-3.2 isoform X1 [Homo sapiens]
ENSSSAT00000002017	NP_443078.1	90187	emilin3	EMILIN-3 precursor [Homo sapiens]
ENSSSAT00000205874	NP_443078.1	90187	emilin3	EMILIN-3 precursor [Homo sapiens]
ENSSSAT00000002018	NP_660328.2	159296	nkx2-3	homeobox protein Nkx-2.3 [Homo sapiens]
ENSSSAT00000002027	NP_005819.3	10238	dcaf7	DDB1- and CUL4-associated factor 7 [Homo sapiens]
ENSSSAT00000002025	XP_047296580.1	9825	spata2	spermatogenesis-associated protein 2 isoform X1 [Homo sapiens]
ENSSSAT00000002035	NP_061153.1	55905	rnf114	E3 ubiquitin-protein ligase RNF114 [Homo sapiens]
ENSSSAT00000002036	NP_849163.1	115992	rnf166	E3 ubiquitin-protein ligase RNF166 isoform 1 [Homo sapiens]
ENSSSAT00000002658	NP_001106963.1	10801	septin9	septin-9 isoform a [Homo sapiens]
ENSSSAT00000002672	NP_006631.2	10801	septin9	septin-9 isoform c [Homo sapiens]
ENSSSAT00000002680	NP_006631.2	10801	septin9	septin-9 isoform c [Homo sapiens]
ENSSSAT00000002692	NP_001280624.1	10801	septin9	septin-9 isoform g [Homo sapiens]
ENSSSAT00000002717	NP_001106965.1	10801	septin9	septin-9 isoform b [Homo sapiens]
ENSSSAT00000002726	NP_001280624.1	10801	septin9	septin-9 isoform g [Homo sapiens]
ENSSSAT00000017039	NP_006631.2	10801	septin9	septin-9 isoform c [Homo sapiens]
ENSSSAT00000017047	NP_001106965.1	10801	septin9	septin-9 isoform b [Homo sapiens]
ENSSSAT00000193910	NP_001106965.1	10801	septin9	septin-9 isoform b [Homo sapiens]
ENSSSAT00000227007	NP_006631.2	10801	septin9	septin-9 isoform c [Homo sapiens]
ENSSSAT00000002069	NP_065081.2	26507	cnnm1	metal transporter CNNM1 isoform 1 [Homo sapiens]
ENSSSAT00000002074	NP_951058.1	54805	cnnm2	metal transporter CNNM2 isoform 2 [Homo sapiens]
ENSSSAT00000002054	XP_005257584.1	57003	ccdc47	PAT complex subunit CCDC47 isoform X1 [Homo sapiens]
ENSSSAT00000002059	XP_005257584.1	57003	ccdc47	PAT complex subunit CCDC47 isoform X1 [Homo sapiens]
ENSSSAT00000186129	XP_005257584.1	57003	ccdc47	PAT complex subunit CCDC47 isoform X1 [Homo sapiens]
ENSSSAT00000196850	XP_005257584.1	57003	ccdc47	PAT complex subunit CCDC47 isoform X1 [Homo sapiens]
ENSSSAT00000211408	XP_005257584.1	57003	ccdc47	PAT complex subunit CCDC47 isoform X1 [Homo sapiens]
ENSSSAT00000002130	NP_008909.1	7737	rnf113a	E3 ubiquitin-protein ligase RNF113A [Homo sapiens]
ENSSSAT00000002148	NP_008909.1	7737	rnf113a	E3 ubiquitin-protein ligase RNF113A [Homo sapiens]
ENSSSAT00000002066	XP_047296002.1	23051	zhx3	zinc fingers and homeoboxes protein 3 isoform X3 [Homo sapiens]
ENSSSAT00000002073	XP_047296002.1	23051	zhx3	zinc fingers and homeoboxes protein 3 isoform X3 [Homo sapiens]
ENSSSAT00000002076	XP_047290920.1	9739	setd1a	histone-lysine N-methyltransferase SETD1A isoform X2 [Homo sapiens]
ENSSSAT00000194035	XP_047290919.1	9739	setd1a	histone-lysine N-methyltransferase SETD1A isoform X1 [Homo sapiens]
ENSSSAT00000220352	XP_047290919.1	9739	setd1a	histone-lysine N-methyltransferase SETD1A isoform X1 [Homo sapiens]
ENSSSAT00000002079	NP_689808.2	161779	pgbd4	piggyBac transposable element-derived protein 4 [Homo sapiens]
ENSSSAT00000058468	NP_689808.2	161779	pgbd4	piggyBac transposable element-derived protein 4 [Homo sapiens]
ENSSSAT00000002080	NP_001273627.1	7633	znf79	zinc finger protein 79 isoform c [Homo sapiens]
ENSSSAT00000177481	NP_001273627.1	7633	znf79	zinc finger protein 79 isoform c [Homo sapiens]
ENSSSAT00000186647	NP_001273627.1	7633	znf79	zinc finger protein 79 isoform c [Homo sapiens]
ENSSSAT00000194543	NP_001273627.1	7633	znf79	zinc finger protein 79 isoform c [Homo sapiens]
ENSSSAT00000202554	NP_001273627.1	7633	znf79	zinc finger protein 79 isoform c [Homo sapiens]
ENSSSAT00000002081	NP_001129203.1	79698	zmat4	zinc finger matrin-type protein 4 isoform b [Homo sapiens]
ENSSSAT00000002083	XP_016871983.1	60370	avpi1	arginine vasopressin-induced protein 1 isoform X1 [Homo sapiens]
ENSSSAT00000002093	NP_068600.4	60495	hpse2	inactive heparanase-2 isoform 1 precursor [Homo sapiens]
ENSSSAT00000205004	NP_001159716.1	60495	hpse2	inactive heparanase-2 isoform 2 [Homo sapiens]
ENSSSAT00000252869	NP_068600.4	60495	hpse2	inactive heparanase-2 isoform 1 precursor [Homo sapiens]
ENSSSAT00000002085	XP_047294187.1	147923	znf420	zinc finger protein 420 isoform X4 [Homo sapiens]
ENSSSAT00000002096	XP_047296020.1	23054	ncoa6	nuclear receptor coactivator 6 isoform X29 [Homo sapiens]
ENSSSAT00000157682	XP_047296006.1	23054	ncoa6	nuclear receptor coactivator 6 isoform X7 [Homo sapiens]
ENSSSAT00000170663	XP_047296005.1	23054	ncoa6	nuclear receptor coactivator 6 isoform X6 [Homo sapiens]
ENSSSAT00000196350	XP_016883240.1	23054	ncoa6	nuclear receptor coactivator 6 isoform X28 [Homo sapiens]
ENSSSAT00000214271	XP_047296009.1	23054	ncoa6	nuclear receptor coactivator 6 isoform X13 [Homo sapiens]
ENSSSAT00000232792	XP_047296006.1	23054	ncoa6	nuclear receptor coactivator 6 isoform X7 [Homo sapiens]
ENSSSAT00000002087	XP_047290919.1	9739	setd1a	histone-lysine N-methyltransferase SETD1A isoform X1 [Homo sapiens]
ENSSSAT00000232876	XP_047290920.1	9739	setd1a	histone-lysine N-methyltransferase SETD1A isoform X2 [Homo sapiens]
ENSSSAT00000002732	NP_004406.2	1832	dsp	desmoplakin isoform I [Homo sapiens]
ENSSSAT00000002763	NP_004406.2	1832	dsp	desmoplakin isoform I [Homo sapiens]
ENSSSAT00000002784	NP_004406.2	1832	dsp	desmoplakin isoform I [Homo sapiens]
ENSSSAT00000002786	NP_004406.2	1832	dsp	desmoplakin isoform I [Homo sapiens]
ENSSSAT00000002807	NP_004406.2	1832	dsp	desmoplakin isoform I [Homo sapiens]
ENSSSAT00000002822	NP_001008844.1	1832	dsp	desmoplakin isoform II [Homo sapiens]
ENSSSAT00000002828	NP_004406.2	1832	dsp	desmoplakin isoform I [Homo sapiens]
ENSSSAT00000002091	NP_001273627.1	7633	znf79	zinc finger protein 79 isoform c [Homo sapiens]
ENSSSAT00000008602	NP_001156750.1	10178	tenm1	teneurin-1 isoform 1 precursor [Homo sapiens]
ENSSSAT00000008667	XP_047297716.1	10178	tenm1	teneurin-1 isoform X3 [Homo sapiens]
ENSSSAT00000008692	NP_001156750.1	10178	tenm1	teneurin-1 isoform 1 precursor [Homo sapiens]
ENSSSAT00000008729	NP_001156751.1	10178	tenm1	teneurin-1 isoform 2 precursor [Homo sapiens]
ENSSSAT00000008803	XP_016884703.1	10178	tenm1	teneurin-1 isoform X2 [Homo sapiens]
ENSSSAT00000008816	NP_001156750.1	10178	tenm1	teneurin-1 isoform 1 precursor [Homo sapiens]
ENSSSAT00000008932	NP_001156750.1	10178	tenm1	teneurin-1 isoform 1 precursor [Homo sapiens]
ENSSSAT00000009121	NP_001156750.1	10178	tenm1	teneurin-1 isoform 1 precursor [Homo sapiens]
ENSSSAT00000002094	XP_011512871.1	346157	znf391	zinc finger protein 391 isoform X1 [Homo sapiens]
ENSSSAT00000201335	NP_001273627.1	7633	znf79	zinc finger protein 79 isoform c [Homo sapiens]
ENSSSAT00000002116	NP_060895.1	55361	pi4k2a	phosphatidylinositol 4-kinase type 2-alpha [Homo sapiens]
ENSSSAT00000002121	NP_060895.1	55361	pi4k2a	phosphatidylinositol 4-kinase type 2-alpha [Homo sapiens]
ENSSSAT00000002125	NP_060895.1	55361	pi4k2a	phosphatidylinositol 4-kinase type 2-alpha [Homo sapiens]
ENSSSAT00000240455	NP_060895.1	55361	pi4k2a	phosphatidylinositol 4-kinase type 2-alpha [Homo sapiens]
ENSSSAT00000247591	NP_060895.1	55361	pi4k2a	phosphatidylinositol 4-kinase type 2-alpha [Homo sapiens]
ENSSSAT00000002104	NP_079239.3	80028	fbxl18	F-box/LRR-repeat protein 18 isoform 2 [Homo sapiens]
ENSSSAT00000215710	NP_079239.3	80028	fbxl18	F-box/LRR-repeat protein 18 isoform 2 [Homo sapiens]
ENSSSAT00000002102	NP_001309408.1	3257	hps1	BLOC-3 complex member HPS1 isoform f [Homo sapiens]
ENSSSAT00000002106	NP_001381375.1	254251	lcorl	ligand-dependent nuclear receptor corepressor-like protein isoform 9 [Homo sapiens]
ENSSSAT00000003968	XP_006714459.1	8615	uso1	general vesicular transport factor p115 isoform X1 [Homo sapiens]
ENSSSAT00000003974	XP_006714460.1	8615	uso1	general vesicular transport factor p115 isoform X2 [Homo sapiens]
ENSSSAT00000004037	NP_003706.2	8615	uso1	general vesicular transport factor p115 isoform 2 [Homo sapiens]
ENSSSAT00000004044	NP_001276978.1	8615	uso1	general vesicular transport factor p115 isoform 1 [Homo sapiens]
ENSSSAT00000004077	XP_006714459.1	8615	uso1	general vesicular transport factor p115 isoform X1 [Homo sapiens]
ENSSSAT00000004122	NP_001276978.1	8615	uso1	general vesicular transport factor p115 isoform 1 [Homo sapiens]
ENSSSAT00000004136	XP_006714459.1	8615	uso1	general vesicular transport factor p115 isoform X1 [Homo sapiens]
ENSSSAT00000004161	XP_006714459.1	8615	uso1	general vesicular transport factor p115 isoform X1 [Homo sapiens]
ENSSSAT00000004201	NP_003706.2	8615	uso1	general vesicular transport factor p115 isoform 2 [Homo sapiens]
ENSSSAT00000059366	XP_006714460.1	8615	uso1	general vesicular transport factor p115 isoform X2 [Homo sapiens]
ENSSSAT00000002132	NP_003756.1	8677	stx10	syntaxin-10 isoform 1 [Homo sapiens]
ENSSSAT00000002153	NP_001258539.1	8677	stx10	syntaxin-10 isoform 3 [Homo sapiens]
ENSSSAT00000002508	NP_003756.1	8677	stx10	syntaxin-10 isoform 1 [Homo sapiens]
ENSSSAT00000178653	NP_003756.1	8677	stx10	syntaxin-10 isoform 1 [Homo sapiens]
ENSSSAT00000199439	NP_003756.1	8677	stx10	syntaxin-10 isoform 1 [Homo sapiens]
ENSSSAT00000208275	NP_003756.1	8677	stx10	syntaxin-10 isoform 1 [Homo sapiens]
ENSSSAT00000018294	NP_001274453.1	994	cdc25b	M-phase inducer phosphatase 2 isoform 9 [Homo sapiens]
ENSSSAT00000002185	NP_001186101.1	146664	mgat5b	alpha-1,6-mannosylglycoprotein 6-beta-N-acetylglucosaminyltransferase B isoform 3 [Homo sapiens]
ENSSSAT00000002195	XP_011522656.1	146664	mgat5b	alpha-1,6-mannosylglycoprotein 6-beta-N-acetylglucosaminyltransferase B isoform X4 [Homo sapiens]
ENSSSAT00000002200	XP_011522656.1	146664	mgat5b	alpha-1,6-mannosylglycoprotein 6-beta-N-acetylglucosaminyltransferase B isoform X4 [Homo sapiens]
ENSSSAT00000002261	NP_653278.2	146664	mgat5b	alpha-1,6-mannosylglycoprotein 6-beta-N-acetylglucosaminyltransferase B isoform 1 [Homo sapiens]
ENSSSAT00000199679	NP_001186101.1	146664	mgat5b	alpha-1,6-mannosylglycoprotein 6-beta-N-acetylglucosaminyltransferase B isoform 3 [Homo sapiens]
ENSSSAT00000218406	NP_653278.2	146664	mgat5b	alpha-1,6-mannosylglycoprotein 6-beta-N-acetylglucosaminyltransferase B isoform 1 [Homo sapiens]
ENSSSAT00000002160	NP_002396.2	4242	mfng	beta-1,3-N-acetylglucosaminyltransferase manic fringe isoform 1 [Homo sapiens]
ENSSSAT00000232310	NP_002396.2	4242	mfng	beta-1,3-N-acetylglucosaminyltransferase manic fringe isoform 1 [Homo sapiens]
ENSSSAT00000002169	NP_003744.1	8664	eif3d	eukaryotic translation initiation factor 3 subunit D [Homo sapiens]
ENSSSAT00000002184	NP_003744.1	8664	eif3d	eukaryotic translation initiation factor 3 subunit D [Homo sapiens]
ENSSSAT00000002192	NP_003744.1	8664	eif3d	eukaryotic translation initiation factor 3 subunit D [Homo sapiens]
ENSSSAT00000002196	NP_003744.1	8664	eif3d	eukaryotic translation initiation factor 3 subunit D [Homo sapiens]
ENSSSAT00000002199	XP_047297516.1	8664	eif3d	eukaryotic translation initiation factor 3 subunit D isoform X1 [Homo sapiens]
ENSSSAT00000064645	NP_003744.1	8664	eif3d	eukaryotic translation initiation factor 3 subunit D [Homo sapiens]
ENSSSAT00000002174	NP_612367.1	90580	timm29	mitochondrial import inner membrane translocase subunit Tim29 [Homo sapiens]
ENSSSAT00000002180	NP_612367.1	90580	timm29	mitochondrial import inner membrane translocase subunit Tim29 [Homo sapiens]
ENSSSAT00000002182	NP_001182375.1	6432	srsf7	serine/arginine-rich splicing factor 7 isoform 2 [Homo sapiens]
ENSSSAT00000002187	NP_001182375.1	6432	srsf7	serine/arginine-rich splicing factor 7 isoform 2 [Homo sapiens]
ENSSSAT00000002190	NP_001182375.1	6432	srsf7	serine/arginine-rich splicing factor 7 isoform 2 [Homo sapiens]
ENSSSAT00000123002	NP_001182375.1	6432	srsf7	serine/arginine-rich splicing factor 7 isoform 2 [Homo sapiens]
ENSSSAT00000123012	NP_001182375.1	6432	srsf7	serine/arginine-rich splicing factor 7 isoform 2 [Homo sapiens]
ENSSSAT00000002181	NP_002400.3	4248	mgat3	beta-1,4-mannosyl-glycoprotein 4-beta-N-acetylglucosaminyltransferase [Homo sapiens]
ENSSSAT00000239240	NP_002400.3	4248	mgat3	beta-1,4-mannosyl-glycoprotein 4-beta-N-acetylglucosaminyltransferase [Homo sapiens]
ENSSSAT00000002410	XP_011514472.1	375611	slc26a5	prestin isoform X2 [Homo sapiens]
ENSSSAT00000002418	XP_011514472.1	375611	slc26a5	prestin isoform X2 [Homo sapiens]
ENSSSAT00000002430	NP_602298.2	65010	slc26a6	solute carrier family 26 member 6 isoform 3 [Homo sapiens]
ENSSSAT00000002439	NP_602298.2	65010	slc26a6	solute carrier family 26 member 6 isoform 3 [Homo sapiens]
ENSSSAT00000002445	NP_599025.2	65010	slc26a6	solute carrier family 26 member 6 isoform 2 [Homo sapiens]
ENSSSAT00000218502	XP_011514472.1	375611	slc26a5	prestin isoform X2 [Homo sapiens]
ENSSSAT00000221568	NP_599025.2	65010	slc26a6	solute carrier family 26 member 6 isoform 2 [Homo sapiens]
ENSSSAT00000226534	NP_599025.2	65010	slc26a6	solute carrier family 26 member 6 isoform 2 [Homo sapiens]
ENSSSAT00000002189	XP_047278845.1	169792	glis3	zinc finger protein GLIS3 isoform X1 [Homo sapiens]
ENSSSAT00000002194	XP_047278845.1	169792	glis3	zinc finger protein GLIS3 isoform X1 [Homo sapiens]
ENSSSAT00000228286	XP_047278848.1	169792	glis3	zinc finger protein GLIS3 isoform X5 [Homo sapiens]
ENSSSAT00000002198	NP_060192.1	55621	trmt1	tRNA (guanine(26)-N(2))-dimethyltransferase isoform 1 [Homo sapiens]
ENSSSAT00000177539	NP_001338689.1	55621	trmt1	tRNA (guanine(26)-N(2))-dimethyltransferase isoform 2 [Homo sapiens]
ENSSSAT00000184832	NP_001338690.1	55621	trmt1	tRNA (guanine(26)-N(2))-dimethyltransferase isoform 3 [Homo sapiens]
ENSSSAT00000190516	NP_060192.1	55621	trmt1	tRNA (guanine(26)-N(2))-dimethyltransferase isoform 1 [Homo sapiens]
ENSSSAT00000232905	NP_060192.1	55621	trmt1	tRNA (guanine(26)-N(2))-dimethyltransferase isoform 1 [Homo sapiens]
ENSSSAT00000237562	NP_060192.1	55621	trmt1	tRNA (guanine(26)-N(2))-dimethyltransferase isoform 1 [Homo sapiens]
ENSSSAT00000238214	NP_060192.1	55621	trmt1	tRNA (guanine(26)-N(2))-dimethyltransferase isoform 1 [Homo sapiens]
ENSSSAT00000238598	NP_001338690.1	55621	trmt1	tRNA (guanine(26)-N(2))-dimethyltransferase isoform 3 [Homo sapiens]
ENSSSAT00000241124	NP_060192.1	55621	trmt1	tRNA (guanine(26)-N(2))-dimethyltransferase isoform 1 [Homo sapiens]
ENSSSAT00000242556	NP_060192.1	55621	trmt1	tRNA (guanine(26)-N(2))-dimethyltransferase isoform 1 [Homo sapiens]
ENSSSAT00000002663	NP_001123999.1	9043	spag9	C-Jun-amino-terminal kinase-interacting protein 4 isoform 2 [Homo sapiens]
ENSSSAT00000002926	NP_001123999.1	9043	spag9	C-Jun-amino-terminal kinase-interacting protein 4 isoform 2 [Homo sapiens]
ENSSSAT00000002942	NP_001123999.1	9043	spag9	C-Jun-amino-terminal kinase-interacting protein 4 isoform 2 [Homo sapiens]
ENSSSAT00000002977	NP_001123999.1	9043	spag9	C-Jun-amino-terminal kinase-interacting protein 4 isoform 2 [Homo sapiens]
ENSSSAT00000003045	NP_001123999.1	9043	spag9	C-Jun-amino-terminal kinase-interacting protein 4 isoform 2 [Homo sapiens]
ENSSSAT00000003140	NP_001123999.1	9043	spag9	C-Jun-amino-terminal kinase-interacting protein 4 isoform 2 [Homo sapiens]
ENSSSAT00000002205	NP_008839.2	5879	rac1	ras-related C3 botulinum toxin substrate 1 isoform Rac1 [Homo sapiens]
ENSSSAT00000002212	NP_008839.2	5879	rac1	ras-related C3 botulinum toxin substrate 1 isoform Rac1 [Homo sapiens]
ENSSSAT00000003409	NP_008839.2	5879	rac1	ras-related C3 botulinum toxin substrate 1 isoform Rac1 [Homo sapiens]
ENSSSAT00000233013	NP_008839.2	5879	rac1	ras-related C3 botulinum toxin substrate 1 isoform Rac1 [Homo sapiens]
ENSSSAT00000002232	NP_001003786.1	92335	strada	STE20-related kinase adapter protein alpha isoform 2 [Homo sapiens]
ENSSSAT00000002245	NP_001350716.1	92335	strada	STE20-related kinase adapter protein alpha isoform 8 [Homo sapiens]
ENSSSAT00000002251	NP_001003786.1	92335	strada	STE20-related kinase adapter protein alpha isoform 2 [Homo sapiens]
ENSSSAT00000002259	NP_001003786.1	92335	strada	STE20-related kinase adapter protein alpha isoform 2 [Homo sapiens]
ENSSSAT00000002264	NP_001003786.1	92335	strada	STE20-related kinase adapter protein alpha isoform 2 [Homo sapiens]
ENSSSAT00000002270	NP_001350716.1	92335	strada	STE20-related kinase adapter protein alpha isoform 8 [Homo sapiens]
ENSSSAT00000002275	NP_001003786.1	92335	strada	STE20-related kinase adapter protein alpha isoform 2 [Homo sapiens]
ENSSSAT00000002278	NP_001003786.1	92335	strada	STE20-related kinase adapter protein alpha isoform 2 [Homo sapiens]
ENSSSAT00000166334	NP_001350715.1	92335	strada	STE20-related kinase adapter protein alpha isoform 7 [Homo sapiens]
ENSSSAT00000002202	XP_047282072.1	124902420	loc124902420	uncharacterized protein LOC124902420 [Homo sapiens]
ENSSSAT00000002214	NP_001010982.2	125061	afmid	kynurenine formamidase isoform 2 [Homo sapiens]
ENSSSAT00000171436	NP_001010982.2	125061	afmid	kynurenine formamidase isoform 2 [Homo sapiens]
ENSSSAT00000254184	NP_001010982.2	125061	afmid	kynurenine formamidase isoform 2 [Homo sapiens]
ENSSSAT00000002224	NP_663615.1	80833	apol3	apolipoprotein L3 isoform 1 [Homo sapiens]
ENSSSAT00000002229	NP_663615.1	80833	apol3	apolipoprotein L3 isoform 1 [Homo sapiens]
ENSSSAT00000002227	NP_003249.3	7083	tk1	thymidine kinase, cytosolic isoform 1 [Homo sapiens]
ENSSSAT00000002256	NP_079123.3	79905	tmc7	transmembrane channel-like protein 7 isoform a [Homo sapiens]
ENSSSAT00000018447	NP_079123.3	79905	tmc7	transmembrane channel-like protein 7 isoform a [Homo sapiens]
ENSSSAT00000002413	NP_000519.2	4125	man2b1	lysosomal alpha-mannosidase isoform 1 precursor [Homo sapiens]
ENSSSAT00000002460	NP_000519.2	4125	man2b1	lysosomal alpha-mannosidase isoform 1 precursor [Homo sapiens]
ENSSSAT00000002481	NP_000519.2	4125	man2b1	lysosomal alpha-mannosidase isoform 1 precursor [Homo sapiens]
ENSSSAT00000002501	NP_000519.2	4125	man2b1	lysosomal alpha-mannosidase isoform 1 precursor [Homo sapiens]
ENSSSAT00000006928	NP_000519.2	4125	man2b1	lysosomal alpha-mannosidase isoform 1 precursor [Homo sapiens]
ENSSSAT00000007081	NP_000519.2	4125	man2b1	lysosomal alpha-mannosidase isoform 1 precursor [Homo sapiens]
ENSSSAT00000160431	NP_000519.2	4125	man2b1	lysosomal alpha-mannosidase isoform 1 precursor [Homo sapiens]
ENSSSAT00000183083	NP_000519.2	4125	man2b1	lysosomal alpha-mannosidase isoform 1 precursor [Homo sapiens]
ENSSSAT00000199303	NP_000519.2	4125	man2b1	lysosomal alpha-mannosidase isoform 1 precursor [Homo sapiens]
ENSSSAT00000206585	NP_000519.2	4125	man2b1	lysosomal alpha-mannosidase isoform 1 precursor [Homo sapiens]
ENSSSAT00000002271	NP_001243550.2	27291	r3hcc1l	coiled-coil domain-containing protein R3HCC1L isoform 3 [Homo sapiens]
ENSSSAT00000002301	NP_001029025.1	6122	rpl3	large ribosomal subunit protein uL3 isoform b [Homo sapiens]
ENSSSAT00000002317	NP_000958.1	6122	rpl3	large ribosomal subunit protein uL3 isoform a [Homo sapiens]
ENSSSAT00000002339	NP_000958.1	6122	rpl3	large ribosomal subunit protein uL3 isoform a [Homo sapiens]
ENSSSAT00000178412	NP_001029025.1	6122	rpl3	large ribosomal subunit protein uL3 isoform b [Homo sapiens]
ENSSSAT00000002307	NP_002613.2	5201	pfdn1	prefoldin subunit 1 [Homo sapiens]
ENSSSAT00000002364	NP_689730.2	150737	ift70b	intraflagellar transport protein 70B [Homo sapiens]
ENSSSAT00000002376	NP_689730.2	150737	ift70b	intraflagellar transport protein 70B [Homo sapiens]
ENSSSAT00000002380	NP_689730.2	150737	ift70b	intraflagellar transport protein 70B [Homo sapiens]
ENSSSAT00000172542	NP_689730.2	150737	ift70b	intraflagellar transport protein 70B [Homo sapiens]
ENSSSAT00000182092	NP_689730.2	150737	ift70b	intraflagellar transport protein 70B [Homo sapiens]
ENSSSAT00000191346	NP_689730.2	150737	ift70b	intraflagellar transport protein 70B [Homo sapiens]
ENSSSAT00000204276	NP_689730.2	150737	ift70b	intraflagellar transport protein 70B [Homo sapiens]
ENSSSAT00000231184	NP_689730.2	150737	ift70b	intraflagellar transport protein 70B [Homo sapiens]
ENSSSAT00000002328	NP_001193457.1	55118	crtac1	cartilage acidic protein 1 isoform B precursor [Homo sapiens]
ENSSSAT00000002340	NP_001193457.1	55118	crtac1	cartilage acidic protein 1 isoform B precursor [Homo sapiens]
ENSSSAT00000002341	NP_001193457.1	55118	crtac1	cartilage acidic protein 1 isoform B precursor [Homo sapiens]
ENSSSAT00000002344	NP_001193457.1	55118	crtac1	cartilage acidic protein 1 isoform B precursor [Homo sapiens]
ENSSSAT00000002348	NP_001193457.1	55118	crtac1	cartilage acidic protein 1 isoform B precursor [Homo sapiens]
ENSSSAT00000002351	NP_001193457.1	55118	crtac1	cartilage acidic protein 1 isoform B precursor [Homo sapiens]
ENSSSAT00000002319	NP_036206.3	8110	dpf3	zinc finger protein DPF3 isoform 1 [Homo sapiens]
ENSSSAT00000178827	NP_036206.3	8110	dpf3	zinc finger protein DPF3 isoform 1 [Homo sapiens]
ENSSSAT00000002545	NP_003357.2	7385	uqcrc2	cytochrome b-c1 complex subunit 2, mitochondrial precursor [Homo sapiens]
ENSSSAT00000002559	NP_003357.2	7385	uqcrc2	cytochrome b-c1 complex subunit 2, mitochondrial precursor [Homo sapiens]
ENSSSAT00000002582	NP_003357.2	7385	uqcrc2	cytochrome b-c1 complex subunit 2, mitochondrial precursor [Homo sapiens]
ENSSSAT00000002590	NP_003357.2	7385	uqcrc2	cytochrome b-c1 complex subunit 2, mitochondrial precursor [Homo sapiens]
ENSSSAT00000002596	NP_003357.2	7385	uqcrc2	cytochrome b-c1 complex subunit 2, mitochondrial precursor [Homo sapiens]
ENSSSAT00000002414	NP_115811.2	84451	map3k21	mitogen-activated protein kinase kinase kinase 21 [Homo sapiens]
ENSSSAT00000002438	NP_115811.2	84451	map3k21	mitogen-activated protein kinase kinase kinase 21 [Homo sapiens]
ENSSSAT00000002442	NP_115811.2	84451	map3k21	mitogen-activated protein kinase kinase kinase 21 [Homo sapiens]
ENSSSAT00000002449	NP_115811.2	84451	map3k21	mitogen-activated protein kinase kinase kinase 21 [Homo sapiens]
ENSSSAT00000129772	NP_115811.2	84451	map3k21	mitogen-activated protein kinase kinase kinase 21 [Homo sapiens]
ENSSSAT00000002467	NP_001382117.1	3187	hnrnph1	heterogeneous nuclear ribonucleoprotein H isoform s [Homo sapiens]
ENSSSAT00000115910	NP_001382115.1	3187	hnrnph1	heterogeneous nuclear ribonucleoprotein H isoform f [Homo sapiens]
ENSSSAT00000115939	NP_001351177.1	3187	hnrnph1	heterogeneous nuclear ribonucleoprotein H isoform h [Homo sapiens]
ENSSSAT00000209216	NP_001351177.1	3187	hnrnph1	heterogeneous nuclear ribonucleoprotein H isoform h [Homo sapiens]
ENSSSAT00000220381	NP_001351177.1	3187	hnrnph1	heterogeneous nuclear ribonucleoprotein H isoform h [Homo sapiens]
ENSSSAT00000249415	NP_001351169.1	3187	hnrnph1	heterogeneous nuclear ribonucleoprotein H isoform e [Homo sapiens]
ENSSSAT00000002356	NP_001358991.1	200150	pld5	inactive phospholipase D5 isoform 1 [Homo sapiens]
ENSSSAT00000002820	XP_047301539.1	6654	sos1	son of sevenless homolog 1 isoform X3 [Homo sapiens]
ENSSSAT00000002830	NP_005624.2	6654	sos1	son of sevenless homolog 1 isoform 1 [Homo sapiens]
ENSSSAT00000002840	XP_047301542.1	6654	sos1	son of sevenless homolog 1 isoform X6 [Homo sapiens]
ENSSSAT00000002867	NP_005624.2	6654	sos1	son of sevenless homolog 1 isoform 1 [Homo sapiens]
ENSSSAT00000002900	NP_005624.2	6654	sos1	son of sevenless homolog 1 isoform 1 [Homo sapiens]
ENSSSAT00000002907	NP_005624.2	6654	sos1	son of sevenless homolog 1 isoform 1 [Homo sapiens]
ENSSSAT00000163402	NP_005624.2	6654	sos1	son of sevenless homolog 1 isoform 1 [Homo sapiens]
ENSSSAT00000167063	NP_005624.2	6654	sos1	son of sevenless homolog 1 isoform 1 [Homo sapiens]
ENSSSAT00000230676	XP_047301539.1	6654	sos1	son of sevenless homolog 1 isoform X3 [Homo sapiens]
ENSSSAT00000002332	NP_000958.1	6122	rpl3	large ribosomal subunit protein uL3 isoform a [Homo sapiens]
ENSSSAT00000002358	NP_612508.3	170394	pwwp2b	PWWP domain-containing protein 2B isoform 1 [Homo sapiens]
ENSSSAT00000002361	NP_612508.3	170394	pwwp2b	PWWP domain-containing protein 2B isoform 1 [Homo sapiens]
ENSSSAT00000002363	NP_003043.3	6569	slc34a1	sodium-dependent phosphate transport protein 2A isoform 1 [Homo sapiens]
ENSSSAT00000002374	NP_001166031.1	6755	sstr5	somatostatin receptor type 5 [Homo sapiens]
[truncated: 140,315 more rows]
