# Supplementary material for: Application of genomic tools to study and potentially improve the upper thermal tolerance of farmed Atlantic salmon (Salmo salar)
Source: BMC Genomics. 2025 Mar 24;26:294. doi: 10.1186/s12864-025-11482-4 (PMC11934803; doi:10.1186/s12864-025-11482-4)
Supplement: Supplementary file 4 — Supplementary Material 4 [file 12864_2025_11482_MOESM4_ESM.xlsx]

## Sheet: Sheet1
Supplemental Table S4. Differentially expressed transcripts (DETs) comparing the top and bottom families at 10°C. Transcript IDs are listed in descending order of fold-change based on whether they were significantly (FDR-adjusted p-value < 0.01, fold-change [FC] ≥ 2.0 or ≤ -2.0) up- or downregulated. For putative Homo sapiens orthologues, the assession identification and annotation is based on lo…
Transcript ID	Salmo salar RefSeq Hit	Salmo salar RefSeq Annotation	Homo sapiens RefSeq Hit	Homo sapiens RefSeq Annotation	Homo sapiens Gene Symbol	Top Families Mean FPKM	Bottom Families Mean FPKM	Top Families Mean TPM	Bottom Families Mean TPM	log2(FC)	p-value	FDR-adjusted p-value	Contig Sequence
ENSSSAT00000212794	XR_006758720.1	PREDICTED: Salmo salar keratin, type II cytoskeletal 68 kDa, component IA-like (LOC123723841), transcript variant X2, misc_RNA	NP_112477.1	C-C chemokine receptor type 9 isoform A [Homo sapiens]	ccr9	1.26125	0	2.13417	0	27.2297	1.72709e-39	5.7348e-35	TTTGACCCCTCTGCAAAACATGACTTAGTACTTGGTGGCAAAACCCTTGTTGGCAATCACAGAGGTCAGACGTTTCTTGTAGTTGGCCATCAGGTTTGCACACATCTCAGGAGGGATTTTGTCCCACTCCTCTTTGCATATCTACTCCAAGTCATTAAGGTTTCGAGGCGGATGTTTGGCAACTCGAACCTTCAGCTCCCTGCACAGATTTTCTATGGGATTAAGGTCTGGAGACTGGCTAGGCCCCTCCAGGACCTTAATGTGCTTCTTCTTGAGCCACTCTTTGTTGCCTTGGCCGTGTGTTTTGGGTCATTGTCATGCTGGAATACCCATCCACGACCCATTTTCAATGCCCTGGCTGAGGGAAGGAGGTTCTCACCCAAGATTTGACGGTACATG…
ENSSSAT00000152208	XM_045706703.1	PREDICTED: Salmo salar bone morphogenetic protein 1 (LOC106585594), transcript variant X3, mRNA	NP_006120.1	bone morphogenetic protein 1 isoform 3 precursor [Homo sapiens]	bmp1	0.965833	0.01875	1.68417	0.0320833	26.1497	1.07774e-25	8.94661e-22	TCCACTCCTGCACACGGGACAGGACTTGCCTTTTGGGGAGACATTGCTCTGGATGAGGAGGACATGCGCATGTTTAAGGTGGACCGGATTATAAACGTGGCCCAACGGACCGTCCAGACCTTCAATGAGACAACCACAGGTGAGCAAGAGCTACTAAGGCCTATCGCCATAGCCTTAAATCGAAACAGAGCATTGCCAAACCGGCAAGGATCACACCGCAGGAAAAGGGCGGCGACCTCCAGACCTGAGAGGGTGTGGCCAGAAGGTGTCATTCCCTATGTCATCAGTGGGAACTTCAGTGGCAGCCAGCGGGCGATATTCCGCCAGGCCATGCGTCACTGGGAGAAGCATACCTGCGTGACCTTTATCGAAAGGACAACAGAGGAGAGCTACATTGTG…
ENSSSAT00000145099	XM_014181576.2	PREDICTED: Salmo salar eukaryotic translation initiation factor 2 subunit 3 (LOC106590489), mRNA	NP_001406.1	eukaryotic translation initiation factor 2 subunit 3 [Homo sapiens]	eif2s3	2.56625	0.115417	4.49875	0.197917	25.5904	1.675e-18	7.94547e-15	ATGACCGCGGCAGCTTTCCAATCTTTAGGGATCTCAGACGATACGAAAGAGAGGTTGAGCAGGCTAGTAATAGGGGTTGCAACAATTGCAGCGGATCATTTCAGATTTTGCACCATTGGTCATGTGGCCCACGGAAAGTCAACGGTGGTCAAGGCCATCTCAGGTGTTCACACTGTCCGCTTCAAGAACGAGCTGGAGAGGAACATCACCATCAAGCTAGGTTACGCTAACGCCAAGGTGTATAAGCTGGACGACCCCAGCTGTCCCAGGCCAGAGTGCTACAGGTCGTGTGGCTCCAGTACTCCTGATGAGTTCCCTACAGACATCCCTGGAACCAAGGGCAACTTCAAACTGGTCAGACATGTGTCCTTCGTGGACTGTCCCGGTCACGACATTCTG…
ENSSSAT00000252517	XM_045693616.1	PREDICTED: Salmo salar chemokine (C-C motif) receptor 9a (ccr9a), transcript variant X1, mRNA	NP_112477.1	C-C chemokine receptor type 9 isoform A [Homo sapiens]	ccr9	0.340417	0	0.572083	0	24.5028	6.23556e-41	4.14104e-36	GTATCCATGGTGCACTGAATTATCTACAATGGACTAAACAGGATCAACAGCTAGGCTACACTAGGATTCAGGTTAAATCACTGTGAATGCAGAAAACCACAATAGGGTAGAGAAATGCCGTAACCTATGCTCGGGCTTAGCCTGATTAAATACATTGAATAGAAGGGTGCGCTGCAACTCACTAACACAGGGGAGAGGGCTATCACTCCTAGAAACCCCACTATCTTACCTGGTTCCCCAAATTCCCCCTAAATACCTCGCTTCGTCGGCAGCCACCCTACACAGCAGCGAATGACAACCTCCCACCATCAGTGAGTGCAAACCGGTTAATTGCGAGGGTTACAAAACCCCATGTCCATCAGAGAACCAGCTCCCCCACAACCCCTTGCCTGCTTTCTC…
ENSSSAT00000240287	XM_014151787.2	PREDICTED: Salmo salar hemopexin b (hpxb), mRNA	NP_000604.1	hemopexin precursor [Homo sapiens]	hpx	57.3796	22.1308	99.1104	39.1929	11.9257	4.28924e-05	0.00406438	AACAGTTTCTGCTAAATAATAATTTTGCAACAGCAAAAAGTCCTACACCCCCCTGCTCTTTCAGTAAACACAGCACAGAACTACCCACACTCCCCCTGCTCTTTAAGTAAACAAAGCGCAGAACTACCCACACTCCCACACACAAAAGGCACATTGGGAAATCCACCCACTTACAGGCAGATCCAGTATAAAAGGTCTGGTCAGCTCCTGCTCAGGCACCTTTCTCAGCTCAGCTCTCTTCGGTACCTGGACCCAAAGGAGGACCGCTCAACGTGATGCTTCTCTCCCAAACACTCTGCCTGTGCTTGGCACTAGCATTCACCTCTGCTGCTCCAACGCTCCATGATGTAATGATGGCAGACCACGACCACGACCACCACGAGGATCAGGCGCACCACA…
ENSSSAT00000201306	XM_014213408.2	PREDICTED: Salmo salar presenilins-associated rhomboid-like protein, mitochondrial (LOC106612349), mRNA	NP_061092.3	presenilin-associated rhomboid-like protein, mitochondrial isoform 1 precursor [Homo sapiens]	parl	0.236667	0.000833333	0.41375	0.00125	9.413	6.83481e-07	0.000214522	ATGTTGCTTGTGGTGCCACGGTCCACTAGTCTTTACAACCTGTCAATTCACAGTTGTAGTACTATTTGGGGTTGCTTGTTACTTCAAATCACCCTCAACACTCAACAGAGATGTGGCTTCAAGAAAGCAGTGAAGGAGACAAAGACCAAGAAGGGGGTCATAGAGGAGGTGGGGCCCTCACACACACAGCCCAGTGAAGGGCTCATCCACAAGAGGGGTGCATCACCCCCCGTGGAGCCCTCAGTGGCATACACACACTCCAGGAGCTTTGGCAGACTGGTCAAGCCCCTGGTCTTCACAATAGGGTTTACAGGCTGTTCATTTGGCACAGCGGCCATCTGGCAGTATGAGTCACTGAAGTCCCGGGTTCAGAGCTACTTTGACGAGGTCCGGGCCGAC…
ENSSSAT00000135078	XM_014152701.2	PREDICTED: Salmo salar glyceraldehyde-3-phosphate dehydrogenase (gapdh), transcript variant X1, mRNA	NP_002037.2	glyceraldehyde-3-phosphate dehydrogenase isoform 1 [Homo sapiens]	gapdh	12.7808	0.07625	22.1012	0.131667	8.89429	2.51359e-05	0.00283891	ATGTTTTCACTAGTAGACAAATTCGGCCGTATCGGGCGTCTGGTGACCCGTGCTGCATTCCACTCCAAGAAGGGAGTTGAGATTGTGGCCATCAACGACCCCTTCATCGACCTGGACTACATGGTCTACATGTTCAAGTATGACTCCACCCACGGACGTTTCCATGGTGAGGTCAAGGCTGAGGGTGGCAAGCTGGTCATCGATGGACACAAAATCACTGTGTTCCACGAGAGAGACCCAGCTAACATCAAGTGGGGAGATGCTGGTGCCACCTATGTAGTTGAGTCAACAGGTGTCTTCACCACCATTGAGAAGGCCTCTACCCATCTGAAGGGTGGTGCCAAGAGGGTTGTCATCTCCGCTCCCAGCGCTGATGCACCCATGTTCGTCATGGGCGTC…
ENSSSAT00000009061	XM_045708160.1	PREDICTED: Salmo salar platelet-derived growth factor subunit A-like (LOC106564525), transcript variant X1, mRNA	NP_001382292.1	platelet-derived growth factor subunit A isoform 3 [Homo sapiens]	pdgfa	1.46667	0.00458333	2.52625	0.00958333	7.85823	1.95289e-16	7.62891e-13	CCGATCTATCCATCTGTAGTTACAACGTGACCGCGCCCCGCCAGCCGCCAGCAGCGCAGTAGCTATATCATATGACTCAAAGCGTTCCGACTTCATTCACCACGGAGATCACAGTCTACAGCGGACCCGCTTTGAAGGGATCTAATAGGCTACAAAAACCGTTTGAGAAGAACAACCGGGACATGGGGACGGCTTGACATTATTTTTGATCTATTCTCCATTTGCTGATATAAACAGGACATAACGTTTATATTTTTGGAAGTCTCCCATAAATGTATGGATAGTGAAATATTATATTCTCAGAGAATTGTATCAACATGCATAAAGGATTAAAACACTAAAATGTGTCACAACGAGACGTCTTCACTTCAAGTGGATTATAGCCTAATCGACAAAATG…
ENSSSAT00000251575	XM_045708165.1	PREDICTED: Salmo salar platelet-derived growth factor subunit A-like (LOC106564525), transcript variant X2, mRNA	XP_047276414.1	platelet-derived growth factor subunit A isoform X9 [Homo sapiens]	pdgfa	0.331667	0.000833333	0.57375	0.00125	6.96473	1.24294e-08	9.07073e-06	GATGTTTATAGAGAACATCAACATCCTCATCACCTTCATCATCACTGTCATCGTCATCACCAGCATCATTATCATCCTCTCCAGCATCATTATCATCGTCACCACTATCACCATCCAAATCAAATCAAATCAAATGTTGTTTGTCACATGCGTCGAATACAACAGGTGTAGACCTTACTGTGAAATGCTTACTTACAGGCCTTAACCAACAATGCAGTTTTAAGAAAATCCCTAAAAAAGTAAGCGATAAGAATAACAAATAATTAAAGAGCAGCAGTAAATAACAATAGCGGGGCTATATACAGGGGGTAACGGTACAGAGTCAATGTGTCAATGTGCGAGGGCACCGGTGTTGAGGTAATTGAGGTAATTATGTACATGTAGGTAGAGTTATTAAAG…
ENSSSAT00000183761	XM_014156609.2	PREDICTED: Salmo salar phosphatidylinositol-binding clathrin assembly protein-like (LOC106578047), transcript variant X8, mRNA	XP_016873875.1	phosphatidylinositol-binding clathrin assembly protein isoform X18 [Homo sapiens]	picalm	0.102917	0.000416667	0.175	0.000833333	6.82985	2.13142e-06	0.000482121	TTTTTTTTAAACAAATAAAACAACGTTTATTTCTGTATTAGTCTTAGACGTGCCATGACCATCGTCACATTTCTACCTTAAATTTCCGACCCAGTCCAGGTCCCATCCAATCAGCTATTTGTCAGATCAGCTGATTTCTACGCTGCCATTTTGTCCGCGGTAGTAGGCAGGCAGCTAGTGGAGCCAAGCCCCTACATATTCAAGAAAAACTTGAATAATAAAAAAAAAAGACGACGATATGAGTTGGATGTCAAGGCTCAGTGGTTTCTGAGTTAGTTTTTTTGTTTGTTGCCAAATTCATGGATATATCGGACCAAATACGTTAAATTCAGGTGTTCCTCTCCTGGTACGAGACTCGGAGGAAGCAGGGTTAAGACAGAACGGACAGTAGGTAGCTAG…
ENSSSAT00000169843	XM_045691965.1	PREDICTED: Salmo salar inositol hexakisphosphate kinase 1 (LOC106566225), transcript variant X1, mRNA	XP_047305280.1	inositol hexakisphosphate kinase 1 isoform X1 [Homo sapiens]	ip6k1	0.065	0	0.110833	0	6.3914	1.0564e-05	0.00153513	GCTTGAATAAGTAAAGTATTTTTAATAAACTGTGCTGGAGTGGATTTAGCTACAACATAATGATTAAAAAACCAAAAAGGCAACCGGAAGTTGCGAACTTCCCCACTGTCGCTAGGTGGCAACAGCGCTTCATGAAATGGATCCGAGCGCAACCTGTCAAGTGTCCAAAACATTTAGCATTTTTACATCATTTCTTGGGTTACAAACTGATTCACAATTGTATAGCATTAGCTACTGGTTACAAAACTTTCACTCAAGCTACATAAAACATTTTTTGTAGATAGCTAGTGGTAGCTGAGTAATGTTATGAGGGTGATGATGGATTTTACAGGATGACATTATTATTGGGCTGAGAGTCGTGGTTTTAGACGGGAGAGAGGGACATTGTTGGCTAAATTG…
ENSSSAT00000179450	XM_045708165.1	PREDICTED: Salmo salar platelet-derived growth factor subunit A-like (LOC106564525), transcript variant X2, mRNA	XP_047276414.1	platelet-derived growth factor subunit A isoform X9 [Homo sapiens]	pdgfa	0.0983333	0	0.169167	0	6.13765	8.72224e-08	4.29069e-05	CACAGTCTACAGCGGACCCGCTTTGAAGGGATCTAATAGGCTACAAAAACCGTTTGAGAAGAACAACCGGGACATGGGGACGGCTTGACATTATTTTTGATCTATTCTCCATTTGCTGATATAAACAGGACATAACGTTTATATTTTTGGAAGTCTCCCATAAATGTATGGATAGTGAAATATTATATTCTCAGAGAATTGTATCAACATGCATAAAGGATTAAAACACTAAAATGTGTCACAACGAGACGTCTTCACTTCAAGTGGATTATAGCCTAATCGACAAAATGATTACATTTCTCAATTCTGGAAGTTCTTCTAAGCATAGATAGCTCTTGCCTCAGGTGCCGTAACTCCGACCCATCTCCTGCTCCTGTGTTGCTTCTGTGGCCAAAAGCG…
ENSSSAT00000063395	XM_014132816.2	PREDICTED: Salmo salar 6-phosphofructo-2-kinase/fructose-2,6-bisphosphatase 4 (LOC106565557), transcript variant X2, mRNA	NP_004558.1	6-phosphofructo-2-kinase/fructose-2,6-bisphosphatase 4 isoform b [Homo sapiens]	pfkfb4	0.669583	0.0120833	1.15458	0.02	5.53006	1.03378e-05	0.00150881	TGCTTTTTTGCCCTCAGCAAGCAGTTGGGCATATGTATGACCAACTGTCCCACCCTCATTGTGACGGTGGGCCTCCCAGCGAGAGGGAAGACCTACATCTCCAAGAAGCTGACCCGCTATCTCAACTGGATTGGTGTGCCGACCAAAGAGTTCAATGTGGGTCAGTACAGGAGGGAGTGTGTGAAGATCTACAAGTCTTTTGAGTTCTTCCATCCAGACAATGAAGAGGGGCTGAAGATCAGGAGGCAGTGTGCACTGACGGCGCTGAAGGATGTGCACCAGTACCTGACTGTGGAGGGGGGCCAGGTGGCGGTGTTTGATGCCACTAACACCACCAGGGAGAGGAGATGGACCATCACCAGGTTTGCAAAGCAGAACAGCTTTAAGGTGTTCTTTGTG…
ENSSSAT00000211252	XM_014148677.2	PREDICTED: Salmo salar lipoprotein lipase (LOC106573544), transcript variant X4, mRNA	NP_000228.1	lipoprotein lipase precursor [Homo sapiens]	lpl	1.52958	0.03625	2.64667	0.0620833	5.35612	4.25928e-11	8.08168e-08	CTACGCGCTACAGAACGCACGGGATCTCTTCTAACCGGTGGGAAATTGTCACGGTTTTACATTCGATTACATTTTTTAGGGTCTGTGATTGCAAATTTGACATTTCCCCAAAATAAGAATTATTAGGTTGAAAAGAAATGAAAGGGTTGCAAGTGCAATGTCTTTACTTTCTTGTGTTAAATTCATTATTTTATGTCTCGTCTTTGGAAGAGGACCTCTCCGTTCATACCCTTGATAATTTAATGGACAACTTCAAGGACTTGTTTCAAAACAACGATGCCACTCCTCATGCCTATACCAAATTCTCTTTCCGGAAGCCTTTGATGCCGGAAGATGACATTTGTTACATCATCCCCGGCAACCCAGAGTCTCTCAAAGAATGCACTTTCAACAGCACCT…
ENSSSAT00000252506	XM_045697248.1	PREDICTED: Salmo salar lipoprotein lipase (LOC106573544), transcript variant X1, mRNA	NP_000228.1	lipoprotein lipase precursor [Homo sapiens]	lpl	1.59875	0.04125	2.76333	0.0704167	5.25915	2.70676e-20	1.38274e-16	CTACGCGCTACAGAACGCACGGGATCTCTTCTAACCGGTGGGAAATTGTCACGGTTTTACATTCGATTACATTTTTTAGGGTCTGTGATTGCAAATTTGACATTTCCCCAAAATAAGAATTATTAGGTTGAAAAGAAATGAAAGGGTTGCAAGTGCAATGTCTTTACTTTCTTGTGTTAAATTCATTATTTTATGTCTCGTCTTTGGAAGAGGACCTCTCCGTTCATACCCTTGGTGAGTAGCTAAGAGCGTCTGCTAAATGACGTAAATGTAATGTAAATGTAGCTAATCCATGAAATTACTGTTGAGAATTACTATTCTCCATTTGTGATCTGATTAGAAAACATTGCATTTGTGCCGCTAAAATGACATTATCTGAAGAATCGAACTTTTCAGATT…
ENSSSAT00000218056	XR_006769051.1	PREDICTED: Salmo salar uncharacterized LOC123741600 (LOC123741600), transcript variant X3, ncRNA	NP_689808.2	piggyBac transposable element-derived protein 4 [Homo sapiens]	pgbd4	0.02125	0.000416667	0.0366667	0.000833333	4.89426	5.7961e-05	0.00488569	GAGGTCAGAGCAGAACCAACAACCAATGTAGTGACATGTTTTTTTTACTACAGATATAACAATGAGACGTTTCAGTGGATGTATAAAATGTGAAGTATCCGCTTGGCGTTTTCCCTCACTACCAAATATGGGAGAAAAAGGATTTTGGCCGACATTCAGCATATGTTCTCATCGATGAAACATTTTTTTTTTTTTAACTCAATACAGTTTTCTGTTCCCAAAACGAGAATCTGTTATGAACAGAGTGCACTAAGTTTTGTAGACTTTGCCTTTCCAAAATGTTCTTCTTCTTATATTTTTTTTGTAATTGCGTTATTTAGAAGATGCACAACGGCGAATTGTTATTACACACCCACACTTCAGAGTAGTCGTTCCCTAACGGAAATATGCAGATGGATG…
ENSSSAT00000151972	XM_014159396.2	PREDICTED: Salmo salar leucine rich repeat containing 34 (lrrc34), mRNA	NP_001350817.1	leucine-rich repeat-containing protein 34 isoform 4 [Homo sapiens]	lrrc34	0.277917	0.0075	0.475417	0.0129167	4.47881	1.53159e-05	0.00197501	GCACTCAATGCACGTAACTGACGGGAGGTTCATCCAGTCAATCGCGCACACACACTAGCTGAATATGCAGAGCTAGCACGCAAATATTAACTATTAAGCTAGCTAGTACCTATTCCATTTATGTGGCGTCGTCAAAGATGGAATCAGCATGCAGATGATAGACATCACACTCAAACTGACTGGGAACGACAGGCTGAGAAAGGTAGAAAAAGTGACCAACAAAGATGCTCTCGCTCTGTCCAGAACCCTCCGAGACAACGACTCAGTGACAGGTCTGGACTTGAGGTACAACTGCATCACAGACGAGGGGGCGGGACACCTCGCTGACCTCCTCAAGGAGAACGTGTGTCTGCGCTCTCTGGACCTGACGTGTAACGACATTCAGACAGACGGAGCAGA…
ENSSSAT00000252596	XR_001323662.2	PREDICTED: Salmo salar uncharacterized LOC106583977 (LOC106583977), ncRNA	XP_047280263.1	syncytin-B-like [Homo sapiens]	loc124902201	0.0458333	0.00166667	0.08125	0.00291667	4.22646	6.94851e-07	0.000215631	CCAACTCAGAAGCTAGGATATGCATATTATTAACACATTCGGATAGAAAACACTCTGAATTTTCTAAAACAGTTTGAATGGTGTCTGTAAGTATAACAAAACTCATATTGCAGGCAAAAACCTGTGAAAAATAGATCAAAAAAAAATGTGAATTTTGTGACTGTACTATTTAGTGTCATTGTTTTATAGATACCATAGTGAGAAAGGATTCATTTCGCAACACCTACGGCTTCCACTAGATGTCAACGATCTTTATAAAGTTGTTTGAAGCGTCTATGATAAACAGAGAGCAAATTAGAATCCAAGGAAGTTGACATGTCATCACTTCATTTTTTTGCGCCTGCGCATAAATCTGAGAAACGTGAGTTTGTCATCATTTTTTATCTAGACATAGGATAG…
ENSSSAT00000181460	XM_045714113.1	PREDICTED: Salmo salar keratin-associated protein 10-4 (LOC106592835), mRNA	XP_011515542.1	sperm-associated antigen 1 isoform X1 [Homo sapiens]	spag1	0.250833	0.0129167	0.432083	0.0229167	4.15744	2.02032e-10	2.97535e-07	CAACAGGAGGCCTGTCCCCATCACTGAGGTTGAGGGGACTGAGGACGAAGCCCGGCAGGCCGCAGCGCCAGACAGGACCAAAGCAGCAGAATCGGAGACAGGAGAAACATCAACAACATCCACATCAACCCCAGCCCCACCAGATACCCACTGTGGAGGAAGAGGAGGAGGAGGAAGAGGAGAGGAGGCAGTAACCATCAACCTCAAGCCCTCGAACGCCTACGAGTTCAACCAGTCCCTGAACGCAGCGCGGACCCAGTCCGACCTCCCAGCCTGCGCTGAGCTGCTGAGCTGTGTTCCCCCTGAGACTCTGCCCGTCTACCTCAGTAATCAGCTGGATGGACACACGGTCAGCTTTGTTATGCAGGCCCTGGAAACACAGCTCTTACGGAAGGAGCC…
ENSSSAT00000181565	XM_045698683.1	PREDICTED: Salmo salar transmembrane protease serine 9 (LOC106576203), transcript variant X1, mRNA	XP_047294733.1	transmembrane protease serine 9 isoform X3 [Homo sapiens]	tmprss9	0.225417	0.015	0.38625	0.02625	3.99664	4.54005e-05	0.00419878	GGGGAATAGTGGACAACAATTGGAGGTTTACTTAGCAACAATGCAGATATCATGGTACAGCTATATGAACACAATTATTATGGTACATTTTAATGGTAACTCCAGGGCAGGATGGCAAACCAGTCGAGGTGCACTAAACCTTTCTTTGTTGTACTCGGAGGACCCAAATGATCTGGCAGGGGTTCGGTCCTTCATGCCAAAGCAGGAAATGGAGGTGAGGATCATTGGTGGTGTGGAGGCCTGGGCCCACTCCTGGCCATGGCAGGTATCCCTACGCTTTACCACCATGCCAGCCTGTGGTGGTGCCATCATCGCCCCTCAGTGGGTTCTGACTGCTGCACACTGCTTCAAGCAGTATAACAAAGTGGATTTCTGGACTGTGATGGCGGGAAAACATGA…
ENSSSAT00000218657	NM_001146484.1	Salmo salar Transmembrane protein 80 (tmm80), mRNA	NP_001167461.1	transmembrane protein 216 isoform 2 [Homo sapiens]	tmem216	0.3175	0.0220833	0.549583	0.03875	3.84863	3.78387e-08	2.09406e-05	ATGGTAAACAAACATGGCGGTGTCTGGTAAACATACAATTTTGTCCTCCACACCACTGCAGGTCCTGTTCTACCTCAACGGCTGGTATTTTGCTGCCTACTTCCTTGCTGAGGGTCTGATGTTTGTTTACAAAGGATTGTTGTTACCATACCCACCAGCTAGTCTCACGTTGGACGTTGGGCTACTCCTTGTTTTCCTTGGCCTGGAGTCCCTCCGAATATTTTACGGTTGGAAGGGGAACTTAACAGAGCGTTCTCTGGCCATGTCAGTGAGTGTGTTGGTCCTGGTGCCGTGCACAGTGCTGTCTGTGTACTACCTGATGCTGCAGACCTTCGTCCTGCGCCTGGAGTTCATCCTTAATGCTGTGTTACTCTGCTTCTACAGTCTGGAGATGCTGCT…
ENSSSAT00000101057	XM_045711709.1	PREDICTED: Salmo salar solute carrier family 35 member E3 (LOC106576641), partial mRNA	NP_001341927.1	solute carrier family 35 member E3 isoform 3 [Homo sapiens]	slc35e3	1.41292	0.0808333	2.47083	0.139583	3.66891	1.98068e-09	1.99298e-06	ATGGCTAACCGAATGTCAGACCTTTTCTCGAACAGCCGCCTCGTCATTGGATTATTGGCCAATTTGCTATCATCGATATGCATCGTTTTCATCAACAAATGGATCTATGTTCACTATGGCTTCCCAAACATGACTCTAACTCTGATCCATTTCGTTGTGACATGGCTTGGACTATGGGTATGCCAGAAGATGGACATATTTGCGCCAAAGAGTCTCCAACCCACCAAAATGATCTGGCTCGCTCTAAGCTTCTGTGGCTTCGTGGCTTTCACCAATCTGTCTTTACAAAACAACACCATCGGTACTTACCAGCTGGCCAAAGTGATGACAACTCCTGTGATCATTGTCATACAGACAATGTACTACAAGAAGACATTCTCCACCAAGATCAAGTTGACT…
ENSSSAT00000069279	XM_014160959.2	PREDICTED: Salmo salar thioredoxin-interacting protein-like (LOC106580182), mRNA	NP_006463.3	thioredoxin-interacting protein isoform 1 [Homo sapiens]	txnip	0.11625	0.00708333	0.201667	0.0116667	3.62162	1.19728e-05	0.00165929	CAGGCTGGCAGATAGCAGGTTGACTGGCATGTCGGAATACTGGGTACTGGCTTTCTACTCCAGTGGCGACAAGGTAGCGGGGAATATTGTGGTTGAGGTGTCCGAGGTGACCACGGTGTCCTCTATGACAGTGTTTGGAATTGGATGCGCAAAAGTAGAGTACGCGAAAGGAAAGCACAGATGCCGTGAAGACATTGACTATCTGAAATACGAAGATACCGTTTATCTGGACCACCAGACTAGAGATTCCAATGGCTCGGTAACTCTCAGACCAGGGAACAGATATGAGTACATGTTTGGCTTCGAGCTGCCACATGCTGGGCAACTGGTGTCTTCCTACAAGGGGAAGTTTGGCTGTGTCCAGTATTATGTCAGGGCCGTGATGGAGAGGCCTTCCCA…
ENSSSAT00000239250	NM_001146472.1	Salmo salar ZK1236.4 (yo84), mRNA	NO HIT	-	-	2.88875	0.23	5.00542	0.395833	3.56155	1.00475e-05	0.0014795	GGACAAGTTCTGGCCTGGTTTAGATCTTATCTGTCGGAAAGATATCAGTTTGTCTCTGTGAATGGTTTGTCCTCTGACAAATCAATTGTACATTTCGGTGTTCCTCAAGGTTCCGTTTTAGGACCACTATTGTTTTCACTATATATTTTACCTCTTGGGGATGTCATTCGAAAACATAATGTTAAATTTCACTGCTATGCAGACGACACACAGCTGTACATTTCAATGAAACATGGTGAAGCCCCAAAATTGCCCTCGCTAGAAGCCTGTGTTTCAGACATAAAGAAGTGGATGGCTGCAAACTTTCTACTTTTAAACTCGGACAAAACAGAGATGCTTGTTCTAGGTCCCAAGAAACAAAGAGATCTTCTGTTGAATCTGAC
ENSSSAT00000169152	XR_006770837.1	PREDICTED: Salmo salar uncharacterized LOC106612647 (LOC106612647), transcript variant X9, misc_RNA	NO HIT	-	-	0.0966667	0.00666667	0.164583	0.0108333	3.51841	7.15769e-06	0.00117586	GTGAGAGGAGAGCACATACAGTTGTTACCGTATCACAGATACAGCTTATAGAATGCATCTCTCTGCACCTTTTTTTTATAGGAATATGTGTTTGGGAGCTATTTATATATGCAATAAATGGGAACTACACCACAAAAGAGTAACATTTGGAAAGCTGATTTTTGTGGACGCATTATGGATAGCTCCCTTCTGTGGCAGTTCATAGGGAATCGCCACTACACTTGGCATGCCTGTTTTTCTGAAATTTCTGCCATCCTTCTCTGCAGATCCTCTCAAGTTGTCTTTGTCCTGTCGTGTCCCTTGTATATATATTTTTACATCTTTTTCTTCGCATATCTTTTAAAAATATTTTCCTAAACCTCAACTTCTAAATACTCTCCTGCAACCCGCCTCACCCAA…
ENSSSAT00000196587	XR_006770837.1	PREDICTED: Salmo salar uncharacterized LOC106612647 (LOC106612647), transcript variant X9, misc_RNA	NO HIT	-	-	0.0966667	0.00666667	0.164583	0.0108333	3.51841	7.15769e-06	0.00117586	GTGAGAGGAGAGCACATACAGTTGTTACCGTATCACAGATACAGCTTATAGAATGCATCTCTCTGCACCTTTTTTTTATAGGAATATGTGTTTGGGAGCTATTTATATATGCAATAAATGGGAACTACACCACAAAAGAGTAACATTTGGAAAGCTGATTTTTGTGGACGCATTATGGATAGCTCCCTTCTGTGGCAGTTCATAGGGAATCGCCACTACACTTGGCATGCCTGTTTTTCTGAAATTTCTGCCATCCTTCTCTGCAGATCCTCTCAAGTTGTCTTTGTCCTGTCGTGTCCCTTGTATATATATTTTTACATCTTTTTCTTCGCATATCTTTTAAAAATATTTTCCTAAACCTCAACTTCTAAATACTCTCCTGCAACCCGCCTCACCCAA…
ENSSSAT00000108813	XM_014140415.2	PREDICTED: Salmo salar disks large-associated protein 1-like (LOC106569241), transcript variant X1, mRNA	XP_047293889.1	disks large-associated protein 1 isoform X2 [Homo sapiens]	dlgap1	0.0625	0.00416667	0.105833	0.0075	3.43017	5.3121e-05	0.00460815	CTCTTATCAGGAACATCATCTGCAGCGGTTCCCAGGCTGGCCCACTGTCTGTGGACTGAACAGACACCATGAAGGGTCTATCAAGCAGCCGCAGCCACCACCATTTGGTCACCTGTGACCCTGGTTCCTACGATGCCCTAGGCCATGGCCACCACCCTGACCGCAAACCCTACCTGATCAACCAGATAGACATGCCCATGTCCCACCCCTCTGACCACCCCTACTACACCCAGGTCCAGAGCCAGCATAACCAGAGGAACCACACTGCCTTCCCCTCAGACAGTAGTGTGGTGCCCTATGGGACCTTCCCCAGACGACACTACAGCAGCTCACACCACGAGCTGAAGGATCGGATGGGGATGGATGAGTGTGCTGTGGTGCCCTATGGTGTGGGTGTTG…
ENSSSAT00000059515	XM_014150538.2	PREDICTED: Salmo salar cysteine/serine-rich nuclear protein 3-like (LOC106574560), transcript variant X3, mRNA	XP_047301864.1	cysteine/serine-rich nuclear protein 3 isoform X3 [Homo sapiens]	csrnp3	0.110833	0.0108333	0.188333	0.01875	3.25531	1.55561e-07	6.84159e-05	GTCAGCGCGCGCAGCCGAAAAATCCTCCACGCATCTGTCGTGCTGCAAAACCGACTAATTCATTTACGACATAATCAATTACAGGACCATGTCACTCTGTTCTGCGTTTGTGTGTATGGTGCGCAAATATCATTTCAGCTGCATTGATAATTAGCCTTTCACTTAACAGTTGTATTTAGACTACTTGTTCGTTTATTTTAGCCAATACGGGACATCATCTTATACAGTTGACAGTTTTTCGTGATGGTTTGACAACATGATTGGCCAGCAACTTCTCATGCCAACAACCTAACTTGATCTCTCAGCATCTAAGGGCCAGACGTTGGGTGGTAGACCTACGGCAGGATGAGTGGGATCCTGAAGAGGAAGTTTGAGGAGGTGGAGGTGGACAGCCCCTGC…
ENSSSAT00000167054	XM_045718898.1	PREDICTED: Salmo salar ras-related protein Rab-13 (LOC123743170), mRNA	NP_002861.1	ras-related protein Rab-13 isoform 1 [Homo sapiens]	rab13	0.0916667	0.00875	0.158333	0.0141667	3.14085	5.60441e-05	0.00478392	TGACAGAACAGCACAATATATACAGATCATTTTTTACCATGTGGACGGAGTCTGCTCTCCTCTGTTTCTCCTCTCAGACATCACTGCCCACGTGACAGAACAGCACAATATATACAGATCATTTTTTACCATGTGGACGGAGTCTGCTCTCCTCTGTTTCTCCTCTTTCTCCTCTGTTTCTCCTCCGTTTCTCCTCTTTCTCCTCTGTTTCTCCTCCGTTTCTCCTCTTTCTCCTCTGTTTCTCCTCCGTTTCTCCTCTTTCTCCTCTGTTTCTCCTCTGTTTCTCCTCTTTCTCCTCTGTTTCTCCTCTGTTTCTCCTCTTTCTCCTCCGTTTCTCCTCCGTTTCTCCTCTGTTTCTCCTCCGTTTCTCCTCCGTTTCTCCTCTGTTTCTCCTCCGTT…
ENSSSAT00000102561	XM_014132254.2	PREDICTED: Salmo salar sodium- and chloride-dependent neutral and basic amino acid transporter B(0+)-like (LOC106565308), mRNA	NP_009162.1	sodium- and chloride-dependent neutral and basic amino acid transporter B(0+) [Homo sapiens]	slc6a14	0.2025	0.0225	0.34875	0.03875	3.13871	3.72628e-07	0.00013449	CCCAAGCAAACGCTTCTCATTGCATCACTTCTTCTGAATGAGACAGCAGCAAAATGAGGAAATATTTGTGCAGTTTGACAGACGTCATATTTCAGAACCCTGCGGCAACTGACACGGTTAAGGATGACCATGAAAAGCAACAGCAGAACTCCCATGTGGGAAGCAATGACGAGAATATTGACCGGGGGAACTGGACCAATAAGAGGGAGTACATGCTGTCTATGATTGGCTACGCTGTGGGCCTGGGGAACGTATGGAGGTTCCCCTACCTGGCCTATAAGAATGGAGGAGGTGCTTTCCTCATCCCATATTTTATCATGCTAATTGTTGCTGGTATCCCTTTGTTCTTCCTGGAGAGTTCCTTCGGTCAGTTCTGCAGCCAAGGCCCTGTCAATGTGT…
ENSSSAT00000180555	XM_045723008.1	PREDICTED: Salmo salar CD5 antigen-like (LOC123744217), mRNA	XP_011518923.1	scavenger receptor cysteine-rich type 1 protein M160 isoform X5 [Homo sapiens]	cd163l1	0.160417	0.0170833	0.275833	0.02875	3.05911	2.46458e-07	9.88478e-05	GTCTATGTTCTAGGTGGTGGGGCATGATGAGAGAGGTTAAGGTTGTGTGTAGAGAGCTGGACTGTGGGAATCCTGTAGCTGAATCTAGAGGACTTCTGTTTGAAGATGGAAGAAGAAGAGTCACACTAAGTAGTTGCTATGGAGATGAGTCTTCTATAAGACAGTGTGTGATCATAGGAAGAGAGCCGAGTGTCTGTAATGGGGGATATTATCATCATGTGATCTGTTCAGAGTCTGTGCGGCTTGTGGATGGAGCTGGTCTCTGCTCTGGGAGAGTGGAGGTGAAGTCCAATCAGTCCTGGGTCTCAGTGTGTGAAGCTGACTTTGACCGGCAGGATGCAGAGGTAGTCTGTGGTGAGCTTGGCTGTGAGGCTCCTGCAGCTCTACAGACCTGGGATA…
ENSSSAT00000215338	XM_045695973.1	PREDICTED: Salmo salar butyrophilin-like protein 8 (LOC123727296), transcript variant X3, mRNA	NP_079126.1	butyrophilin-like protein 8 isoform 1 precursor [Homo sapiens]	btnl8	0.8075	0.0958333	1.37708	0.16375	2.98099	5.17363e-08	2.70536e-05	CAAAAAGATACCAAACTGGGCGTGTCCGTGTATGGACGTTGTAAAAATATCCGATCCTATGTCTGTATTTGATTTGATATAATGTGGAATAGTTTTATTTAAAAAAAAATCTAAATTCTTTGGAATCCCTCTGGCTGTTATGTTTATGTTTTGCATGTTACTGTTAATAAAAAAATAATAAAAATAAATAAATAAAGATATTTATATTCCAAAAAAAATAAAAAATAAATACAAATAAAACATATCCGTTCCACACTCCATGTTGGAAGACCAAAACAGTATAGGTCGTTTTGATCCACCGGAAACTTTGTGAAGATTGCCCATTATTTCGCTTTTCTAAGGACGCAGAAAACGAATGCAGTGGTGAAATCTACTCAAAGTCGGAAGAGGTTGCCTGGG…
ENSSSAT00000087895	XM_014125576.2	PREDICTED: Salmo salar ankyrin repeat domain 27 (VPS9 domain) (ankrd27), transcript variant X2, mRNA	NP_115515.2	ankyrin repeat domain-containing protein 27 [Homo sapiens]	ankrd27	0.844583	0.104167	1.4625	0.18125	2.82926	4.72322e-07	0.000163369	GTAAATTATGGAGAATGGTGGTAGTGTTGACAGCATCGGTGGATTAGATGGTGACTTCTGTTTACCGCAAGTCTTTTGAAGAAGTGCATTTTGCAATGCGAGTCCGCAGGGTTTAGCAAATAGAGGAGCCAGAGATCCAGTTCCTTATGGCTGTGTATGATGAGAACCTCCTGAAGAACCCTTTTTACCTGGCGCTGGAGAAGCAGAGACCCGACCTGTGCAGCAGAGTGGCAGAGCTACATGGCATTGTTTTGGTGCCGTGCCGTGGAAGTCTAACCCTTAGTGCATACACAGCAGCCCAGTTTGAAACCTATGTTTTACACCCATCTGGAGAAGGGTATCAGACTGTAGATGGAAAGGAGCTGACCATCCAGGACAGCTTGGTGAGACTGGGCTTGG…
ENSSSAT00000159365	XM_014141037.2	PREDICTED: Salmo salar protein piccolo-like (LOC106569563), mRNA	NP_001103824.1	zona pellucida sperm-binding protein 3 isoform 1 precursor [Homo sapiens]	zp3	0.04875	0.00666667	0.0825	0.0141667	2.67784	2.75012e-05	0.00299894	CTCAATAAAGCTCCAGGTGTACGTGATTTTGTCTGCACAAAGGCAACCAATGGAACGTAAATGACAATCAACTTCACATTCTTCAGCACCTGTTTAATTAATCAGGTCTGGACAATAATCAAGCTGATTGCTGAATGGGGTGGGGCCTTTGTCAGACATCGTGGCTACAAAATGGTTTGACAGACTCTGTGGAAGAATTGACAAGAATAACTCATGTCCATTTGGAGTGATGGGGTTCAGGCAAGTGTATGCAGTGCTGCTGTTGGTCGTGGCTTTTGGCTGTGTTGTTAGTGATACTTGGGACTCCAGATGGTTTCATCCGAGATTGGGGTTTCTGCATGACGATGAAGTTTCAGCGCAGTTTGACTCTCAGAAGCCAGTGCAAGAAGAGCCTGTGGG…
ENSSSAT00000162065	XM_045719558.1	PREDICTED: Salmo salar NACHT, LRR and PYD domains-containing protein 12-like (LOC106591106), partial mRNA	NP_001264055.1	NACHT, LRR and PYD domains-containing protein 12 isoform 3 [Homo sapiens]	nlrp12	0.192917	0.0270833	0.333333	0.0475	2.55392	0.000104266	0.00733504	TTTCAGCCTTCCCGAAACCAAAGACAAACTCTGTACAGGATCTGAACTGTATAACCTTTTGCATGAGAACTTTCCTGACATGTAGGGAATTTAAAACTTGTAGTGTATTTGAGATGAATATAAAAAGGATTTTGAAGTTTGTAATATAGACTACTTCCTCTGCAAGAGCATCAGAAAATATTTGATTTCCTGTGTTGTGTTGATTTGAAGGAAAGACAGACAGACTCTGGGGTCAGTGCTCTAAAATGAGTCTCTCTGGGGAGAGAAAGGAGGGGGACCCTGCCTCTAAAATGAGTCTCTCTGGGGAGAGAGAGGAGGGGGGTCCTGCCTCTAAAATGAGTCTCTCTGGGGAGAGAGTGGAGGGGGGCCCTGCCTCTAAAATGAGACTCTCTAGGGAAC…
ENSSSAT00000038004	XM_045692120.1	PREDICTED: Salmo salar uncharacterized LOC123725648 (LOC123725648), mRNA	XP_047293567.1	mitochondrial enolase superfamily member 1 isoform X1 [Homo sapiens]	enosf1	0.74625	0.135833	1.29	0.23375	2.39831	1.05878e-07	4.98676e-05	CCTCCAGTTGCCTCAATCGATGACAAGTCAACCTCACGTGACTTGGGAAATGGTAGTAAGGTTTTTTTAATTTTTGGCAAACTTAAGTTCTTGCTGCCTTGTTAGCTATTGACACCAAGAAGTCATTAGGGGCTGAATGTTTTATTTAACTTTAGTATCAGGAAATATTCCAAAAGTGTGGAAAGCAGCTTGTGTGCTACCACTCCATAAGGGAGGGGATAGTAGTGATCTTGATAATAATCGATCAATTTCCAGGCTCCCTTGCTAAAATACTAGAATCATTGGTCAACAAACGGCTACGTTATTATCTATCTGTAAATGGTATTCTTAATGTCAATCAATCCAGATTAGAGGTCGACCGATTAATCGTCATGGCCTATTAATTAGGGCCGATTTCAA…
ENSSSAT00000087855	XM_014125576.2	PREDICTED: Salmo salar ankyrin repeat domain 27 (VPS9 domain) (ankrd27), transcript variant X2, mRNA	NP_115515.2	ankyrin repeat domain-containing protein 27 [Homo sapiens]	ankrd27	1.15875	0.201667	2.0025	0.345	2.39575	1.14758e-09	1.29171e-06	TGGAGAATGGTGGTAGTGTTGACAGCATCGGTGGATTAGATGGTGACTTCTGTTTACCGCAAGTCTTTTGAAGAAGTGCATTTTGCAATGCGAGTCCGCAGGGTTTAGCAAATAGAGGAGCCAGAGATCCAGTTCCTTATGGCTGTGTATGATGAGAACCTCCTGAAGAACCCTTTTTACCTGGCGCTGGAGAAGCAGAGACCCGACCTGTGCAGCAGAGTGGCAGAGCTACATGGCATTGTTTTGGTGCCGTGCCGTGGAAGTCTAACCCTTAGTGCATACACAGCAGCCCAGTTTGAAACCTATGTTTTACACCCATCTGGAGAAGGGTATCAGACTGTAGATGGAAAGGAGCTGACCATCCAGGACAGCTTGGTGAGACTGGGCTTGGGGTTCCAG…
ENSSSAT00000250784	XM_014165980.2	PREDICTED: Salmo salar beta-1,3-galactosyltransferase 6 (LOC106582684), transcript variant X2, mRNA	NO HIT	-	-	0.466667	0.0820833	0.79125	0.141667	2.38998	1.55558e-08	1.08743e-05	GTATGTCACTGCAGGCACTGACAGAGAGTAGATGGGAGGTGAAGAGAGGGAAAACACAGGTTGAGGAGACGTTAGTGAGTGTTTCAGATATAGAGTATCTCACTGCAGGCACTGACAGAGAGTAGATGGGAGGTGAAGAGAGGGAGAACATTCCAAAATCAAATATGCTAAATATGTGTATGGATTTGATTTGACAATAGTCCTGCTATAGGTCTAGTACCGGATGAGGAGGTGAGATCTACTTACAGGAGTAGCAGTCATCACTATTGTGGATGTCTTTCTGGTCTTCTCACCCATATAAAGGAGTGGTATGGTGATGCATATTATCAATGGCACTATATGAAAATGTATATTTTACTAACCGTCAAGGCAGGGCAGGCCTATTACTGGCAGAGAAAT…
ENSSSAT00000227843	XM_014142655.2	PREDICTED: Salmo salar endothelin 1 (edn1), mRNA	NP_001161791.1	endothelin-1 isoform 2 preproprotein [Homo sapiens]	edn1	0.534167	0.104167	0.91875	0.1825	2.21867	3.87224e-07	0.000138256	TTATCTTGGGCTGCACGTTGCTTGTCGGTGATTATTAACAAACAGCATTGTCTACGAATAAGTCAAAGGACAAAACTGTTTACACGCGACTGCAGGGGGCGAGGGGGGAGGTGGTAAGTTTAGTATATAAAGGGCAGAAGGTGCACATGTGGAGCCACTGACAGAACAGTGCAAGTGGAATGCTTTTGCACTCCTTTGTGAACGTACCTTGTAGGCGAACGTACGCAGTTGGCACCGTGTCGCTTTTTGCTGGCTTTTTGAAGCCTTTTCATTAAAAAGGGAATATTCCATTTTGTGAACAAGATTATTCTAACTGTACTAAAGAAATATAAAAAAATGGATTTTAGAATACTTTGCTCCATGTTGTCAATGATGTACTCTGGAATTTTACATGCAGTC…
ENSSSAT00000230132	XM_014149969.2	PREDICTED: Salmo salar sterol 26-hydroxylase, mitochondrial-like (LOC106574240), mRNA	NP_000775.1	sterol 26-hydroxylase, mitochondrial precursor [Homo sapiens]	cyp27a1	1.46958	0.302917	2.51167	0.525833	2.17275	4.54368e-07	0.000158814	TCTGAGAAGCAAAACGGCGACCCGTGCGTGTTATCAGCTAAGCTGGTCCCCAAGAAGTTAGACCCCTTCCTTACCCTCCTGCATTGCGTTGCCTGTCAAAATGAAACTGAACATTTCCATTGGCACTGGGACTCGCTGTTATCAACTCAACAGAAATGAGTATGCATATGCACTATTTAAAACTGGTACATAATGCGTTCTCCACCGCTCGCTTCTTCAAGGTTACTCATTGGACGATGGACTTCTACTCTGTTGAGCATAGTCTGTCTTGTGTTTCTGTTGTTAGCGATGAACCTTTTTTGCACATTTTTGAAACTATACAGATTTTTTACACTGATTGTAATACTTTTGCTTCTGTGTGTGGGTGTGTGTGTGCGCGTGTGTTGTATATGATTGACT…
ENSSSAT00000233906	XM_014184339.2	PREDICTED: Salmo salar Acidic leucine-rich nuclear phosphoprotein 32 family member A (an32a), transcript variant X1, mRNA	NP_006392.1	acidic leucine-rich nuclear phosphoprotein 32 family member B [Homo sapiens]	anp32b	0.18875	0.0483333	0.32625	0.0829167	2.06911	4.6131e-05	0.00422577	ATAGCAAGGCGGTAGAAACACCAAACACTTTACAACCACATCCGAGACAGAAGAAGGGAACATGGACATGAAAAAGAGAATTCACCTAGAACTGAGAAATAGGACGCCGTCGGATGTTCAGGAGCTGGTCCTGGATAACTGTCGGTCCAACGAGGGGAAGATGGAGGGCATAACGGAGGAGTTTGAGAACCTGGAACTGTTGAGTCTCATCAACGTGGGTCTCATCAACGTCTCAAACATACCCAAACTGGGGAAATTAAGAAAGTTGGAGCTGAGTGACAACAGGATATCTGGTGGTTTGGAGGTGTTGGCCGAGAGGCTGGTCAACCTCACACACCTCAACCTCTCCGGGAACAAGTTCAAGGACATCAGCACACTGGAACCACTGAAAAAACTTCC…
ENSSSAT00000055250	NM_001165318.1	Salmo salar exostoses (multiple) 1c (ext1c), mRNA	NP_000118.2	exostosin-1 [Homo sapiens]	ext1	0.844583	0.220417	1.46083	0.381667	1.89303	1.44913e-06	0.000363156	CACAATACCGGTATCGAATAATAACCTGTGCATTCATGTGGAGGTGATTTGCAAATGCTTGGTCGAGGAGTGAAAAGGAAATCGCCTGAGCGGGGAATTGTGCTTTGTTTCCCCCCGGTGAGGGAGAGACCCGGGAGACAGCGGGCGCCATGAGGCGGCGAGGAGGGCTTGAGAGAGAGGAGACATCGCCCTTCATCATCCTCAGCATCGGGCAGTGCAGGAAATGCACACACGCGCCACAGAGACTGTCTAGCAAGAGACAGGCTAACAGCACCCAATTCTGAGAGAGAGACGAGAGAGCGAAACAGAAGAGAGTGGATTCGACATCCATTTATTTATCCTCAATGGGCTTAAACTGGACTGGATCAGACTTGGAAGAGATGATGTCCAAGTTACCAC…
ENSSSAT00000080221	XM_014158366.2	PREDICTED: Salmo salar HtrA serine peptidase 1b (htra1b), transcript variant X2, mRNA	NP_002766.1	serine protease HTRA1 precursor [Homo sapiens]	htra1	38.1483	9.7625	65.2696	16.8592	1.8551	4.69267e-05	0.00427107	ATGTTTTGGTCGGTCATCTGCGCAACTTTTCTCCTTGCTCCTTTAGTTTGCGAGGCAAGAACCAAGCGATATGTCATCGGCTGTCCAGATAAATGTGACAAATCTCTATGTCCCCCGATCCCTGCGGACTGCATGGCCGGCGACATACTTGACCAATGCGACTGTTGTCCGGTCTGTGCGTCCGAAGAGGGTGAGGCATGCGGCGGCACAGGGAGATTAGGGGACCCGGAGTGCGGAGAGGGCATGGAATGCTCGATAACGGACGGCATTGGGGTCGGTGTGTGCGTCTGCAAAGGTTCGGACCCGGTGTGCGGCAGTGACGGGGTGTCCTACCAAAACATCTGCGAACTGAAGAGAGTGAGTAACCGGGCTCTGAAGCTGCAGCAGCCACCGGTCATC…
ENSSSAT00000137905	XR_006762532.1	PREDICTED: Salmo salar uncharacterized LOC123731429 (LOC123731429), ncRNA	NP_001333722.1	ankyrin repeat domain-containing protein 2 isoform e [Homo sapiens]	ankrd2	0.665417	0.17375	1.1375	0.302917	1.84395	1.59966e-09	1.71344e-06	GTGTTTTCTGGGAAAAGACTGGGCGTGTTTGCTTTGCATGGGTCTGGTGGTAACCTAGTTGGCGCAAAACAAAGAAATGCCTGAAACTATATCCCCTACATACTGGTCTTGACAAGAAGAAAAAAATATTTTTCACTGTTCAACCAATCCAGTAAATGTAGAGGAGGAGTTAAGATGGAGTGTCGCCTTGTTAACGTCCAAAAGTGGAAGTTGTGTCACAGGCTCTCAGCAGAGGCTAGGCACTTGCAGATCTCTCCTTAGAGGACAAATGGAATGGTTGAAAATTAGCAAACCCTGCAATACCCAGGGCAACGATCTCGCCCACTGGAAAGTCTTCCCCAGACAGTGGTTAGTACTTGCCCTTGCTCATGAAATATCTACTCTAGTGAAAATGGGCTT…
ENSSSAT00000243000	XM_014142041.2	PREDICTED: Salmo salar sodium bicarbonate cotransporter 3 (LOC106570077), mRNA	NO HIT	-	-	0.167083	0.0420833	0.29	0.0716667	1.84129	4.30056e-09	3.7579e-06	CCCAGACAACCATCCAAGAGTCACAATTGCCTCCAAAGCGATTGTTACATATTTTTAGTGCAAGATACAATGACAGAGAAACGCTTTGACTGAGAACTGGTGCCAAGTAGCCCTGTGTGCTTCAATTTTTTGTTTGTTTACCTTATCCATATGCATGCATGTCTGTCTCCCCTCCCTTGTTCTGTCTTGTTCCTCGCTGCATGTAGCTCATGTGACCTCAGCAATGTTAATATCTCTGAGGAAATGGCCAAAAGCGGGGCATGCAAAGCAGTGGCGTTGAGCGCCGACTTCGGCCCGTCTATGAAGCGTAGCCAAAGCCAGGAGAAGGTAGCCTGTGTTAGAGTCAACATGGACACTACCGAGGCAGGAGGAGAGAGTTCAGCCTTAGAGACTGCCTTG…
ENSSSAT00000185960	XM_045690469.1	PREDICTED: Salmo salar protein FAM83G (LOC106591573), transcript variant X1, mRNA	XP_016880442.1	protein FAM83G isoform X1 [Homo sapiens]	fam83g	0.101667	0.0258333	0.17375	0.0470833	1.82773	3.21739e-05	0.00330243	TGAATGTACTTGTGGTGTATCGAAACGAAAAGAACACAGTCGGTGTGATCGAGGCGTAACCTGCTACATTAAAGTAAATTCTGACTAAAAACTGGATCCCTTCTAGCCACGACCCAGACGGCCGGGTAATGGTGTTTCTAGGTTCTCTAACCGGACACTCCGCCCTTCAGTCCCCCGGTGAGGACAGCTTCCGTTACAGACAGACACGTTAGAGATTCTCCGCGATTTCGGGGATCATTAGCGGTTATTTATCCGGTCGTTTTATATTCGGAACATTTTTGGGGGGATTTTGGTTTATAAAAGGGAAAACACCACTTCTGGAAGAAACAACGAACAAGAGTTTTATCTCGAAACTGATTCAACTTTCACCCGTTTTCTGGAGGAACGGAACGGAACGGG…
ENSSSAT00000163193	XR_001323662.2	PREDICTED: Salmo salar uncharacterized LOC106583977 (LOC106583977), ncRNA	XP_047280263.1	syncytin-B-like [Homo sapiens]	loc124902201	0.293333	0.0754167	0.505833	0.129583	1.81855	2.96129e-06	0.000610742	CCAACTCAGAAGCTAGGATATGCATATTATTAACACATTCGGATAGAAAACACTCTGAATTTTCTAAAACAGTTTGAATGGTGTCTGTAAGTATAACAAAACTCATATTGCAGGCAAAAACCTGTGAAAAATAGATCAAAAAAAAATGTGAATTTTGTGACTGTACTATTTAGTGTCATTGTTTTATAGATACCATAGTGAGAAAGGATTCATTTCGCAACACCTACGGCTTCCACTAGATGTCAACGATCTTTATAAAGTTGTTTGAAGCGTCTATGATAAACAGAGAGCAAATTAGAATCCAAGGAAGTTGACATGTCATCACTTCATTTTTTTGCGCCTGCGCATAAATCTGAGAAACGTGAGTTTGTCATCATTTTTTATCTAGACATAGGATAG…
ENSSSAT00000172905	XM_045690885.1	PREDICTED: Salmo salar transmembrane channel-like protein 6 (LOC106564366), transcript variant X3, mRNA	XP_047291212.1	transmembrane channel-like protein 6 isoform X1 [Homo sapiens]	tmc6	0.0970833	0.0270833	0.165833	0.045	1.80736	1.97858e-05	0.0023548	AGGGAGCTGCCTTACTCAATGTCCACAGCACTCGAAGGAGCAGTTGTAGGAGGTTAACTACCTCGCTCAAGGCCAGAAATGCAGATTTTCCCACCTTGCCGGCTCAGGGATTCAAACCAATGACCTTTTGTTTACTTGCCCAGCGCTCTTAACCACTAGACTACCTACCACCCCTACTGTAGTCTATGGAAACTAAAGCAAACAGTTGGTGCAGCTTGTGGTTGTTTTACCTCTCTTGGTTCAATGCACCACTGATTGTAAAACATGCTCTGGATAAGAGCGTCTGCAGAAGGACTAAGATGTAAATGTGAGATAACAGTTCTCATGTGATGCCAAATACAGGCTGTGAAATGCTGGCTGCATGGCTGCAAATGGTTGCATAGTTGTCCATGCAATCTG…
ENSSSAT00000230578	XM_045718897.1	PREDICTED: Salmo salar nuclear pore membrane glycoprotein 210 (LOC106605922), transcript variant X8, mRNA	XP_047289860.1	nuclear pore membrane glycoprotein 210-like isoform X6 [Homo sapiens]	nup210l	0.0141667	0.00333333	0.0216667	0.0075	1.76396	0.000130463	0.00853603	CGCTAGGTGTGGAGGAGGAGGACAGGTGGGTGTTGGAGAGTGGTCGTCAGTACCAGGTGACTGTACGAGTTCACGACCAGGAGGGTCACACAGCACACCTGGCACAGAATGTGGTGATGACCGTGGACTTCTCTGATTGGCTGTTCTATGTCCTGGAGACTTCCTCTAACAGTTCCTACCATGTACTGGAAACACGAGGGTCTGGGCACACTACTATACGAGCTGCACTGTTCACTGTGCTCACTGAGGATGGCCGAGCGTTGCCCCTGATACCACCAATCAGAGCAGAGCAAGAAGTTGAGATCTACGAGCCCCTCACCCTGCAGCCCCGCCTCCTTGTGTTTCCCTGGCAACCTGAGGGACAGCTCTATCAGCACCACTTGCAGGTAGAGGGTGGCA…
ENSSSAT00000122341	XM_014132816.2	PREDICTED: Salmo salar 6-phosphofructo-2-kinase/fructose-2,6-bisphosphatase 4 (LOC106565557), transcript variant X2, mRNA	NP_004558.1	6-phosphofructo-2-kinase/fructose-2,6-bisphosphatase 4 isoform b [Homo sapiens]	pfkfb4	0.814167	0.230833	1.40458	0.400833	1.75532	4.78228e-05	0.00432686	AGCAATGGGATTCAGGGTGTATGTATGACCAACTGTCCCACCCTCATTGTGACGGTGGGCCTCCCAGCGAGAGGGAAGACCTACATCTCCAAGAAGCTGACCCGCTATCTCAACTGGATTGGTGTGCCGACCAAAGAGTTCAATGTGGGTCAGTACAGGAGGGAGTGTGTGAAGATCTACAAGTCTTTTGAGTTCTTCCATCCAGACAATGAAGAGGGGCTGAAGATCAGGAGGCAGTGTGCACTGACGGCGCTGAAGGATGTGCACCAGTACCTGACTGTGGAGGGGGGCCAGGTGGCGGTGTTTGATGCCACTAACACCACCAGGGAGAGGAGATGGACCATCACCAGGTTTGCAAAGCAGAACAGCTTTAAGGTGTTCTTTGTGGAGTCTGTGTGT…
ENSSSAT00000165598	XM_045701448.1	PREDICTED: Salmo salar uncharacterized LOC106591393 (LOC106591393), transcript variant X2, mRNA	NO HIT	-	-	0.45875	0.129583	0.793333	0.227917	1.73919	9.09154e-06	0.00139468	AAAAAGGGGGGTGTGTCTCTGCATGGATGGCTTTTGAAACCAGAAAAAGTGTGTGTAAGTTTGTTTAGGATTGGGTGCGTCTCTTCAATTGGGCTAGGCACTTTCAATTTTATTACCACACGAGCCTTTCAAATACGTATTTATATCACCCCTCAAGCATTTGGGGGCTAAAAAGTGAAAAAGCCCAGGCATAAGATATCGGGTCTAGACGGCCTCCTATGGGTTTAAAACATATGTTATTTTCTAATCAGCGCCCCCCAAAGCTGTGCTATGAAGCATAAACGCAATATCTGCAGACCGAATATGTCGAGACACCCGCCTGTGGTTTTTGGGTCTCTAGACATTCGGGGGTACTTTATATGACCCTTTTAGGCATACAGGATGTCGACCGAAAAAACG…
ENSSSAT00000088694	XM_014142091.2	PREDICTED: Salmo salar small conductance calcium-activated potassium channel protein 2 (LOC106570095), mRNA	NP_740752.1	small conductance calcium-activated potassium channel protein 3 isoform b [Homo sapiens]	kcnn3	0.725	0.205	1.245	0.356667	1.72694	1.22679e-05	0.00168078	ATGAGTGAGTCCACTACATGTTTTCCCCTACAGAGCTCCATATACTCCGTGGCTATGAAGTCTATTATCAGCCTGTCCTCTCTTATCCTGCTGGGCCTGATCATTGCCTTCCACATCTGTGAGGTGCAGCTCTACATCCACGATAACGGAGCAGAGGACTGGCGAATCGCCATGACAATGGAGCGGGTGACCCTGATCGCCCTGGAGCTGTTTGTAGCGATGGTGCACCCATTCCCAGTGGGTCTCCCATTGTCATGGCAAGCCATGTCCCCCACGCTGTCAGAGACGGAGCTCGAGATTGTGCTGGCTCTGCCCATGTTCCTGCGACTCTACCTCCTGGGTCGTGCCTTGATGCTGCACAGCCGACTCTACACAGACACGGCCTCGCGCAGCATTGGC…
ENSSSAT00000246307	XM_014195783.2	PREDICTED: Salmo salar solute carrier family 13 member 2-like (LOC106602849), mRNA	XP_011523754.1	solute carrier family 13 member 2 isoform X3 [Homo sapiens]	slc13a2	0.185417	0.0529167	0.319583	0.09125	1.68095	0.000149089	0.00942058	CTCACTTCTCCTATCCTTTACCCTTCCCTCCCTCATTCTCATTTTCCTATATCTCTCTCTCACTCTCTATGATCACCCTCCCCTTGTGGTTGAGTTAATGTTTAATACTTTCTCTGTGATATAAACAGTAAATGACAGTCTTATTAGGCACATGTCCTGCTACGCTGTCAGCCTGGAGCACACCTTTCCCACTACCTTACCAGTAGCTAACCTGAGGCTTACCTGTATTTGACCTGTGGCTCAGCCAGGAGTGCAGATGTACCTTTCTGTTCACTGCTTTCTGGGTTACTTTTTGGTTCCCTGAAGTTTGAGCTATCTGGTGCCCAGCTGTATACCTGACCAAACTGTTTTTCGTGTTACCTGTGGGTTAGTAGTAAGTTAACGCTAGGTTACCTGTGG…
ENSSSAT00000165910	XM_014151086.2	PREDICTED: Salmo salar zinc finger protein OZF (LOC106574953), transcript variant X1, mRNA	XP_047279168.1	zinc finger protein 658 isoform X1 [Homo sapiens]	znf658	0.454583	0.132083	0.776667	0.226667	1.68052	3.22778e-07	0.000121105	GCAGAGCAGGCAACAGATGGCACACAGACAGCAGAGTTGGGGACAGATATGCAGGGACAGACTGGCAGAGACAGGGAGTCACAGGGGACCCGTGAACATTAGCTCCACATGCTGTTTGTACTTACGCCATGCATCGGATTATCTCTGTGGAAGGCCAAGAAGATCATCAAGCACCTCAGCAAGAACCTCAGCTACTCGAGACACGGCCTGTTCACCCTGCTACCATCTATCAGGTGGAGACAGTACAGGTCGACTCAGATTAAGTCTGAAGCCGGTAACATCAACAGTGAAGACAAACCCAGCCTGCCTCTCTCCTTCCACACTGGGTCCAAACCTACAGTCACTCGGTCCTGATTGTGACATTGGACCCCAGTTTGCACTGCAGGATCCAGAGATGGC…
ENSSSAT00000240795	XM_045698544.1	PREDICTED: Salmo salar oocyte zinc finger protein XlCOF6.1-like (LOC106593768), transcript variant X4, mRNA	XP_047295407.1	zinc finger protein 665 isoform X6 [Homo sapiens]	znf665	0.37875	0.110833	0.649167	0.193333	1.66853	0.000103019	0.0072627	AAGAAAGCGCCAGAACGATGCAGTCAAGAATATAACCTTCGTGTCCGTTTCAATTTATTACTACAAACCGACTCAGATTAAGTCTGAGGCCGGTAACATCAACAGTGAAGACAGACCCAGCCTGCCTCTCTCCTTCCACACTGAGTCCAATCCTACAGTCACTGGGTCCTGATTGTGACAGCGGAGCCCAGTTTGCACTGCAGGATCCAGAGATGGCATCATTGAAGCTGGAAGACTGCAGTCAAACACTGGAGCTGAATGTCAACATTAAAGATGAAGAAGAGGAGGAAAAGATTGGGAAATCTGTTTCTCATGGCCAACTAGAATTAAGTCCAAGTCCGGTAACATCAACAGTGAGGACAGACCCAGCCTGTCTCTCTCCTTCCACACTGAGTCCAA…
ENSSSAT00000203557	XM_014158365.2	PREDICTED: Salmo salar HtrA serine peptidase 1b (htra1b), transcript variant X1, mRNA	NP_002766.1	serine protease HTRA1 precursor [Homo sapiens]	htra1	35.8346	10.5904	61.1792	18.2667	1.6515	2.17741e-05	0.00254133	CAGTACGATGCCATGGAATACTGACGTAGAGATTAGGGTTCTCAGAATCATGCAATAACATTAACGGACGTAACATGCTGTAGGCGTATGCCTGGCCCTTACCCAGACCCAGACCATCAACAAATCAACGACTGCAACCCCAAATCTTTGAACTGAACTATGATAACCTTTGCTTTCTCTTCATCACTTTCCCGGCTGTAAATTCAACTTCTGAGGATTCTATCATTTGTTTTACACTGCACCAAGCATCTATAGTGGCTTTTGTTTTACGTAACCAGATTGTTGAACATTGATAGTCTGGCAAAGGAAAAATCAATGATCAAAGAGCATGCAATTGCTTTGGGCATCTTTGAATTTCCCCAACAATAATTTGGCCTAGTCCAGTGCAGTAATTGAATC…
ENSSSAT00000171739	XM_014196878.2	PREDICTED: Salmo salar cyclic nucleotide gated channel subunit alpha 2 (LOC106603333), transcript variant X2, mRNA	NO HIT	-	-	0.0729167	0.0233333	0.124583	0.0395833	1.61869	0.000109436	0.0075547	AGGAGATGGCACGTGGGTACCTGCTTCTATAAACCAATGAGGAGATGGGAGAGGCAGGACTTTCAGCGCGATCTGCGTCAGAAATAGAACTGACTACACCGCGATGCGAGCGGTGTAGTCAGCCTGTAAGCCATCTATACTTACAGAGTAGCACTAACAAGGTTGTACAAAACGTCCAAGTTGTGAAAGGCTTTGAAGAGGCCAACTTGCTGAGGTTCCTGTTTGTTACTTAGGCGAGCCAAGCTGCCATGTGTTGGTTCTCCAGGCCTTCACGGCAGGAAGCCTAGGCTGCAGGCAGAGACAACTGCCTTCCACCCCCAGGTTACTGGGTCTGAGCTCAGAAAACGAAGCGAGGCTAGCACTGGCGATTTAAAAAGAACTGTCAACATTGTCCATGTT…
ENSSSAT00000180821	XM_014196878.2	PREDICTED: Salmo salar cyclic nucleotide gated channel subunit alpha 2 (LOC106603333), transcript variant X2, mRNA	NO HIT	-	-	0.0729167	0.0233333	0.124583	0.0395833	1.61869	0.000109436	0.0075547	AGGAGATGGCACGTGGGTACCTGCTTCTATAAACCAATGAGGAGATGGGAGAGGCAGGACTTTCAGCGCGATCTGCGTCAGAAATAGAACTGACTACACCGCGATGCGAGCGGTGTAGTCAGCCTGTAAGCCATCTATACTTACAGAGTAGCACTAACAAGGTTGTACAAAACGTCCAAGTTGTGAAAGGCTTTGAAGAGGCCAACTTGCTGAGGTTCCTGTTTGTTACTTAGGCGAGCCAAGCTGCCATGTGTTGGTTCTCCAGGCCTTCACGGCAGGAAGCCTAGGCTGCAGGCAGAGACAACTGCCTTCCACCCCCAGGTTACTGGGTCTGAGCTCAGAAAACGAAGCGAGGCTAGCACTGGCGATTTAAAAAGAACTGTCAACATTGTCCATGTT…
ENSSSAT00000161326	XM_014134199.2	PREDICTED: Salmo salar proline-rich receptor-like protein kinase PERK10 (LOC106566297), transcript variant X2, mRNA	NO HIT	-	-	0.0795833	0.0258333	0.135417	0.04625	1.59402	1.70191e-06	0.000408724	GTAAAGATAAACCCTATTTTTAAACCTTGACTTTGTCTCATCCGTTATTGAACTTGGACAGACAACAGGTTTGGTCTGGGCGGGGTGTCTGTTTGTTTGATAGAAGATATGAAGAGTGACCGGAGGACATGTGAAAACTTAATGGAGAATTACTGTCAACCTCTGCACTTTATCTTTTGAACCATCGTGACAAATACTTAGAACAGGGTGTCCTTTCATACACTCCGGTTTATGTTTGATGAACATTTGGTTGACTGAACTGTAACCTCACTGTGAAACCACACACTCAACACCTGGTCAAAAGAATACATGACTCATTTATATCGACTGTAGTCTAGTTCATCTGCTATTTTTAAACAGTAAACTGATTCTGAGGACAAACTCCAAAAATGTGAACTT…
ENSSSAT00000206068	XM_014134199.2	PREDICTED: Salmo salar proline-rich receptor-like protein kinase PERK10 (LOC106566297), transcript variant X2, mRNA	NO HIT	-	-	0.0795833	0.0258333	0.135417	0.04625	1.59402	1.70191e-06	0.000408724	GTAAAGATAAACCCTATTTTTAAACCTTGACTTTGTCTCATCCGTTATTGAACTTGGACAGACAACAGGTTTGGTCTGGGCGGGGTGTCTGTTTGTTTGATAGAAGATATGAAGAGTGACCGGAGGACATGTGAAAACTTAATGGAGAATTACTGTCAACCTCTGCACTTTATCTTTTGAACCATCGTGACAAATACTTAGAACAGGGTGTCCTTTCATACACTCCGGTTTATGTTTGATGAACATTTGGTTGACTGAACTGTAACCTCACTGTGAAACCACACACTCAACACCTGGTCAAAAGAATACATGACTCATTTATATCGACTGTAGTCTAGTTCATCTGCTATTTTTAAACAGTAAACTGATTCTGAGGACAAACTCCAAAAATGTGAACTT…
ENSSSAT00000170877	XM_014184339.2	PREDICTED: Salmo salar Acidic leucine-rich nuclear phosphoprotein 32 family member A (an32a), transcript variant X1, mRNA	NP_006392.1	acidic leucine-rich nuclear phosphoprotein 32 family member B [Homo sapiens]	anp32b	0.420417	0.128333	0.720833	0.222083	1.5923	4.75926e-05	0.0043119	ATAGCAAGGCGGTAGAAACACCAAACACTTTACAACCACATCCGAGACAGAAGAAGGGAACATGGACATGAAAAAGAGAATTCACCTAGAACTGAGAAATAGGACGCCGTCGGATGTTCAGGAGCTGGTCCTGGATAACTGTCGGTCCAACGAGGGGAAGATGGAGGGCATAACGGAGGAGTTTGAGAACCTGGAACTGTTGAGTCTCATCAACGTGGGTCTCATCAACGTCTCAAACATACCCAAACTGGGGAAATTAAGAAAGTTGGAGCTGAGTGACAACAGGATATCTGGTGGTTTGGAGGTGTTGGCCGAGAGGCTGGTCAACCTCACACACCTCAACCTCTCCGGGAACAAGTTCAAGGACATCAGCACACTGGAACCACTGAAAAAACTTCC…
ENSSSAT00000216555	XM_045705904.1	PREDICTED: Salmo salar serine/threonine-protein kinase Nek1-like (LOC106584204), mRNA	NP_001361352.1	serine/threonine-protein kinase Nek1 isoform 8 [Homo sapiens]	nek1	0.724583	0.227083	1.22625	0.39125	1.56469	6.45447e-05	0.00524653	ATGGACAACTATGAAAAGGTGAGGAAGATAGGGGACGATGGAAAACAGTATGTCATCAAGCAGATCGGCATCTCCCGGATGTCCAGTAAAGAGAGACAGGAGTCCCGGAAAGAGGTGGCTTTTCTGGCCAACATGAGCCACCCCAACGTCGTCCAGTACAAAGAGTCCTTTGAAGAGTGTGGATGTCTGTACATCGTAATGGATTACTGTGAGGGAGGAGACCTATTCAAGACGATCAACTCTCAGAAAGGAGTGCAGTTCTCTGGGGAGCAGGTACAAAAAAAACAATGGAGGCACCAAGCAGATGAAACTCACCTGAAAGCCATGGTTCAGATGAATGAAGCACAAAAAAGACTTACGTTTCCGTAGCAACAGACTGATTTTTGTCATGGAGGGAGC…
ENSSSAT00000010525	XM_014184360.2	PREDICTED: Salmo salar ectonucleoside triphosphate diphosphohydrolase 5 (inactive) (LOC106592979), mRNA	NP_001369186.1	nucleoside diphosphate phosphatase ENTPD5 isoform 1 precursor [Homo sapiens]	entpd5	0.0825	0.02625	0.140833	0.045	1.54653	0.000127349	0.00838182	AAGCTGCTGCCACTGCATTTTACAGTCCACCACGAACACTCTGCTAACATGGAAAACCTCCTGCCCGAAAACCTCCTGCCTGAAGTTGTGCCTGAAGTCTTGCCTGAGGTCTCCCAACCTGTCAACAGCCGCACTTTCTATGGGATCATGTTCGATGCTGGGAGCACAGGCACCCGGATCCACATCTACAAGTTTATTCAGAAAGACCCTGTTGAGCTGCCAGTTCTGGACAATGAGATGTATCATGCAGTGAAGCCTGGTCTGTCTGCATATAAAGATAAGCCTGAAGAGGGTGGGAACACGATCAGAGCGCTGCTGAAGGTGGCCAAGAAGACGGTGCCAGAGCATGAGTGGAAGCAGACCCCGGTGGTCCTGAAAGCCACAGCCGGGCTCCGCCTC…
ENSSSAT00000210342	XM_014159534.2	PREDICTED: Salmo salar armadillo repeat-containing protein 1 (LOC106579535), transcript variant X2, mRNA	NO HIT	-	-	0.0608333	0.0204167	0.105417	0.0345833	1.50331	5.84682e-06	0.00101913	TTTTAATTTAAACCAACAAAAATAGCTTCTTAGCAAAGAACAATTTCTCAAGCAAGAATTTTGCTAGGACTGAGAGTGGTCAGGGGGTGGGGAAACTGAAAAGTAGATGTTATTGGCAGAGAGGTTTGGAACTCATCGTAAAATAGCTAGGTGGGACAACCACATATCACAGTCATAGTAAGTACATTTTTCCTCAAAGTTGCTATCATCCCTTGTATGATCTAAATTGATATTGTTTTATGATGATACCATCTATCTTTTCATATTTGTGCAAATCTTTCTAAAACATTAAATGGACACAATTCAATCGGTATCAAGAGGTTAGAATATGTACTGTATGCTATGAGAATATGTTGAAGGCTAGCTGTATTGGGTGCAGATGACTGAACTGCTCACTTT…
ENSSSAT00000237896	XM_014159534.2	PREDICTED: Salmo salar armadillo repeat-containing protein 1 (LOC106579535), transcript variant X2, mRNA	NO HIT	-	-	0.0608333	0.0204167	0.105417	0.0345833	1.50331	5.84682e-06	0.00101913	TTTTAATTTAAACCAACAAAAATAGCTTCTTAGCAAAGAACAATTTCTCAAGCAAGAATTTTGCTAGGACTGAGAGTGGTCAGGGGGTGGGGAAACTGAAAAGTAGATGTTATTGGCAGAGAGGTTTGGAACTCATCGTAAAATAGCTAGGTGGGACAACCACATATCACAGTCATAGTAAGTACATTTTTCCTCAAAGTTGCTATCATCCCTTGTATGATCTAAATTGATATTGTTTTATGATGATACCATCTATCTTTTCATATTTGTGCAAATCTTTCTAAAACATTAAATGGACACAATTCAATCGGTATCAAGAGGTTAGAATATGTACTGTATGCTATGAGAATATGTTGAAGGCTAGCTGTATTGGGTGCAGATGACTGAACTGCTCACTTT…
ENSSSAT00000246388	XM_045694931.1	PREDICTED: Salmo salar rho family-interacting cell polarization regulator 2 (LOC106570560), transcript variant X5, mRNA	NP_001273374.1	rho family-interacting cell polarization regulator 2 isoform 3 [Homo sapiens]	ripor2	0.08125	0.0270833	0.140833	0.0470833	1.49121	0.000148617	0.00940865	ACCACACGCACAAACACACACACACACACACCACACACACACGCACACACACCACACACAACAAGTGTACTTGAATTCTCTCGCTTTCACACAGGAAATTATGAAATCATCTGTGTTGATAAAACTCGGTGGTGGTAGTGGTGAGGGCTTCCCACACACACACACACACACACTCTCACACACACTCCCGTCCATCCATCCATCCCCACACACACAGGCCTGGTGCAGGGAGTGATCAGGCAGACGAAGAGCAGCTCTCAGTCATTGTCTGCCTGCCTAGCTTCTCTACTCAGGCTGGATCTGATTCCTGACGGGGAGCGGCCATCCATCACCCGGAGCAGGAAGAAGAGGCCAACACAGCTCTGATTCAATTTTACACTCGAGTCACCCGGTCGCACA…
ENSSSAT00000083079	XM_045694931.1	PREDICTED: Salmo salar rho family-interacting cell polarization regulator 2 (LOC106570560), transcript variant X5, mRNA	NP_001273374.1	rho family-interacting cell polarization regulator 2 isoform 3 [Homo sapiens]	ripor2	1.39625	0.450417	2.40542	0.779167	1.48323	2.55664e-07	0.000101668	AGAGAACAATCTGAAACGGGGAGGTTTTATCAGTACTCCCTGAACTTCCAATAAGAAACACTTTTCTGTTGCAGAAGGTTTTGCTACGGCGTATCCTTATGAACAGGACCCCACGCTTTGAGGGAGGGGCTTGTCTCACTGGAGTGTCATCCCGCGTCCCAGAGATCATGGCGGCCGGAACGCACTCCCCTGGGGGACCCAATGGGATCATCCGGAGCCAATCCTTCGCCGGCTTCAGCACGCTACAGGAGAGACGCTCGAGGTGTAACTCGTTCATGGGGAACTCTGCAGTGCAGAAGAAGCCCACATCCAAACCAAAGAAGCCCCATCTGTCAGGGCACAAGGCCAGCAGCGGCTCCAGAGAGCCCAAACCCGAGAGGGTGGAGGAGGTGTATGGAG…
ENSSSAT00000178234	XM_014206439.2	PREDICTED: Salmo salar claudin domain-containing protein 1-like (LOC106608498), mRNA	NP_063948.1	claudin domain-containing protein 1 isoform a [Homo sapiens]	cldnd1	0.477917	0.161667	0.820417	0.279167	1.4721	1.20704e-08	9.00673e-06	TTATCTTCGAGCTATGAGTAAAACTATAATACCCAGCATTCCACTGCCGCCTGCCGGAAAAGGAAAACGCATGGATGTATGTGTTTACAATCTTTCTTAACAAGCTTAAGTTCGCAGGTGCTGTTCCTCATGAAACAAGTGTAGGCGATACCGGCAAAAGAAAATAATGACACATGTATTATTCGCTACTACTCATTTAGTACGATATAACAGAATGTGTTTGTTTCGTACTTGTAGAACAGGCGGGGAAGCCAAATAATCTGTCGCATCGTCAGGCCACCCACCCACCATATGCAGCAGTGATTTTTAAGAAGTGGGACAAGCGAACAGATGGCGCATCTAGGCTGCGCGCGACAGGGACACCTACAGTGTTGAAACAGTGTTGGATATGAACAAGGG…
ENSSSAT00000163567	XM_014146672.2	PREDICTED: Salmo salar pancreatic progenitor cell differentiation and proliferation factor a (ppdpfa), mRNA	NP_077275.1	pancreatic progenitor cell differentiation and proliferation factor isoform 1 [Homo sapiens]	ppdpf	2.83542	0.960833	4.84625	1.66417	1.47095	4.18797e-06	0.000796468	GCGTCATATCCTCCACTGTATAAAGCTACCTGCTTTTCGCTTTTCAGTAGCCTGCCTATTCCTACACGAACCACACCATAAAGACCTTGAAGGGTCCTTTCAGAGAATATACCCACAAATAGGCAATAATAGTCCTTTAGTGTAATTCACTGATCTTTGCCAACCGACCCTCATCCTCAATCCTTTGTTGTTTTTCAGCATCACCAACGCCAAATAAAAAGGTTTCCCATCTTCCATCTTTGAGCGTTTTTGAAGGAAAGGTCGAAGAAAATGGCAGCAATTCCATCTACCGGCTCTCTCATCGCCACCCATGATTACTACAGAAGGCGCATAGGATCCACCTCTAGCAACAGCTCTTGTGGCAGTTCTGAGTACGCTGGCGAAGTCATTCCACACCCC…
ENSSSAT00000007538	XM_045718695.1	PREDICTED: Salmo salar hormone-sensitive lipase (LOC106605704), transcript variant X2, mRNA	NP_005348.2	hormone-sensitive lipase isoform 11 [Homo sapiens]	lipe	0.538333	0.17625	0.934583	0.30375	1.46261	1.41759e-05	0.00186789	GGGGAGGAGACAGGTTAAAGAAGGATTTTTAAGCCTTGAGACAATTGATGTGCGGTTTGTGTATGTGTGCCATTCAGAGGGTGAGTGGGCAAGACAAAAGATTGATGGACACCAAGGCGGTGTTTACTGCCCTGTACAGTGTGTGTGAGGAGAATGCTACGTTCTTCTCTGAGGGTGCTAAGGGGGCCCAGGGTGGCGCGGCACAGCGGCTGGTGGACACCATGACCCTGATCCAGGAGCACGCCCGCAGCCTGGAACCTGTCATCTCTGGCTTTGCTGCTGTCTACCATCACTTTGACTTTGACCCGCACATACCAGCCAACGGATACCGCTCTCTAGTCAAGGTGGTGCGCTGCTGCATTCTCCACATCATCCACAAGGGGCGCTACATCTCCACCA…
ENSSSAT00000233812	XM_014137279.2	PREDICTED: Salmo salar uncharacterized LOC106567691 (LOC106567691), transcript variant X2, mRNA	NO HIT	-	-	1.03333	0.3425	1.77167	0.590833	1.45286	2.71447e-06	0.000575935	CTGACTTTTATGAAATGCCTACGTTTTTCTTGTGAATGTGTTATGTATGGGTTATGAAGGTGTCATGACATCATTATGTAGGTACCCTTGAAATAAAGTGTTACATACCCCTCTCTCAAACAGAAAAGCAACATTGGCATCTTTCCTTATTTTCTATTTCCTCTGTGTTAGATCTTAGCTATAGCATGCTGAGTTTTCCTTGGCTTGTCACCCTCTTCCTGTGTAAAGGCTGTTGTTGGAAACATTAAGTAGGTCAACGGCAGCAATAGAAAATAGGAAGCTGCTTTTCTCTGTCAGTTTCTTGGCTTTGTTGGCGGGCCAAACAAGCAAAGAATGGGCTCATCAAAACACGTTCCCCCACCTCGCGGCCGGCCACCCTCCCGGCCCTCCTGCGGAGCG…
ENSSSAT00000093244	XM_045695967.1	PREDICTED: Salmo salar voltage-dependent L-type calcium channel subunit alpha-1D-like (LOC106571974), transcript variant X4, mRNA	NP_001122312.1	voltage-dependent L-type calcium channel subunit alpha-1D isoform b [Homo sapiens]	cacna1d	0.352917	0.123333	0.606667	0.212917	1.41046	1.04067e-09	1.19157e-06	TTTGTGGTGTAGGCTACTCTCTGGGGTTCTGTAGGATTTATTAAACGTTGTTGTTGAATACTTTGGTTGATCGTTTATTGTTACACTTTTTGATATATTTTTTACTGTGTTGAAATTAAAACGGCGTTTCAATGTGGATAAGAGGATGCAAGAAGCAGAGGAACAGCCCGAAGGGGCACAGTATGCCAGCAGCAACAGAGCCCATCCCTCTGGTGACACGTCGGCCCTCGGGTCAGAAAACCCCTCCCACCCACAGCCTGAACCCTGCCCCCAGACCGGAACTATCTCCTGGCAGGCCGTGATCCATGCTGCTCGTAACGCCCAGGGCGACGCTCCCCAGAGCATGAGCGCCCGCCCCTCTGTCCCTGGGGCCACACCCGCCCCGGTGGGCTCACTGTC…
ENSSSAT00000222833	XM_014148450.2	PREDICTED: Salmo salar CD9 antigen-like (LOC106573420), transcript variant X1, mRNA	NP_001760.1	CD9 antigen isoform 1 [Homo sapiens]	cd9	2.85667	1.01542	4.82333	1.75583	1.39096	1.01258e-07	4.80327e-05	AGCCAATGTAGCCAGAGGAGGACAGAAAATAGCTCTCTTCTGGCTACACCTTGGTGCTAGAGGATGCTGTAGAGAATACTGTTGATCTTCATTGCAAAACAGTGTGTTTTAATCAGGTATTTGGGGACTTTAATATATTTAGTATGGTTTTATCTAAAAAATAACATTTTGACGTTTCATTATTTGTAATATTTCTTAAATTCACTGAGTATGGTGGTCCTTCCCTTCCTCCTCTGACTGAGGCTACAAGAGACAGCGACAGAAGGGGACGCTGGCCCTTTAACAACAACCAAAGAAGTAGGCTATCACATACATGTTTGTTTGTTTGTGATAATGTGTGATGGAGAATTGTCTTTCGGGACGATGTTAAAGCAGCCAGCCCACCAATATCAGTGCTCG…
ENSSSAT00000141946	XM_045693823.1	PREDICTED: Salmo salar solute carrier family 27 member 6 (slc27a6), mRNA	NP_054750.1	long-chain fatty acid transport protein 6 [Homo sapiens]	slc27a6	4.25708	1.51	7.30875	2.62542	1.38955	7.60551e-06	0.00121414	GGTTGATATTCTTGACAACGGCAAGAATGTTGACTTAGGTCTTTACACATTTTGCTACAACCTGTCAGACTGGAGCGTACGTAACGTGCTCTTGTAAGGACACTCCCCTTTAGCGGTTAGTTGTACAACAAGAGTCACATGGTTCCATGTGCGTTTCATAAGTTCAGAGAGCCAGCTAAGACTTGAACTGAATTCGCTGCTCTCCTTTACATCATTTTCTTACAATGCATTGCTCGGGACAGTGACATCCACGGCGTCTCTAACATTGTCTTATTCTAGAATTTTCTAAGGAATTGGTTTGGAACCTGCGCGATGTTTTTCTCGTTGGGATGGGTGACAGCTCTCGTGGCTGGTATTTTCGCCCTGCACGTTGTACAGAAACTGTGTTTCCCTTACTTT…
ENSSSAT00000179967	XM_014205585.2	PREDICTED: Salmo salar F-box only protein 30-like (LOC106607997), transcript variant X2, mRNA	NP_115521.3	F-box only protein 30 [Homo sapiens]	fbxo30	0.33125	0.12125	0.569583	0.21	1.36626	3.1813e-08	1.8213e-05	GTTTAGAGGGCGCCGCAGCAGACAGACACACAAGGCAAAGGGAGGTTGATTGAAAGAAGAGAAAAAATGTATAGAAAAAAGTAGTTTATACCCAGCTGTAACACTGTAAGATAAACGGGAAAATAGCTATGTTTCTTTAGTCGTAGAGTTTGAACAACCGGTTTACATCAACTCCACGGTACTGTAGTAGAGCTGCTGACTCTCCCGGTCCCACCACCACTCCCAGCTCCACCTTACAACACTCTAAATACTCCACTCCCTGCCCTCTTAAAGATGGAGCAGCAACATATCCGCTGTGTGACCTGCCTGAGTCAGAGGTGCATGACCAGGCCAGAACCCGGTATCTCCTGTCACCTGCCCCCTAGTCTGTGGGGCCATTTTCCACTCCTACAAAGGGCC…
ENSSSAT00000189845	XM_014134198.2	PREDICTED: Salmo salar proline-rich receptor-like protein kinase PERK10 (LOC106566297), transcript variant X1, mRNA	NO HIT	-	-	0.116667	0.04	0.19875	0.0725	1.36533	8.83444e-06	0.00136199	CTTGGAGAGAGCAAGCCAAGAATCCCTACCCTCCCTCCCTCCCTCCCTCCCTTAGAGAGAGCAAGCCAAGAATTACATACATACTACATTCTTCTTCCTGGTTCAGGTTCCTGAGATATCAGACTGACCTAATGAAGCACTCACAACTCAACTGAACATTGGGATAGTTTTAAAGAATGATATCAGACCTGCAAGGAAATTGAACCGTCGACCGGGCTGACCAGAAGCAACATGACCAGTGTTAACTCCCCCGCCTGCCTCCTGGCTCGTAACCAGTTCTATAGAAACACAACAAGCCCTACAGAGAGTATAAAGCCTAATGCAGTCTACAGCCTCTCTGATTGGTCGATGCTACAAGTACTGGTCTGGGTGACCATGTCAACACAACCAGGGTTCCCA…
ENSSSAT00000240448	XM_014134198.2	PREDICTED: Salmo salar proline-rich receptor-like protein kinase PERK10 (LOC106566297), transcript variant X1, mRNA	NO HIT	-	-	0.116667	0.04	0.19875	0.0725	1.36533	8.83444e-06	0.00136199	CTTGGAGAGAGCAAGCCAAGAATCCCTACCCTCCCTCCCTCCCTCCCTCCCTTAGAGAGAGCAAGCCAAGAATTACATACATACTACATTCTTCTTCCTGGTTCAGGTTCCTGAGATATCAGACTGACCTAATGAAGCACTCACAACTCAACTGAACATTGGGATAGTTTTAAAGAATGATATCAGACCTGCAAGGAAATTGAACCGTCGACCGGGCTGACCAGAAGCAACATGACCAGTGTTAACTCCCCCGCCTGCCTCCTGGCTCGTAACCAGTTCTATAGAAACACAACAAGCCCTACAGAGAGTATAAAGCCTAATGCAGTCTACAGCCTCTCTGATTGGTCGATGCTACAAGTACTGGTCTGGGTGACCATGTCAACACAACCAGGGTTCCCA…
ENSSSAT00000093063	XM_014196647.2	PREDICTED: Salmo salar beta-taxilin (LOC106603250), mRNA	XP_047274209.1	beta-taxilin isoform X1 [Homo sapiens]	txlnb	0.650417	0.234167	1.11208	0.404167	1.36314	1.93898e-06	0.000451539	ATGGACCCAGAACAGGTGCCATGTCCTATCAGAATGGAGACATGTCAGGTGAGTGACCAGGGTGATCCAGCCCAGTGTCAGGGTCAGGTGGACCTGACAGACGACCTGAGCAAGCAGCTAGAGGACATCATCAGTACCTACCAGGAGGCCAGTGATGAGCCTGCTGAGCAGGAAGAGGTGGAGGAGGAGGTTCTGAAGGAGCAGGTCACCAAGAGCTCCGCCAAGGACCAGAAACTAGAGAAGAAGATGCTGAAAAGCCTTGGCAAAGAGGCCATGCTATTGATGCAGAGCTTGAACAAGCTCGGCACTCCAGAGCAAAAACTGGAGGCCATCATCAAGAAGCACGCTGAGCTGCTGGAGGAGCACCGGGTTGACCAGAAGCAGCTGAAGGTTCTGCAG…
ENSSSAT00000237534	XM_045695525.1	PREDICTED: Salmo salar sorting nexin-17 (LOC106571015), transcript variant X7, mRNA	NP_001253989.1	sorting nexin-17 isoform 3 [Homo sapiens]	snx17	0.1125	0.0391667	0.195833	0.0679167	1.35907	3.15858e-06	0.00064344	TTTCAACTGATTTTAACTTTTTTGAGGGTGCAGCCTACTCCACTTTTATTAACTAATAATTGTATTTCGTTGAATTTAACCACATTCCAACCTGGTTTATCATTATCTAGTCCAAATGATGGCATGTTTCCACTATTTGTTTATCCGTTTGTATCAGTTTCAATAGGGGCCTTTTATTTTGAAGGCGAGCCGCCAGTTCCACCTACTGTTGTTCACGGTAATGTTGTTCACGACACACACACCTCAGACGTTTATACAATTTAGGGAAGTGACGGGGGTTGTCAGAAGCTAACTGCGCCCTTTCATCCGAAAGTTCTAATGAGAAAGCAAATGAATGGAATCGTCGGTACGGATTGAGAACGGATCGTTATAACAGGGTCAACGGTAACGGGGACTGGT…
ENSSSAT00000121076	XM_014137279.2	PREDICTED: Salmo salar uncharacterized LOC106567691 (LOC106567691), transcript variant X2, mRNA	NP_705833.3	very large A-kinase anchor protein [Homo sapiens]	crybg3	1.56125	0.554583	2.67583	0.957917	1.34685	3.5172e-08	1.97947e-05	GGGGACGTTGGTCCTTCAGACGATCTGTTTGACGAGGCCCTTCATTTGGAGTCTAAAATGATGGTGGATAACATTCTGAGGAATGCTCTAGCGGCCCTAGAGAGAATAGAATCCTCTGAGTTGGAGGGGGACGAAGCGCTCCAGAAGGCCAGTGAGGAGATTTACCTGGTCCTACCCGCAGGACGAGAGGAGGAGAGCATGGAGCAGTCCTTCGAGAAGGATAAGCTCCTGGAGGTAAGGCCTTCAGTGAGAGATGATGACAAACACCCCTCAGTCTTCCCAGCAGAACAGACCCTCTTGTTGAACCCTAACCCTCTGGCGGAGGGCCCCAGGTCTACCCCCTCCTCGGGGTACGAGTCTATCGCAGGCTCGGACACTGACATCAGGAGCAGCCCTGGG…
ENSSSAT00000159000	XR_006758636.1	PREDICTED: Salmo salar uncharacterized LOC123726244 (LOC123726244), ncRNA	XP_047287314.1	retrotransposon-like protein 1 isoform X1 [Homo sapiens]	rtl1	0.0591667	0.0225	0.101667	0.0395833	1.34448	2.6864e-05	0.00296342	GACAGGCCCAGCAAGGAGGGGGAACTAAGTCTGTCAAGAAGTATTTAAAGAGAACTTGTGATGAAATTTCAGTTCTCTGTCTGCCCTGCGTGGTGTTTCAGTGAGCCCGTATATACGAACAACATACTTACCACTCAAGTGTTTGCATTAATTATAGTACAAAGAAATCAGAAGTTACTCTGTGCTGACTATTTTGTTCCGACACCAGATTCGAATTGACGCAACCCAACAATTGGTGACCACGACGTGATTCTGGTACTGGAACTTCGCTGAGTATTGATCAGCCGGTTGGACATCGCTGTCGTGGGACGGTGTGTTTCACAAAGAGTCCGGACAACTAAAAATAGGTGAGCAGACACCTATTGTTATAATAACTAAAGATCTGCATATTGGCTTTAT…
ENSSSAT00000246838	XM_014205585.2	PREDICTED: Salmo salar F-box only protein 30-like (LOC106607997), transcript variant X2, mRNA	NP_115521.3	F-box only protein 30 [Homo sapiens]	fbxo30	0.25375	0.0979167	0.435417	0.169583	1.32965	2.07446e-06	0.000476695	TAAAATGAGAGTTTCTATTGGACAAATTCAGGTAGGTCCCTCCCTGTTTCGTTCCATTACCTTCAGTTTAAGAAACGTTTTGCAACAAAATTGACGTGATGAATATGCCCCTGCTATCAGTTTAGAGGGCGCCGCAGCAGACAGACACACAAGGCAAAGGGAGGTTGATTGAAAGAAGAGAAAAAATGTATAGAAAAAAGTAGTTTATACCCAGCTGTAACACTGTAAGATAAACGGGAAAATAGCTATGTTTCTTTAGTCGTAGAGTTTGAACAACCGGTTTACATCAACTCCACGGTACTGTAGTAGGTAACGTTAGCCAAGAATATACGTTTCTTGTTGAGTTGTTCATGGGACATAGCTACTGCGACACGGTCTTCTTGCTAGGTGTTGTCTACA…
ENSSSAT00000158509	XM_045703889.1	PREDICTED: Salmo salar CUE domain-containing protein 1 (LOC106581252), transcript variant X3, mRNA	XP_047292016.1	CUE domain-containing protein 1 isoform X1 [Homo sapiens]	cuedc1	0.213333	0.0795833	0.364167	0.139167	1.32913	3.42262e-06	0.000682571	AAAAAAACATCCAGTCAGCGGCAGTCCTGTGGACGAAAATAGCTTGTTGATGAGAGTTGGAAGGAGAATGCCAAGAATTGTGCAAGCTATCAGGCGGGCCAAAACAGACAAATAACTGCACAGTACAACAGTGGTGTGCAGAACGCACAACTCATTGATCCTTGTCACGGATGGGCTATTGAAGCAGACGACCACACTGGGTTTAATTTGTATCAGCTAAAAACAAAAAGAAGCGACTCCAGTGGGCACGCGATCCATTGCCACATCCTGCCTGGTATCAATAGTACAGGCTGGTGGCGGTGGTGTACAGCCGTCCAGTCTGCATCAACTGCGTGATGCCGTCGTGTCAGCAATGTTTTCGACTTTTAGAATCCATGCCCTGAAGAATTCAGGCAGTTC…
ENSSSAT00000017754	XM_014145412.2	PREDICTED: Salmo salar peroxisome proliferator activated receptor gamma (LOC100136393), transcript variant X1, mRNA	NP_056953.2	peroxisome proliferator-activated receptor gamma isoform 2 [Homo sapiens]	pparg	8.95625	3.26125	15.3433	5.61458	1.31984	5.04489e-10	6.20428e-07	CTGTGTACTGCTTCACACCTTATGAGAATCAAATAATCTCATTGTACTCTTCCAGCGTACCTATAAAATCAGATAATCACTCTTTGAGCAACAGGTTTGTCTCCAGTGTTCCGTGAAGTATGATTCCAAAGTCCGACCCGCAAATGGATGGGGGAAGGGAAGTATGCAGGCTGTAAACTGGGCGAGGGGAACTTCTGTCATTCAGATACTGGCCATATGACTCACATGCAACCTGCAGAGCCCTGGCCTATAATTCTGCAACAACGGGATCAAGAAAAAGGAAGAAAAATTGCGGAATATGTGAATGAAGCTGTACAATGTCTTCTTATCCAGAGATGGTGGACACACGGAGAGCAGCGTGGTCCTTGCTGAGTTTTGGGCTGGGCACGTTGGACTTGG…
ENSSSAT00000214495	XM_045695027.1	PREDICTED: Salmo salar 1-acylglycerol-3-phosphate O-acyltransferase ABHD5-like (LOC106570652), mRNA	NP_001352578.1	1-acylglycerol-3-phosphate O-acyltransferase ABHD5 isoform b [Homo sapiens]	abhd5	0.296667	0.110833	0.508333	0.192083	1.30292	6.08367e-12	1.39316e-08	GTATTGTATCTATGTTATGTGTCTATGTATTGTGTCTATGTTATGTAATGTGTCTATGTATTGTATCTATGTAATGTAATGTATCTATGTATTGTGTCTATGTATTGTGTCTATGTATTGTATCTATGTAATGTATCTATGTATTGTGTCTATGTAATGTATCTATGTATTGTGTCTATGTATTGTATCTATGTAATGTAATGTGTCTATGTATTGTATCTATGTTATGTGTCTATGTATTGTATCTATGTTATGTAATGTATCTATGTATTGTATCTATGTTATGTGTCTATGTATTCTGTCTATGTTATGTAATGTGTCTATGTATTGTATCTATGTAATGTAATGTATCTATGTATTGTGTCTATGTATTTTGTCTATGTATTGTATCTATGTTAT…
ENSSSAT00000206995	XM_014207084.2	PREDICTED: Salmo salar homeobox protein SIX6 (LOC106608888), transcript variant X2, mRNA	NP_005404.1	homeobox protein SIX3 [Homo sapiens]	six3	0.439583	0.1725	0.750833	0.2975	1.29546	4.21212e-05	0.0040133	CCTTGTTGTTAGCTTCCCAATCATCCTGACAGTCAATGTATCCCTCGCCTAAAACAAACAATCTGATCAGGCTGTCACCTCTATACACATTACCCCCCGCTAAGTGGCTAATGACTGCGAGGCGCATAATCCCTCTCAAAACATCTACAAAGATGCTAATTGTTTCTATCTATAAATACAGGTTGACTCCTGGCGTTCTTTAGCCTACTAGAACCGACAGAACTCCAGGAAGTGCCTGGCTCCGACGCGACTGTTGTCACATATAGCATAGCTTGCCAATACCGGGAAAAGACAGGAGAAACAACTTACATAAGGAACTCGCTGCCAATCAGATTTATTTTTACTACAAAACTATATTTGATTCAACTAAACTTCCGCATCACTGGAAGGCTCACTGGG…
ENSSSAT00000249887	XM_014213373.2	PREDICTED: Salmo salar calnexin-like (LOC106612323), mRNA	XP_054187988.1	calnexin isoform X1 [Homo sapiens]	canx	0.286667	0.10125	0.490417	0.175	1.28759	1.26676e-05	0.0017064	TAATGCCTTCGTGAAGTAATGGTGACAAAGCTCCTTGGTTGCTAAGAGATGGCTGACTGACTGAGGAGGGGTCAGAGTCCAGCTGTAATTACAATGAACACTTTGACGAAGTCTGTTTCCCACCGAGCCACCAGTCTCTGAGAACCTCGTCTGACCAGACATGATGTTCGGCCGCCTGCTGCTTGCCTGTGTGTGTTTAACCCCGGTGGATCCAGTTCAGGCTACCTACAGACTTGTTCAGGTTGCAGAAGAAGCACATTTTGCAGAGACGTTTGACTCAGATCCTCTAGACAGGAGATGGGTCCAGTCCAAGGCTGTGAAAGCCACAAATGCTGAGGCTCTCAAATACGATGGCCAATGGGTGGTGGAAGAGCCAGCGGCTGCAATGTATCCTGGGAA…
ENSSSAT00000173873	XM_014134199.2	PREDICTED: Salmo salar proline-rich receptor-like protein kinase PERK10 (LOC106566297), transcript variant X2, mRNA	NO HIT	-	-	1.53042	0.592917	2.62875	1.03292	1.26921	9.56512e-07	0.000269161	CTTGGAGAGAGCAAGCCAAGAATCCCTACCCTCCCTCCCTCCCTCCCTCCCTTAGAGAGAGCAAGCCAAGAATTACATACATACTACATTCTTCTTCCTGGTTCAGGTTCCTGAGATATCAGACTGACCTAATGAAGCACTCACAACTCAACTGAACATTGGGATAGTTTTAAAGAATGATATCAGACCTGCAAGACACAACAAGCCCTACAGAGAGTATAAAGCCTAATGCAGTCTACAGCCTCTCTGATTGGTCGATGCTACAAGTACTGGTCTGGGTGACCATGTCAACACAACCAGGGTTCCCAGGAGCAGGGGGAATATCTAAAGGAAGGTGGGTCAGTGTGGTTCTGGGGGAGCCCCAAACCATGCACCGCCCCGTCCAGCCCACCGCCCCGT…
ENSSSAT00000210064	XM_014134199.2	PREDICTED: Salmo salar proline-rich receptor-like protein kinase PERK10 (LOC106566297), transcript variant X2, mRNA	NO HIT	-	-	1.53042	0.592917	2.62875	1.03292	1.26921	9.56512e-07	0.000269161	CTTGGAGAGAGCAAGCCAAGAATCCCTACCCTCCCTCCCTCCCTCCCTCCCTTAGAGAGAGCAAGCCAAGAATTACATACATACTACATTCTTCTTCCTGGTTCAGGTTCCTGAGATATCAGACTGACCTAATGAAGCACTCACAACTCAACTGAACATTGGGATAGTTTTAAAGAATGATATCAGACCTGCAAGACACAACAAGCCCTACAGAGAGTATAAAGCCTAATGCAGTCTACAGCCTCTCTGATTGGTCGATGCTACAAGTACTGGTCTGGGTGACCATGTCAACACAACCAGGGTTCCCAGGAGCAGGGGGAATATCTAAAGGAAGGTGGGTCAGTGTGGTTCTGGGGGAGCCCCAAACCATGCACCGCCCCGTCCAGCCCACCGCCCCGT…
ENSSSAT00000090323	XM_045721896.1	PREDICTED: Salmo salar kisspeptin 2 (kiss2), mRNA	NP_001401163.1	L-lactate dehydrogenase B chain isoform 4 [Homo sapiens]	ldhb	0.43125	0.167083	0.735833	0.291667	1.25598	2.03288e-05	0.0024022	ATGAATTTGACCCTACTATTTAAAGGGCTACGGTTCCTTATTTTGGCGATGTAGACTATATTAGGCCTACTGGAGTTTTATTATCATGCATATCATATGTCTGCAATAGAGGGACCTCGACATTAATTACAATAGCCTAAATAATTACACAAATTACACTTTTGTTTTGAAACAATAGTTTATGTTAGGGAAAATCTCATTGCGACAAAAACAAAACCTAGGTAAGACTACAGTTACTTCCTGCTAATGATCACGCAGAAGGCTATACGTGACGCAATGTTTGCTTGAACTTTGCTCCTCCTCATTCAGTGACAGCCAAGTGTTAGGGCTGTGTAGTGTATCCACACATTGAAACCTGACCTCGCTCTTAATCCATGTTCAGTCCATGTAGCCTTTTCA…
ENSSSAT00000080455	NM_001146503.1	Salmo salar syntaxin 12 (stx12), mRNA	NP_803173.1	syntaxin-12 [Homo sapiens]	stx12	0.94625	0.379583	1.62083	0.65875	1.24863	6.49853e-09	5.19961e-06	CATAAACGGGAAACGACGCATTATACTGCAATCGCATTGAAAAGTGTGTCCAACAATTCAGTCCCCACTACGGAGTGTGACAGACGCCAGGAGCAAGGATGTCATACCCGAGAACAGACAGCTACCACTCGCAGCCGCGAGACTTCAGCAACCTCACCCAGACATGCAGTGTCAACATCCAGAAAATCACACAGAACACTGGGCAGATCAAAAACATGCTGTACCAGATGGGGACGAGACAAGAGACCCCAGAGCTGCAGGACAGACTCCAACAGGTACAGCACTATACCAACCAGCTGGCCAAAGAGACCAACAGACACCTGAAAGATCTGGGCTCCCTGCCTCTCCCTCCCTCTGAACAGAGACAGCAGAAGATCCAGAAGGACCGACTGATGAATG…
ENSSSAT00000020391	XM_014149857.2	PREDICTED: Salmo salar nucleolin (ncl), mRNA	NP_005372.2	nucleolin [Homo sapiens]	ncl	0.804583	0.312917	1.37375	0.54	1.23575	4.67432e-06	0.000859894	GCATGGTGGACCAAGGACGCTTCACCATTATAGGCTTACATTGGACATGCATAGCAAAGCCCAAAACCCTCAAAGATATTATTTTTTGCAGTTATATAATTAGTCAAATGTGAACAAAGAAATATAATTGAAATAATCAAGCGTGTGATTCAACGATGCCCGATTCGTTTAAAATTCACATTCGACTTAACTGCTTTTTTTCCGGGGGGGGGGGCTTGTTTTTTTAAATCAACTGCAAATCCGCGTGCACGTGAAAAAAGCCTCCATACGCAGACAACTATGCAAATGTTTGATCTGTGAGTGGAGGGAGATTGTAAATGTGGGCGGAGTTTAGGGCACGCGCAGAGCAGGAAAGTAACCCGCGCGTCTCTCTACGTATCTGTCTTTCTTCCTCGGTGT…
ENSSSAT00000133982	XM_014147224.2	PREDICTED: Salmo salar mitogen-activated protein kinase 14A (LOC106572761), mRNA	NP_002960.2	mitogen-activated protein kinase 12 isoform 1 [Homo sapiens]	mapk12	0.53625	0.210833	0.916667	0.364167	1.23477	2.80814e-06	0.000586442	CCCCGAAACACTCTAAACAAACACCCCTCTTAAACAGAACATAGCCCAACAAACCCCGAAACACTCTAAACAAACACCCCTCTTAAACAGAACATAGCCCAACAAACCCCGAAACACTCTAAACAAACACACCCCTGCCACGTCCTGACCAACCTACAATAACAAATAACCCCTTATACTGGTCTAGACGTGACAAGACTGGTGCTACAAAAAGAGAGGAACATTAAAGGCTATAGATGTGATGTTTGCCATTACAGATTTCCAATAGGTACCCCACTGGTTTGAACTAAAAGGACATTTTGTATTGACAAAATGGAATCGCCCGTGAAGAAAGGTTTCCATAGACTGGAAATACAGAAAACAACATGGGAGGTTCCGGAGCAATATACTGCACTGAAA…
ENSSSAT00000232651	XM_014137887.2	PREDICTED: Salmo salar ring finger protein, transmembrane 1 (rnft1), mRNA	NP_057209.3	E3 ubiquitin-protein ligase RNFT1 [Homo sapiens]	rnft1	0.457083	0.18125	0.786667	0.311667	1.22619	2.13317e-06	0.000482121	TGTTAATCTAATTATTTAAACCAAATTGTTTCAACCTATTTAGTCTCACTCTGTGCTTATTTTACCCGAATTATTTGAAACCGGTGTTATTCAATATAATGCAAATATCAAACATCAAATCAAATAACATTCCAAGTTATTCCGACCCCATTATTTAAACCCGTGTTATATAACGTCAAACAGCAACCATCAAATCGAATAACAATCCAAATTATTCCAACCCAATTATTTAAACTCGTGTTTTACAGTGTCCATCATCAAACATCAAATTATTTAAACTCAGTGTTATACAGTGTCCAACATCAAACATCAAATGATTTAAACTTGGTGTTATACAGTGTCCGACCTCAAACATCAAATTATTTAAACTTGGCGTTATACAGTGTCCAACCTCAAACA…
ENSSSAT00000192453	XR_006762689.1	PREDICTED: Salmo salar uncharacterized LOC123731533 (LOC123731533), ncRNA	XP_011510669.1	HERV-H LTR-associating protein 2 isoform X3 [Homo sapiens]	hhla2	0.614583	0.252917	1.05542	0.434583	1.14856	2.883e-12	7.09112e-09	CCAGCCAAAGCCCAGACTTCAATCCTATTCAAAATCTGTGGAAAAATGTGAAGATTGCTGTTCACCGCCGCTCCCCATCTAACCCATTAACAGAGTTTGAGAAAATCTGGAAGGAAGAATGGGAGAAAATCCCCAAATCCAGATGTGCAAAGCTGATACAGACATACCCAAGACGACTCAAAGCTGATACAGACATACCCAAGACGACTCAAAGCTGTAATCGCCACCAAAGGCGTATCTACAAAGTATTGACTCGGTGGTGTGAATACTTACAATATGTAAATGAGATATTTCTGTATTTAATTTTCAATAAATTTGCTAACATTTCTAAAAACATGTTTTCAATTTGTCATTATGGGTTATTGTGTGTAGATGGGTGATGTAATTCAGGCTGTATCA…
ENSSSAT00000192040	XR_006769863.1	PREDICTED: Salmo salar chromosome ssa05 CXorf65 homolog (cssa05hxorf65), transcript variant X5, misc_RNA	NP_060936.1	putative bifunctional UDP-N-acetylglucosamine transferase and deubiquitinase ALG13 isoform 2 [Homo sapiens]	alg13	0.152083	0.0666667	0.2625	0.11375	1.13981	9.75775e-06	0.00145294	ACCCCCTTGAATGAGTAGGTGTGTCCAAACATTTGACTGGTACTGTACAGGGGTTTCAACTGGCACAAGGCTACCTTCAGAAGAGTCTTGTGAGGCTGGTGAGTGTCCTAGAGTAAGTAAGCCGAACTTTTCGGGCGCTACAGGCAATTTCGAAGACCGAATTTTAGGATGTCTCACTGTCTTAAAAACGCTGCTTAAACATACTAATTTTATTTGGGATTTCTGTATTATGCTAATTCGATTTTGGCGGGGGCGTGGACATCGACTCTAGGGGGATATTTATCATACCTCCATTATCCCTGCACATTGTAAATATGGCACTGGAACTGACTGAACCTTTATATAGTATTGTAATGAAGCAGGCCTCGAACCCTCGACATTCTAGCCCGAAGTCCAGCG…
ENSSSAT00000131120	XM_014157694.2	PREDICTED: Salmo salar transcriptional activator GLI3 (LOC106578655), transcript variant X4, mRNA	XP_047276165.1	transcriptional activator GLI3 isoform X1 [Homo sapiens]	gli3	0.790833	0.327083	1.35958	0.565833	1.13532	1.1141e-05	0.00158371	AGTCAGGCAAGGGAAAGAGGAGCTGGATTTCCACATTTCGCCCTATTCTCTTCGAAAAGCATACTTAACGTAATACCAACAGTCCACGAGTTTTTGAAAACACATGTTTTCTTATTCATACAGGTCTGATATCGGCAGGTATGTAGGGAGGTTCACGGTATTAGCTCAGTTTTCGCTCTATTCAGCAAACTGAAAAGAAGAAAGACGCGGAGAAGGAAAAGTCTGGCTGAACAGAGTTGGAGTTGCAACGTAAAGTCACATAGTCAACTCCAGAGCGCGAGAAGCACATCTGCAACAAGCGAGTAAAGACTTCACTTACGAGAAGACAAAAAAGTTCAAGAATTATAGGAGGGGAAACATCATTCGAACACGTGTCCTGTCTCCATGAGGTGCTGAGGA…
ENSSSAT00000200656	XM_014142278.2	PREDICTED: Salmo salar thioredoxin-interacting protein (LOC106570200), mRNA	NP_006463.3	thioredoxin-interacting protein isoform 1 [Homo sapiens]	txnip	19.4604	8.31375	33.4487	14.4142	1.11991	3.02905e-09	2.91535e-06	ATGAGAGTAGGTAACACATGAGTTTAGTCGTACGCTATAAAGCAAGCATTTTGCTCTGCTTCACAATCGTAGACCTCTGATCCTCACTCAATCATATTGACAGTCTAATTGAAAAACAAAACTTCGAATTGGAATAGCTCTGAACTTCTTGCAGTTCAAATCTTCTTCGACTTGGATATCGATTAAATAGCCAACATGGTTGTTATGTCAAAGACAGTGAAGACCTTCGAGGTTATTTTCAGCGATCCTAGCAAGACTTTTTACTGCAGTGGAGACAAAGTTGCCGGGAAGATCCTGGTGGAAGTAGCTGAGGTGACGAGAGTCTCGGCTATGAAAGTGCTCGGAGTTGGATGCGCAAAAGTGGAATATGCCAAAGGAAAGCAGAAATGCCGAGAGGAG…
ENSSSAT00000245116	XM_014180218.2	PREDICTED: Salmo salar serine protease HTRA2, mitochondrial-like (LOC106589831), transcript variant X3, mRNA	NP_037379.1	serine protease HTRA2, mitochondrial isoform 1 preproprotein [Homo sapiens]	htra2	0.12375	0.0508333	0.215417	0.0883333	1.11842	2.12809e-05	0.00249693	CCTACCTCTGAGGAAGCACAGTTCCCGCTCAGCCCAGTCAAAACTGTTCGCTGCTCTGGCACCCCAATGGTGGAACAAGCTCCCTCACGACGCCAGGACAGCGGAGTCAATCACCACCTTCCGGAGACACCTGAAACCCCACCTCTTTACGGAATACCTAGGATAGGATAAAGTAATCCTTCTAACCCCCCCCCTTAAAAGATTTAGATGCACTATTGTAAAGTGGTTGTTCCACTGGATATCATAAGGTGAATGCACCAATTTGTAAGTCGCTCTGGATAAGAGCGTCTGCTAAATGACTTAAATGTAATGTAAATGTAATGTAAATGTTATCATTTAATTATATGGTAGCACCACTTGAGCCAGGAGTCTAAAGACACAATGGAAACGTCATTACCT…
ENSSSAT00000188173	XM_045721421.1	PREDICTED: Salmo salar TXK tyrosine kinase (txk), transcript variant X3, mRNA	NP_003206.2	tyrosine-protein kinase Tec [Homo sapiens]	tec	0.18875	0.0841667	0.327083	0.145833	1.11698	0.000122632	0.0081767	TGTGTGTGTGTGTGTGTGTGTGTGTGTGCGTGTGCGCGTGAGGTTGGTGAACAGCAGCCCTGCTGTGGTTTAGCTGACGTCACCTTCACTTCCTCTCTCTCTCTCTCTCTCTCTCTCTCTCTCTCTCTCTCTCTCTCTCTCTCTCCTCCTCCTCTTCTCTCTATCTTTCTCTTCTGTCTGTTCTCCTCGGGAACCACGAGTCACCAACCTGAATCTTGTAAATTAACCCCCCGAAAAAACAACAACAAGAGGCTGGACAGGAGAAGAAAGGACGAGAGGCGAACCGAGCGATAGAGAGAGGAGAGGAGTGAGAGATTACAGACTCAAAGACGCACAACCATGATACTTTCTAATCATTCTATTCATTCATTTTTCTGCTGCTGCTGTTCTGTAGAATCC…
ENSSSAT00000061402	XM_014213373.2	PREDICTED: Salmo salar calnexin-like (LOC106612323), mRNA	NP_001350927.1	calnexin isoform e precursor [Homo sapiens]	canx	0.389583	0.162083	0.667917	0.280417	1.11552	2.99133e-06	0.000615029	AAAGCTCCTTGGTTGCTAAGAGATGGCTGACTGACTGAGGAGGGGTCAGAGTCCAGCTGTAATTACAATGAACACTTTGACGAAGTCTGTTTCCCACCGAGCCACCAGTCTCTGAGAACCTCGTCTGACCAGACATGATGTTCGGCCGCCTGCTGCTTGCCTGTGTGTGTTTAACCCCGGTGGATCCAGTTCAGGCTACCTACAGACTTGTTCAGGTTGCAGAAGAAGCACATTTTGCAGAGACGTTTGACTCAGATCCTCTAGACAGGAGATGGGTCCAGTCCAAGGCTGTGAAAGCCACAAATGCTGAGGCTCTCAAATACGATGGCCAATGGGTGGTGGAAGAGCCAGCGGCTGCAATGTATCCTGGGAACCGAGCACTGGTGATGAAGTCATCAG…
ENSSSAT00000247472	XR_001321028.2	PREDICTED: Salmo salar uncharacterized LOC106571894 (LOC106571894), ncRNA	NO HIT	-	-	0.653333	0.281667	1.11917	0.485833	1.09593	5.28528e-08	2.74215e-05	CTTCTGTTGGGATGACGTTCGTTGACTCTGTAATATTCATATGGAAAATTGGATGCATTTTACCGCCGTATCATGATTGGTTAAGACCACCCAGACGGTTAGGTCAGAGCAGTTGATCGTGGTTGGAGATAGGCTAATAGGTAGTTGTAACTAGTTAATGAAGAGTTATGTTAAGAAACATCCTGTAGTTCTGAGTTTTATTATTTTGTACAAAGCGTACAAAACAAGACATGGTGTCAGAGTAAATGGTCTTAAAATATGGATTTTTCTGGAGTTCCTGGGAGTCTACAAACTTACCCAATGCATGGCGTAAGTACAAACAGCATGTGGAGCTAATGTTCACGGGTCCTCTGAAGGAAAGAGAAGAGGAAAAATGTAGCTACCTGCTCCTCTGGATCG…
ENSSSAT00000013974	XM_014142278.2	PREDICTED: Salmo salar thioredoxin-interacting protein (LOC106570200), mRNA	NP_006463.3	thioredoxin-interacting protein isoform 1 [Homo sapiens]	txnip	109.994	47.6062	188.776	82.3546	1.0895	4.07275e-10	5.20138e-07	ATGAGAGTAGGTAACACATGAGTTTAGTCGTACGCTATAAAGCAAGCATTTTGCTCTGCTTCACAATCGTAGACCTCTGATCCTCACTCAATCATATTGACAGTCTAATTGAAAAACAAAACTTCGAATTGGAATAGCTCTGAACTTCTTGCAGTTCAAATCTTCTTCGACTTGGATATCGATTAAATAGCCAACATGGTTGTTATGTCAAAGACAGTGAAGACCTTCGAGGTTATTTTCAGCGATCCTAGCAAGACTTTTTACTGCAGTGGAGACAAAGTTGCCGGGAAGATCCTGGTGGAAGTAGCTGAGGTGACGAGAGTCTCGGCTATGAAAGTGCTCGGAGTTGGATGCGCAAAAGTGGAATATGCCAAAGGAAAGCAGAAATGCCGAGAGGAG…
ENSSSAT00000089228	XM_045714778.1	PREDICTED: Salmo salar phosphatidate phosphatase LPIN1 (LOC106570052), transcript variant X1, mRNA	NP_001336136.1	phosphatidate phosphatase LPIN1 isoform 8 [Homo sapiens]	lpin1	3.38458	1.46333	5.81917	2.51875	1.08112	8.18427e-05	0.0061904	GCACACCGTAGTTAGCTAACACACGGTGTCCCTCCCGCCTGCTGGGATAAACTGCCAGACAGGCGGGGATGAAGGACACGCTGTCTACTGGTCGTCCCCGCCACTCGTTGCTAACTAGATATTTTTTATGTAGGGTTTATCTGCAGTTATGATGCATTACCGCTATCCACTGTAGTGGAGCGCCCCTGCATTCCGCCGATGTACTGGAGTCATAGTTTACAGAATGACAATAGAAATATAATGACGGGTTCCTGCAGATGCAGGAAAGTCCACATGCAGGAAAGTCCACATGCAGGAACACCCCGAATTGCGGGCTGCAGTTGTACTCTTCTCACTGTTATGGGTGGTCTGATCTCTCATTGGTCCTGGTGAGGGTTTATAACGTGATATGTCACCAGC…
ENSSSAT00000122153	XM_014211215.2	PREDICTED: Salmo salar prolyl hydroxylase EGLN3-like (LOC106611226), transcript variant X1, mRNA	NP_071356.1	prolyl hydroxylase EGLN3 isoform 1 [Homo sapiens]	egln3	1.7825	0.78875	3.03708	1.36458	1.0758	1.15567e-06	0.000311983	CAGGCTGTTCATGTAGACTCTAACGTCTCCAAATGAATGTGATATTTGAGACTCTCTCACACATTTGTGTTCAGTTTGTGTGTGATATGGCTGTAGGAGGGATGTTTATTTCAACATTATAAAGAAACACGTGTATTAACAATGACAACACTGTCATGTTGATCTGAGTCTTGCTGTTGGAAAACCACATTAACGCCAGACTTTCGGGTGTCGCAGATGCACCTCCCCTAACTTCACTCCTCGACTTTCGACTGCAGTCGGTTACTTCAGCCTTACCACTCAACCGAGCCCACAATCAATTGAGTATACTGACGCGACAAGTAGGCCTATCAAACGGTTCAGTCGGAAGATATTGGACTACTGTAGGAGAAGAACAATTAGCGGGGACTCTTGTCTTCA…
ENSSSAT00000126427	NM_001139719.1	Salmo salar eukaryotic translation initiation factor 4E binding protein 3-1 (LOC100194634), mRNA	NP_003723.1	eukaryotic translation initiation factor 4E-binding protein 3 [Homo sapiens]	eif4ebp3	57.4137	25.0746	97.4042	43.0975	1.0712	3.84272e-05	0.00375796	CCAGTTCGTTCTCTCCAGCTGCGGTGGTTGCTGACCTGACAGCCATACTTCTCTGGCAACAAAACCGTTCGCCCTGAACTGCACTCGATTCCGTCTGTTTTATTTCAGCCCTGAACTGGACTCGATTCCGTCTGTTTTATTTTGTTAGCAAATGTTAGCTAAGTTTTAATTGTTGTGGATCTTGTTAGCAAATTACTTGGAGATTTTCTTTTTTGGTAAACAATTGAATTTGTAAGATCAGCCGATCTTCACACGAAGCATCTTTGTGCGGTTGATCAGAAGAACCCAAACAAAGTGAGGATGACAACCAACGCTCAGCAGGCGAAGAGTTGCCCAATCCCTACCCGGGTTCTCACCCTGAAAGACTGGTCTCAGCTCCCAGACTGCTACAGTCAGACT…
ENSSSAT00000092694	XM_014207393.2	PREDICTED: Salmo salar 5-hydroxytryptamine (serotonin) receptor 2C, G protein-coupled-like 1 (htr2cl1), transcript variant X2, mRNA	NP_001365853.1	5-hydroxytryptamine receptor 2A isoform 1 [Homo sapiens]	htr2a	2.83125	1.28458	4.85333	2.21458	1.04978	2.23732e-09	2.21762e-06	GGGTCTGCTGTGCTGCTGAGTCTCGGTCAGTGTGTGACATGCATAACCTACTGGTCGCTGCGGAGGAGAGGAGTGCTTTTACCAGACACCGATTCAATTTCTGCCTATATTCAGTCTAGGTTTGAGACAGGACAGAGGGGAATTTGAGTTGAGTGGAATTCCGAATCAACTAAGGACATGAAGACTAACTGACAAATGACAAGAGGAATGCAACTGAAGAAAGAGGACGTTTAAAATGGCACGGATTGAGATAAAGGATCACCTTGTATGGATGTTGATCTCTCTCATCGGAGGTGAGTAGCGGCGGTTAATGAACAAGGGACACGGAAGAGGAGAGAGATAATGGAGGAGGAAGGGTCGTTGCTATCTGCAACAGGACAAGACCAGAGACCTTTCTAA…
ENSSSAT00000184324	XM_014125357.2	PREDICTED: Salmo salar transmembrane protein 263 (LOC106561411), mRNA	NP_060536.3	GPN-loop GTPase 2 [Homo sapiens]	gpn2	0.66875	0.291667	1.14833	0.505417	1.04422	9.44535e-06	0.00142237	TAAAAAGTCAAAGATATCGATAGTTGTGTTAATTTTGGCCCTAACTATTCCTTTACTAAGTATACAGGGTGGGACTTTTATTCTGAAGGATTCCGGAAACCGTGACCCAGAAGTAGTTATTTATTACCTGTTTCATAGCAGTGTTGTCTAGGTTTTCCAATAACTAAATTTAACGGCGGCAGGTGGCGAAGTTGGTGCTGATGGGAACCTAACAAGTCAGTTTTGGAGAAGTAATCATGGCCACCAAGCCCCCGCAGCCTCCATCCTTACGCTTTGGCCAGGTGGTCATTGGACCTCCTGGCTCAGGTAAAACCACATACTGCTGGGGGATGCAGGAGTTCTTGAGTCACTTGGGACGGAAGGTAGTTGTGGTGAACATGGACCCTGCAAATGAAGGGC…
ENSSSAT00000200765	XM_014207359.2	PREDICTED: Salmo salar uncharacterized LOC106609026 (LOC106609026), mRNA	NP_689808.2	piggyBac transposable element-derived protein 4 [Homo sapiens]	pgbd4	0.4775	0.209583	0.813333	0.362917	1.03756	1.8335e-06	0.000433319	GTCTCTGCTCTATCTCTACTCTTTCTTCTCTGTGTGTTTTGGTTAGTCAACTGCTAGCTACCAGTGACAGCAATAGATAAGTACATACAGCCAGAGGAAACAGTCATAAAACGCCTTAAAGAGATGTTTGGTTGTCCCTTCTCCTCCTTCACCAAACAAGGAATACTACTTATCGTACTCTCCAACCTCCACTATGGTGTGGGTGTTTCTTCATACTCGTCGTTCCACAAGACAGTAGGGGACTCCGTGGAGATCCCTGCAGGCTTAGAGGGGCAAAATGTCACCATAATGCAGTGGATGTATAGAGGAAAGGATATTGTAGAATTCAGCCCAAAAGTTGAATATTCACCTGGATCCCAGTTCGAGGGGAGACTAGAGTTGAATCTCTTTAACTTCAGT…
ENSSSAT00000115570	XM_014144759.2	PREDICTED: Salmo salar bromo adjacent homology domain-containing 1 protein (LOC106571566), transcript variant X1, mRNA	XP_047288203.1	bromo adjacent homology domain-containing 1 protein isoform X9 [Homo sapiens]	bahd1	0.125833	0.0575	0.214583	0.0991667	1.03147	6.49819e-05	0.00527561	GGGGCAACATCGCTCCATAGCCCGTGCATCGACTTGAACCAAGTAATTCGAGCCACTTCGCAAGGGGACGCAAATTCTACAAATATTTAGGTTTTATTCTTGAAATAAACAGCCTGGCGTTTTCGCCATTGGAAGACTGGATGTCAGCGAGGCTTGTCTGCATAGCAAATGGTTAAGATTAAGTTTTCTGCAAATCGGTGAAGCCGAACCAGGAAGAGCAAAGCACATCGCTCAGGCAGCCACCGTCCTCTCTCTCTCGCTTTCTCTCTACTCCCCTACTCTCCCCCAGTACGGAGATCAGTTCAGCCATCACACCAGTCCATAACTATTTCGACGCATCTCCAGGCACAGTATGACGGAGTGTGCCCAGTGGTTCAGCATGTGATGATCCACGCCCGG…
ENSSSAT00000189307	XM_014195443.2	PREDICTED: Salmo salar probable G-protein coupled receptor 83 (LOC106602682), mRNA	NP_057624.3	G-protein coupled receptor 83 isoform 1 precursor [Homo sapiens]	gpr83	4.55375	2.05125	7.79625	3.55625	1.03125	2.087e-08	1.37226e-05	TCCCTTTTGTACTTTAACTATTTACACATTGTTATAACACTGTACATAGCCATATTATGACAATCGACATGTCTCTATTCCTTGACACTTTTGTGAGTTTAATGTTTACTGTTCATGTTTGATTGTTTATTTCACCTTTGTTTATCTATGTTTCCCATGCCAATAAATCCCTTTGAATTGAAATTGAATTGAGAGCGAGAGAGACAGAGACAAACCTGGGCCTTCGGTCACTGCAAAGAAAGGAAATTAACCTTTTCTGCCCCTTAGTAATCAAGTTACACGATCAGGAGAGGAGGGCAGAGATTCCGCAACCAGCTTAAACCCCCCAAGAGTCGATGTCCGCGCACCGCGGAAATTTAATTCGAATAATAAAACAATCCCCATATAAATATGTCAGTT…
ENSSSAT00000249939	XM_014124468.2	PREDICTED: Salmo salar NUAK family, SNF1-like kinase, 1b (nuak1b), mRNA	NP_055655.1	NUAK family SNF1-like kinase 1 [Homo sapiens]	nuak1	0.120833	0.05375	0.2075	0.0920833	1.03118	3.4475e-05	0.0035061	CCCTTTTATGCTGCTGCTACTCTCTGTTATTATCTATGCATAAGTCACGTTAATAACTCTACTCACATGTATATATTACCTCAATTACCTCGACTAACTGGTGCCCCCACACATTCTGTACCGGTACCCCCTATAAATAGCCCCGCTATTATTATTTTACTGCTGCTCTTTAATTATTTGTTACTGCATTTATTTATTTTTGTTGGTATTTTTCTTAAAACTGCATTGTTGGTTAAGGTCTTGTAAGTAAGCATTTCACTGTAAGGTCTACTACACCTGTTGTATTCGGCACGTGTGACAAATAAAATTTGATTTGATTTGAATTTATGGGATGTCTCCATATCTCTCCACACTAGAGGGCAGTATGTACATTATATTTGCACAAGAACAAATATTTGC…
ENSSSAT00000000657	XM_014195927.2	PREDICTED: Salmo salar putative monooxygenase p33MONOX (LOC106602919), transcript variant X3, mRNA	NP_065177.2	putative monooxygenase p33MONOX isoform a [Homo sapiens]	kiaa1191	27.1254	12.3958	46.3646	21.3862	1.03105	7.11474e-08	3.57947e-05	CAGCAACAGTGTTGGTATTGTATTGTTGTTGTTTTTTTTACAGGGGACTATAATGAAAAACAATATATATATACATATATACACTAAATCGATCTTTGTTAAATTATTTAAATAATATATTGTTTGTATTTTCAATAAATGTATGTCTAAGCTACTTTAGACGATATACTTTTTACAATTTTAAATCAGAAAAACGTCCAGTAACAGTCAAGTAACATTTTGTCAGGGGGACTTTTATTTGCAGTATGATCACGTGGCCGAGGTTCATAACGCTCCGACTTTCCTCCTCACATTGAGAACGGGATATTATCATGGGCGAGATGTTTCTCAGTTGTTCCGAAACCTTTCCCGTTGACATTATAAGGTTACGACCGTCTTCGTCGTCAACGTGTCTGTTGT…
ENSSSAT00000191203	XM_045701874.1	PREDICTED: Salmo salar Krueppel-like factor 10 (LOC123728948), mRNA	NP_001027453.1	Krueppel-like factor 10 isoform b [Homo sapiens]	klf10	1.13333	0.52125	1.945	0.902917	1.02515	4.63768e-05	0.0042306	CTGTTGTGTACCACGCTGTTTCCACGGACCACATCAGCACCTGATCACGCGTTAATTCTTCTCTTATTGGTTTCTGTCTTACACACCTTTGTGTCTGATTGGCTGAAAGTAGAGACCGGCCCCTCTGTATCCCACTGCATTTGAAATTATGGATGAACGGAATTAGAAAAAGGACAAGGGAAACATATATTGTAACATTTACCACAAGTCCGACTGTCACACACCACTTCATTAACACAGTTAAATTACATTCGATACATTGTCTCCGAATATGAGAAAATGTATGTCGTCCTTTGTCGAGCGCCACAACAATAGTGGCACAATGGAAGTTGATGAGCTGTACTATCCTGGCAGTCAGAACCATGAAGAGTCCCAGTGTCACCCTATGGCCGTGGGAGA…
ENSSSAT00000132834	XM_014141819.2	PREDICTED: Salmo salar glyceraldehyde-3-phosphate dehydrogenase (LOC106569991), transcript variant X1, mRNA	NP_002037.2	glyceraldehyde-3-phosphate dehydrogenase isoform 1 [Homo sapiens]	gapdh	21.3242	9.79042	36.2821	16.8663	1.0089	2.43258e-06	0.000531406	GTCCCCGCTTCCCCTTGCAAACAAGTGGACAGACAGAGGCTATACAAGAACGAGGACTAGACCATATCAGGCGAAATGGTGAAGATTGGGATCAATGGATTTGGGCGTATTGGGCGCCTGGTGACCCGTGCTGCCGCCAAGAGTGGAAAAGTTGAGGTTGTCGCCATAAATGACCCCTTCATCGACCTGGACTACATGGTCTACATGTTCAAGTATGACTCTACCCACGGTGTTTGGAAGCACAGTGAAGTGAAGCAGGAGGGTGGAAAGCTGATCATTGGAAACCTCCACATCACAGTTTTCCATGAGAGGGACCCCACTGCCATCAAATGGGGTGAGGCTGGAGCTGACTATGTTGTGGAGTCTACTGGTGTGTTCACCACCATCGATAAAGCTTCT…
ENSSSAT00000115985	XM_014145008.2	PREDICTED: Salmo salar eukaryotic translation initiation factor 2 subunit 1 (LOC106571672), mRNA	NP_004085.1	eukaryotic translation initiation factor 2 subunit 1 [Homo sapiens]	eif2s1	1.28208	2.32	2.18917	3.99875	-1.00067	3.58187e-09	3.25852e-06	TTATTTTAAAGGGCTCACAATTGACTGCGCTTGGCTAACGAGCTGAGCTTACTGATCTGTAATTTCCTTCATTTCAATTTGGCTCAACCTAACACAACTAAACGGTCATGTACATTTATATTAATTGGGGGGGGCATAAACTTGCTACCCTAGATTGAGTGGACTAGCTTGCTAGAAATGTCAAACTATGCTAGCTAAAATAACAAGCTACCTAGACTTGCTACTTACATTCTCGAGGGGAAGACGTCGATTCTCTCTTTTCCTGACATCTTGTCCTTTGGCTGCAAACGGTCGTATGTACTTCAATTACGTCTGGACGGCGATTAAATAACGAGACAGCACGCAAATACCTAAAATATTAAAGAATAGGTATTGCACCGTTGTTATTACTTGGAGAAT…
ENSSSAT00000138318	XM_014214513.2	PREDICTED: Salmo salar uncharacterized LOC106612891 (LOC106612891), transcript variant X1, mRNA	NO HIT	-	-	0.242917	0.454167	0.41625	0.783333	-1.00211	1.32638e-06	0.000343124	CACAACTCTCGACTAGACAGAACTTCATCGGGTGTGCTCAAGTCAAAGCAGATCCCCACCAGCTGCAACCTGTTCCATAATCAAGATCGCTCCAAGTCGTTCCTCCAAAGTAGACAAGTCGTTCCTCCATGACGTGAACGTGGCCTAAGCCTCTGTACTACTCGAATCCTTCTAACTTGTTGAAACTCGCCGAACAATGACTCCCACCAAGACAAGCCAGGACGGCTCTCACCATGACAGCTCAGTGGTTGCATCCGCCTCAAATTTCCCCCCAACACAGATTCATATCAACAAAGGTTCCATCCTAACCCCCTCTGATGGCTCAGGGGACTCAGCAGGGTGGTCAGCCACTGTGAAGACCCCAGCCTCCGGGACCACCAGAGCCACAGCCAGCCAGGC…
ENSSSAT00000149947	XM_014140953.2	PREDICTED: Salmo salar nuclear receptor ROR-beta (LOC106569518), mRNA	NP_001351952.1	nuclear receptor ROR-beta isoform 2 [Homo sapiens]	rorb	0.485417	0.861667	0.837917	1.4925	-1.00792	2.25208e-05	0.00260153	GTTTGTCTTATCAAAACGCTGCCCATTTTAAAACAAATTCTGATTTATGAAAAACGAGGGCAAAAAAAAAAACTGTTTTTAACACCCACATTACTAAATGAGAGTTAAAGTGTTAATTGTTGTTGTTGTTTCCAGTGGATCATAGATTAATCGTTATGTTCGCTCCATTCTGAAAAGTTCCCATCTCCAATCCTCCTTAAAACTCGATCCCGCGTGTGCGCGGCCACGAGAACTACGAGGGGACCTCGGGAGTGAGTTCGTCCACGCTTCGAGAAGTAGGTTAGCAGGGTAGACTGAGAACCTTGCAAGAACCTTGGAACCTTGCAAGCCAAGCTAAACCACCGTGGGAGTATTCTGTCAAGAAGTTACCGAAATAGTGCATCGAGACAAACAGGAAAA…
ENSSSAT00000230760	XR_006763611.1	PREDICTED: Salmo salar uncharacterized protein LOC678514 homolog (zgc:136472), transcript variant X3, misc_RNA	NP_000909.2	protein disulfide-isomerase precursor [Homo sapiens]	p4hb	10.9813	20.5671	18.8213	35.575	-1.01099	2.1679e-07	8.94225e-05	TCTCACACCACACCCATCTCTCTCACACACACACACACACACACACACACACACACCCATCTCTCACACCACGCCCATCTCTCACACACACACACACACACACACACACACACACCCATCTTACACACACAATCGTAGAGGGGCCATTACCAGCGAAACCAAAGTCCACGTTTCTTATCACCACCTACCTTACGTTCCCCTCAGCAGCACACACACACACTACACACACACACACACACACACACACACACACACACACAGTCCCCAGACCCAGACCTCCTCTCTCTGTGTGTGAGAGTCAGTTCCGCTGTGAATCACCATGAGGACGACACTGCTGTGTTTGACTGTCTGCTGTCTGAGTGTCACTGTCAGCGTGGACGGCGGTGGCGGCGGCTCCAC…
ENSSSAT00000218530	XM_014143850.2	PREDICTED: Salmo salar complement C1q-like protein 2 (LOC106571137), transcript variant X1, mRNA	NP_872334.2	complement C1q-like protein 2 precursor [Homo sapiens]	c1ql2	67.6758	127.139	115.952	219.578	-1.01579	3.56374e-05	0.00356965	CAATGGCTGCTCAGGGGGTGGGGACACAGGCCAAAAACACTCGAAACAAAAGCTCTCAACACTTTGACGACAAAGTAGGAAGCGACTGGATGAAAGAGCTGATGGAGAGTCTCGGTGAAGCGGCAGGCACCACCGGCTCCCAATCGGACGTCTACACTGTGCTGAGAGAACTTATTGCCAAAGTGGAAAATCTGGAGAAGGCAGGTAATGAGAGACCTAAGGTGGCTTTCTCAGCATCACTCTTCCCATCATCTCAACACAGAGGGCCCTTTAATATTGACACCACCCTGATATTCACAAATGTTATCACAAACATTGGCCAAGCTTACAACTCTGGAACAGGTGTCTTTGCTGCACCGGTGAGAGGGGTCTACTACTTCACGTTCACTTGCAATTCTG…
ENSSSAT00000138037	XM_014203825.2	PREDICTED: Salmo salar filensin-like (LOC106607169), transcript variant X1, mRNA	NP_001186.1	filensin isoform 1 [Homo sapiens]	bfsp1	0.862917	1.67833	1.47917	2.905	-1.02708	5.54227e-06	0.0009825	ATCATTGGCAGAGCGTTTTGTAATGTCAGCCACAAAGGCTAACAAACTCTGGAAGGTCCCACGCGTGAGGCTTGCGTGGGAACAGGCCAGCGTGAGATTTTTGGGGGTCTATTTCGCAGCAGCCCTGGGCCAGGCAGCCTTTAGTCTAGAATGAGACAGCGAGGGTGAGCACCCGAGTTTTCACATACTAAAGGTGCCGCAGGGAAGAACGCACTCCGGGGATAACACCAACCGAGGCAGCGGGATAGTGACGACCACCACCATGTACAAGACCAGTTATCGGCGCGAGGTGCGCAAGGAGAAGTATGAGCGTTCTGATGTCTTCGAGGAGCCCTACGGCCCTGATGCATCGGCGGGCACCTCAGCCATCCAGGGCTGGGAGAGCCTGCAGGAGCTCAA…
ENSSSAT00000143333	XM_014166340.2	PREDICTED: Salmo salar bactericidal permeability-increasing protein (LOC106582838), mRNA	XP_047296349.1	bactericidal permeability-increasing protein isoform X1 [Homo sapiens]	bpi	1.605	3.045	2.76458	5.29292	-1.03106	7.6459e-05	0.00589859	ATGTCTTCATGCTGTTGGCTGGCTCTGTTGGCTCTCGTCCCCTTAGCAATGGCCACCAACCCTGGAGTCAAGGTCAAACTCACAGAGAACGGCATTGAATATGGTAGGTGTAAGATTGGGATGGCATCTCTGCAGCAGAAACTCAAGACCATGAAGGTCCCAGACCTCTCTGGGACAGAGCGAGTTGCTCCCATTGGCAAGGTCAAGTACAGTTTGACAGGAATAACGATAGTGAATCTGGGACTGCCGAACTCTGCTCTGGCACTGGTGCCAGATACTGGAATCAGCCTAAGCATTACTAATGCCGTCATCAGCCTGCATGGGAACTGGAAGATCCGATACCTCAGTTTCATAAAAGACAGTGGCTCCTTCGACCTGGAGGTGAATGGACTCACCGTC…
ENSSSAT00000150901	XM_014174434.2	PREDICTED: Salmo salar peripheral plasma membrane protein CASK (LOC106586786), transcript variant X17, mRNA	NP_001119527.1	peripheral plasma membrane protein CASK isoform 3 [Homo sapiens]	cask	0.559167	1.06167	0.96375	1.84167	-1.03627	2.78428e-05	0.0030213	ATGTGTGCCTTGCTCCAGACCCATGACGTGGTGGCCCATGAGGTGTACAGTGATGAGGCTTTGAGGGTGACCCCCCCGCCCACCTCACCCTACCTAAACGGAGAATCTCCCGAGAGCACCAACGGAGACATGGACCTGGAGAACGTGACGAGAGTACGCCTGGTTCAGTTCCAGAAGAACACTGATGAACCTATGGGCATCACGCTGAAGATGAACAATCTGAACCACTGTATCGTAGCCAGGATAATGCATGGAGGAATGATCCACAGACAAGGAACGCTGCATGTAGGAGATGAGATCAGAGAGATCAACAGCATCAGTGTAGCCAACCAGACAGTAGAGCAACTACAGAGGATGCTGAAAGAGATGCGAGGCAGCATCACCTTTAAGATAGTGCCA…
ENSSSAT00000254346	XM_045716005.1	PREDICTED: Salmo salar NLR family CARD domain-containing protein 3-like (LOC123741798), transcript variant X1, mRNA	XP_016882951.1	NACHT, LRR and PYD domains-containing protein 12 isoform X3 [Homo sapiens]	nlrp12	0.0641667	0.123333	0.11	0.212083	-1.03648	1.97819e-05	0.0023548	GGCTCAGTGCTCTAAAATGAGTCTCTCTGGGGAGATAGAGGAGGTGGTCCCTGCCTCTAAAATGAGTCTCTCTGGGGAGAGAAAGGAGGGGGGGCCCGCCTCTAAAATGAGTGTCTCTGGGGGACATGACACCAAAACTAAGAGCCCAATCAAGCAGGAGAGACCAGCCTCCCCTGTACCCAGCTGTGTGTCCATGAAGAGTGACAAGTCTATGAATGAACCTAATCACTTTAGAGAGGGATACTTTTCTACTGAACAAAGACCAATCAAGCAGGAGAGACCAGCCTCCCCTGTACCCAGCTGTGTGTCCATGAAGAGTGAGCAGTCTATGGCGCCTCCTATATCCTTTAGAGAGGGAGACTTTTCTACTGAACAAAGAAACCAACAGGAGAGATCAGA…
ENSSSAT00000215272	XM_014133583.2	PREDICTED: Salmo salar angiotensin II receptor-associated protein (LOC106565905), transcript variant X4, mRNA	NP_065083.3	type-1 angiotensin II receptor-associated protein isoform a [Homo sapiens]	agtrap	0.105	0.207083	0.18125	0.35875	-1.04298	3.91555e-05	0.00379682	GCTAACGTTAGGTAGCTGGCTAATGTTAGCGAGGCTAAGGGTTAAGGTTAGGTTTAGGGTTAGGGTTAGGGGAAGGGTGAGCTAACATGTTAAGTAGTTGCAAAGTAGCTCAAAAGTATTAAGTAGTGGAAAAGTTGCTAATTAGCTAAAATGCTTAAGTTGTCCGTGAAGAGATTCAAACTTGCAACCTATGGGTTGCTGGATGTTTACATTATATGCCCACCCATCCGTAGCAAAAAAGTAGTAAGTTGTTGAAAAGTTGCAAATCAGCAAAACATTTTCATGAAGAGATTCAAACTCACAACCTTTGGGTTGCTAGACATTTATGTTCTATGGCCACCCATCCACTCACAACCATACCAAACATAACATATCATACTAATTTGAGTGTCCCGGATT…
ENSSSAT00000248283	XM_014132173.2	PREDICTED: Salmo salar casein kinase II subunit alpha (LOC106565263), mRNA	NO HIT	-	-	0.229167	0.4475	0.394167	0.77375	-1.04527	0.000129838	0.00851188	ATCGATAGATCGATAGCGCAGTGCAGAATGCTCAATGAGGTTAAGAAGAATCCTAGCGTGTCAGCTGAAGACTTACAGAAATCTCTGGAACATGCTAACTTCTCTGTTGACGAGTCTACGATATGTAAAACACTCAACAAGAATGGTGTTCATGGGAGGACACCACAGAAGAGGCCACTGCTGTCCAATAAAAACATTACTGCATGTCTGAAGTTGGCAAAAGTGCACCTGGATGTTCCACAGAGCTACTGGCAAAATATTCTGTGGACAGATGAAACTACAGTCGAGTTGTTTTGGAAGGAGAACACAACACTGTGTGGAGAAAAAAAGGCATAGCACACCAACCTCAACCTCATCCCAACTGTAAAGTATGGTGGAGGGAGCATCATGGTTTGGGGC…
ENSSSAT00000240013	XM_014216869.2	PREDICTED: Salmo salar transmembrane emp24 domain-containing protein 5-like (LOC106613977), mRNA	XP_047299675.1	deubiquitinase MYSM1 isoform X4 [Homo sapiens]	mysm1	6.51917	12.2462	11.2104	21.2083	-1.0494	5.61902e-08	2.89271e-05	CCACCACCTGTCAGCTTTACCTCTGTGAATTGTCAAAATCTAGAGTTGAAGGCAGCGGGAGACCATGAACGTGGCCCGGGTGTTACTGTGCCTTTTCTCGGTGCTGGTGTCTGAGAAGTTCCTGGTGGCCGCGTTCTCCCAGAGCCTGGTCAGCGACTTCACATTCACACTCCCCGCAGGACGGAAGGAGTGCTTCTTCCAGACCATGAAGAATGACGCGTCGCTGGAGATAGAATATCAGGTGTTGGACGGAGCAGGTCTGGATGTTGACTTCTCCCTGTCGTCTCCTACTGGACACATTCTGTACAGCGACCACCGCAAATCAGACGGAGTATACACTGTAGAGACGGAGGATGGAGACTACATGTTTTGTTTTGACAACTCGTTTTCTGCTGTGTC…
ENSSSAT00000155025	XM_014131843.2	PREDICTED: Salmo salar E74-like factor 3 (ets domain transcription factor, epithelial-specific) (elf3), mRNA	NP_004424.3	ETS-related transcription factor Elf-3 [Homo sapiens]	elf3	0.949583	1.83917	1.62417	3.18125	-1.05182	1.26041e-08	9.09825e-06	CTTGAGCTTCATCATGGAGAGAAGGAGTGAGGGAGGCGGGAGGCACTACGTGGAGTGTGTGAGTGTGTCGGGGGGTGGCATAGCGGGAGGGCAGGTTTGTTTGGTTTTTCACTGATCTCTGGAAGAGAGGGAGAGGGAGGGGGAGAGAAGAGAGAGGGGTGTGTGACCCATGCCATGGCTTAATGGTACCATGGAATTCCCCCCCAGTTTACCCTGACCTGGCCCCTCCCACCTGTCTTACTTGGCTATAAAGCCTTACACAGGTAAATCTAGCAACAGGTACATCTTTTACTCTATAGAAAGAGAGCTAAAGGGAGAGAGAGAGAAGAAATAGAGTTAAGATTAACCGTGTACTGACAAGCTCTCGGAGTGAATCACAAACACCGGACTCTAAATCAA…
ENSSSAT00000175796	XM_014131843.2	PREDICTED: Salmo salar E74-like factor 3 (ets domain transcription factor, epithelial-specific) (elf3), mRNA	NP_004424.3	ETS-related transcription factor Elf-3 [Homo sapiens]	elf3	0.845833	1.63708	1.44958	2.83292	-1.06825	6.19006e-08	3.13803e-05	TGGTTTTTCACTGATCTCTGGAAGAGAGGGAGAGGGAGGGGGAGAGAAGAGAGAGGGGTGTGTGACCCATGCCATGGCTTAATGGTACCATGGAATTCCCCCCCAGTTTACCCTGACCTGGCCCCTCCCACCTGTCTTACTTGGCTATAAAGCCTTACACAGGTAAATCTAGCAACAGGTACATCTTTTACTCTATAGAAAGAGAGCTAAAGGGAGAGAGAGAGAAGAAATAGAGTTAAGATTAACCGTGTACTGACAAGCTCTCGGAGTGAATCACAAACACCGGACTCTAAATCAAACTGTGGAGTATTATCATCGTTACCTGTTCATCGCTACCTGTCGGTCGCCTCAGAATCAGATAGCCCATGTCGTCTGCCAGTGAGCTGTGTAGGATCCTGA…
ENSSSAT00000155075	XM_014132587.2	PREDICTED: Salmo salar matrix metalloproteinase-19 (LOC106565443), mRNA	NP_002420.1	matrix metalloproteinase-19 isoform 1 preproprotein [Homo sapiens]	mmp19	0.1775	0.3325	0.3075	0.575	-1.07192	3.77104e-05	0.00371574	TCTGTAGCTGTGACCCTGTGCGCAATCTTTCTCTTCCCCAAAGCTTACTAGATCTGGGATGAGTCGGAGAGAGAAGCTGACGGTGCTCATGGTGCTAGTGCTGTGCGTAATGACCGGAGTGATGGACAGAAGGATGGAGGCGACTGAAGCAACGGCATACCTGAAGAAGTATGGCTATCTGCACACTCCGCTGGATCCTCAGAACATGGGCATCCAGACAGACAATATCATTGAGGCCCTCAGGGTCTTCCAGAGAGTGACAGGCCTGCCTGTCAATGGAGTGATTGACAAGGCCACCCTAGAGATGATGAGACAGCCTCGCTGTGGCATAGAGGACACCTTCAACCAGAAAACCCTAAAATACAGACTGCTGGGTTACTGGCGCAAGAGAAACCTGAC…
ENSSSAT00000211923	XM_014206904.2	PREDICTED: Salmo salar E3 ubiquitin-protein ligase KEG-like (LOC106608776), mRNA	NO HIT	-	-	0.50375	0.935417	0.851667	1.60708	-1.07286	5.90033e-05	0.00491724	CATCACTGTATTTTAAAAGATTAGTCATCTGTTGACAGTATGTTTGGCAAGGTGTCAAGTGAGTCCCTTCCTCCCACGCACTTCCCCCTCTAAAAATCAAAACACACTGTAGCTTCATAGTCTCATCATTCCGATAGTTCATTCTCGTTGAATAAACAGCACCCAAAGAGAAACAAAAATGTGTTCAGAACATGAGTGCGGAATTTGTTACAGAAGCTACAACACGGATCGTCGGTGTCCTCGTGAGTTACAGTGTAAGCACAGCTTTTGTGAGAGCTGTATCGTGACTCTTTCTCGACCCTCGGTATGTGAAGTGGAATCCAGGAAGGAATGTTCGCGGCAGGACAAGACAATTGTTTGCCCACTGTGCCGGTACACAACGTCGGTCTCGGGTAAAGT…
ENSSSAT00000214420	XM_045716758.1	PREDICTED: Salmo salar NLR family CARD domain-containing protein 3-like (LOC106602775), transcript variant X4, mRNA	NO HIT	-	-	0.0141667	0.0279167	0.0233333	0.04875	-1.07822	6.07174e-05	0.0050051	TGGAGAACGACAGGGTGTTGTCCAGGATCACGCCAAGGTTCTTAGCACTCTGGGAGGAGGACACAAGGGAGTTGTCAACCGTGATGGCGAGATCATGGAACGGGCAGTCCTTCCCCGGGAGGAAGACGCAGCTCCGTCTTGCCGAGGTTCAGTTTGAGGTGGTGATCCGTCATCCACACTTAGTTCCTCATGGAATAACGTTTCACAGCAGCCACACCTCTCTACTGAGTTGCACACAGTCAAATTAGCCCCAAGGTTGTCTTGTTAAATCTTGTTCATTCTCTAAAATTAAATACCATGACTGTTTTCTCACGATACAACATACTTTGGTGATATCGTTATCAATCTACTGCAGATCCCTTAAAAATAAATGTGAATGCAGGCTGTGCTGTTAGTTTG…
ENSSSAT00000252278	XM_045712709.1	PREDICTED: Salmo salar small integral membrane protein 14-like (LOC106599908), transcript variant X4, mRNA	XP_047305699.1	small integral membrane protein 14 isoform X1 [Homo sapiens]	smim14	0.57125	1.08042	0.980833	1.87208	-1.07985	5.4439e-05	0.0046891	CTCGCGTGATGTCCGTGACGTGGCTGTCTCGTACTGTATCAAAACACAGACAGGCAGAGCTCGGGGTCTTATCATCACTTCTCCGTTTTCTAACTAAAAAACGACCATTTCTATTGGACAGATTCCGATGATATGAGTTTGGCCAGCGGTGGCTTTCTGATACCGTTGTCTACCGCCGGGAACGATAACAACAAGAGACATACATTCCCTGGACTCTGAAGCTGCGTGTGGATCAGTGTTCAGGTGATCGTAATGGCGGAGGGAGGCTTTGACCCCTGTGAGTGCATCTGCCCCCAGGAGAACGCCATGAGACGACTCATCAACCTGCTACGTCAGTCTCAGTCCTACTGTACAGACACAGAGTGCCCTCAGGACACGCCAGGACCCAGTGGCTCAGTA…
ENSSSAT00000227946	XM_045699995.1	PREDICTED: Salmo salar cytoskeleton-associated protein 4-like (LOC106576430), mRNA	NP_006816.2	cytoskeleton-associated protein 4 [Homo sapiens]	ckap4	0.31375	0.573333	0.5375	0.989583	-1.08686	1.80256e-05	0.00220052	TGCAACTTTTATCAAACCTTTAAAAACACACGTGAAAACAATTATTTTGTGGCAGATTAATAGAAAACAGAGTGTTTTGTTATCCATTTTGTGTAAAATATGCATTTGTTTTTTTAATTTGCATTGTGGTGCTAGCTAAATGTTATTGAAACTATTCAAATGTCCAACTCTATAGGTTTGCAGTTTGCAATCGGTGACAGCAATCCCATCATGATTTGGAGGGCACATAGCTACATAGCATAGGCTAGTGATTAGGTTACGCTGATTAGGTAATAGTATGCCAATAGCCTAGTGACTTCGGCACAATGGAAGAAATTGAAAATAGGCCTATTTGTTAACATGCATTGTTAATGGTAAAACCATTTTTTATTTTTTTTTACATGAATAGTTGTTCGAAAC…
ENSSSAT00000149959	NM_001139840.1	Salmo salar Collectrin (tmm27), mRNA	NP_065716.1	collectrin precursor [Homo sapiens]	cltrn	0.387083	0.79	0.657917	1.365	-1.09141	4.49652e-05	0.00417642	CACTGGGACTTTGACTGAGCCAGCAGCACAGGAGATTCTGTCTTAGTTGTGTTCTTATCCATAGAGGATGTTGGTGAGGATCCTGGTTCTGCTCTACCTGGCGGGGGCACCAGCCCTAGCACAAACCCTCTGCCAGCCTAATGCATCAAATGGCTACAGAGTGCGAATCAGCATCAAAACTGCTTTGGGAAATCAGGCTTATGAATGGAATGAGAATGAAATGTTCCTTTTCCGAGCAACTATGGCCTTTACTATGAGGAGGTACTACAAAACAGAAACTTACAATGTCGACAACATTATCGTGTGTAATCAGACTCTGAGGGTGTCCTTCTGGTTTGTGGTGACATCACCAGACAACTCCACCATGCTTATTCCTAAGGCAGATGTGGAGAAAGCTGT…
ENSSSAT00000210807	NM_001141159.2	Salmo salar Beta-galactoside-binding lectin (leg), mRNA	NP_002296.1	galectin-1 [Homo sapiens]	lgals1	0.336667	0.679583	0.57875	1.18125	-1.11138	0.000145965	0.00930199	CCGTCCCTCTCTTCGCCCCAACCTGGGCTCGAACCAGGGACCCTTGCACACATCAACAACTGACACCCCACGAAGCATCGTTACCCATCGCGCCACAAAAGCCGCGGCCCTTGCAACGCAAGGGGCAACCCTACTTCAAGTCTCAGAGCGAGTGACGTCACCGATTGAAACGCTATTAGCGCGCACCACCGCTAACTAACTAGCCATTTCACATCGGTTACATTTATACAAAATATTCTGATGGAAAATGAACGAAGTAGCCTCCAGCTGTAGGTCTATATCTGTATATTAGATGCAGTAGCCGTCTGATATAAAGAAATGCAGGGTGTTGTGGTAAAGAACATGTCCTTCAAGTTGGGCCAGACCCTGACCATAACAGGGATCCCTAACTCTGAAGCA…
ENSSSAT00000057370	XM_014136608.2	PREDICTED: Salmo salar sarcoplasmic/endoplasmic reticulum calcium ATPase 1 (LOC106567410), transcript variant X1, mRNA	NP_775293.1	sarcoplasmic/endoplasmic reticulum calcium ATPase 1 isoform b [Homo sapiens]	atp2a1	0.367083	0.735833	0.635	1.28125	-1.11158	2.9663e-05	0.00311696	AAAGTAGTCCTCCCAGCCCTCTGCCTACTGCCCAAAACCTATACCACAAGGCAGTACCAACACAGCACACCTTCTGATTTTGATGAAGCGCGGACTGCAATTGTATTTATTGGGAAATAGCAGCGTCGCGAACAGGAATCCGGAATCAAATCGTCGGCTCGCAGAAGAGGAGGCAGGTGACCGTCTACGCAGGCAGATCCACCTCCGCTTGGCAGTCTGAACGCAAGGCAGGCACATCGTTAGAAAACTACTGTTGTTTATTAGTCCTTTATTGTCGTAATATATGTTATATATTTAACTACATGACTTTTAATTTAATTGTTTAGCTAGTCAGTTCTCTCTCCGAGATGGATAACGCGCACACTAAATCCACATCTGAAGTTTTAGAAAACTTTAGTG…
ENSSSAT00000022409	XM_045722492.1	PREDICTED: Salmo salar CD82 antigen-like (LOC123743820), mRNA	XP_047282860.1	CD82 antigen isoform X3 [Homo sapiens]	cd82	3.21167	6.205	5.47167	10.6721	-1.1221	3.46671e-05	0.00351905	GTGTGTGTGTGTGTGTGTGATACCTTCATGCGTGGGTGTAGTTAATTATTAAGAACAACAAGGAGCTGGACTCTGTTCCCAAGGTGACGGAACCAGGAAATGGCACCTACCAAATAAAGCATTACCTTAACAGTAGTCAGGCAGATAGGGAGGTGAGAGAAAAAAGTTTGTCTGGCATTGCTGTTGCCCGTCGCCGTGTCAGTGAGAAGTAACCACAGATACAATATCAGGAAGACATCATGAAGGTGGACGACAAGTTTCAAATTCTGAAATTCTTTGCAGCAGTTTTCAACTCTGTTTTCCTGATTCTGGGGCTCTGTATCTTTGGATGTGCGGTATGGATCTTGTTTGACAAAGACAATTTCATTTCTGTTCTCAGCTCTGTTGAGGTGAAGACTG…
ENSSSAT00000104974	XR_006769384.1	PREDICTED: Salmo salar hemicentin-1-like (LOC106601185), misc_RNA	NP_003250.3	intercellular adhesion molecule 5 precursor [Homo sapiens]	icam5	0.397083	0.816667	0.683333	1.40917	-1.12238	6.40916e-07	0.000202682	GATATATTAACTCCCATTGAACATGAAAATACAGATTCTAACTAAACCACAAATAAATGATTAAAGGAAGAATTTCCCCTGTGGGATGTAGGCCTAATGAGTTACCATTGAGGAGGTCTGGCCTTGATGCCTGTCAAACTTCCTTAGCCCCCTCTTCTCCCCCTCGGGGCCCTGCAGTCAGACACAGACTACGGTATGAGAGCCCTCGTTTGGTGAGGGAGGGCTTTTGTTAGTAATCACAGTTCACTTTGGAGTTGCCAAGCAGGACCAAGTCGGAATTCCACTCGCCTTTCAACTCAGACCATAGTGGACCTCAGAAAAGTCTGCAAAAAGATGGAAAACAACTTTCTAAAATGGATCCTGACCTTTTGCATGTTCTGCACCGTGTCAGGTGAAGGA…
ENSSSAT00000220183	XM_045693681.1	PREDICTED: Salmo salar piezo-type mechanosensitive ion channel component 2 (LOC106591876), mRNA	NP_001365112.1	piezo-type mechanosensitive ion channel component 2 isoform 1 [Homo sapiens]	piezo2	0.0108333	0.0220833	0.0183333	0.0383333	-1.1229	5.48648e-05	0.00471355	GGAAAGTAACATTTCACCAATGCGTCAAAAATCTGCGACCGGTCATCTGAGAGTGAACTATAGTCATAACTTCATCAACTACAGTTACATTATAACGTTACCGTTTTCCACGACGGTTGTGATTTCTATGCTACTTCATTCTCTCCTTAAAAAAATGATGAATTTTGCAGTAAAAGGTCGGCTTCACAGGACCGGATAACTTGTCCGCGGTTTGGCGTTATTCATCTGTAGCTCACGCAGAACCCGTCTCTTCGCACGCACCTGAGTTTGAGGACCGTTATGGTGTATTTTTTACAAGCTCAACATGTCTTGAAAAAATGTAAAATGTGCTTTTTCAACTGCTTGAACAATTTCAAATACATGTTTTTATAAACAAAACAAGTAAAATCGCTGATGGTC…
ENSSSAT00000161824	XM_014158380.2	PREDICTED: Salmo salar growth/differentiation factor 10-like (LOC106579000), mRNA	NP_002891.1	retinol-binding protein 3 precursor [Homo sapiens]	rbp3	0.199167	0.39875	0.342083	0.689583	-1.12447	7.47562e-05	0.00580651	AAAAGGTCTTAACATCACATGGTTGGCTGGAGAGACCAGGAAGGGAGACATATCTTTACATATCGGCATGCCACCGAAACATCAATTCTTCATGCAACTCTTCACTACAAGGGAGTGCCCTGTGCCCCAGTCATTATGTGATCATCATGCCTATGGTTATCTAGAATGGAACGAAATAGGCATTACAGTTCAAACAGTCAAAATGAATTGAATTCATTAGGTTAGAGTGTAAATGCTTTTTTTAAATGATGTATGAAAACCTTTAATAATAATAGAATATAATTCCTGTTTTCATAGTTGCAATATCTAATGCACTGTAAATGTAACAGCAGCCAGCACATACAGTTATTCTACAATGGGGGAGATCTGCGGACTCTCTCGTTGGCTGGGCGCAGCAAA…
ENSSSAT00000187425	XM_045724117.1	PREDICTED: Salmo salar PH and SEC7 domain-containing protein 2 (LOC106612116), transcript variant X1, mRNA	XP_047278036.1	SH2 domain-containing protein 4A isoform X2 [Homo sapiens]	sh2d4a	0.33875	0.657083	0.575417	1.135	-1.12548	8.49912e-06	0.00132806	ACACACACACACACACACACACACACACACACACACACACACACACACACACACACACACACACACACACACACACACACACACACACACACACACATACACACACACTACTTAATCAAAATGTTCAATTCAACAACACATCTCACTTTTTCCCTTAAACTGTTACTCCTCATACTCAGTAAAATTCCTCCATCCCAGCTTCCACTCAGCATAACAGCAGTACAGGTGTCCAGACAGTAACATAGAACTAAGGGTTATACGACATGGCACAGTGCTTTCATTCAGTCTGATATCATATATGAAGCTCAGGTTCAAGTGGAATAAGAAATCTACAATAAATAAATACATATCAATAATAAATAGTCTACACAACAAGGTGATCATCATAACAGTTCTGAG…
ENSSSAT00000146155	XM_045694673.1	PREDICTED: Salmo salar H-2 class I histocompatibility antigen, Q9 alpha chain (LOC106569843), transcript variant X3, mRNA	NP_001522.1	major histocompatibility complex class I-related gene protein isoform 1 precursor [Homo sapiens]	mr1	0.734583	1.46417	1.25917	2.5225	-1.12724	1.86645e-06	0.00043799	CAACAAACAGATGGGTAGTTGACAGACCAACGTCGACATGAAGGGTTGTATCCTCATGTTCCTGGGAATAGTGTACCATCGTGAAGCATTTGGTGTGACTCACTCCCTGAAGCATTTCTACACTGCGTCTTCTAAAGTTACCAACTTCCCAGAGTTTATGGTTGTGGGGATGGTGGATGGTGTTCAGATGGTTCTCTATGACAGCAACATCCAGAAAGTAGTGCCCGAACAGGTCTGGATGAACAAGGCAGACGCAGAGTACTGGGAGAGGGAGAGAGAGAAATTCTTGCATTCCCAGCATGATTTCAAAGCTGACGTCGATATTCTAAAGCAGAGTTTTAACCAAAGTGGAGGAGTCCACGTTCTCCAGTACATATATGGCTGCTCATGGGATGATGA…
ENSSSAT00000047758	XM_045718332.1	PREDICTED: Salmo salar riboflavin transporter 2-like (LOC106605066), transcript variant X3, mRNA	XP_047295824.1	solute carrier family 52, riboflavin transporter, member 3 isoform X1 [Homo sapiens]	slc52a3	0.789583	3.12375	1.34625	5.4225	-1.13048	3.71124e-08	2.07112e-05	GAGCTGCAGAGCACATGGCAAAATTATTTTTCTAACTAGGCTCCTTTAAATCCGGGGGATTACAGTGTCATAGACAAGAGGAGCCTGTGTACTTCCTGTTCTGTCAGTTGAATGGGATACACGGAAGTCGTGAGTGGGTGGGTGTGTGTGTGTGTGTGTGTGTATGTAAGAGCGATAAAGAGGGGGGTTGGAATATGAACTGAATGTACACATTTGCCGGCTGATGTAGTAATGCTCTGATCACAGTGGAGTGAGAAGTTACCCAAAAGAGAAGGAGATATAATAGGCAGTCCCACTCCGTCACAAGGATGGATTCAAGCTGACGAAGAACCAGGAAGAGAGGAACTGAGTTACTAAAAGGATGACGTGTAGGTTCAGCCTGTGTGTATGGGGGCTGTT…
ENSSSAT00000131282	XM_014207635.2	PREDICTED: Salmo salar metalloproteinase inhibitor 3 (LOC106609153), mRNA	NP_000353.1	metalloproteinase inhibitor 3 precursor [Homo sapiens]	timp3	1.7675	3.51167	3.02833	6.07458	-1.13511	1.87308e-05	0.00226165	CCGGAGAGTACAGTTGGACATACCCACTGAAGCAGACAAGAGCTCAACTCGGGACAGACTTTGAATAACTATTCGGCGACATAACTTTTTGTTGTAAAGTAAAGACAGCGAGGGAGATTTTACGCACTAAAAATGCAGTCCCTCTGTCACCGACTGCTGAGCTTGCTGTTCGTTTTCAGCAGCCTTCAGATTCATCAACTCACAGAGGCGTGCTCGTGTGCTCTGTCGCACCCGCAAGATGCGTACTGCAACTCTGACATTGTGATCCGTGCCAAAGTGGTGGGCAAGAAGTTAATGAAGGATGGGCCTTTTGGCACCATGCGTTACACGGTCAAACAGATGAAGATGTACAAAGGATTCAACAAAATGCAGCACGTTCAGCACATCTACACAGATGCC…
ENSSSAT00000180666	XM_014139267.2	PREDICTED: Salmo salar ATP-dependent zinc metalloprotease YME1L1-like (LOC106568699), transcript variant X3, mRNA	NO HIT	-	-	0.0383333	0.0820833	0.0658333	0.142083	-1.13596	7.34942e-05	0.00573633	TAGACTGTTCACAGCTCCTAGCTAGAATTTGGTGTTTCTTTCTGTTTAAACCAGTAAGATGCATTGGCTAATACCTTGCAGTCCTGTTTGTACAGTGAGGGGAAAAAAGTATTTGATCCCCTGCTGATTTTGTGCGTTTGCCCACTGACAAAGAAATGATCAGTCTATAATTTTAATGGTAGGTTTATTTGAACAGTGAGAGACAGAATAACAACAACAAAATCCAGAAAAACACATGTCAAAAATGTTATAAATTGATTTGCATTTTAATGAGGGAAATAAGTATTTGACCCCCTCTCAATCAGAAAGATTTCTGGCTCCCAGGTGTCTTTTATACAGGTAACGAGCTGAGATTAGGAGCACACTCTTAAAGGGAGTGCTCCTAATCTTTGCTTGTTA…
ENSSSAT00000202570	XR_006761992.1	PREDICTED: Salmo salar complement C1q subcomponent subunit B-like (LOC106586941), misc_RNA	NP_001008224.1	complement C1q-like protein 4 precursor [Homo sapiens]	c1ql4	3.70667	7.37958	6.33917	12.7088	-1.13711	3.83322e-06	0.000740012	GGAGTGTCTGAAACAGGATCTACATCGTAGCTGTATATAAAAAGAGGCAGATCAAACTCCAGAATCGACACAGATTCCTGAATACGGAGAGAAATGAATCCTGCTGTGTTTCTGTTGGTTTCCCTGTGCTGCTGCTGCTGCTGCTGTCTGTCTGCGGCTCAAGAAGAGATCAAAAAGACTGAAAGTGAAGATAGAAAATGCCAGACATCAGAAGGCTCATGCTACCCTGACTTGTGCAAGCTGCTGAAAGACTTTGGTGTCATGGAGGAGAAACTGCGAACCACGGTGGAAAAACTGGGAGTCATGGAAACCCAGCTCAAAGTTAACGAGAATCAACTTGAGGAAGTGAAAAATAAGGAGAGAATGAAGGTGATCTTTTCGGCTGCCCTTGGCGGGAAT…
ENSSSAT00000081822	XM_014160718.2	PREDICTED: Salmo salar guanine nucleotide-binding protein subunit alpha-14 (LOC106580085), mRNA	NP_004288.1	guanine nucleotide-binding protein subunit alpha-14 [Homo sapiens]	gna14	0.107917	0.223333	0.18625	0.387083	-1.14306	7.04263e-05	0.00556419	CTATATCATAGTCAGGCATCTACTGTAGGCGCGCCCGTCCCCGCCCCGGTGGAGATGTGTCCTACTGCCTTGGATAAAGTTCAGGATGTGACCAAGCGCCAGGAAACATATGCGCACTGCCAGTCTAACGTTCACCCACAGCTTGTAGCTGTTACCTGTAGAGCAGGTTAGTATTCCTATACCGACAACTGGGAAGGAGACGAACTTCAGACAGAAAGATCAAAGGGGAAAACGAAAATAACAATTTATTTGCTATGCGCATTCCGACTGGGAGGAACTAATTGGACAGACAGGTTGGCCTTTCATTGGGACTCCCGTGTCTACTGCTCCATCTTCTCCACTGCTGTAAGTGCAAACAGAGGGGACATTGGACAGTGACTGCGTCAATGATGGCTGGAT…
ENSSSAT00000197976	XM_014133521.2	PREDICTED: Salmo salar SH2 domain-containing protein 5-like (LOC106565884), transcript variant X1, mRNA	XP_011539763.1	SH2 domain-containing protein 5 isoform X1 [Homo sapiens]	sh2d5	0.0483333	0.0979167	0.0816667	0.1675	-1.14323	5.76076e-07	0.00018814	GCAAAGTGCCAGATAGGTAACAATTTACAGTAACTGCTGTTCATTATTACTCAGTCAATAAATACCATCAGCAGACAGAAGGTCTAGCTAGGTTAGCAACAGAAAGTAATGTAGAAATCTGACCTTTCTGCAGCAGGTATCTCTGGCCGGGCAGTTTAATCGTGTAGCAGGTTGAACGACTAACTTACTTCCACTAGCTAGCATGACTACAGCCAGTAACCAGAAAAGCCTAGCTATCCAGCCTGCTAGCTAGTCAGTAGCCAGCTAGTAGTGCAAGCCAACTTTGTTCAGTTGTTGTTGAGTTTGTTCTATTGGAATGTTAAGTTCTGCATGAGTATTTTTCTCTTCCTGTCACACACAGTTTAATCCTTTCTTTGTGATTCCAACCTAGGCTGTAAA…
ENSSSAT00000216465	XM_014203598.2	PREDICTED: Salmo salar transcription factor jun-B (LOC106607038), mRNA	NP_002220.1	transcription factor JunB [Homo sapiens]	junb	0.452917	0.870417	0.779167	1.50458	-1.1483	3.2506e-05	0.00333136	GGCAATCGCGTCATAAGCCTGACATTATGTTGTTGGGCGTGCACAAATTGCTTCTATCCAATCAATTCCCTTTGCCAATCTTGACAGAATGTGTGTGGGCTGATTCGTTTTGCATGGCCAGTGCTCCGGGTGGGTGGAGATTTCGTTTATGGACCAATGGAATAGTCTAAAATATACAGACTCCGCTCACTCAGGGCACCGGGCCATGCAACACGAACTACCCCAATGTTTGGCGTGTATATAAAACGGCATGTTACCAGCTGCTCACTCAGAGTGAATTTCTCGCATAGAACAACATACCCTGAACGCAACCTTATGCGTGCGTATAAAGTTTAGTTTTTTCTTATACAAGGTTGAAAAAGATAGTTCAAGACATTGGATCACGTCAATACTGCGGTC…
ENSSSAT00000243270	XM_045722390.1	PREDICTED: Salmo salar carboxypeptidase M (cpm), mRNA	NP_001400330.1	carboxypeptidase M isoform f [Homo sapiens]	cpm	0.0733333	0.154167	0.125	0.266667	-1.15601	0.000159595	0.00985124	ATGGTCCAAGCACACCAAGACAGTCGTGAAGAGGGCACGACAAAATCTACTCCCCCACAGGAGACTAAAAAGATTTGGCATGGGTCCTCAGATCCTCAAAAGGTTTTACAGCTGCACCATCGAGAGCATCCTGACGGGTTGCATCACTGCCTGGTATGGCAACTGCTTGGCATCCGACCGCAAGGCATTACAGAGGGTAGTGCGACGGTCCAGTACATCACTGGGGCTGAGCTTCCTGCCATCCAGGACCTCTATACCAGGTTCAATAAGAACGGCATCGATCTGAACAGGAACTTCCCAGATGCCTTCTCTAAGAAGGAGAGTGGAATGAGAGAGATGGAGGTGAGAGCCATTATGGACTGGCTGAAGACTGAGAGCTTCGTCCTGTCAGCCAACCTG…
ENSSSAT00000074651	XM_014165539.2	PREDICTED: Salmo salar trace amine-associated receptor 13c-like (LOC106582432), mRNA	NP_003958.2	trace amine-associated receptor 5 [Homo sapiens]	taar5	3.37542	6.75	5.7875	11.5904	-1.15694	5.94441e-05	0.00494078	GGCAGAGCTCAGAGTTTGACAGAAGGCTGAACTAACAGGGTCAAGCACAGGACCAAGCAGGAGCAGGAGGACATCAGCATTTAGATTTTTTATTACAAATGGAGGAACATGAAGAGGTTCAATACTGTTTTAAAGACAGAAACTCCTCTTGCAGAAAGGCTTTGCTATCGATATCTATCTACATAACACTGTACATCTTCTTCTCATTGATTTCAGCTGTTACAGTATTTTTGAACATACTGGTGATCATCTCAATCTCTCACTTCAAGCAGCTCCACACTACAACCAACCTGCTCATCCTCTCTCTGGCTGTGTCAGATCTCCTGGTGGGACTGATTGTGATACCTGTAATGACTGTAGCAATAATTGAACCGTGCTGGGTTTTTGGGGAATATTTCT…
ENSSSAT00000192876	XM_045697668.1	PREDICTED: Salmo salar claudin 10a (cldn10a), mRNA	NP_008915.1	claudin-10 isoform b precursor [Homo sapiens]	cldn10	0.261667	0.576667	0.447917	1.00042	-1.15706	4.93079e-05	0.00440126	CGCCACAGACATACAGTCTCATCTGCCGCAGTTGCCGTTAACCAGCTTACCTGACCCAGCTCTACAACAGACAGGACAGGACTATCTGAGGAGGATGAGCAACATGGCCACGGAGATCGTTGCCTTCATCGTGACCATATCTGGATGGATCCTGGTCTGCTCCACGTTGCCTACTGACTACTGGAAGGTGTCCTCCGTGGATGGGACGGTCATCACCACGGCGACCTTCTGGTCCAACCTGTGGAAGACCTGCGTCACGGATTCTACAGGAGTGTCCAACTGTAAAGATTTCCCTTCCATGCTGGCTCTGGATGCGTATATCCAGGTGTGTCGGGGCCTGATGATTGCGTCTGTGTGCCTGGGGTTCTTTGGAGCCACCCTGGCCCTGATGGGAATGAA…
ENSSSAT00000145143	XM_014214765.2	PREDICTED: Salmo salar tumor necrosis factor receptor superfamily member 19-like (LOC106612986), mRNA	XP_047286397.1	tumor necrosis factor receptor superfamily member 19 isoform X1 [Homo sapiens]	tnfrsf19	1.17583	2.44667	2.025	4.24042	-1.17633	3.71964e-05	0.00369036	GCACACTCTTGGCATTTTTTCGCTTTGACATCATCCAGGGGTAAAGTAACTAGGCAACAGGACAGATAAAAGACGCACACATATGTATATGTGCGTTGGGGTGTCAGTCTGCAGACAGTCGGCCCGACCAATCCCAGAACAGCAGAGTGACGTCATGGCATCTGCAGCTCATTGAGATGAAAGGGAATGTTGAGGGCTGTGCACAACTTCAAACCCAAGCTTGGCATCAAACAGCGAGCCCTCAGATAAACCAAACAAACAGACCGGGGATCGCGCAGAGGGAGGCGGCCCTGGAAGTGGAATAACAACACAACCAGATCTCGACGCCTTGCACTTTGCAAACTCTTTGCATTTCCACTTTATGATCCATCTGTCTTGCATGCAATTGTATCGAATTGT…
ENSSSAT00000226889	XM_014133433.2	PREDICTED: Salmo salar solute carrier family 2 member 9, like 1 (slc2a9l1), transcript variant X1, mRNA	XP_047271931.1	solute carrier family 2, facilitated glucose transporter member 9 isoform X9 [Homo sapiens]	slc2a9	0.03875	0.0833333	0.0670833	0.145	-1.17761	5.82989e-05	0.00488842	CCTTACTTATCAAAACAAGTATAAATGTACATGTTCTGACATGTAGAAATAATTGTATAAACAAATTCAGGTTTTCTGCAACCATACTTGTCTTAGTGTCTGTCAGGGTAAGTACGAAGTCTGCAAAACTACCAACTCTAGAATTACGTAAGCACATTGATGCCCTGTTGACAACACCACCACCGTGGGTTCAGAATCTTCCTCTCCTGCTACCAACCTTTTCTCTGAGGTCGGGCCTCTTCTGGGCAATCATGCAGACGTAGACGGTGTATGTGACAAAGGTCTTGTAGTCCATGAGCTCGTAGGAGGTGAAGGTGGACACCGTGTCCAGGAAGAGCTCAGCAGCCTGTTTAAAGTCACGGATGGCCACACAGTACAGGCCCTGGTACACCTTCAGAC…
ENSSSAT00000219154	XM_045687887.1	PREDICTED: Salmo salar coagulation factor XIII B chain (LOC106560552), transcript variant X1, mRNA	NP_001366241.1	complement factor H-related protein 1 isoform 8 precursor [Homo sapiens]	cfhr1	114.797	236.424	197.453	409.568	-1.18018	2.15562e-08	1.37799e-05	AACCCTGCACTGTGGATGAACAGCTGATGAACACACAGAACATCCAATTTAAATATCCTCCGGAACATCAAAATAAACTCTATGCCGAACATAAGGATCACATCACTTTTAAGTGTACTGGTCATCTTAGACTGAGCCCTGGTAGCGGTTGCTTTTTGCCAGCAGTGTATAAACGGGGTCATGAACTTGACAGAGGTCCTCTTCAGTGCGCCCTGGGGGCTGGAACTCTGTAGACAAACATTAACTTTGGGATAGACACTATTTATGTTCTACTCCTTCCATTTTTACTGCATCTACCATTTGATCAACATGAAATCATCTCTGACTCTGCTGTGTCTGGTGGTATGGGTGAATGTGGATGCTTCATCAGCTCAGACTGAGTACTGTGGTAAGCCTGAG…
ENSSSAT00000216302	XR_001320621.2	PREDICTED: Salmo salar uncharacterized LOC106570173 (LOC106570173), ncRNA	NO HIT	-	-	0.825833	1.77125	1.41625	3.0675	-1.18423	4.27156e-06	0.00080361	TAAGCTGGTCAGGGCTGTTTCCTGGACAGCCGGTGTCTAAGGTGGGGAGGGTGATTTTGACACATTATATAAGACCAGGCTCACTTTCAGCTGGAGTCTCTACACAGCCAGATCAGATCAACGATAGCAAACCCAGGATAGTCAACCCAGGACAGCAGTTTCCTTTAGTAGCTGGCCCATGAGACACCTCGCCTCTCTGCAATATGAAGTACCTGGTTCTGGGACTCGGCACACTGGCCTTGCTGGCATCCACCATGGCACAGAATTCTACAATAGGACCAGCAACCGACCAACAGGATTCTACAATAGGACCAACAACCGACCAACATAATTCTACAATAGGACCAGCAACCGACCAACAGTATTCTACAATAGGACCAACAACCGACCAACGGAATT…
ENSSSAT00000247584	XM_045717356.1	PREDICTED: Salmo salar glucocorticoid receptor (LOC100380779), mRNA	NO HIT	-	-	0.24875	0.53375	0.429583	0.9225	-1.18546	1.99782e-08	1.34015e-05	ACCCTTGAATAAGCAGGTGTGTCCAAACTTTTGACTGGTACTGTATGTAAAATATAATATAACAAAAACATATTTATGGTCATGTCAACGGTCACTGTAATGTCTGACCTTCTCATGTAACATTAGCACCTGTGAGGCAATTATTCACATTTCTTAACCTCTGGTTATTCTGCCTCCTCTACTGGCTCAAGTTATTATACCTTCCTAGTTTGCTTTCCATAAAGTCTGTCCTCATGAGGAGTTAGAAACCTCAGAGCTCCAAGGCTGACAGAGGGGCAGGGTAACCAATCCTAAGAGCCGAAGAGGTTGACTAAGAGGCGCAGAGAATATGGTGGGAGCTGAGGGAGCATGTTGGACCTCTGCCAGGGCAGCTGGAGGAGCCAGAGACAGAATCACACA…
ENSSSAT00000094177	XM_045690316.1	PREDICTED: Salmo salar complement component 1, q subcomponent, B chain (c1qb), mRNA	NP_000482.3	complement C1q subcomponent subunit B isoform 1 precursor [Homo sapiens]	c1qb	4.20042	8.82125	7.21125	15.3383	-1.18888	0.000148	0.00938748	ATGTGGGGTACTGCTGTTGTGACGGCGGGCAGCATCCTGGCCTCCCTTGTAACCTCTGTTGCCATGGAGCCCAGCTGTAACGCAAACCTTGGTTACCCCGGGTTACCTGGGATACCAGGAGCTCACGGCGCCAACGGTAAAGACGGACCAAAGGGCGAGAAGGGAGACCCAGGTGAGTCTGGTCTGGGATGGAAGCGTCTGAAGGGGGAGCCAGGTGAATCAGGTCCTCCAGGACGGTCAGGTCTTCAAGGGAACCCCGGTCAGCTTGGACCCAGAGGACCCGCTGGCCCCCCTGGGGAGAAAGGTAGTCCCTCTGGGGTCGATTCCTCCCTCACCTCCTTCTTCTCCTACAAGAGGAACACCATTCAGCTGCCTCCCAAGAACTTGCCCATGCGTTTC…
ENSSSAT00000246311	XM_014171170.2	PREDICTED: Salmo salar neural proliferation differentiation and control protein 1-like (LOC106585212), mRNA	NP_056207.3	neural proliferation differentiation and control protein 1 precursor [Homo sapiens]	npdc1	1.84875	3.77083	3.16542	6.4975	-1.19883	7.38883e-11	1.36303e-07	GGGAGGCACTAGAGTCCATTAAAATGCACATGTTGGCTTCTCTGCTTCGGTACTGTGGCTTGTATTTTCGGCTGTGAGTACGGGAAAACTGATTAGGCGCGCATCGTGACGACATCTACGTAACTCTCTCACAACACCATAGAAACTCTGACAGACAGCAGCCCTGCCCTCACTCGTTTCTTCAACTGTCACACATACAGCGACATAATGGGATCCTGCGCAAAACACATAGCAGACGAAATCGTTGACCAGCGCTCTATTACCGAATCTGGGGATGGGGGAATGATAAACCCCGACTCTCCAGCTCAGTTGTATCAGTTGTAGGAGCGCTTTGCAGTATGCCATCCCAGAGAAGAGGTGTCGATCACCGACCGAGAACAGCTGCCACGCTTCTAACCC…
ENSSSAT00000080654	XM_045697102.1	PREDICTED: Salmo salar receptor-interacting serine/threonine-protein kinase 3-like (LOC106597637), transcript variant X6, mRNA	NO HIT	-	-	3.50792	7.34292	5.98125	12.7038	-1.20605	0.000112822	0.00768464	ATGTACATGCCGGAGACTCCAGCAGGTTCTGTTTTCTCATCAAAGACAGAGGACAGAGGCCTTCCCTGGAGACAGTGGACAAAGAGCAGGTCGAGGGGCTAAGGGACCTGGTGGAGCTCATGGAGAAGTGCTGGGACCATGAGCCCTCTAAGAGACCCCCCCTTCAAGGAATGCTTCCTTGTGACAGAAAGAGTGTTTGAGAAGCACAAGAAGGGGATAAATAATGCCGTCCATCAAGTGCTGACAAAACTGGACTTGGGAAGTGAGGGGGGAAGTAAAACATCAGGTGTTGGCGCCGTCTATGTATCTGCAAGTTCAAAGCCACCTGCATGTCCAAAAGACAAAGTGAATATCTCTGCTGATGTGAAGACTGGTTCACTCTCTCCAACACAGGATGTG…
ENSSSAT00000180272	XM_045715951.1	PREDICTED: Salmo salar NACHT, LRR and PYD domains-containing protein 12-like (LOC123741767), partial mRNA	XP_016882956.1	NACHT, LRR and PYD domains-containing protein 12 isoform X9 [Homo sapiens]	nlrp12	0.07625	0.165	0.129583	0.285833	-1.21612	2.82307e-05	0.00303704	AACTACATCAAGGAGAAGATCAGGGAGAATCCCTCTCCAGAGAGGAGCATCAATCTGTTCCACTGTCTGAATGAAATGAATGACCATTCTCTAGTGGAGGAAATCCAAAGCTACCTGAGCTCAGGAAGTCTCTCAGAACCCAACCTGTCACCTGCACAGTGGTCAGCTCTGGTCTTTGTGTTGCTGACTTCAGAAAAGGAGCTGGATGTGTTTGACCTGAAGAAATACTCCAGATCAGAGGAAGGTCTTCTGAGGCTGCTGCCAGTGGTCAAAGCCTCCAGTGCATTTCTACTCACTGGCTGTAAACTCACAGACACATCCTGTAAAGTGTTGGCCTCAGTTCTCAGTTCAAACCCCTCACACCTGAGAGAGCTGGACCTGAGTAACAATGACCTGAAG…
ENSSSAT00000143944	NM_001123702.2	Salmo salar proteasome subunit beta type-9a (psmb9-a), mRNA	NP_002791.1	proteasome subunit beta type-9 precursor [Homo sapiens]	psmb9	4.20292	9.26625	7.17792	16.0533	-1.22229	1.46511e-05	0.00191814	CATGTATGGAGGTGGAATTGATATCAGCCTATAATGTTGGGACCACCATCATTGCTATTGAGTTTGATGGAGGGGTGGTGCTGGGCTCTGACTCTCGTGTGTCTGCTGGGGAGACTGTGGTGAACCGGGTGATGAACAAGCTCTCTCTCCTCCATGACAAGATCTACTGCGCCCTGTCAGGCTCGGCTGCGGACGCCCAGACCATCGCTGAGATGGTTAACTACCAGCTGGATGTGCACAGCATTGAGGTTGGAGAGGATCCTCAAGTTCGTTCAGCTGCCACTCTGGTGAAAAACATCTCGTACAAGTACAAAGAAGAGCTGTCAGCACATCTCATTGTTGCCGGGTGGGACAAGAGAGGAGGGGGACAGGTGTACGTGACCCTGAATGGCCTGTTGT…
ENSSSAT00000253941	XM_045711166.1	PREDICTED: Salmo salar phospholipase A and acyltransferase 4-like (LOC123731766), mRNA	NP_004576.2	phospholipase A and acyltransferase 4 [Homo sapiens]	plaat4	1.77167	3.88167	3.01125	6.69667	-1.22232	4.83785e-10	6.06192e-07	ACACAGCCCACAGTGAGACATTCACATGAAAACCAGGAGTCCGACCACAATGGAGATTGGTGACATGATTGAGATAAACAGAGGTCCATACAAACACTGGGCTCTATACATTGGAAATGGAGAGGTCATCCATTTGGTAACTCCAGATGGGCCTTCAAGAGTAGTTTTCTGCAGTGTTAGCTCATCCAGCGGCAGTCTTTCCTGTAAAGGCATGGTTACAATAGAGAAGTTAAAGGATGTGGCAGCAGGGAATACTTACAAAATCAACAACTACTTGGATGACGAGTACAAACCAAGGCCGACTGACGTCATTATGGGGGAAGTGGACAAAATGAGAGGCCGCACAATAAAATATGGCCTCCTTGGAAACAACTGCGAGCATTTTGTTACTTTCCTCCG…
ENSSSAT00000137594	XM_045714694.1	PREDICTED: Salmo salar potassium voltage-gated channel subfamily H member 2 (LOC106599276), transcript variant X2, mRNA	NP_000229.1	potassium voltage-gated channel subfamily H member 2 isoform a [Homo sapiens]	kcnh2	0.285	0.628333	0.490417	1.08542	-1.22604	4.48688e-05	0.00417379	GCCGCTTCCACTGAACATGAGGCGGTGCTACTTCCAAGTGAAGGATACACCCGTAGCCTAACAACAAAACAGGTTGGCTGATAGCCAATAATGCTGTTCGGGGATTTTTTTATACAAAAACGCCAGGAGTATCTGCTTTTCAAAGTGATGAAAAAAGTAGTTGGAACGTTACATCGCAGGGCTTGGTGGCTGTGATATGTTTCCAGCTGTTTAGTGATTTTAGAGTGACCACATAGGCGAAAGCGGCGCACAGCGGGAGACCACAGCAGTGACAGGAGCTTACCGTCCAACTTTCCAAACCGCGCGAAATACGGACCAAAATGCCTGTTCGGCGGGGACACGTGGCTCCTCAGAACACTTTTCTGCATACAATCATCAGAAAATTCGAAGGACGGAATC…
ENSSSAT00000161207	XM_014190339.2	PREDICTED: Salmo salar calcyclin binding protein (cacybp), transcript variant X1, mRNA	NP_055227.1	calcyclin-binding protein isoform 1 [Homo sapiens]	cacybp	0.52125	1.15083	0.887917	1.98875	-1.22947	1.10697e-05	0.00158094	CGTCAACGTTAGCAAGCTAGCTAACGTTAGCTGATGTTGCGCCATAGAATTGGAAATGAGCTAGAATACTTAATTCTAGTCATTTTAATATTATCTAAATTGTACACAGGTTGTACGGGCCAGTAACGTTAACTAAATATTAAGTCAACCGTGGCATGTCAAGTAGCTAGTTAACTTTAGTTAGCTATGTGTGTTAGCTTAATGTTGGCGTTTTGGTGTGGCAGCTAATTTACTTGTTAGCTAGCTAACGAGTGAGTTGCTTACTAGCTAGCTGTTGCAAATCAATGTTTGCTAGCTAACGTTAACTTTATTCTCGATGTTTTTTTTTATATACTTAGATCAACCAGTTGGAGACAGACCTACAGGAGATCGCCAGTCTTCTGGAGAAGTCTGAGAGAA…
ENSSSAT00000157065	XM_045714730.1	PREDICTED: Salmo salar gamma-1-syntrophin (LOC106599809), transcript variant X4, mRNA	NO HIT	-	-	0.1825	0.392083	0.314583	0.679583	-1.23639	3.60033e-05	0.00359546	AATAATTATTAGATTCATGAATATTGAATAGATGGGAATGTGAACTGCAGTGTTACATAGCTTAGTATTTTTTTTCTTGTGCAGTCGTATAATGAAGTTGAAAGCACTTAGTTTTCTCCAATCTATATTATTTGATTTATCTGAAAACATCCTTTAATTCAACAAATAAACGGTGAAATGTGTGTGCATTATGGAGTATACACTAATCAACCCTATGGCACCTTTTAATTCTGTGTTCTTGTCATATAGATTATTTTTGTTGCCCCTGAGGTAGTTCCGATATGGTATAAATATAAATCACATCATGTCAAATTATATACAATTTCCTTTCAACAGAACAAATGAATGGATAGTTGCAGAGAAGAAATGGCTCAGGTTTTGGATGTAAGCACAGCTTTT…
ENSSSAT00000005653	XM_014199159.2	PREDICTED: Salmo salar integrin alpha-6 (LOC106604495), transcript variant X2, mRNA	NP_001073286.1	integrin alpha-6 isoform a preproprotein [Homo sapiens]	itga6	0.115833	0.252083	0.1975	0.4325	-1.23819	3.72432e-05	0.00369036	TAGCCATTTCTCATGGACTTGCACACCTTTCCATTTAGTATTATCAAGTGATCAACACTGTACAGTACAGTATCACTGGTTTGCCGCTGTGAACACACCCACCAGACTTTTGATCCAAGGGTGTGAAGTTCTTCATGTCCTTAGAATGGAACAAGGTAAATATTAACAAAAGCAATCAAACCATAAACATGTGAAATGCTTGAGTTTTTTTTAGATAAATTCCCCTTGCACCACACCCTGTCTGTCAACTCCTGCAGAAAACACTGTATACTGCAGCCAGTGCCGAGTCACATCCCATTTCTGTAGTGTTGCCCTCCCATTCGGCTTCACAACACGAGGACACCACAGAAGAAGCTATTGGGTTAGCTAGACCAGAGAGTTGTACCAACAACACCAACA…
ENSSSAT00000253187	XM_014151528.2	PREDICTED: Salmo salar phospholipase A2 inhibitor 31 kDa subunit-like (LOC106575194), mRNA	NO HIT	-	-	1.81	3.82167	3.08333	6.59208	-1.25275	3.03772e-05	0.00317129	CGGACAAACTGCGTCGCAGAAAGCAGCTCGCTAAGTGCTTCTACGACCGGACTGCTCGAGACCTACCAGAACTGGAGGTGGGTGAAGCGATAAGGATGAAACCGCTGCCGGGAGACCACACAGGACTTTGGAGGCTGGGCACGTGCCTACAGAGAGTTGCACCACGCTCTTACCTGGTGGATGTTGGTGGCTCCCTCTATCGTCGCAATCGGGTGGATCTGCGCATAGCAGAGCGGACAAACCAGAACACGCCATACACTCACCTAGATGAGATGGATCACAGTCCAGGCCTAAGGATCAAAAGACTCCCGAAGAAAGGAAAGATGAAAGCTGTATGTTTTTCTCTCCTTCTCCTGCTGCTGGCATGTAGCTTTGGAGAGGGTCTGAAATGCAACTCGT…
ENSSSAT00000181986	XM_014191141.2	PREDICTED: Salmo salar gamma-1-syntrophin (LOC106599809), transcript variant X3, mRNA	XP_047277853.1	gamma-1-syntrophin isoform X2 [Homo sapiens]	sntg1	0.194167	0.410833	0.33625	0.7125	-1.25536	4.75034e-06	0.000871465	CAATAATTTCCTCCTCTAGGTTAGATGGGAATCATATTGTATTTATGTCTCCCCTTTTCGTAGGCCGATTATATGGATCAGACAACATCATTTTTATTGATCAGTGTCAGCAGAGTAGGCTACCCTGTAATTTTTGTGGTACACTTGGGTGTTCCGTACCGATTATCTACATGGGCTGGGTAGATGAGAAGGAGCAGGACTCCGTTCAGGACCGAATGTATTCATCACAGTTCCTTGCCTTGAGGGGTTCCTCACTCTTCAAGTTCTCAGCACCTCCTGTGACTACATGGGACTGGACGAGGGCAGAGAAAAGCTACACTGTGTACGAGATCATGTGTAAAGTTTTAAAGGACAGTGACCTCTTGGACAAGCGGAAGCACTGCTTCAGTGTCCAAACGG…
ENSSSAT00000143550	XM_014148379.2	PREDICTED: Salmo salar leucine-rich repeat-containing protein 17 (LOC106573377), mRNA	XP_047275673.1	leucine-rich repeat-containing protein 17 isoform X1 [Homo sapiens]	lrrc17	0.216667	0.470833	0.370417	0.815833	-1.25817	0.000160232	0.00986599	TTAGAGAGCAGTGGGGTGAGAGAGAGGGTGAATATGTGCATGTCGTAATTTTCAACAAACAAGTTAGCTGCAGCCTTTCTGTCTCTCTCTCGCAGCAAAGTACAACCACTTAACCAGCTGGAAAAATGCTGGCCCTGAGCCAGAGAGAGAACCTTTTTCATTCCCCAGGGTCAACATACAGACTTGAAGAGGAGCACACAAACTGACTCTAGTGCAGCCAGGGGGCTGAGGACACAGATGTGTTGTTGGAAAACTCATGTGGATATAGTTAAAGCAGATAGAAGGAGACATATGGATCAGAGAGGACCGCAGAAACTGTCCTGAGTGCAGCCAGAGAGATTGAGGTGGATGAGCTTGTGGCAGCCCTTCCCTTTGGCCAGGAACAGCAGCTGAATCCCA…
ENSSSAT00000183838	XR_006769915.1	PREDICTED: Salmo salar collagen alpha-1(XXVIII) chain-like (LOC106605378), misc_RNA	XP_047276476.1	GATOR complex protein MIOS isoform X3 [Homo sapiens]	mios	0.0170833	0.0404167	0.02875	0.0691667	-1.27029	6.93946e-05	0.00552577	AAGTATACTTCTGATATGTGCAAGTCGATTGTACACTGGATGGCAGGGGACAAAAGAATTTCACAACAGACCAAAAAAAGCATACCAGTCAGTTACCTTGGTGAGCGGCTTGGGCTGCTCGGTGAGCGTGAGCACTGGCTTCTCAAACTTGCGCAGGTCCCAGATGGCCACCTGGCCCTCGAAGAAAGAGGCCACGCGGTCAGGGAAGTGGGGGTCCACTGTCACACCCTGTATGGCCTTGGTGTTGACGAAGGTCTTCTGGCTGGTGTTGCGCAGGTCAAAGATGGCCAGGTTGCGGTGCATGCCAGCCAGGAGCAGCTTCTGGTCACGGGGCAGCCAGCAGAGGGACAGGCAAGCATCGTTCTGGCCTAGCTCATACAGGGGCTTAGTCACCACTAG…
ENSSSAT00000163256	XM_014130405.2	PREDICTED: Salmo salar pyrroline-5-carboxylate reductase 1, mitochondrial-like (LOC106564349), mRNA	XP_024306617.1	pyrroline-5-carboxylate reductase 1, mitochondrial isoform X1 [Homo sapiens]	pycr1	0.149167	0.295	0.256667	0.50625	-1.27187	0.000160541	0.00986599	GGCCCCTCAGACAGAAGTTTTAGTCGTAAAAAAAACATTGTCACCGATTATTTTTATTTTTTTAAATCAAACGCAAAAGACTTGAAATGAAACGGAGCTGACTCTGACGATAGACAGATATGTCTGTGTCTTCTCATATTAATGCCAGATGAGTTATCTGGGGAGCAGAGCAGAGCAGATCAGACAGAAAAAAAAGGAAATATATTATGTTAATTCGATTGGTAATATTTGGCTTTTTGAGGCTTTTTGAGACTTTCCTGTCCTATGATTCCGGTGAACTAAGTCACCTTCATGGAACTTCGGAGTGTCCAGCATTCCGAGAATGTCTGGCAGGCAGGGAATTCTGCATCTCTTAGATTCCTGGATAATCCGCTCCGTCAGGAGTCTAGCTCTAGTCTG…
ENSSSAT00000141064	XM_014163618.2	PREDICTED: Salmo salar truncated CD4-2A-like protein (LOC100169853), transcript variant X3, mRNA	NO HIT	-	-	2.18333	4.73417	3.73542	8.18083	-1.27531	6.36034e-06	0.00108028	GTTACACCTGACACCATACTACATTTTGACTTAATTTATGTTTGCTGCTACTATGCTCTTCAAATAACTAATTTAGTAGTCTTTCAGGTGTGTATATCTTCATAGCCACATGCCTGGAAGACCCAAGGCCATCCCACTGAACATCAGTTTTGCCATTTAATTTATTTTGATGATAGGCCGGAAAAAGATTTTGCAGATTGGACTTTTAGTAAGGAGCCCATTTCCTATGAAGTTGGGTCACTGGTGGAAGGTGAATACAGAATCAAATAAGGAGTTTGCAAAGAAGGCGCAGATTTCAGATAAAATGTTCAATATGAAGACTTTCTCCTGGTTTGTGTTCGCCCTGTGTATTCTCCATGTGGTGGGTGAGGTGATCTACAAGACAAAGGGGCACTCTGT…
ENSSSAT00000211671	XM_014197177.2	PREDICTED: Salmo salar ras-like protein family member 10B (LOC106603459), transcript variant X2, mRNA	NP_201572.1	ras-like protein family member 10B [Homo sapiens]	rasl10b	0.0795833	0.178333	0.134583	0.305	-1.28859	9.75142e-05	0.00698875	TTCAGATGGAAGATCGTGCATGTACTTCTGATGTAAGAGCCCCAGGGATTGTGTAGAAACCACATGGATCTGATTAGTGTTATTTTTAATAGTCTTTAAAAGGCAAAGCATGTGTGCGTAAATTGCGCGTAAAATATTGCCGCGCGCAGTGTCCCCAAATACACTCAAAACTCCAATAGTGTTCCAATTGACAATTTTAACGAGATAGCCCTATCACTCAAATTTCAGATACCTTTCTCTGACATTCTCTGGCAACCCGTTTCATTCTGGTGCGGAACGTACCTTTCCCTAAAATGCTAGGTTATTCACTATATGTTGGCTGTCGGTTGTTAGACACTGTTGCTACAGCAGACGTGATGTGATGGCCCTACGTCCATAGACTATTACACACTTTAAGGT…
ENSSSAT00000118227	XM_045696099.1	PREDICTED: Salmo salar uncharacterized LOC106572146 (LOC106572146), mRNA	NP_003055.1	antileukoproteinase precursor [Homo sapiens]	slpi	2.79083	6.51208	4.76917	11.2571	-1.2906	0.000156344	0.00973085	TGGCGTTCATATATATCAGTTATGCTGACAGCGTTCCCCAACCCTGGCCTGAAACAACAACCCAACCCCTCCGCGTTTTTCAACTGGTCGTTTAGAACAGCCCCGTTTCCGTTAAATTGAACGATGCACAACGTTTTTTCATAATGAACGCGGCCCAGGTCTCTCTTCGATGACATTTATTTGGACTTTTTGCTCCAACAAGTATAGTCTTGAAGTCAGCATGGAAATGAATTCGTCAGCGCTTTGTGCTTTGGTTATTGTCCTGTTAGCATTTGATTTGAAAATAATCTCTGCTGCAGAAACTGGAGGCAATTCTACAGCAAAGCCTGGAGTGTGCCCTCGCAGACGATGGGGCTCAGGGATGTGTGCCGAGTTCTGTTCCAATGACAGTAACTGCCC…
ENSSSAT00000158173	XM_045716004.1	PREDICTED: Salmo salar NLR family CARD domain-containing protein 3-like (LOC123741795), partial mRNA	XP_047289727.1	NLR family CARD domain-containing protein 3 isoform X3 [Homo sapiens]	nlrc3	0.0983333	0.23375	0.170417	0.40375	-1.29505	1.23033e-05	0.00168078	GTCCATTTGTTATTTTGTAAAGGATCCATTTTGAGATGACAGAGCAGAAAACACTATATGGATATTACTGAAAAATAAAGGCTCAGTGCTCTAAAATGAATCTCTCTGGGGAGATAGAGGAGGTGGTCCCTGCCTCTAAAATGAGTCTCTCTGGGGAGAGAAAGGAGGGGGGGCCCGCCTCTAAAATGAGTGTCTCTGGGGGACATGACACCAAAACTAAGAGCCCAAACAAGCAGGAGAGACCAGCCTCCCCTGTTCCCTGCTGTGTGTCCATGAAGAGTGACAAGTCTATGGGTCTACCTATAGAGTTTAGAGAGGGAGACTTTTCTACTGAACAAAGAAACCAACATGAGAGATCAGAGTCAGAGATTCTCAGTGGTCAGTCTTCCCAGAGTCATC…
ENSSSAT00000253877	XM_045716004.1	PREDICTED: Salmo salar NLR family CARD domain-containing protein 3-like (LOC123741795), partial mRNA	XP_047289727.1	NLR family CARD domain-containing protein 3 isoform X3 [Homo sapiens]	nlrc3	0.04625	0.104583	0.08	0.18125	-1.29597	6.02171e-06	0.00103928	CCTCCTATAACACTTCCCACCAGCCTTTCCTCTGAAATGTCTCTGTTCTGTTAAAAGAGAAGTTGAGAATACCACATGTTGTTTCTGTTGTATCTAAATGTATCTACATTAAACCACATGTTTTGTTCTTAAGACTGATGGGGAAGTGGGGTGTAAAGGATTTTGCAACACTACTGTAGTTAGCGCAACCTTGTGACTAAGTTAACATCCTGTTTGCAATACTTGGGGGGATTTCAATGTTATCTTTCAGCCTTCCCGAAACCAAAGACAAACTCTGTACAGGATCTGAACTGTATAACCTTTTGCATGAGAACTTTCCTGCAATGTAGGGAATTTAAAACTTGTAGTGTATTTGAGATTAATATAAAAAGGATTTTGAAGTTTGTCATATAGACTACT…
ENSSSAT00000198852	XM_014151520.2	PREDICTED: Salmo salar tumor necrosis factor receptor superfamily member 1A-like (LOC106575188), mRNA	NO HIT	-	-	21.8004	46.5629	37.1767	80.1004	-1.29727	1.52542e-06	0.000379413	GAAGGAGAAGGACAGGAGAGTCAAGGAAGCTCAACACACCTAAAGGAAGTACAATCAGGTGAGCAACTACTCTACTATCTACAGCTCCTAATAACTTTGTCTCATGATATTGTGCTACTGGGGTTGTGAAATGATTGGTTTCAGAATGTTTCTGCACATTTCAAATAAATCAGACTTACGTGGACCTACATGTTGCAATTGTTGAACATCGCATAATCCCACCGCATAGAGGGAGTTTTTGGTGATGCCTTTTTTCTATTGTTGGAACGACAGATCAAAAGACTCCCGAAGAAAGGAAAGATGAAAGCTGTATGTTTTTCTCTCCTTCTCCTGCTGCTGGCATGTAGCTTTGGAGAGGGTCTGAAATGCAACCGTTGTGTTGGCAAAGGCTGCAGAAAC…
ENSSSAT00000101932	XM_014198670.2	PREDICTED: Salmo salar SH3 domain containing ring finger 2 (sh3rf2), transcript variant X1, mRNA	XP_011509412.1	E3 ubiquitin-protein ligase SH3RF3 isoform X3 [Homo sapiens]	sh3rf3	0.03375	0.08	0.0575	0.14	-1.31965	2.85662e-05	0.00306476	CTAGAGAGCCTAGAGCCTAGCCAACAAGTGCAGGATGAGAGCTGGGGAGTGAGAGAGTACAGGCCTCTTTAAAACAGCTGCGTCACAGATCAGAGAAGACCACAGTGGAATGAGAGTACAGGCCTCTTTAAAACAGCTGCGTCACAGATCAGAGAAGACCACAGTGGAATGAGAGTACAGGCCTCTTTAAAACAGCTGCGTCACAGATCAGAGAAGACCACAGTGAGGATCCATGGGATGGCAGCCATTCACAGAGGCAGCAGCCAAGCTTCTGGAGGAAAAGACTTGGAAGGGGAGTGACTCCTCGGCTGAATCTCGCCCAGGGATCGGGAGTGAGAGTGGAGTTAGCAACAGCGGGACCGGTGACTCAACAAACCCCGACCGGGCAACCTTCTTCGG…
ENSSSAT00000180539	XM_045720440.1	PREDICTED: Salmo salar interferon-induced very large GTPase 1-like (LOC106607151), transcript variant X6, mRNA	NO HIT	-	-	0.565417	1.33917	0.97125	2.32417	-1.32041	4.96606e-05	0.00442085	ATGACAATTTTCAAGAGATACTGCAAAGGTTCCTCATCTGCAGCTGTGCTTGGTGAGTTAATTTGCAACACACTGAAAGAATCGATTGTACAGGCGGTCTATGACCAGACGGCCATTGACTTGGCTGGAGAAATGCGATTAAGTCACCCACCATTCAGTGGAAACAGGTCTAACATGGAGAAACACATCCTGATATCACTGGCGGAGAAGGAGAACTTTGACAAGTTCATGACCTACATTCACAACCCAAGGGAACACTTTGAGAAATGTATTAGAGAGGATGTAGAGAAATATATGCTCACAGAAAGGTCCAAAGTCCTTGCCTTGATTGAAGGGAACATAACAGTTAAAGAGCAGCGTGTGAGCCATGCAGTGCATACAGCAACAAAGACGGTCAAA…
ENSSSAT00000127511	XM_014168045.2	PREDICTED: Salmo salar Krueppel-like factor 15 (LOC106583637), mRNA	NP_054798.1	Krueppel-like factor 15 [Homo sapiens]	klf15	0.17125	0.405833	0.293333	0.700833	-1.32409	9.92704e-05	0.00708115	ACACACACACACACACACACACTAGCAGTCATGTGACGGTAATATAGTACAACTACTCTGCCTCGCTGCTAGTTAGTCTGAACGGTTCTGCTAAGCAAGTCTCAAGGACAAACCATGCATTCGAGATAGAGATTCCCCATCAAATGCAAAGGAAAGACAATGCATTGGGATAAAAGAAGGGATTTGTAAATGCTTTGTTGAAAAAGTGGGTGTTTGTCTAGATATATCCTGGCTGGAAACCTTGGAATGAAAGACTTTTCCTGTCGAAGCATTCTTCTTTTTTATCCTGAGAGAGAACAACAGGTGTTTCTCATTTGTTTTCTGCGAAGCGTGACCTTGCTGTGGTGACCCCTTCTGGGGTTTATTTGTTGACAGTTTCCCGACAACAAGAGGAATAAC…
ENSSSAT00000002579	XM_045691004.1	PREDICTED: Salmo salar galectin-2 (LOC106564424), mRNA	NP_006489.1	galectin-2 [Homo sapiens]	lgals2	2.45792	5.88792	4.19917	10.1725	-1.33614	1.85355e-05	0.00224215	GAGATTTCAGAAAGAAGTCCGCCAAGATGCCGTTCCGTGTGGAGGAGATGTCCTTCAAGCAGGGTCAGGAGATGACGTTCACAGGGAAGACCAAGTCTGGAGCCTCTAGTTTCTCCATCAACATCGGCCACGACAGTGACAACTACGCCCTCCACTTCAACCCTCGTTTCACCCACGGACAGATTGTGTGTAACTCTCTGTCTGGAGGAAGCTGGGGAGACGAATTCAAGGAAGGCCACTTCCCCTTCCAGGATGGAGAGCAGTTCAAGCTGGTCCTCAACTTCACCAATGAGCAGTTCTACATCAAGCTGCCAGACGGTCACATGATGGACTTCCCCAATCGCCTTGGCGACTGCAAGTACAACCACATCATGGTTGACGGAGATGTCAAGGTCATCA…
ENSSSAT00000153749	XM_014131878.2	PREDICTED: Salmo salar G0/G1 switch protein 2 (LOC106565122), mRNA	NP_056529.1	G0/G1 switch protein 2 [Homo sapiens]	g0s2	3.35667	7.60958	5.71917	13.0862	-1.34122	4.05636e-05	0.00391545	CTCACACATCGCTCAAATTCATAGGGAATTATGTATGACTGGTCCAGTCATAGTCATGCAACAATAACATTGGTCAGCTGCAATCAGCTGCAGTCCCAAATTAGTCACAGTTTGCTCAGCAAGTCGTGTGTGTGTGTGTGTGTGTGTGTGTGACTGTGTGTCAGTACAAACAGAGTTCACAGTGTATGCAGACGTGATGGACGTGACAGTAGAGTGAATGGGTTTTTATGGCCTTTGACTTAATTGAAACTGGCCCACGTGACAAGCTTAACAATTTTATACATAACAATGAAGCACTTTAGCTTGTACAATATTTAGCTGAATGCTGTTGTACATATTTGAATGCTGCTCTAAAAAAGATTAGGCAGGCGTCACCGAGTGGGAGTGGATTAAAAGAGC…
ENSSSAT00000224354	XM_014179073.2	PREDICTED: Salmo salar eomesodermin-like (LOC106589292), transcript variant X1, mRNA	NP_006584.1	T-box brain protein 1 [Homo sapiens]	tbr1	0.0358333	0.0883333	0.0620833	0.152083	-1.34928	3.08588e-05	0.00320209	CAATTACCAATCGCAAAATGTATATATCATAGGTTAGGAAGCAGGGCATGTGTTTGAGACACTGGTAGGGACTCTTGGGGGAAAAAAGACAATTATTTTCGAAGGATAATGATAAAATCATTACCCCGTGACTTTTACTAAACTATTGCCTATTTCTTGATATATTGAAATTGAGGGTGCGTTTTCCAGAAGTCGATAGACCTATTGTTCTAGGAACTTTAGAACATGTTATTTAGTTGTTGGGTGAACAAAAAACGGTAGGTGGGCGAAATGTTGAATTTTGTGCCTTTATCTCAAAATCGTTAAACGCGCTTTCATTCCACTCGACTCGAAACAAAGGGGCACGGTGAACCTATGACATTGCGCATACACTGAGACTGGGGCTGCACATGGGCGGCA…
ENSSSAT00000231607	XM_045698715.1	PREDICTED: Salmo salar zona pellucida sperm-binding protein 3-like (LOC123728128), mRNA	NP_001103824.1	zona pellucida sperm-binding protein 3 isoform 1 precursor [Homo sapiens]	zp3	285.703	640.368	488.236	1106.69	-1.34958	1.52919e-07	6.77022e-05	GTCATTGGCAGCAGAGAACTGGAAGGAGAGGCGGCCAAAGGAGGAATTGGCTTTGGGGGTGACCAGAGAGATATACCTGCTGGAGCGGGTGCTACAGGCATTGGAAAACCTCCCTGGTCTTTGTGATTGAATGTGTGTTTGAACTTCACAGCTCGACTGAGGGACCTTACAGATAACATCCAGTGAACATTGCTGATCAATTCTTGTTGTGAAGCCATGGCAATGAAGTGGAGTGTATTTTGTCTCGTGGCAGTGGCCATGCTTGGCTGTCTGTGTGTTGCTCAGAATTGGCCACCCTTCAGTAAACCAGCGCAGCAACCCTTCAGACCCAATCGTCAGCCGCCTCAGCAGCCTCAGCAACCATCGTATCAGAAACCCAGGAACCCATCAAAAGACCAA…
ENSSSAT00000096769	XM_014158896.2	PREDICTED: Salmo salar retinol dehydrogenase 13 (LOC106579211), transcript variant X1, mRNA	XP_054189591.1	retinol dehydrogenase 13 isoform X2 [Homo sapiens]	rdh13	1.03625	2.19583	1.77458	3.77667	-1.35196	1.74778e-05	0.00214944	CGAATGTTTTCGTTGTGATTGGTCAGACGCCTGTGAACTGGTTGACGTGTATTACCATGCGCCTTTAACCTTGTCCATGAGGATATTATGATAGTCTCCTGTTTGTTCGCGGTTTTATAACCTGTCTTATGTTATTTGTGTGTGTAAACCTTCGTAAACGATGAGCAAATATATTCTGCCCGTCTCGGTCTTTGGAACAGTGTTTGGGTGCGCTGTTTTATTGAAGAACCATGTTACTGGAGGCCCTTGTCCCAGTAAAGCTAAAATACCAGGGAAGACCGTAGTCATAACAGGAGCCAACACTGGGATCGGTAAAGAGACAGCCAAAGAACTGGCCAAGAGGGGTGGTCGAATCATTATGGGGTGTAGGGATATGGAGAAATGTGAGGCGGCTGCCAA…
ENSSSAT00000158076	XM_014185476.2	PREDICTED: Salmo salar regulator of G-protein signaling 7 (LOC106594107), partial mRNA	NP_001361742.1	regulator of G-protein signaling 7 isoform 14 [Homo sapiens]	rgs7	0.0604167	0.150417	0.105417	0.259167	-1.35249	0.000120337	0.00808044	AGGTAGTCCCATGAGATCATGGTTTTGTGTAATACTGTGAAGGTAGTTCCATGAGTTAATGGCTTTGTGTAATACTGTGAAAGTACTTCAATGAGATCATGGTTTTGTGTAATACTGTGAAGGTAGTGTCATTAATTTGTTTTTGACTATCGACTGATTATGCAGACAATTCTGTAATTCTTATCACGGTGATATTTCTCCTAAAAACGACAATAGAAGCAGTTTAATCGTTTATCAACCAGGAAATATTACCTTGACCCACTCTCCTCTCTCCTCTCCTCTCCTCTCCTCTCCTCTCCTCTCCTCTCCTCTCCTCTCCTCTCCTCTGACTAGAGACCACACTCTACCAGTAAACACTGAGGACTTGTTTGTCTGCAACAAACGTCTGTTATTAAGTAG…
ENSSSAT00000212337	XM_045688006.1	PREDICTED: Salmo salar guanine nucleotide-binding protein G(I)/G(S)/G(O) subunit gamma-13 (LOC106586030), transcript variant X1, mRNA	NP_057625.1	guanine nucleotide-binding protein G(I)/G(S)/G(O) subunit gamma-13 [Homo sapiens]	gng13	0.107083	0.265417	0.186667	0.457083	-1.36713	1.75131e-05	0.00214981	GTTAGGGCATTAGGGTTAAGGTTAGGGCATTAGGGTTAACAGTGGTTAAGGTTAAGGCATTAGGGTTAACAGTGGTTAAGGTTAGGCATTAGGGTTAACAGTGGTTAAGGTTAGGAATTAGGGTTAACAGTGGTTAAGGTTAAGGCATTAGGTTATCAGTGGTTAAGGTTAGGGCATTAGGGTTAACAGTGGTTAAGGTTAAGGCATTAGGGTTAACAGTGGTTAAGGTTAGGGCATTAGGGTTAACAGTGGTTAAGGTTAAGGCATTAGGGTTAACTGTGGTTAAGGTTCAGGCATTAGGGTTAACAGTGTTTAAGGTTAGGGCATTAGGGTTAACAGTGGTTAAGGTTAGGGCATTAGGGTTAACAGTGGTTAAGGTTAGGGCATTAGGGTTAACAG…
ENSSSAT00000164052	XM_014215629.2	PREDICTED: Salmo salar lysophosphatidic acid receptor 3 (lpar3), transcript variant X3, mRNA	NP_036284.1	lysophosphatidic acid receptor 3 [Homo sapiens]	lpar3	0.0475	0.109167	0.0804167	0.187083	-1.37575	9.04057e-07	0.000259907	AGGAACAAGCTGGAACACAACCGTCTTTGGCACTTCAGGAAAGATCATCAGGGAGTATATGTCAAGAGAATGTAGATATCCTCTGAATGGTTTTGAGGTTGTGTGAATACACTAACTAAACCAGCCACCAACAGGTAGGCAAGCTATGGATCTTTTATTCCAGTCTTTTTTAACATAGACTTTTTAACCCAGACCTTCACCATTGAATATCATTTTCTAACATACAAGTGGAATGGTAGGCATGTAGGACAATTGTTTTAGCTCATGGCCTCATGTGGTGAACTACGCACATACAAAGGAATTATTTTTACTGCAGCCAGTGGAGCAGAGATATGAGAAGCTGTGTCACACACCCTCTACGTCAGACTACTCTTGCCTCAAACTTTTCTCCCTCATTCC…
ENSSSAT00000217555	NM_001173900.1	Salmo salar complement component 1, q subcomponent, B chain (LOC100380615), mRNA	NP_001365085.1	complement C1q subcomponent subunit B isoform 2 precursor [Homo sapiens]	c1qb	3.0575	7.34333	5.23792	12.7687	-1.38021	2.53977e-06	0.000547617	ATGTCAATAAAGTCAGTAACGCTCTCTCTCTCTCTCTCCCCCCTATCTTTCTCCTCTGCCTCTCTCTCTCTCCTCTCTCTCTCTATCTCTTCTCTCTCTCTCTCTGTCTCCTCTCTCTCTCCCATCTCCCAGAGGAACACCATTCAGCTGCCTCCCAAGAACTTGCCCATGCGTTTCGACGGACCAATAATCTCGGGTCTTGATCCTAGCATGGAAGGTGTTTCGCTGAAGGATGGGTTGTTTAAATGTACCATTAGGGGAGTGTACTTCTTTACCTATCATCTGTCTGCTAAGAACCTGGTCTGTCTTAGCCTGAAGAAGGGGACAGAGACCAAGGTGGGGTTCTGTGATTCGTCGAGTGGTTTCCTGGTGACGTCTGGGTCGGTGGTGCTGGATCTG…
ENSSSAT00000249167	XM_045716004.1	PREDICTED: Salmo salar NLR family CARD domain-containing protein 3-like (LOC123741795), partial mRNA	XP_047289727.1	NLR family CARD domain-containing protein 3 isoform X3 [Homo sapiens]	nlrc3	0.0358333	0.0929167	0.0629167	0.158333	-1.38674	0.000127182	0.00837913	GGGTCAGTGCTCTAAAATGAGTCTCTCTGGGGAGAGAGAGGAGGGGGGCCCTGACTCTAAAATGATTCTCTCTGGGGAGAGAGAGGAGGGGGGCCCTGCCTCTAAAATTAGTCTCTCTGGGGAGAGAGAGGAGGGGGGCCCTGACTCTAAAATGAGTCTCTCTGGGGAGAGAGAGGAGGGGGGCCCTGCCTCTAAAATGAGTCTCTCTGGGGAGAGAGAGGAGGGGGGCCCTGTCTCTAAAATGCATCTCTCTGGGGGACATAACACCAAAGCTAAGAGACCAATCAAGCGGAAGAGACCAGCCTCCCCTGTACCCAGCTGTGTGTCCATGAAGAGTGACTGGTCTATGGATCCTCTTATAGACTTTAGAGAGGGAGACTTTTCTACTGAACAAAGTCC…
ENSSSAT00000254811	XM_014154130.2	PREDICTED: Salmo salar alpha-2,8-sialyltransferase 8E (LOC106576759), mRNA	NP_037437.2	alpha-2,8-sialyltransferase 8E isoform 2 [Homo sapiens]	st8sia5	3.15542	7.9025	5.37208	13.6596	-1.39679	5.05883e-05	0.00446869	GAAAGATCCTTGATGAAAACCTGTGCCTTAGCGCTCATGATCTCAGACTGGGGCGAAGGTTCGCCTTCCAACAGGAAGCACATAGCCAAGACAATGCAGGAGTGGTTTCGGGACAAGTCTCTGAATGTTCTTAAGTGGGCCAGCCAGAGCCCGGACTTGAACCCAACCAAACATCTCTGGAGAGACCTGAAAATAGATGTGAAGTGACGCTCCCCATCCAACCTGACAGAGCTTGAGAGGATCTGCAGAGAAGATTGGGAGGACTCCCCAAATACAGTATCAACACGATTGATGAACTGCCCTCACAGACCCAACATCACCCAGAGAGAACTCTACAGAACACCAACTTGGGAGTGAGAAGGAACTTGATGGTGATTAATGGTTGATTGGTTATTGTGG…
ENSSSAT00000075329	XM_014162282.2	PREDICTED: Salmo salar transgelin (LOC106580821), transcript variant X2, mRNA	NP_003177.2	transgelin [Homo sapiens]	tagln	17.1025	42.7896	29.3271	73.9562	-1.39985	9.86847e-06	0.00146287	CACACACACCTCCTGACCCAGCGCTTGTACAGAGGAAAGACTCTTCGCTTCATACTTTAACACAGGACCTCAGGTAGGCATGGCCAACAAAGGTCCATCTTATGGCATGAGCCGGGTGGTGCAGGACAAGATTGACAAGAAGTACGACGCTGAGGTGGAGGAGCTTTTGGTGCAGTGGATTGTGGCCCAGTGTGGATCTGGAGTTGGGAAGCCTGAGGCTGGCAAACTGGGCTTCCAGGACTGGCTCAAGGATGGATGTGTCCTGAGTGAGCTCATTAACAGCCTGCATAAGGACAACAAGCCCATCAAGAAGATAGCCAGCTCAAGCATGGCCTTCAAACAGATGGAACAGATCTCACAGTTCCTGACTGCTGCCGAGAGCTACGGTGTCATCAAGAC…
ENSSSAT00000126357	XM_045698715.1	PREDICTED: Salmo salar zona pellucida sperm-binding protein 3-like (LOC123728128), mRNA	NP_001103824.1	zona pellucida sperm-binding protein 3 isoform 1 precursor [Homo sapiens]	zp3	5.54167	12.8954	9.495	22.2946	-1.40237	1.60512e-07	7.0129e-05	CATCCAGTGAACATTGCTGATCAATTCTTGTTGTGAAGCCATGGCAATGAAGTGGAGTGTATTTTGTCTCGTGGCAGTGGCCATGCTTGGCTGTCTGTGTGTTGCTCAGAATTGGCCACCCTTCAGTAAACCAGCGCAGCAACCCTTCAGACCCAATCGTCAGCCGCCTCAGCAGCCTCAGCAACCATCGTATCAGAAACCCAGGAACCCATCAAAAGACCAAACCCAGGCTAAGCAGAAGTTTGAGACACCATTGGATTGGACCTATCCTCTGGACCCAAAGCCAGAGCCCAAGATTATTGGGGGCTCAGAGGCGAGAACCCCTGTGGCTGCCAATTCAGTGAGGGCTGAGTGCAGGGAGAACATGGTCCACGTGGAAGCAAAGCACGACCTGCTGGG…
ENSSSAT00000084150	XM_014178338.2	PREDICTED: Salmo salar gasdermin-E-like (LOC106588856), transcript variant X1, mRNA	XP_024302438.1	gasdermin-E isoform X1 [Homo sapiens]	gsdme	0.0333333	0.0783333	0.05625	0.135417	-1.40333	2.34947e-05	0.00269479	CACACACCGCTCATATGATAGCAATTACCTAAGTACAACCCCTAGAATGTGGGGGTGTGGTGGCAGCAAAGTCCGCTCTCCCCCGATTACAGAAATAGGACCCAACCCACTCTGTCTGACTGATAACTCTCTGCTCCAGTCGATACCATAAGCATCTTAGGACAGCCTATCGTGTGGTTGTGGGTGTGTAGCGACATTCATTTCAACAGAAAGTAAAATAATCCATAAAGTAGCGGGGTTATTATCAATAGTCTACTCTCTGTATAACGGAGTACAACAGTTTAAATGTAAATTCATAAGAACAGGGAATTTGGATAGTTTTACATTTTCTTGCGCTGCTGTTTGGAGTGACTACGGTGACTTTACGCGTGCCAGAACCGACATTCCAGAAGTGACAGG…
ENSSSAT00000163832	XM_014181012.2	PREDICTED: Salmo salar coiled-coil domain-containing protein 106-like (LOC106590228), transcript variant X2, mRNA	NP_001357400.1	coiled-coil domain-containing protein 106 isoform 2 [Homo sapiens]	ccdc106	0.06	0.155833	0.105	0.27	-1.40835	7.05473e-05	0.00556419	ACTACGAAGGATGCTCTTATCTGCTGAGACGCATGCATTGGACACCTGCATGACAAAACTACTATTTTGGAAAGAAGTAACCTGCAAACTGCCAAACCTCGGTTTGTAGTGTTAAAATATCTGGAAGTAAAAGGTTTTTCAAGACGGTATGTGTATGGGTAGACATCTCCATGGAAACCTCAAGCGTGTGTGTGTGTGTGTGTGTGTGTGTGCGTGCACCAGACACATGCCTGGGGTCAAGAGACTAGAGATGTCCTCTGTGTGGCAACAGGAGCCGATAGTGTACTCCCCCAGTGTAGAGATCGATTCCAGCACCGTGAGGAGGAAGGCCAGGGTGGGTTCCTCACAGCACTGGCTAAAGCAGGAGCATGACCTGGAAGTTGTCAAGTGGGAGAGCAT…
ENSSSAT00000167523	XR_001325276.2	PREDICTED: Salmo salar uncharacterized LOC106591345 (LOC106591345), transcript variant X1, ncRNA	NO HIT	-	-	3.21292	7.94042	5.50083	13.6367	-1.40904	1.83962e-05	0.00223487	AACAGGGTGTCACACCCCGGTCTACATCTTGGCAGAGACACATATACGTATGTTGTATACCTGGTTCCTATTTTGAACATCTACGTGTACTTTTTGTCTTTTTGACATCCATCAGCTAACTTCGTTGATTTAAGGTAGACCAGAAAAGCCACATCCCTGATTGGCAGATGAGCGGCAACCCTGATTACAAGCACCTGCTGCTCATCGGTTCTTTACAAAATGCTGTTTTGAATTAGAATAAAGTTGTACCTAAACACCGAAGAAGGCTGTAAAGAAAGTCAGACCAACAAGATCAACAAGAGAATGGGTGGAGATAAATCAAAAAACCGAGTGGATAAGGCAGAGAAAGATCTCGATCAAGCCAAAACGGGAAAAAAGAAAGTGAAGAAGGGAAAGACG…
ENSSSAT00000216994	XM_045687902.1	PREDICTED: Salmo salar phospholipase A and acyltransferase 4-like (LOC123724424), mRNA	NP_004576.2	phospholipase A and acyltransferase 4 [Homo sapiens]	plaat4	0.882917	2.24458	1.49333	3.84167	-1.41942	2.36788e-07	9.70684e-05	ACACAGCCCACAGTGAGACATTCACATGAAAACCAGGAGTCCGACCACAATGGAGATTGGTGACATGATTGAGATAAACAGAGGTCAATACAAACACTGGGCTCTGTACATTGGAAATGGAGAGGTCATCCATTTGGTAACTCCAGATGGGCCTTCAAGAGTAGTTTTCTGCAGTGTTAGCTCATCCAGCGGCAGTCTTTCCTGTAAAGGCACGGTTACAATAGAGAAGTTAAAGGATGTGGCAGCAGGGAATACTTACAAAATCAACAACTACTTGGATGACGAGTACAAACCAAGGCCGACTGACGTCATTATGGGGGAAGTGGACAAAATGAGAGGCCGCACAATAAAATATGGCCTCCTTGGAAACAACTGCGAGCATTTTGTTACTTTCCTCCG…
ENSSSAT00000188198	XR_006770311.1	PREDICTED: Salmo salar uncharacterized LOC123743486 (LOC123743486), ncRNA	NO HIT	-	-	0.0245833	0.0566667	0.04125	0.0958333	-1.41994	7.51154e-06	0.00120493	CAGTTCGCATAACGGACGGGGCGCCTGACAAATTCTCGTTGGGAAGGGAACCGTAACCGCCGTGTGTCCCTGTGAATAGAGAATTGTATCCACCTCGTTACAGCTAAACGAAAAGGACTATAGAGGGCGAGCACTGTATGATAATTTATTCAATCTCCGGTTGGGGCACGTTAAACAAACCGATGTAGGGGGAAATAGCCGTAGGTCGCCCACCCCACCCCCACACAAATAGATAACGTTTAACGTAGTCTACAATCGTGACTGTATTTGCATTTTCGGTTGGTAGCAAACAAGAGCTTCCTGTAAACAAACGAATTTACCGCCGCGGAGGAGTCAAATACAATACAAGAGGATCTTGATCCAGGACATGAACCACCAGCGGCCACTTGGAACCTGATA…
ENSSSAT00000103846	XM_014151528.2	PREDICTED: Salmo salar phospholipase A2 inhibitor 31 kDa subunit-like (LOC106575194), mRNA	NO HIT	-	-	636.175	1453.57	1082.94	2491.2	-1.42142	9.3746e-07	0.000266054	ATCAAAAGACTCCCGAAGAAAGGAAAGATGAAAGCTGTATGTTTTTCTCTCCTTCTCCTGCTGCTGGCATGTAGCTTTGGAGAGGGTCTGAAATGCAACCGTTGTGTTGGCAAAGGCTGCAGAAACACAGTGGAGACCTGCCGTTTTGACCATGACACATGCGGCACGGTGTTATTCAAGCCCCCACTCCCTATCTCATACTTCAAGAGATGCATGAAGATGTCAGAATGCATGCTGCTGGGAAGCAACAAGGACATTGATGCCTATTGCTGCACCACCAACCAATGCAACTGAGAGACACATCCTCTGTCTACCATACTGTATACTGTACAGTCCATTAATTGTACTAATCAATGCAC
ENSSSAT00000118234	XM_045696099.1	PREDICTED: Salmo salar uncharacterized LOC106572146 (LOC106572146), mRNA	XP_011526855.1	WAP four-disulfide core domain protein 3 isoform X1 [Homo sapiens]	wfdc3	17.9567	46.3417	30.6533	80.1992	-1.43718	5.16407e-07	0.000174972	AAAGGGCAGCGGCCATGCTGGCGTTCATATATATCAGTTATGCTGACAGCGTTCCCCAACCCTGGCCTGAAACAACAACCCAACCCCTCCGCGTTTTTCAACTGGTCGTTTAGAACAGCCCCGTTTCCGTTAAATTGAACGATGCACAACGTTTTTTCATAATGAACGCGGCCCAGGTCTCTCTTCGATGACATTTATTTGGACTTTTTGCTCCAACAAGTATAGTCTTGAAGTCAGCATGGAAATGAATTCGTCAGCGCTTTGTGCTTTGGTTATTGTCCTGTTAGCATTTGATTTGAAAATAATCTCTGCTGCAGAAACTGGAGGCAATTCTACAGTGCCAATCCTCCCAAAGGCAGGTCAGTGCCCGCGGCTTCTGAACGTGGTGCCATCACACAA…
ENSSSAT00000121876	XM_045707719.1	PREDICTED: Salmo salar E3 ubiquitin-protein ligase TRIM39-like (LOC106598520), transcript variant X1, mRNA	NP_742013.1	E3 ubiquitin-protein ligase TRIM39 isoform 2 [Homo sapiens]	trim39	0.05625	0.144167	0.0983333	0.250417	-1.45538	9.50497e-05	0.0068537	GTGACGCTTAGTAATTCGAATACAGCTGTATTACTGTGTTCCATTTCACTCTCTGTATCATTCATTTAAAAAGCAATGTGTGAAATGGATGACTGGTTGAGGTTGTGCAGAGCGTGTGGAGTCTCTGATACTGGTTGGAGGTAGTGTAGAGAGGGTGGAGTCTCTGATACTGGTTGGAGGTAGTGTAGAGAGGGTGGAGTCTCTGAGACTGGTTGGAGGTTGTGCAGAGAGGGTGGAGTCTCTGAGACTGGTTGGAGGTAGGGCAGAGAGGGTGGAGTCTCTGAGACTGGTTGGAGGTAGTGTAGAGAGGGTGGAGTCTCTGAGACTGGTTGAGGTAGTGTAGAGAGGGTGGAGTCAAAGACTGGTTGAGGTAGTGTAGAGAGGGTGAAGTCTCTGAGA…
ENSSSAT00000157938	XM_045724497.1	PREDICTED: Salmo salar alpha-2-macroglobulin (LOC106612540), transcript variant X2, mRNA	XP_006719119.1	alpha-2-macroglobulin isoform X1 [Homo sapiens]	a2m	2.37042	5.55458	4.05583	9.57042	-1.45621	1.25294e-05	0.00169466	CTTGTTTGAGTCAAGTAGGTCACATGACCAAGGAGCTATTTAAATTTGAATGAGAAAAATGTTTAGTACTTTGTTTACGCTCCCTAACTAATTCCAATACCAAATGCTGCTCACATTTCCACATGTTTATTAGCTTTGGAATGCGAATGAATGCCCAAATCGTGAAAATAATGTTGTTCGCATTTTTTCCAACATCATGCCACTTATTTGGAGTCTGTGGGTCAAGTGGTTTGAAAGCGCGAATATCCAACTTGAAACTTGATGGAATGCCCATATGCAGGAACTCCCGAATTTTGGACTGCAGTTAGTTGCACACTATTAGGGAAAAATAGCTTGAGGTATTTAGGTGTCATTCTGACCATCCCATTTCTCGCGGGCTGTGACTGTTTGAGAACTTCT…
ENSSSAT00000126361	XM_045698715.1	PREDICTED: Salmo salar zona pellucida sperm-binding protein 3-like (LOC123728128), mRNA	NP_001103824.1	zona pellucida sperm-binding protein 3 isoform 1 precursor [Homo sapiens]	zp3	686.32	1648.9	1170.96	2846.65	-1.46678	3.54179e-07	0.000130672	CATCCAGTGAACATTGCTGATCAATTCTTGTTGTGAAGCCATGGCAATGAAGTGGAGTGTATTTTGTCTCGTGGCAGTGGCCATGCTTGGCTGTCTGTGTGTTGCTCAGAATTGGCCACCCTTCAGTAAACCAGCGCAGCAACCCTTCAGACCCAATCGTCAGCCGCCTCAGCAGCCTCAGCAACCATCGTATCAGAAACCCAGGAACCCATCAAAAGACCAAACCCAGGCTAAGCAGAAGTTTGAGACACCATTGGATTGGACCTATCCTCTGGACCCAAAGCCAGAGCCCAAGATTATTGGGGGCTCAGAGGCGAGAACCCCTGTGGCTGCCAATTCAGTGAGGGCTGAGTGCAGGGAGAACATGGTCCACGTGGAAGCAAAGCACGACCTGCTGGG…
ENSSSAT00000194034	XM_014159437.2	PREDICTED: Salmo salar C-C motif chemokine 20 (LOC106579494), mRNA	NP_004582.1	C-C motif chemokine 20 isoform 1 precursor [Homo sapiens]	ccl20	0.182083	0.494167	0.309583	0.855833	-1.48213	1.69024e-05	0.00210599	TCTACAGCATGTTAAATCAGACATTGTCACATGACCCCATGACATGAAACTGAACATGACCTTAATCCTTAAGAGTCCATTGATGCACCGGTGGGTCAATCTAAGTGACATAATACAGAAATCCCCATCAAAATCTGCCAATTTAAGATAGAAATACAATACATGACCAAAAGCATGTGGACACCTGCTCATCGAACATCTCATTCCAAAATTAGAGACATTAATATGGAGTAGGTCCCCCTTTGCTGCTATAACAGCCTCCACTCTTCTGGGAAGGCTTTCCACTAGATGTTGGAACATTGATGTCGAGACTTGATTCCATTCAGCCACAAGAGCATTAGTGAAGTCGGGCACTGATGTTGGGCGATAAGTCCTGGCTCGCAGTCGGCGATCCAATTC…
ENSSSAT00000214346	XM_014197272.2	PREDICTED: Salmo salar polyubiquitin-C (LOC106603500), mRNA	NP_066289.3	polyubiquitin-C [Homo sapiens]	ubc	3.32417	8.4325	5.69583	14.5508	-1.48406	9.01121e-05	0.00661065	CAGACTTACTGGAGGGGGTTCTTGATGTGGGTGGTTCTAGCAATTTCTAGAGACATCTCAGCACACATTAAATAAATGTAACTCCGCCGAGAGTAATTGTTTTAAAATCATATTTTCTTAATCGATAATTCGTGTATGTGTTATATGTGTATTTATTCGAATGAATTACATTTATATTGTAAGTTTAAGGTTAAAGCACGGACTATATTTTCAATCGCGGATGGATATTGTCACATGACGCTTTTCCACGTCGCAATGTTTTCTTGGTATAAATACAGTGTCCGCGCCCTTCGTGAATCATATTGAACGCAGAATAAGAAGAGTTTCTAAGAAGACGTGTTTGTGAAATTTACTTCGAGGTTATCGTGTAAAGATGCAGATCTTCGTGAAGACCCTCAC…
ENSSSAT00000143432	XM_045710001.1	PREDICTED: Salmo salar ribosome-binding protein 1-like (LOC106589909), mRNA	NP_004578.3	ribosome-binding protein 1 isoform 2 [Homo sapiens]	rrbp1	1.2925	3.19417	2.2375	5.535	-1.49216	3.91129e-07	0.000138903	GACAGCTAACCTGTCATAGTGGTCATCATGGATCTGTATGACCCTCAGACGCTAGGCATCATGGTATTTGGAGGCTTCATGGTCATCTCAGCCCTCGGTATCGTTCTGGTCTCCACCTTCTCCATGAAGGAGACCTCATATGAGGAGGCCCTGGCCAAGCAGCGTAGAGAGCTGGGTAAGACGGCGCCTCCGGGACAGCTGACCAAGAAGGACAAGAAGAAGGAGAAGGCGTCTGAGAAGAAGAACCGGGGTAAAAAGGAACACAAGCCCAATGGGAAGCTTCCAGAATTAGAACTAGAGGATATCCCAGTGGCCGAGCCTGAACTAGCCCCTGAACCTACCTCTACCCCTGCTCCCGAACCTGCCCCTGAACCTACCCCTGCTCCCGAACCAACCCCT…
ENSSSAT00000234143	XM_014214105.2	PREDICTED: Salmo salar glucagon receptor (LOC106612691), transcript variant X2, mRNA	XP_047294556.1	gastric inhibitory polypeptide receptor isoform X3 [Homo sapiens]	gipr	0.66	1.78667	1.13167	3.095	-1.49418	1.30441e-06	0.000341046	CAAACATCGAAACAATACGTTGCGAAACAAACAGTGTGATTCTGGCACGTTTAAAGGCCATTTCACTTGCGCACGGGATCTAGACAAGTAACCTTCACTGAAAAGAAATGATTCCCAGAACGTCCCAGTTGTCTTGAAAGCACCATAAATCCAGAGAATGCCAGACATTGACAAAGTTTGATGACAAAATGTGCCCACAAAGGAACGCAGCTCCACCTTCCTGTTCAAGTGAGCACAGCACAACAAGGGTGTGGGCTATGGGGTGGAGGTCTGAGGCAATGCCTGGTTCTGGCCCCCCTGGGTCAAAAACACCCAGCAGCCCTGAGATGATGAGTGGCCCTCTACCCTGGCACTCCTCTAAGTGATGAAGACCCCTGCCATCCTCATCCTGTCTGTCCT…
ENSSSAT00000105469	XM_014197180.2	PREDICTED: Salmo salar GAS2-like protein 2A (LOC106603461), mRNA	NP_644814.1	GAS2-like protein 2 [Homo sapiens]	gas2l2	0.1225	0.33	0.21125	0.57125	-1.51043	4.50899e-09	3.88885e-06	ATGTGCTCATGTTTGAGACAGACGACCTAGTGCTGCGGAAGAATGAGAAGAACTTTGTGCTGTGTCTGCTGGAAGTAGCCCGGCGGGCCTCTCGTTTCGGAATGGCTGCCCCTGTGCTGATCCAGTTGGAGCAAGAGATAGAGGAGGAGATCAGAGAGGAGCTGGAGCTGCCCCTGGAAGAGACCCCGCCACTGGCCAAACCCCAGCGGCGCACCTCCAACACTCAAAACCTGGATGAGATGGTCCAGTACCTCATAAGCCGCTGCACCTGCCCCACACAGTTTCCCATGTTCAAAGTGTCTGAGGGCAAATACAGGGTGGGGGACTCCAGCACACTCATATTTGTTCGGATCCTGCGTAATCACGTGATGGTGCGAGTGGGTGGAGGTTGGGACACTC…
ENSSSAT00000088771	XM_014199545.2	PREDICTED: Salmo salar solute carrier family 43 member 1a (slc43a1a), transcript variant X1, mRNA	XP_005274415.1	large neutral amino acids transporter small subunit 3 isoform X1 [Homo sapiens]	slc43a1	0.38625	1.65875	0.66125	2.8575	-1.51871	1.33035e-05	0.00177051	CGGTAATGCAATATTTATTGGATGCCAACCGCCGTTAAACCTAATCGAAGTAGAACGAAGACTGTCGTGGCACATCAGTGGCAGTTGTTCAACATTGTAACATGACTCACAGATAGAGGGGGTTCATGTCAAGAGCTGAACATCGTCTTCCTCACTCACTTTTTCATCATTGCCACTTTCTAGTAGGCTAACCTACAGGTAGCGGGCACCCAACATTAGCCCTCGCTGGTAGAGAAAGCCATGCCCCCAAAAGGAAAAATGTGACCAAGTGACAAAGGGGGCGGATGGCTACGATTCTAGGAAGAAAAAAATACAGAGGGAGCGAATTACGAAGTCAAATTTGGAGGGGGGGAGAAAATGGAGAGAGAGGGAGTAGACGAAAAAAAGTGTACATTATGC…
ENSSSAT00000127179	NM_001172281.1	Salmo salar delta-6 fatty acyl desaturase (d6fad_b), mRNA	XP_047283845.1	acyl-CoA 6-desaturase isoform X1 [Homo sapiens]	fads2	0.675833	1.71792	1.15083	2.95292	-1.52548	9.69768e-08	4.66683e-05	CGCAAAGCTCATCTCTCGAAAAGAAGAGGAACATCACAACATGGAAACACTAATGACGACGAATAGAAGCCCCATATAACTCGATTGTGTTAAGCGCTTTCATAATCATTGCCATTGCTTAATACATACATTCGAGGTGTGTTAATGTTTATTTTTATTTTTAACTCGACACAACTCGTTACTTGCCCCACGTTTTCATTATACGATGTGTAAATTCTATAGTTGCATTTTGAATATTTTGTATTCTCCATATTAGTAGCCTACTGATGATTTGATTGGATATATGATCAGAAAGAACTGAATGTATTTTTATGAATAAGAGGAGCTAGGAAAAGAGAGAAGATTGCACATCTGGAAATGTTGGTATTCTTCATTCGATATTTTCAGCAAATCAATTGA…
ENSSSAT00000102644	XM_045724499.1	PREDICTED: Salmo salar alpha-2-macroglobulin (LOC106597686), transcript variant X1, mRNA	XP_006719119.1	alpha-2-macroglobulin isoform X1 [Homo sapiens]	a2m	4.42917	10.8929	7.58375	18.7625	-1.541	7.24175e-06	0.00117586	GTTCAGTCAAAGCAGAAAGCTGTAGGCTATGGTGGCTTTTTACATGAATAATGGCTAAATTGACAGGTGGACTAAATCGACAGGTTAGCCAGGCTACATAGGTTCTTCTCTCAGGTGTTCCCGACAAAATAGCCTGAGGTGATTTCATCATCATTCTGACCATCCCATTGGTCGGGGGCTGTGACTAGTTGAGGACTTCAGCGGGAGTTGGGAGGAAACGGGAGGTGGCTGCAGTGTTCCAAACAATTTGGAAGGGTGTGACACAGGAGGGTGCATTTGGGTATATATAGCACCGTTTGTGCAACTTTTCCTGACAATCTCCCTGGACGAGGAAGAGAAGGGAGCATTTCCAAGTGCGGAGGAAGACCGGCTGTGTACCGAAGCTATGGCCATGGCTCT…
ENSSSAT00000223569	XM_014140878.2	PREDICTED: Salmo salar carbonic anhydrase 4-like (LOC106569487), transcript variant X1, mRNA	XP_047292612.1	carbonic anhydrase 4 isoform X2 [Homo sapiens]	ca4	0.08375	0.2225	0.1425	0.38375	-1.54544	8.79998e-06	0.00136199	AGAAGCCTCAACATACACCCCCCCCCCACCAAGGTGATCAAAGGAGGCGTGTTTAGTTTACCTAGTTGAGGTGTGCGACTGAATAAAAAGAGGAAGGATGGGAGGCTGAGCGCACAGGACGGACAGGTGAAGACGGGTGCGGCTTCAAGTCATTGGCAGCAGAAAACTGGAAGGAAAGGCGGCCAAAGGAGGTGTTGGCTTTAGGGATGACCAGTGAGATGTACCTGCTGGAGCGCGTGCTACGGATGAATCGACTTGTGGTTATCGTTGCGACACTCTTTGTCCCCACTACATACAGTGCTGCAGGCGGTTCGTGGTGTTACCATGATCCTAGTTGTGATGACACCACTTGGTCAACCATTGTCACTGAACATTGCAACGGATCCCGTCAGTCTCCCA…
ENSSSAT00000185641	XM_045711154.1	PREDICTED: Salmo salar NLR family CARD domain-containing protein 3-like (LOC106593327), partial mRNA	XP_047289727.1	NLR family CARD domain-containing protein 3 isoform X3 [Homo sapiens]	nlrc3	0.0466667	0.1275	0.0820833	0.218333	-1.54631	1.5462e-05	0.00198869	GAGCAGAGCAAACGAAAGTAACTTTCGACGACCGAATGATCATTCAGACTCTGTTTCTATTGAGAGAGAGATAAAAGGCTGGTTGAATGAGTTGGCTGTGAAAGCTACTTCATCTGCAAGAAAACAGGCGGCTGCACCAGTGACTGTCAGAAGTTTTGTGATTTCCTCATATGAACGTGAAAGGGTCAGTGCTCTAAAATGAGTCTCTCTGGGGAGAGAGAGGAGGGGGGCCCTGCCTCTAAAATGAGTCTCTCTGGGGAGAGAGAGGAGGGGGGCCCTGCCTCTAAAATGAGTCTCTCTGGGGAGAGAGAGGAGGGGGCCCCTGCCCCCAAAATGCGTCTCTCTGGGGGACATGACACCAAAGCTAAGAGACCAATCAAGCAGGAGAGACCAGCCTCC…
ENSSSAT00000210625	XM_045692120.1	PREDICTED: Salmo salar uncharacterized LOC123725648 (LOC123725648), mRNA	NP_001275691.1	zinc finger protein 180 isoform 5 [Homo sapiens]	znf180	0.150833	0.405833	0.259167	0.694583	-1.55989	2.31154e-06	0.000515132	GTAGGATTGTTAATAAAATTGATTATAGACCAATTTATTATACTGCGTCCATGTGTATAGGCTGCAAGTACGTTGAAATGAAGCTGTTTTCAAGTCATTGAAAAAACGACCAGAAAATACCTCTTTTCAACTTTCACTTTCAACTACAACGAACATATATTGGATGTCGGGCATAGTCTTATTTTCAACGTCTTTTCAATGACATGTTGCTAGGTGGGATATCCCCAATGTCAAAACACAGTTTTAACGTGTCCAAATCAATAACCAATAAGCAGAAACAGTTGGTGATATATTGAAAACCTAAACATTTCGAAGTGTTGCATTTTGATTCAAGTGGGTCACCAACATGGTAAGTGTAATACATTTTTTTTGTCACTTTTTGTTAAATCTCATAAATAG…
ENSSSAT00000236841	XM_014169566.2	PREDICTED: Salmo salar aquaporin-12-like (LOC106584351), mRNA	NP_001095937.1	aquaporin-12B precursor [Homo sapiens]	aqp12b	3.1975	8.48292	5.47625	14.7	-1.56005	1.86237e-06	0.00043799	TGAATCTTTCTCTAGACCTAGGCTACTGTAGTTACATTATTATGATTGTGGTTTATCAATTCCCTGTGGAAAAGAAACGGGTGCACAGCACGCACACGTGCAAAGTGGCTCCTGGACATTCTGCTGAGAAATTGTGTTAGGACCTACAAGTCAAGTGCGCACTAACCTGTTCCAGGTGCCTCGGGGACCCATTTCAACGGACCGATCTGGCGCAATTGGAAAGCCGTTTTAACCTCATGGCAACTGTGCACTCCTGCACCTGAAGCTCCACATAGTACAACTGTCAGGTGACTGAGGCCCATGAGGGAGCAAGTGCAGCTGCCAATACCAGAGTCCGAAAGGAGACATTCTAATAACAACAGTTTCAACAGCTCAATCATAAACAGGCTCCAAAACAGA…
ENSSSAT00000122726	XM_045724496.1	PREDICTED: Salmo salar alpha-2-macroglobulin (LOC106612540), transcript variant X1, mRNA	XP_006719119.1	alpha-2-macroglobulin isoform X1 [Homo sapiens]	a2m	9.24667	23.2025	15.8512	40.0004	-1.56611	4.19762e-06	0.000796468	GCTCCCTAACTAATTCCAATACCAAATGCTGCTCACATTTCCACATGTTTATTAGCTTTGGAATGCGAATGAATGCCCAAATCGTGAAAATAATGTTGTTCGCATTTTTTCCAACATCATGCCACTTATTTGGAGTCTGTGGGTCAAGTGGTTTGAAAGCGCGAATATCCAACTTGAAACTTGATGGAATGCCCATATGCAGGAACTCCCGAATTTTGGACTGCAGTTAGTTGCACACTATTAGGGAAAAATAGCTTGAGGTATTTAGGTGTCATTCTGACCATCCCATTTCTCGCGGGCTGTGACTGTTTGAGAACTTCTTCAGAATTGGGAGGAAACGGGAAGTGGCTGCGGTGTGCTAAACGATTTGTAAGGGAGTGACACAAGAGGGTGCATTTG…
ENSSSAT00000229190	XM_014131878.2	PREDICTED: Salmo salar G0/G1 switch protein 2 (LOC106565122), mRNA	NP_056529.1	G0/G1 switch protein 2 [Homo sapiens]	g0s2	0.740417	1.96667	1.26625	3.3875	-1.57766	2.89244e-06	0.000602154	CTCACACATCGCTCAAATTCATAGGGAATTATGTATGACTGGTCCAGTCATAGTCATGCAACAATAACATTGGTCAGCTGCAATCAGCTGCAGTCCCAAATTAGTCACAGTTTGCTCAGCAAGTCGTGTGTGTGTGTGTGTGTGTGTGTGTGACTGTGTGTCAGTACAAACAGAGTTCACAGTGTATGCAGACGTGATGGACGTGACAGTAGAGTGAATGGGTTTTTATGGCCTTTGACTTAATTGAAACTGGCCCACGTGACAAGCTTAACAATTTTATACATAACAATGAAGCACTTTAGCTTGTACAATATTTAGCTGAATGCTGTTGTACATATTTGAATGCTGCTCTAAAAAAGATTAGGCAGGGTGAGTACTTTATTTTATAGTAGATAAACA…
ENSSSAT00000001548	XM_045711764.1	PREDICTED: Salmo salar lysosomal alpha-glucosidase-like (LOC123732548), partial mRNA	XP_054189174.1	lysosomal alpha-glucosidase isoform X1 [Homo sapiens]	gaa	0.0941667	0.252083	0.160417	0.436667	-1.58268	1.20299e-05	0.00165929	GGAGCTGACTAACCTGTACGGGGCTCATCCCTTCTACCTGGCCATGGAGGAGGGAGGGACGGGGACAGCACATGGATTCTTCCTGCTCAACAGCAACGCTATGGACGTGGCCCTCCAGCCGGGCCCTGCCATCACCTGGCGTACCATTGGTGGGATCCTGGACTTCTACGTCTTTCTGGGTCCCGATCCGGCCTCTGTGATTGGACAGTATTTGGAGGTCGTAGGTTACCCCACCATGCCAGTCTACTGGGCGTTGGGGTACCATCTCTGTCGCTGGGGTTACGGAAGTAGCAATGCCACCTGGGACGTCGTCAAGAACATGAGGAATTATGGAATACCTCAGGATGTGCAGTGGAATGATATAGACTACATGGACCGTTCTCTAGACTTCACCTTTGA…
ENSSSAT00000227058	XM_014204374.2	PREDICTED: Salmo salar dynein axonemal light chain 4-like (LOC106607436), mRNA	NP_005731.1	dynein axonemal light chain 4 [Homo sapiens]	dnal4	0.111667	0.305417	0.19	0.527917	-1.58372	1.10422e-06	0.000301775	ATGAAATTTACAAAAAGCATGTGATCAAAGAACATGACTGCAATCGACTGCAAATTTCTTCAGATGATCTTCACCAACTTCATCCTGCAGCTATCACCTGCATTGTGGGTCAACCAATCATCTGGGTGTTTTTGTTTGACCCACGAGAACATGACCAAAGATGTGATTGAAACAGGAACCAACATTGCTGTGATTCATGTATACAGTGGATATGTACAATTGAATGTAATATTTCAGGCTCTCTCTCACCAATTGATAGTACAACATACACACATATATTTACAGTTTGTGAGTGTGTGATATGGGGGTTGAAGACGTCTTTTTTTTTACATTACAAAGAAAAACTTTAATAAACAATGGCAACACTGCCATGTTGCACTGAGCCTTGCTGCAAATAAG…
ENSSSAT00000180339	XM_045699824.1	PREDICTED: Salmo salar unique cartilage matrix-associated protein-like (LOC106598375), mRNA	NP_660357.2	unique cartilage matrix-associated protein isoform 1 preproprotein [Homo sapiens]	ucma	0.11125	0.312083	0.190833	0.542917	-1.59162	0.000151108	0.00948685	CACCCCTCCTCTGGGCAAACGAAATTCCAGCTGTCCCCCTTCCCCAAAACTCCCTCTCTTTCTCTTCACACCCACTCTCTCCATCCCTCCCCTCTCCCTCCCTCGCCTCTCCCTCTCTCTCTCAGTTCATAACTTCACTGTTCGCAGCGCTGCTTCACTGTATTCTTCATCATGTCCTGGACTCATCTGGTCTTTCTCTCTCTGCTCGCCACCCTCCTCATCCTCACACTCTCCCCCGGGGTGTGGAGTGCATCGGTGACAGATGGAAGAGAGGGAAAAGCTGCAGAGCCCAAAGGGTCAGCGCGGCGAGTCTTCATGCCCGAGGCGGCTGCAGCAAACTTCTTCAAAAAGCGTAGTCGGCGCTCGGGCAAACATGAGGCGGAGGTCCTTGCTGAGCAG…
ENSSSAT00000055014	XM_014143504.2	PREDICTED: Salmo salar alpha/beta hydrolase (si:dkey-193c22.1), transcript variant X3, mRNA	NP_001010982.2	kynurenine formamidase isoform 2 [Homo sapiens]	afmid	7.46333	19.1	12.7833	32.9883	-1.60236	9.93013e-06	0.00146547	CTTGACAGATGATCAATGAAGTCGGTCATTTGAGGATTCAAAACGACACTATTTTCTTACCTCAGTTTGACATTTTACAAACACCACCCCCTTCTATTCCTACATTTATAGGCCTAAGAAGACACATTGTAGCCTAGTACAATACCCCGTCTAAACGGAAACAGTCCCGCAGATACAGCGTCTCAACTTGGATCATTAAATATGATTGGCCTCAAGTACAACATGTCTCTACCCATGGCTGCAGGGGCCTTGTTAGTGGGCATCCCCTACTCCATCTCTCTCGTAGCCCAGTGGATGTATGGCTGGCCTAACAAGCCAGGCTATAAAAAGTACATCGAGGCTCTGAAGCCAAGGCGGATATACTGTCTGACTAGAGCTGTGCTGGAGATGCTGAAATAC…
ENSSSAT00000188894	XM_014147274.2	PREDICTED: Salmo salar eosinophil peroxidase-like (LOC106572795), mRNA	NP_000493.1	eosinophil peroxidase preproprotein [Homo sapiens]	epx	1.35125	3.99833	2.32917	6.91583	-1.62535	7.46114e-06	0.00120044	GAACACATTACACAGAAGAAATGCAAAGCAAAAAAGAGCGGTGAACTTGTATAAATTGTACTGGTTGTAGGTGCGCCATTACCGAGAAGCTCTGAGTACACAGCAGCTCAAAATAAAGTAATTCATTCATTCTTGTAAGCCCAGACCATAGACCATGCAGGCATAATCATCACAATCATTTAGCTCATGATACTGCAAAAGGGTTCTAGCAGGAAACAAAAGCTGGCTAGAATATAGAGTAAGCACATTAAGTAATATTATCAGTTCATGATCTATTTGGTCAAGGCAAGAAGGAAGAAGGAAGTTGCATACTATTATCATTGGTAGGCCGTATTGTAAATAACAACTTGCCTAGTTCAATAAAAAATAAAATAGCAGATAATAGGGGTGGGGCATTGC…
ENSSSAT00000099957	NM_001141526.2	Salmo salar pleckstrin homology-like domain, family A, member 2 (phlda2), mRNA	NP_003302.1	pleckstrin homology-like domain family A member 2 [Homo sapiens]	phlda2	0.0183333	0.0529167	0.0308333	0.0929167	-1.655	7.89905e-05	0.0060435	CTTTACCATAAATACAGATTGGCTATAATACTGCATTTCTAATGACATTTATCCCACAAAGAATGTTTATGATCAGAAGTGATTTTGCTATGGACTGAATTGCCTTGTCCTATTGGTATTCTGGTAATAAGACCGTTTTTCTCAAAGCATGAGTCAAAGTCATTACTGTGTCGGTCAATGTTTGGATTCAGCACTCAAGTAGGATGCGTGGTTACTAATTAACATGTTGGAGATGTAATTAGTTCCAAGTTAGCTAAACCCAGCGCCAGGACTTCCGACCCCACGCCCACCATGATTTACTCAGGCAACTGTTGATGCATTCCTAAACCGACTGACGTCAAGTGGGAAGGGCCCGGACTCTCTGCTATATATATATATATATATAACTAACTCCACCAC…
ENSSSAT00000169801	XM_014149030.2	PREDICTED: Salmo salar nuclear pore complex protein Nup93 (LOC106573723), transcript variant X2, mRNA	XP_005256320.1	nuclear pore complex protein Nup93 isoform X1 [Homo sapiens]	nup93	0.929167	2.74583	1.60542	4.75417	-1.67439	9.0186e-05	0.00661065	CTCCACTAGTGCTTAGCATGCTGATGGTGAGTAGTCCTCCGCCACGTAGAGAGGTGAACGTCACGTCTGGGGTATCAATGCCCTCTAGTAGAAGGAAGTTCTGGTTCAGCCACATGACCACCTAAAGACAGAGAATACAACCATTTGATAGTGACAGTAACATTACTATGGAGCCAGAAGGGCTCAGAAGTCGCCACAGGTGACAGCACATGAAAGTGTGTGTGTGTGTGTGTGTGTAAGAGTAAGAGTAAGTGAGAGAGAGCAATACAGAGTTTGTGCTCACTCTCTGTGGCCTGTCGTTGATGGTGAAGGTAACTTTCCCAGTAGGTTTGTCTGGGTGCCCACGAGGAGCGTGTCTCCAGTGGTGTTGGGTCCTAGTGTGCCAGCTGTCAGGCAGCT…
ENSSSAT00000175199	XM_014199120.2	PREDICTED: Salmo salar shisa family member 3 (shisa3), mRNA	NP_001073974.1	protein shisa-3 homolog precursor [Homo sapiens]	shisa3	0.0854167	0.25	0.146667	0.435	-1.70895	1.8408e-05	0.00223487	TTTTTTCTTGAGGGGATGGTCAGGGGGCTGGAACGTAATTACACATTATTTGTAGACTGCAAATTGATGGCAAGAACCCCAAACAGATACAACATTAGACTAAAACATAATAATTTCAAACCTTGCTTACATTTTCATATGATCACATATACATTATATCTCCATTATGCGTGGGAATACTTTGCAACAGATTTCCAAAATGAAAATCACTTGGCGCTGATTTGCTGTTTCTTTTGTCTTTTACCTCCTTTTTGTTGTTGTTGCATATACGCACTGTAATATACTATCACAGTGGTTGGCTCTGTATTGATATTCCTTGTCCTATTGATAAGGACAGATAAGGGCACGCATGACTACTGAAGCCTATGTCCTCTCAGCATCACTTTGCGATAGGCTTCT…
ENSSSAT00000096052	XM_045692120.1	PREDICTED: Salmo salar uncharacterized LOC123725648 (LOC123725648), mRNA	XP_047293567.1	mitochondrial enolase superfamily member 1 isoform X1 [Homo sapiens]	enosf1	0.11375	0.355417	0.195417	0.620833	-1.71314	0.000152989	0.00955783	TCTTTCTCATGGCTTCTGGAGGGAAACGCTGTAGGAATGCTCAACCGGTGTCGCTTATTCAGCCGACAGAAACTTTCAACCGGTTCTCCCCATTAAGCGAGTCGGAGTCGGAGGCCGAGACTTCTCTGGTCTCTACTCCTCCCGTTGTGGGGTCTGAGACGCCGACGGCTCCCACCATTAGCTCTGACAAATTGAAAACCCTAGTCATTGGCGACTCCATTACCCGCAGTATTAGACTTAAAACTAATCATCCAGCGATCATACACTGTTTACCAGGGGGCAGGGCTACCGACGTTAAGGCTAATCTAAAGACGGTGCTGGCTAAAGCTAAAACTGGCGAGTGTAGAGAGTATAGAGATATTGTTATCCACGTCGGCACCAACGATGTTAGGATGAAAC…
ENSSSAT00000180943	XM_045711723.1	PREDICTED: Salmo salar tripartite motif-containing protein 16-like (LOC123732513), mRNA	NP_006461.3	tripartite motif-containing protein 16 isoform a [Homo sapiens]	trim16	0.227083	0.673333	0.387917	1.16292	-1.71639	0.000116139	0.0078622	GTCTGTGTGAGAGTGAACAACCGTCCAAATGGCTCAACAGGGAGTTCTGCTGGACCAGGACCAGTTCTGTTGTTCTGTCTGTCTGGATCTACTGAAGGAGCCGGTCACTACTGCCTGTGGGCACAGTTACTGTAGAATCTGTATTGAGGGCTGCTGGGATCAGGATGTTCTGAAAGGGGTCTATAGCTGTCCTCAGTGCAGAGAGACCTTCAGTCCGAGGCCTACGCTGAGTAAAAATAACATGTTGGCTGAGCTGGTGGAGAAACTGAAGAAGACAGGACTCCAGGCTGCTCCCCCTCCTGCTCTGTGCTATGCTGGACCTAGAGATGTGGCGTGTGATGTCTGCACTGGGACCAGAAAGCAGAAAGCCCTCATGTCCTGTCTGGTGTGTCTGGCCTC…
ENSSSAT00000209451	XM_045716005.1	PREDICTED: Salmo salar NLR family CARD domain-containing protein 3-like (LOC123741798), transcript variant X1, mRNA	XP_047289727.1	NLR family CARD domain-containing protein 3 isoform X3 [Homo sapiens]	nlrc3	0.0429167	0.129167	0.0729167	0.223333	-1.71923	8.88878e-05	0.00655165	GTTCTTTTGTTCAGGATCCATTTTGAGACGACAGAGCAGAAAACACTATATGGAGATTATTGAAAAATAAAGGGTCCTGTCTCTAAAATGAGTCTCTTTGGGGAGAGAGAGGAGGGGGACCCTGCCTCTAAAATGAGTCTCTCTGGGGAACATGACACCAAATCTAAGAGTCCAATCAAGCAGGAGAGACCAGCCTCCCCTGTTCCCAGCTGTGTGTCCATGAAGAGTGACTGGTCAATGAGTCAACCTATATTCTTTAGAGAGGGAGACTTTTCTACTGAACAAAGTCCAATCAAGCAGGAGAGACCAGCCTCCCCTGTTCCCAGCTGTGTGTCCATGAAGAGTGACTGGTCAATGAGTCAACCTATATCCTTTAGAGAGGGAGACTTTTCTACTGAA…
ENSSSAT00000253142	XM_014122918.2	PREDICTED: Salmo salar complement C1q tumor necrosis factor-related protein 7-like (LOC106560251), transcript variant X3, mRNA	XP_011512074.1	complement C1q tumor necrosis factor-related protein 7 isoform X1 [Homo sapiens]	c1qtnf7	0.105	0.310417	0.179583	0.53625	-1.72436	3.08772e-07	0.000117175	GTATGGTATCTAGCTACAGTATGGTACCTAGCTACAGCATGGTATCTAGCTACAGTATAGTATCCAGCTACAGTATGGTATCCAGCTACAGTATAGTATCCAGCTACAGTATGGTATCTATCTACAGTATGGGATCCAGCTACAGTATGGGATCCAGCTACAGTATGGTATCTAGCTACAGTATGGTATCTATCTACAGTATGGTATCCAGCTACAGTATGGTATCTAGCTACATTATGGTACCTAGCTACAGTATGGTATCTAGCTACAGTATGGTATCCAGCTACAGTATAGTATCCAGCTACAGTATGGTATCTAGCTACAGTATGGTATCTATCTACAGTATGGGATCCAGCTACAGTATGGTATCTAGCTACAGTATAGTATCCAGCTACAGTA…
ENSSSAT00000098231	XM_014174024.2	PREDICTED: Salmo salar acyl-CoA-binding protein (LOC106586586), mRNA	NP_001073331.1	acyl-CoA-binding protein isoform 3 [Homo sapiens]	dbi	3.43292	10.1263	5.84833	17.4237	-1.72771	2.13437e-06	0.000482121	GGACCCTCTGAACACATCAACAACTGCCTCCCACGAAACATCATTACCTATCGCTCCACAAAAGCGGCGGCTCTTGCAAAGCAAAAGAAACGGAAGTTACGAATGTAACTATGGTTCTACGAATACCTGGAGGTCATCACTACATCCCGCCTTGCCAGAATTCATCCGAGAGGGACATCTGTAGTCAGGCGGATTTTGATAAGGCTGCAGAGGAGGTGAAGCAGCTGAAGGCTAAGCCAGCAGATGCAGAGATGCTCAGGGTCTATGCTCTGTTCAAACAGGCCAAAGTGGGCGACGTCAACACCGCTCGCCCTGGGATGCTGGATTTCACTGGGAAAGCCAAGTGGGACGCCTGGGAGAAGGAGAAAGGAAAGAGCAAAGAGGATGCCAGGAAGGAGT…
ENSSSAT00000103514	XM_045707599.1	PREDICTED: Salmo salar nectin-3 (LOC106586639), transcript variant X6, mRNA	NP_001230215.1	nectin-3 isoform 2 precursor [Homo sapiens]	nectin3	0.0766667	0.229167	0.132083	0.399583	-1.73129	4.84874e-06	0.000882205	TGATCCTAGCAATGAGAAGAGCAAAGCATGTTACTGATTCTGTGCTGTGTGATTCTACTCATCATCCAGAGGGATACAGAAAGTACACAGGTGATTGGAGGACGCAGGACTGTAGTACTGGGGGAGGATGTGGACTTATCCTGCAGACTGATAGAGACAGACGAGGAGCTTGAACAGATAACATGGCAGAAAAGTACTTGGGAAGAAACACAGAACCATAATTTTATGCTGATTCATCCCAATGGGGTTACTAAGTTTATTGCACCAAATGGATTGGCAGGTAGAGTCCAGTTTATTGGGAACCCATCAGAAAACCTTGGATCTATTAGAATAACAGCTGTCAGACTGTTGGATGAAGGCACCTTCACATGTATCTTCAGTGTTTTCCCCAGTGGCGCA…
ENSSSAT00000158749	XM_014150082.2	PREDICTED: Salmo salar NGFI-A-binding protein 1-like (LOC106574287), mRNA	XP_047300422.1	NGFI-A-binding protein 1 isoform X2 [Homo sapiens]	nab1	0.113333	0.299583	0.195833	0.51	-1.73182	8.02404e-05	0.00612502	GCATGGCGGCGGCGTTGCCCAGAACTCTGGGGGAGCTGCAGCTCTACCGAATCCTCCAGAGGGCCAACCTGCTGTACTACTACGAGGCCTTCATCCAGCAGGGAGGAGATGACGTGCAGCAGCTCTGTGAGGCCGGGGAGGAGGAGTTCCTAGAGATTATGGCTCTGGTGGGCATGGCCAGCAAGCCCCTGCACGTCCGGAGGCTCCAGAAATCCCTGCGAGACTGGGTCACCAATCCAACGTTGTTTAATCAGCCCCTGACATCTGTACCTGTGTGTAGTATACCAGTCTATAAGTTACCCGAGGGGTCCCCCACGCCAGTCAGCGCGGAGCGAGGGGGTAACAACAGCACCCGTGGCGAGACCCATGTCAAGGTACCGAAAATCATGGCTGCGACAT…
ENSSSAT00000122957	XM_045724497.1	PREDICTED: Salmo salar alpha-2-macroglobulin (LOC106612540), transcript variant X2, mRNA	NP_001334352.2	alpha-2-macroglobulin isoform a precursor [Homo sapiens]	a2m	5.74125	16.0325	9.81208	27.5813	-1.732	8.88816e-07	0.000257757	TGCCACTTAAGTATTATTACCACACTGGTAGGAGGGACCACAGAGAAACTTTGTGCTCAGGTCCACCAAGCCACAGAGCCTCTGTCGTTGAAGGTGTCACTGGAGATGGAGGGTGGCAGCAGCACCATTCTACTGGAGGAAGACGTAACACAGGACTTCTATCGCTGCATCTCCTTCCAGGTACCCCCAGTGAAAGCTGACAGTGTGGCCACTGTCAATGTCAGCATCAAGGGGAGGAAGGATGAGATGAGTAAAAAGACCAAGATCCTTATCAAGCCTAAAAGATTCCTCACCATTTTCCAGACAGACAAACCAGTCTACAAACCTGGACAGACAGTCAAGTTCCGAATCGTCTCGCTGGATGCCAGTTTCTTGTCATTCAATCAGATGGACCCAAAC…
ENSSSAT00000175441	XM_014161279.2	PREDICTED: Salmo salar S-adenosylmethionine synthase (LOC106580346), mRNA	NP_005902.1	S-adenosylmethionine synthase isoform type-2 [Homo sapiens]	mat2a	1.68167	4.55583	2.88583	7.80125	-1.74717	8.33735e-06	0.00130894	GAATTTGTGAATAAATACTCGAGCGCCACGAACGAAAGATCGTGAATGCATGACATGAACTGACTGAGGAGAAGTCGCAGGAGGACACGATTAATTAATTAATAAAAGCCACAACATTTTGCTAGGTACGGCATTACTTTATTTTATCTGCCAAACGAAGAACGCTAACAATGATGAACGGACAGATGAACGGTTTTCATAACTCCCTTATTGACGAGGACTGCTTCCTATTCACCTCTGAGTCGGTAGGAGAAGGACACCCTGATAAGATTTGCGACCAGATCAGTGATGCAGTGCTTGACGCCCATCTCAAACAGGATCCTGATGCCAAAGTTGCTTGTGGTAAGAAAAATGACCTCTGTATGATGCAACTTCTAGCTGCACTGGAGTCAGCTATGA…
ENSSSAT00000062981	XM_014207997.2	PREDICTED: Salmo salar DENN domain-containing protein 5B (LOC106609315), transcript variant X6, mRNA	NP_001295268.1	DENN domain-containing protein 5B isoform 2 [Homo sapiens]	dennd5b	0.00583333	0.01375	0.00916667	0.0258333	-1.75293	8.36483e-05	0.00626985	CACCAGATTAACATTTGAAGAAGTTCTAACATAATAAATTAGTGTTTTTGGCTGTAATGCGCCATAACGTTGGATGCCAATCGCCGATAAACCCCACAGAAGAAGCGTGATTGATTGCTAAATCTCGGTTGGAGATATGCGTTTACCGCTGATCTGCGGTATGTGAAAGAGAGGAGCGGCGCGGGCTTTCTATCAAGAGAATGGAGCGATGGTGATGGATACAGCCGCCATAATATGGCTCAATGGGAAAGTTATCCCCCAGCTGGTGAAAGGCAGTACCTCACCCAACAGGAAAGGGAACACCAGTGGCTGAACCGTGAGAATGAATCTGCCATGCGGGCCCACTACAACTCCCATAGACAAAACTCTCAAATGGACTTCCGTGGACATCGGGCACAA…
ENSSSAT00000185189	XM_045711306.1	PREDICTED: Salmo salar tripartite motif-containing protein 16-like (LOC123731935), mRNA	NP_006461.3	tripartite motif-containing protein 16 isoform a [Homo sapiens]	trim16	0.05	0.16125	0.08375	0.277917	-1.76688	8.58335e-05	0.0063832	CTGAGTCTCTGTCTCGTCTGTCTGTGTGAGAGTGAACAACCGTCCAAATGGCTCAACAGGGAGTTCTGCTGGACCAGGACCAGTTCTGTTGTTCTGTCTGTCTGGATCTACTGAAGGAACCAGTCACCATCCCCTGTGGACACAGTTACTGTAGGAGCTGTATTGAGGGCTGCTGGGATCAGGATGTTCTGAAAGGGGTCTATAGCTGTCCTCGGTGCAGAGAGACCTTCACTCCAAGGCCTAATCTGAGGAAAAATAACATGTTGGCTGAGCTGGTGGAGAAACTGAAGAAGACAGGACTCCAGGCTGCTCCCCCTCCTGCTCTGTGCTATGCTGGACCTAGAGATGTGGCGTGTGATTTCTGCACTGGGACCAGAAAGCAGAAAGCCCTCATGTCCT…
ENSSSAT00000242464	XM_045711880.1	PREDICTED: Salmo salar NACHT, LRR and PYD domains-containing protein 12-like (LOC123732609), mRNA	XP_047289727.1	NLR family CARD domain-containing protein 3 isoform X3 [Homo sapiens]	nlrc3	0.0366667	0.120417	0.06375	0.21	-1.77081	4.26421e-05	0.00405711	CTCTGCCAGAGGATGAGTATCTCTCTCTCCTTTATCTCTGTAGTGGATGGTCTACTCTGCCAGAGGATCAGTATCTCTCCTTTATCTCTGTAGTGGATGGTCTACTCTGTTAGAGGATCAGTATCTCTCTCTCCTTTATCTCTGTAGTGGATGGTCTACTCTGTTAGAGGATCAGTATCTCTCCTTTATCTCTGTAGTGGATGGTCTACTCTGTTAGAGGATCAGTATCTCTCTCTCCTTTATCTCTGTAGTGGATGGTCTACTCTATTAGAGGATCAGTATCTCTCCTTTATCTCTGTAGTGGATGGTCTACTCTGTTAGAGGATCATTATCTCTCTCTTCTTTATCTCTGTAGTGGATGGTCTACTCTGCCAGAGGATCAGTATCTCTCTCTCCTTT…
ENSSSAT00000150232	NM_001173873.1	Salmo salar Tubulin beta-2A chain (tbb2a), mRNA	NP_001060.1	tubulin beta-2A chain isoform 1 [Homo sapiens]	tubb2a	0.0908333	0.290417	0.15625	0.503333	-1.77862	8.45046e-05	0.00631265	CGAGGTTGAGGACATCGGTGTTAGCTGAGACAAAAGGCTGCTGTCTGCTTGCACCCACAAGGCATCATCATGAGGGAGATTGTTCATATCCAGGCCGGGCAATGTGGAAACCAGATTGGTGCCAAATTCTGGGAGGTCATAAGTGACGAACACGGCATCGACCCCACCGGAAGTTACCAAGGTGACAGTGACCTGCAGCTGGAGCGGATTAACGTGTACTACAATGAAGCATCCGGTAACAAGTTTGTCCCCCGGGCCATCCTGGTGGATCTGGAGCCAGGCACCATGGACTCTGTACGCTCCGGGCCCTTCGGCCAGCTCTTCAGACCAGACAACTTTGTCTTTGGTCAGAGTGGAGCTGGTAACAACTGGGCTAAAGGCCACTACACAGAGGGAGCC…
ENSSSAT00000143719	XM_014138367.2	PREDICTED: Salmo salar proteinase-activated receptor 1 (LOC106568217), mRNA	NP_001983.2	proteinase-activated receptor 1 isoform 1 precursor [Homo sapiens]	f2r	0.594167	1.70625	1.0175	2.91958	-1.78128	3.15675e-10	4.27836e-07	AAAAAAGTGACATTTTCTATTTAACAGTTGTCCTAACAAGAAAACAGCATTGATCTCCATTCAGTAATTCCATTAAACGTTAACTGTCGACCCATGTGAAAGTTAGTCCAGTCGTTGAACCAAGTGATGACATCAGAAGATAGGAACGCGCCTCACGCTGGACAATTTCCATATTCTGCGTCACGGATGGACTGGGGAGGCGTAAACTGCCTGAAAGCGACAGTTAGTTCTCTATGCAGCAACAGAGAAGGAGACCAAACATACATACATACAGGCGTGCATGCGGCTTCTGGCGTTTTTAACGGCAGCTCCATCGTGAGGACCTTCGCCAGGAGGTTAGTCACGGAAGGGTCCGCGGTCACAGACGAGCCAATAGATCTAGACCTATTGGACTACTAC…
ENSSSAT00000198952	XM_014195554.2	PREDICTED: Salmo salar guanylate cyclase 1 soluble subunit beta 1 (gucy1b1), mRNA	NO HIT	-	-	0.0558333	0.176667	0.0970833	0.30625	-1.78884	2.5235e-05	0.00284525	CAAATCTGGTTCATCCTTGGGAGCAATTTCCAAATGCCTGTACAAACAATAGTACGCAAGTATAAACACCATGAGACCACGCAGCCGTCATACCGCTCAGGAAGGAGACGCATTCTGTCTCCTAGAGATGACCATCGTTATGTTTGGAGGAAAAAGGGGGAGGCTTGCAAGCCGACGAACACAATCCCAACTGTGAAGCACGGGGGTGGCAGCATCATGTTGTGGGGGTGCTTTGCTGCAGGAGGGACTGGTGCACTTCACAAACTAGATGGCATCATGAGGTAGGAAAATGATGTGGATATATTGAAGTAACATCTCAAGACATCAGTCAGGAAGTTAAAGCTTGGTCGCAAATGGGTCTCAAAAATGGACAATGACCCCAAGCATACTTCCAAAGTT…
ENSSSAT00000180869	XR_006762361.1	PREDICTED: Salmo salar uncharacterized LOC106588951 (LOC106588951), transcript variant X2, ncRNA	XP_011515891.1	calaxin isoform X1 [Homo sapiens]	clxn	0.100833	0.345417	0.172083	0.602083	-1.79644	1.28324e-05	0.00171815	GGGTGTCAACATCAAGTAGTTGTGTTTTCATGTAGCCACTGCTAGCTAACCTGTCAGCAATCCTGCATCCTATCAACAATGGCTGAAATGTCTGCTATGAATAGAAAATTGATTCAGAATCTCGCTGAAACTCTTTCTAAACAAGTCAAACACTTTAACAAAACAGAAGCAGAGTGTCTGATCCGACTGTTCAATGGTCTCCTGGGGGATCAGAGTGACAGGAGGGTAGGGAATGGCCTGGACAGAGGAAAATTCAGGAATATTCTACACAACACCTTTGGAATGACTGATGATATGATCATGGATAGAGTCTTTCGTGCATTCGACAAAGACAACGACAGCTACGTCAGTGTGAAAGAGTGGATCGAGGGACTGTCAATCTTTCTCCGTGGGACATTG…
ENSSSAT00000194009	XM_014180924.2	PREDICTED: Salmo salar C-C chemokine receptor type 9 (LOC106590189), mRNA	NP_006632.2	C-C chemokine receptor type 9 isoform B [Homo sapiens]	ccr9	0.04	0.14125	0.0695833	0.245833	-1.80678	5.33729e-05	0.00461034	GGAAGTGGTGCAGCGGTGTGGTTTCTCCTGTTGAGACAGTGAGACACAACACCTGCTTCTGAGAGCAACCACAGCAGCATTGGCTTTAGGGATCTGGAGATTACACAGAGGACTATGAGGGAGGCTTTACTGAGACCCCAGGGGGAATGTGTGATAAGTCCTGGGTGAGGGAGTTCCGGGGTCTTTACGAACCCCCTCTGTTCTGGCTCATCTTCGCCCTGGGCGCCGTGGGCAACCTGATGGTGGTCTTCATCTTTACCACGGTACGCCACCGCCTCAAGACTATGACAGACGTGTACCTACTCAACCTGGCTGTGGCTGATCTCCTCTTCCTGGGTACACTGCCCTTCTGGGCTGCTGATGCCACCAGGGGCTGGGTGTTCGGCCTGGGCCTCTGTA…
ENSSSAT00000093671	NM_001141036.1	Salmo salar annexin A5b (anxa5b), mRNA	NP_001145.1	annexin A5 [Homo sapiens]	anxa5	0.4175	1.31792	0.71	2.28292	-1.81972	1.29668e-06	0.000340364	AAAGAAATATCTTTCTTCAAATCAAACCAACTACCAACTATCTTATCAGAATGGCTGGTCGAGGCAGTGTGAGAGCCAGTGGAAACTTCAACGCCAACCAAGATGCAGAGACGCTCTACAAGGCCATGAAGGGACTGGGAACCGATGAGGATTCCATCATGAAGTTGTTGACGTCTCGTAGCAACAGCCAGAGACAGCAGATCAAAGCTGCATACAAGACCCTGCATGGCAAGGACCTGGTAGGTGATCTGCAGGGGGAACTGGGGGGAAAGTTTGAGACTCTGGTGGTGGCTCTGATGACTCCGCCCATCCTCTACGATGCGACAACGCTACGGAACGCCATCAAGGGGGCGGGGACCGATGAGAAGGTGCTGATTGAGATCCTGTCTTCTAGAACGG…
ENSSSAT00000157640	XM_014171234.2	PREDICTED: Salmo salar calcineurin B homologous protein 3-like (LOC106585234), mRNA	XP_011536805.1	calcineurin B homologous protein 3 isoform X3 [Homo sapiens]	tesc	0.774583	2.255	1.31625	3.84	-1.82113	2.90941e-05	0.00308649	CATAAGACGAGCGTCGGAGCCGGTGTAGTATGATTCAATCTTAGCCCTGTATTGGCGCTTTGCCTGTTTGATGGTTCGTCGGAGGGCATAGCAGGATTTCTTATAAGCTTCCGGGTTAGAGTCCCGCACCTTGAAAGCGGCAGCTCTACCTTTTAGCTCAGTGCGAATGTTGCCTGTAATCCATGGCCTCTGGTTGGGTTTCCCTGGAGCAGATTGGCAACCTCAACAAGAGATTCAGACAGCTGAGCAAGAATGAGGAGACACTAAGTCGACAGGATTTGGCGAGCATCTCTGCTCTAGATAACAATCCACTCCGGGCTCAAATTATTAATGCCTTCTTTGACAAAAGAAACCTCCGTCAGAATGAGGCGGGTACGGTCCAGGTGATTGGCTTTGAGG…
ENSSSAT00000227903	XM_045710231.1	PREDICTED: Salmo salar G-protein coupled receptor 4-like (LOC123731447), transcript variant X1, mRNA	NP_005273.1	G-protein coupled receptor 4 [Homo sapiens]	gpr4	0.04125	0.13625	0.0716667	0.237917	-1.85117	0.000161357	0.00988534	GCACAATATTTAGTTTGTTGCATTTGTGTGTGACGGCGGACTGCACGTTTCATCATTGTCTCAACATATTGGTTTTAAGTCTGATGGACCTAGACATTGTGACTGACCTATAAAAGTATGGTGGAATATCACTACTATCGAAGATTGACAAATGCTGTAGTAACACAAATTGTGCAATGACATTTGACATCCTGGAGTGGTGGACTTCCTGTCTCACAGTATATAAGGCTCAGACGTACATGCTGTATTGTCACTGGGTGTGCACCGTGAGAATCTGAGCTACAAGACAAATGGCAATTAATCGAAATTAACCTCCAGTGTAGGCCCAGCAGGAAAATATTAAGGACCTTGAACTTGGAATCTGAAGAACCCTGCCATTCCCTAGTTCCTGCAACAACA…
ENSSSAT00000061078	XM_045702316.1	PREDICTED: Salmo salar metalloreductase STEAP4-like (LOC106579991), transcript variant X2, mRNA	NP_078912.2	metalloreductase STEAP4 isoform 1 [Homo sapiens]	steap4	0.02	0.0666667	0.0333333	0.114583	-1.85489	3.57472e-06	0.000703196	CCCTACTCACACATCTCCAATCTCTCTGGCATTCACACAATGAGGCGATTCACACACACACACAATGAGGCGATTCACACACACACACAATGAGGCGATTCACACACACACACGTTTCACTTTGATAAACTTTTCCACTTTCACACAGTCATATTCCAGTACAATTAAATCTCATGTAGTCTTACCTGATTTGCCCATGACACAGAAACTCTCTCTTGGTCCCGCTCTCTGATGGTCTGAAACAGCTGCTATAACTTTGTTTCTGTCCCCCTCTCCCTCTCTGTATTCCTATTTTCTTCGTAACCTTTGTTCCTCTTGCTCACACTTCTCCCTCTAGTAAAATCGTCTTTCTCAAACCTTCTGCTTCTGTCCTCTCTCACTCTTAAACACCCTGCTGTT…
ENSSSAT00000218628	XM_014139267.2	PREDICTED: Salmo salar ATP-dependent zinc metalloprotease YME1L1-like (LOC106568699), transcript variant X3, mRNA	NO HIT	-	-	0.427083	1.4525	0.73375	2.52667	-1.85995	9.90632e-08	4.73294e-05	ACACATGTCAAAAATGTTATAAAATGATTTGCATTTTAATGAGGGAAATAATTATTAGACTCCTCTGCAAAACATGACTTAGTACTTGGTGGCAAAACCCTTGTTGGCATTCACAGAGGTCAGACGTTTCTTGTAGTTGGCCACCAGGTTTGCACACATCTCAGGAGGGATTTTTGTCCCACTCCTCTTTGCAGATCTTCTCCAAGTCATTAACGTTTCGAGGCTGACGTTTGGCAACTCAAACCTTCAGCTCCCTCCACAGATTTTCTATGGGATTAAGGTCTGGAGGCTGGCTAGGCCACTCCAGGACCTTAATGTGCATCTTCTTGAGCCACTCTTTTGTTGCCTTGGCCGTGTGTTTTGGGTCATTGTCATGCTGGAAAACCCATCCACAACCCA…
ENSSSAT00000120116	XM_014190489.2	PREDICTED: Salmo salar cysteine-rich secretory protein LCCL domain-containing 1-like (LOC106599318), mRNA	NP_113649.1	cysteine-rich secretory protein LCCL domain-containing 1 isoform 1 precursor [Homo sapiens]	crispld1	0.31875	1.08833	0.545	1.885	-1.87766	5.04705e-08	2.66012e-05	CCTTGCAGTCACTTTGAGTGGGATGGCTGGACTCAGAACCAGAGTCTTTAAATAGTTCAACCTGCGAACGCTGTGGAGGAGGCGTGGTCTGCCGCGTAACCTATAGCTAAATCCAAATTTGGCATATAAATGCAGGGAGCGCTCGTTTTTGAGATATTATACAGGTAACTCTCTCGACTTTTTGGTGGATGTACGATACTTTACCCGGGCGAACTTTCTTATTACGAAAGTTTTGGCTCCTGTTATGAGAGATGTCATAAATCTTAGGATGTATGAAGAGTAGCTTTCATTCAGCTGCAATAAAACGTTTGGAGGTGGACATTGTTTCCTGAGGATAGTTGACCAGATTGAACAAGTGTTCGGTGAAAGCCAACAGAATACCGATTTTTGTATTGGAGG…
ENSSSAT00000237274	XM_045722631.1	PREDICTED: Salmo salar protein TBATA-like (LOC106610030), transcript variant X2, mRNA	NP_115525.2	uncharacterized protein C4orf17 [Homo sapiens]	c4orf17	0.04375	0.157917	0.07625	0.274167	-1.88414	6.84817e-07	0.000214522	GTTGAAATGTCAGGAGTGGGTGGGGACTTTTCTACAGTGATGATAACTGCAACAATTTGTAGCAGACACATCTAAGTTGTTTTGTTTGCATCACATTTTTAACTCTAGCTGTAACGAGTTTGACTTTGAACTACCTTGTCAGATGGAATAAGACCACAGCCAGAGCCCAGTGTGTCCAGCCATCCCCACACCTCGCCCTTCTCCCTGGGTAATCGTGAGCTCACCACTGTGTCCCTGAAAGTGGCAGAGGATAGCCCGCTATGCCACAAGCCCAGAGTGATCCTCACCCCTCAGCGCAGCAGTGCCCGCTTCGGAGTGCCCAGCCACAGCCCTTTCTTCTGTAGGAACAACCCCCACCCACAGAGGGTCAGGCACATCAAGGGTATCAATGACAAACAA…
ENSSSAT00000143443	XM_045706758.1	PREDICTED: Salmo salar aldehyde dehydrogenase 3 family, member B2 (aldh3b2), transcript variant X4, mRNA	NP_001025181.1	aldehyde dehydrogenase family 3 member B1 isoform b [Homo sapiens]	aldh3b1	0.0283333	0.102083	0.0475	0.175	-1.885	8.24153e-05	0.00622662	GTAAGTTTCTTACATTGTTATTCTTCTTTTTATTGTATTTTTATTTAACTAGGCAAGCCAGTTAAGAACACATTCTTATTTACAATGAAGGCCTACCCGGGCCTAATCCAGACGACGCGGGGACAATTGTACGCAGCCCTATGGGATTCCCAATCACGGGACAGGCTGGAGGAGCCCTGCATGAAGACCCATCTTTTAGAGTGTATGGAGCTGCTGAAAAGGGCCAGAGCTGCCTTCCAAGCTGGCCGCGCATTTGACGAGAGCTTCAGACGGGTCCAACTGGAAGCCCTAGTGCGCATGCTGGTGGAACACGAGTGTGACTTTGTGGATGCACTTGGGAGGGACCTCCATAAGACCACCACGTTGGATGAGTGCCTGGTGGTGTGTGAGCCACTGGGA…
ENSSSAT00000075988	XM_045720037.1	PREDICTED: Salmo salar immunoglobulin heavy constant delta (ighd), transcript variant X3, mRNA	NP_001243225.1	immunoglobulin lambda-like polypeptide 5 isoform 2 [Homo sapiens]	igll5	1.70542	6.02708	2.92625	10.5704	-1.88516	3.30399e-06	0.000664459	CAGCCTCATCAACTGCTCCGACTTTGTTTCCTCTTGCGCAATGTGGCTCCGGGACCGGAGATATGATGACTCTGGGTTGCATTGCCACTGGCTTCACGCCTGCCTCCCTCACCTTCAAATGGAATGAACAAGGCGGGAATTCCCTGACTGATTTCGTTCAGTACCCTGCCGTCCAAACCAGTGGAAGCTACATGGGAGTCAGTCAACTCCGTGTAAAGAGAGCAGACTGGGACAGTAAAATCTTTGAATGCGCCGTGGAACATTCAGCTGGTTCAAAGACTGTACCAGTGAAGAAACAAGCGGAATATCTGCAGCACCCGTCTCTTTACGTAATGACCCCCTCTAAAGAGGAGATGGCAGAAAATATGACGGCTTCCTTCGCCTGCTTTGCCAATGACT…
ENSSSAT00000222891	XM_014123927.2	PREDICTED: Salmo salar potassium inwardly rectifying channel subfamily J member 11, like (kcnj11l), transcript variant X1, mRNA	NP_004973.1	ATP-sensitive inward rectifier potassium channel 8 [Homo sapiens]	kcnj8	0.0783333	0.262917	0.134167	0.45625	-1.8862	2.27648e-05	0.00262087	GCTACGTGCAACACTGTACGAGGCTGCCCGATCAGGAAACAAATCAAGTTGTAAACTTCCCCACGAGAACAGAGAGGTGCGGACAAGCCCCTCGAAGGGGATAACCTTAGAATACACCTTGAGATATCACTGCGGTATCCCACACTGGTCGTAAAAGAAGTTCAGTGAACTTTCCACCTCCCCCCCAAAAAATGGTAACAATAATCATTCCTTGCCGTGCGTAGTCTCAACTATAATGCAACTAGTAAAATGCTCTAATCATGTGTTCCGGTAGGATAACATTTTGGGATAAATTGGTAGGGTAGCTGGTCCCCTTGGGTACCAGTACCAATGCCAGCAACAGTCAGTCCAGCCACAGTCAGTAAGAAGGTTAGAGACCTAAACAAGTCGAATTGCCCT…
ENSSSAT00000094811	XM_014140877.2	PREDICTED: Salmo salar carbonic anhydrase 4 (LOC106569486), mRNA	XP_047292612.1	carbonic anhydrase 4 isoform X2 [Homo sapiens]	ca4	0.431667	1.36417	0.7375	2.34833	-1.90228	1.59485e-06	0.000393732	TGACAACTTTGAGTGAGTGGATAGTGGGATGTCCCCAGAGCTGTTTTCTGTGCGCGACCGAGAGAGCGCCTTTCTTGTTTTCTTTTATATTGACGACACTATTGTCCGGTTGAAAAATGTTCTATTATTTAGGCTAAAAAACAACCTGAGGATTGATTATAAACATCGTTTGACATTTCTACGAACTTTTCGGATACTATTTGGAATTTGTCTGCCTGTAGTGACCGCATTTGAGCCGTTGGATTACTGAACAAAACGCGCCAATAAAATAATGGCTTTTGGATATAAAGAGGGACTTTATCGAACAAAATGAACATTTATTGTGTAACTGGGAGTCTTGTGAGTGCAACCATACGAAGATCAAAGATGATGTTCCCCCCCACGCAGGCTAGCACGACA…
ENSSSAT00000157433	XM_014164582.2	PREDICTED: Salmo salar lysosome-associated membrane glycoprotein 1 (LOC106581974), transcript variant X2, mRNA	NP_078995.2	growth hormone-regulated TBC protein 1 isoform 1 [Homo sapiens]	grtp1	0.00708333	0.0245833	0.0129167	0.0429167	-1.91537	4.87027e-05	0.00435309	TACTGTATTGTTGGCATCATTACTTGTGTAAGGTTTAACCAACATATTACATTTGCTATGGATGTGTTATCACCATCCCAATGTTGCTCTTAGGCACATATCTATGATCTGCTTAGCCTACCTTTTACAAACCCTAAGCTTAACCATTAGGGGAAACCAAAACTCTTATATACACCCAGAATGCAATGTTTATTTTGTTGATCAACTGTTGAACATTAGTCTAGGTTACTGGGGAGTGGAAAGTAGGTTTGTCTTTTGTGAATAAATACATTCATAACACTGACATAAAGGCACAAAAGTTGCTATCACGGCTTGATAGAGCCAAGAACACTGAGGATGGAATTGCACACTACTGACTATAAGTGGGCTGAATGTAGAATTTACTGAATGGATATACCT…
ENSSSAT00000018705	XM_014210578.2	PREDICTED: Salmo salar 60 kDa lysophospholipase (lpp60), transcript variant X1, mRNA	NP_001073933.2	60 kDa lysophospholipase isoform 1 [Homo sapiens]	aspg	0.212917	0.739167	0.365	1.28417	-1.91895	7.36565e-05	0.00574123	CATCGAGCTCTCAGCATCACTTCAGAGTGCGTAGTTGACTAGCTTCATCATTGCAATTCTTAAATAAAAAGATTGATTGTTTGAAGAAATAACAAAGTCTCTCCTTATTGGTTAGAATTTCCACATTCTGTCCTTGAAGGTTGTTGAAGAACAACTCAATAGATAAACAATTAATTCTACTCCACGTCCTCTACACCATCTCTCTACAACCCAGCATGGACTCCCTTCAGAATTCTGAACTTCACCAGAGCAATGTGGCACAGGCAGGCCGACGAAGGAGGTTGTCGAGCAGTGATCAGTCTCTGGATGTGAGCCCCTGTGATGAAGCGCGTGTCTTGGTCATTAACACCGGAGGGACTATCGGGATGACGTACCATAATAACGTGCTGTCCCCAGAGC…
ENSSSAT00000184179	XR_006760780.1	PREDICTED: Salmo salar uncharacterized LOC123729024 (LOC123729024), ncRNA	XP_047280263.1	syncytin-B-like [Homo sapiens]	loc124902201	0.0129167	0.0479167	0.02375	0.0825	-1.93845	2.74547e-05	0.00299879	GAACTTCAAACCCTCACATAAGGAAAGACAGATACTTCACACGAGATAAAAAGGTAGAAAAAACAAAGCAAGCGTTTTTCTTCTGCCCCTGTTCCTTTTCCAAGGTCGTCTTATCAACTCTGCCCTGCTCATTCTGGTAACAGTGTCTTACTCACACAGTATTGGAATATAGTTTTTAACCCATTATTATAGCTGTATCTCGAATACATTTCAAAAGGTTATAAGGTTTCTGAGTTAAATCTTTTAGTCAAACCTTTCATTACATCCACCCGATTGGCTAAATATTTCACATACATTATAACACATCTATTTTTATTGGATTCAGAAATTTCACACAAAATCAAACTAATTCAGGAATTTCTAAAGATGGTCTCATCTAACATGGGCTCCTCATAATTG…
ENSSSAT00000053096	XM_014203943.2	PREDICTED: Salmo salar hemicentin-1 (LOC106607216), mRNA	NP_001093259.1	intercellular adhesion molecule 2 precursor [Homo sapiens]	icam2	0.0616667	0.21125	0.10625	0.365833	-1.94894	4.87525e-06	0.000884606	TGGCAACCCATGGATGGACGGATGGATGTGTTCTCGTTTGGGAAAGCGTTTGTGTGTGCTGCTGCTTTTAGTTTCGATTACCGTAGATATAGGTTTTCAAGGTGACGGTCAACATTGGGATATATTTGCTGGATATAATAAATATGGTGAAAGGACTTTTCGAATTTCTGACACTCGGTGTGTTGGTGTTTACAGGTGGTCCTACACATGCCTCCTTTCCTCTTGAGCTCAACCCTCCCAGAGTGGTGGTGAGATATGGAGACTCAGTCTCAGTTAACTGCAGCACATCATCCACAGACCATGAGGGGATGGGCTGGGAGGCCACATTCGGAGGTACAGATTCTAAACAAAATGTCAGCATTGTCACCTGGACTGTGGATAACCTTACTGATTGGACAA…
ENSSSAT00000189980	XM_014159895.2	PREDICTED: Salmo salar retinol dehydrogenase 10 (LOC106579731), mRNA	NP_742034.1	retinol dehydrogenase 10 [Homo sapiens]	rdh10	0.194167	0.645833	0.335	1.12	-1.96462	4.64833e-08	2.48948e-05	ATAAGGGCCCATTAGATGGACAGACTGATTCAAACGCGCTTCAGCCACTGTTGTGTTATGAGAGAGGTGAAGGACTGTCACTGCAACAGAGGGAAGACTCCGTCCTCACTGCGGACTTGTGAAAGCTGGGGACTCTGCGCCATCGACAAGCAACTTTAGAAAAGCGTTTATTGATTCAATTATTAGTTGATTTTCTTTTGCAGTCTTGGGATAATATTTTTTTTAGAAAAAGTAGTCTAATTGACCTTGTATTTAAGGCGTTTTTGAATTGACAGTATTCTGACCGTTTTGTTTCATCAACAACACTGGTTATATTAGTTAAATCCGTTAACTAGTCCGTTCCGTACATAGCTGAACCTAACACAACTTCGGCTGCTTATAACTCACTAGTCATTCAAA…
ENSSSAT00000244344	XM_014202631.2	PREDICTED: Salmo salar cell surface A33 antigen-like (LOC106606433), transcript variant X4, mRNA	NO HIT	-	-	0.0379167	0.12125	0.065	0.210833	-1.98282	6.69359e-05	0.00538161	CGTAGGTGGACTTTCCAACAAGACAATGACCCAAAACATACCTCAAGATCCACACAGAAATGGTTCTGTGACAACAAAATCAATGTTCTGCCATAGCCATCTCAGTCGCCGGACCTCAATCCAATCGAAAACCTGTGGGCTGAGTGGAAGAGGGCAGTTGATAAGCGCAAACCCAAGATTGTGAAGGATCTTGAAAGGATCTGCATAGAGGAATGGTCCAAAATCCCTCCAAATGTGTTCCTTAACCTTGTCAAACATTACAGGAAAAGACTCCATGCTTTTATCCTTGCCAGAGGTGGTTGCACTAAGTACTGAATGAGGAGTACCAATAATTATGAAACCTTGATTTTGGGGCAGACACATTGGGGACTTCAGGAGAAGATCCATCTGCTTCCCCTC…
ENSSSAT00000056443	XM_014145477.2	PREDICTED: Salmo salar cadherin-13 (LOC106571918), mRNA	NP_817089.1	cadherin-like protein 26 isoform a precursor [Homo sapiens]	cdh26	0.0741667	0.269167	0.126667	0.465833	-1.99621	9.15065e-06	0.00139775	ACCAGGTTTCAGCTTGCACCCACCTACAGCAGGGTTTTTGAATTGCTCAGCTATGTATGACATCACCCATTTCAGCCTGCGCTTGCCCTCCCGCCCATAAATACTGTAGCCGAAGCCAGGACACGTCTCTTCAGCTGTGTTTTCACCTCAGGTGGACTGTGTCTGTACTGTATTTAGGGACAGGCCTACACTCTGTGGCATTGGAGTACCATATCAGCTCACACATCTGGATACAATATGGGGACTAGAAGTACCTGTCTGCTCATAACACTGTGTCTGGGGTTTGTCAGTGTGTCCTCTGAAGAGTTACTGCATCGGCAGAAGAGAATCTGGATTGTAGACTCTTTTAAGATAGAAGAGGCGAGGCCCGGACCTTATCCTTATGTACTGGGGAAGGTT…
ENSSSAT00000021219	XM_014205516.2	PREDICTED: Salmo salar interleukin-12 subunit beta (si:dkey-88e18.2), transcript variant X1, mRNA	NP_002178.2	interleukin-12 subunit beta precursor [Homo sapiens]	il12b	0.07625	0.297083	0.129167	0.51375	-2.00596	3.53283e-06	0.000700344	GAGAAACTCAAGTTGACTCTTTGTTACAAGCTTGACCGAGCTGACTGCCAACAATCAATCAACGTGACCAGCGCAACTTCAGCATAACGATGACTGTAGTACCATGGGTCATCATGCTCCTCTGTGTTATTCTACCGAGAGTGAATGGTCTCACCTCCTTCCATGAATTCTACATGGTTGATAAGGGGGACAGTTTGGTGACTCTGACATGTCCCACGGCATTCTCTGGCGCTATGACGTGGAAGTACGAGGCTGAGGATTTAGACAAAACTCAGGTCCAAGGCCATAACCTGATACTGAATGAGGTGGACTGGTATGGAGAATACAGCTGCTGGGATCGAGACAGGAAACTAGGATCCATCTATCTACTGGAGGAGCTGAAGGACCCGGAGGAACAGG…
ENSSSAT00000170967	XM_045719429.1	PREDICTED: Salmo salar estrogen receptor 1 (esr1), transcript variant X1, mRNA	XP_047274246.1	estrogen receptor isoform X1 [Homo sapiens]	esr1	11.3308	42.5363	19.5046	73.7229	-2.01194	4.03448e-11	7.88029e-08	TCCCACCCCTTAGTGAGCCAGTCTAAATCAAGCTGCTTGTCACTGCTGTTGTTCTGTGAATGTGATGCTGGTCAGACAGTCCCATACGCAGATTTCCAAACCTCTCGGAGCTCCTCTCAGATCCCGAACGACCCTGGAGAGCCACGCCATCTCCCCCCCAAAACTCTCACCACAGCAGCCGACCACCCCCAACAGCAACATGTACCCTGAGGAGACACGCAGAGGTGGTGGGGCGGCCGCCTTTAACTACCTGGACGGAGGGTATGACTACACAGCCCCTACCCAAGGCCCGGCCCCCCTCTATTACTCCACCACCCCCCAGGATGCTCACGGACCCCCCTCGGATGGCAGCATGCAATCCCTGGGCAGCAGTCCCACCGGCCCACTGGTGTTTGTGTC…
ENSSSAT00000250703	XM_014151520.2	PREDICTED: Salmo salar tumor necrosis factor receptor superfamily member 1A-like (LOC106575188), mRNA	XP_047274085.1	butyrophilin subfamily 3 member A1 isoform X8 [Homo sapiens]	btn3a1	0.0304167	0.12	0.0516667	0.207917	-2.01299	0.000126035	0.00832008	TGTGGTTTTCCACTTTAATTTTGAGTGTGACTCCAAATCCAGACCTCCAGGGGTTGATAAATTGGATTTCCATTGATTATTTTTGTGTGATTTTGTTGTCAGCACATTCAACTATGTAAAGAAAAAAGTATTTAATAAGATTATTTCTTTCATTCAGATCTAGAATGTGTTGTTTAAGTGTTCCCTTTATTTTTTTGAGCAGTATATTTATTTATGTACATACATACAGAGAATGTGAACCCTTTGTGATTACCTGGATTTCTGCATTGGTCATCAAATTTGATCTGATCTTCATCTAAGTCACAACAATAGACAAACATAGTGTGCTTAAACTAATAACACACAAATTATTGTATTTTTCTTGTCTATATTGAATACATCATTTAAACATTCACAGTG…
ENSSSAT00000235412	XM_014140877.2	PREDICTED: Salmo salar carbonic anhydrase 4 (LOC106569486), mRNA	XP_047292612.1	carbonic anhydrase 4 isoform X2 [Homo sapiens]	ca4	0.0183333	0.0675	0.0316667	0.115833	-2.01614	0.000151138	0.00948685	TGACAACTTTGAGTGAGTGGATAGTGGGATGTCCCCAGAGCTGTTTTCTGTGCGCGACCGAGAGAGCGCCTTTCTTGTTTTCTTTTATATTGACGACACTATTGTCCGGTTGAAAAATGTTCTATTATTTAGGCTAAAAAACAACCTGAGGATTGATTATAAACATCGTTTGACATTTCTACGAACTTTTCGGATACTATTTGGAATTTGTCTGCCTGTAGTGACCGCATTTGAGCCGTTGGATTACTGAACAAAACGCGCCAATAAAATAATGGCTTTTGGATATAAAGAGGGACTTTATCGAACAAAATGAACATTTATTGTGTAACTGGGAGTCTTGTGAGTGCAACCATACGAAGATCAAAGATGATGTTCCCCCCCACGCAGGCTAGCACGACA…
ENSSSAT00000113420	XM_045712749.1	PREDICTED: Salmo salar tripartite motif-containing protein 16-like (LOC106597471), mRNA	NP_006461.3	tripartite motif-containing protein 16 isoform a [Homo sapiens]	trim16	0.0229167	0.0791667	0.0383333	0.137083	-2.03638	8.83762e-05	0.0065357	GAGCCACTTGTTATCAGGAAGCTGCTCTCTCAGCACAACGGAAAATATCTCAATGACTTGACATGTTCTGGTTGTGAATTCAGGCTACAAGAACCAGGAAGTCCATCCCCCTTCACAAACTCTCTTCTGAGGAAACGAAACTGATCTGAGTCTCTGTGTCGTCTGTCTGTGTGAGAGTGAACAACCGTCCAAATGGCTCAACAGGGAGTTCTGCTGGACCAGGACCAGTTCTGTTGTTCTGTCTGTCTGGATCTACTGAAGGAACCAGTCACCATCCCCTGTGGACACAGTTACTGTAGGAGCTGTATTGAGGGCTGCTGGGATCAGGATGTTCTGAAAGGGGTCTATAGCTGTCCTCAGTGCAGACAGACCTTCAGTCCGAGGCCTAATCTGAGTAAA…
ENSSSAT00000132699	XM_014139801.2	PREDICTED: Salmo salar ceramide synthase 2 (LOC106568942), transcript variant X1, mRNA	XP_011507754.1	ceramide synthase 2 isoform X2 [Homo sapiens]	cers2	0.03	0.12	0.0525	0.2075	-2.03736	5.72497e-09	4.69377e-06	AGTGATTACATCTAGTGACAGTCATCTGGCTCCTTATCACACCAGCATAACTATTTTACCGGCCTGTGTGGTTGGCTGGCTGGCAGTAAGTGTGGAGGGTGGGCGGCAGTGTGCACAACTTGTATTTAAGTTCCTTGACTGCTGATCCACTTGAGTACACACAAGGAGTGGCTGACCAAACATAGACCTATACTTCAAGTTGGCTTGGTTTCTTTTGACCTCTTCAAAGTGAAGTGGAATCAAAGGGCACAGCGCAGTTGGATCTTCAATTGATCCCCGACGGAGTTTTACAAAGAAAAGAGGGAAAACTCGCTGTTGGATGGATTAATTGGTGATTCGTCTTTTTATTTGTCAACGCACCCTCTATTACTCCAGCCAAGCTCTGACAGCATGGACCTC…
ENSSSAT00000014672	XM_014155533.2	PREDICTED: Salmo salar VPS10 domain-containing receptor SorCS2 (LOC106577493), transcript variant X7, mRNA	XP_011511816.1	VPS10 domain-containing receptor SorCS2 isoform X2 [Homo sapiens]	sorcs2	0.01875	0.0608333	0.03125	0.10375	-2.04068	1.68712e-05	0.00210599	GGACCATGTTCAGTTCTTCATGATGTGGAGTCCAAGGAACTTGAAGCTCTCTAATCGCTCCACAGCCGCCCCTTAGATGTGGATAGGTGTGTGCTCTTCCCTATTTCTCATATAGACAACAACCTCTCCCTCAATATGAGCAAGACAAAGGAGCTGATTGTGGATTACTGGAAAAGGTGGGCCGAACAGGACCCCATGAACATCGACGGGGCTGTAGTGGAGCGGGTCGAGAGTTTCAAGTTCCTTGGTGTCCACATCACCAATGAACTATCATGGTCCAAACACACCAAGACAGTCGTGAAGAGGGCACGACAACACCTTTTCCGCCTTCAGAGACTGAATAGATTTGGCATGGGTCCCCAGATCCTCAAAAAGTTATACAGCTGCACCATCGAGAGC…
ENSSSAT00000236863	XM_045716004.1	PREDICTED: Salmo salar NLR family CARD domain-containing protein 3-like (LOC123741795), partial mRNA	XP_047289727.1	NLR family CARD domain-containing protein 3 isoform X3 [Homo sapiens]	nlrc3	0.0166667	0.0670833	0.0304167	0.116667	-2.04547	1.22136e-05	0.00167931	TGCTCTAAAATGAGTCTCTCTGGGAAGAGAGAGGAGGAGGGCCCTGCCTCTAAAAGGAGTCTCTCTGGGGGACATGGCACCAAAGCTAAGAGACAAATCAAGCAGGAGAGACCAGCCTCCCCTGTTCCCAGCTGTGTGTCCATGAAGAGTGACTGGTCTATGCTTGAACCTATATCCTTTAGAGAGGGAGACTTTTCTACTGAACAAAGTCCAATCAAGCAGGAGAGACCAGCCTCCCCTGTTCCCAGCTGTGTGTCCATGAAGAGTGACCGGTCTATGGGTAAACCTATAAACTTTAGAGAGGGAGACTTTTCTACTGAACAAAGAAACCAACAGGAGAGATCAGAGTCAGAGATTCTCAGTGGTCAGTCTTCCCAGAGTCATCAAACAGACCTGGAC…
ENSSSAT00000016684	XM_014205563.2	PREDICTED: Salmo salar estrogen receptor 1 (esr1), transcript variant X3, mRNA	XP_047274246.1	estrogen receptor isoform X1 [Homo sapiens]	esr1	8.96583	35.0579	15.4479	60.6862	-2.07459	3.23569e-10	4.29764e-07	TTACAGTCCCATACGCAGATTTCCAAACCTCTCGGAGCTCCTCTCAGATCCCGAACGACCCTGGAGAGCCACGCCATCTCCCCCCCAAAACTCTCACCACAGCAGCCGACCACCCCCAACAGCAACATGTACCCTGAGGAGACACGCAGAGGTGGTGGGGCGGCCGCCTTTAACTACCTGGACGGAGGGTATGACTACACAGCCCCTACCCAAGGCCCGGCCCCCCTCTATTACTCCACCACCCCCCAGGATGCTCACGGACCCCCCTCGGATGGCAGCATGCAATCCCTGGGCAGCAGTCCCACCGGCCCACTGGTGTTTGTGTCCTCCAGCCCCCAGCTCAGCCCCTTCCTCCACCCCCCAGGCCACCATGGTCTCCCCAGCCAGTCATACTACCTG…
ENSSSAT00000242379	XM_045716005.1	PREDICTED: Salmo salar NLR family CARD domain-containing protein 3-like (LOC123741798), transcript variant X1, mRNA	XP_047289727.1	NLR family CARD domain-containing protein 3 isoform X3 [Homo sapiens]	nlrc3	0.0275	0.105417	0.04625	0.183333	-2.07985	5.52605e-05	0.00473906	AGACCTTAATCCCATATAAAATCTGTGGATGGAGCTGAAAGTTCGAGTTGCCAAACGTCAAACCTTAATGACTTGGAGAAGATCTGCAAAGAGGAGTGGGACAAAATCCCTCCTGAGATGTGTGCAAACCTGGTGGCCAACTACAAGAAACGTCTGACCTCTGTGATTGCCAACAAGGGTTTTGCCACCAAGTACTAAGTCATGCTTTGCAGAGGGGTCAAATACTTATTTCCCTCATTAAAATGCAAATCAATATACAACATTTTTGACATGCGTTTTTCTGGATTTTTTTGTTGTTATTCTGTCTCTCACTGTTCAAATAAACCTTCCATTAAAATTATAGACTGATAATTTCTTTGCCATTGGGCAAACGTACAAAATCAGCAGGAGATCAAATAC…
ENSSSAT00000005870	XM_014199196.2	PREDICTED: Salmo salar myopalladin-like (LOC106604517), transcript variant X1, mRNA	XP_047281835.1	myopalladin isoform X3 [Homo sapiens]	mypn	0.0116667	0.0445833	0.02	0.0766667	-2.09012	2.79404e-06	0.000585338	TGCAGGAGTCTCTGTCATTATATCAGGTGTCATACTATTTTTAATTCCTTGTCCAACTTTGAGCAGAGGCTGATGGGTGAGATAGAGTTCCGTCTGGAGCGCACGCCAGTCGAGGAGTCAGATGACGAGGTACAACACGATGAGATCCCAACAGGGAAGTGCATTGCTCCCATGTTTGACAAAAAACTGAAGAACTTCAGGGCCATGGAGGGTGTGCCAATGACGTTCTCCTGTAAAGTGGTGGGGATCCCTGTACCTAAGGTTTACTGGTTCAAGGATGGCAAGCAGATCTTGAGGAAAAATGATCATTATAAGAAGATAAGAGAGGGGGACGGAACCTGTGCCCTACACATAGAGGTCACCAATAACGACGATGATGGCAACTACACTGTCCTGGCA…
ENSSSAT00000207817	XM_014183071.2	PREDICTED: Salmo salar zinc finger protein 345 (LOC106591798), transcript variant X2, mRNA	NO HIT	-	-	0.575	2.3325	0.9825	4.06417	-2.09318	6.92019e-10	8.35582e-07	GTTTACTTACAATTGTGGCCTATTCACTCATGTACAATCGAGTGTAAAAATTCTTAGTATATGGCCACTTGTGTTAAGCTTATTCCAAGGTTGAAACTAATTCAATATTTTGTTGGTTAATTTGAGTATTCCTTGCTGGTATTGTGGAAGAGCTTTGAACCTCTTTCTGGATAACATCGAGGGCCACTGCAAGTAATCACTCTGTACCAGTACTTGAGGTTTAAATAACTAATTTGATATATTTGTTATGTACAAGGCTGTTTACACAGGTAGCCCATTTCTGATTGCCCCCCCCAACTAATTGGTATTTTCAGCAATCGCATCTTTTTCAGCGCTGATCTGATTGATCAAAATACCAAATAAAAGAGAATTTGGCTGCCAGTGTAAACTAGGCATACT…
ENSSSAT00000025458	XM_014125238.2	PREDICTED: Salmo salar probable polypeptide N-acetylgalactosaminyltransferase 8 (LOC106561365), transcript variant X1, mRNA	NP_059113.1	probable polypeptide N-acetylgalactosaminyltransferase 8 [Homo sapiens]	galnt8	0.169167	0.67375	0.291667	1.1625	-2.12035	6.35073e-05	0.00518123	CTTCTGATGAATTTAAACGTGTCCAGCCAGTGCAACATGCCTAGCTCTGCCCACTGGGGCGTGGCTTACGGAGCGCTCTTTGAAATAAATGCTTGTATTTTCTTAATAATACCAACGTCTCGAGTTATCATCACACCGGTTCTGTTGCTTTGACTCTTGACTATGCCATTAAAAACGGAATCATGCAAATAATATATATGAGGTCTATGTGGGTGAAGCTTCTATTAGTTTTAGGATGTATTTTATTCCTCAGCTATATATCATTGATTTTGAGGAATGAAACCGACAAAAAGACAGATGAGAGGCCTACTGAGGCCCAAACTATTGACATTGATAGAAGATTTTCTGACTTGGAAAGCAACATCAACAAAGTCTACGATTTGTTCAAAAACATTGAAC…
ENSSSAT00000010053	XM_014206517.2	PREDICTED: Salmo salar protein S100-P (LOC106608552), mRNA	NP_005971.1	protein S100-P [Homo sapiens]	s100p	0.0441667	0.21	0.075	0.364167	-2.17649	3.4418e-06	0.000684342	CTCAAAGTAAGCTAACAGCAGCTCTGAAGGAAAACAGCAACAATGCACAAGGATCCAAACACCTTCCTAAGAACACGTTAACTATTCTTGAATCAAATCCAATTTGACAAAGTGGCACGACAGAATTCTATGGAACCAGACATTGAGGTAATGTTTGCAATAGGCGTTTTGATGTTAAGATAATGTTGACACAACCGTAAACTCCCCCAAATCAAACACTATCGGTCACTGCCACCTCCCAAGCACTGAGCCAACAGTGGCTTTAGTAAGTTCCTTGATTCAAACATCAGTCAACATTAATACATGAGCAGAATATAAAGCAGACTTCAATTCCACTCGGTCTGTACCTTCACCTCTCCTCCTGTCCGGTCGTCGAAACGTTGCCTTGGAGTTTTTGCC…
ENSSSAT00000182994	XM_014164742.2	PREDICTED: Salmo salar potassium voltage-gated channel subfamily E member 2-like (LOC106582050), mRNA	NP_751951.1	potassium voltage-gated channel subfamily E member 2 [Homo sapiens]	kcne2	0.10625	0.369167	0.184167	0.6375	-2.19373	4.31664e-05	0.00408359	GTGGCAGGGTGAGAGTGACCCTCAAAACTCTACTCCCCCTTCCATATCAGCTGAGCTTGATGCTTTTCTCAAGGCTGAGGTTGGCTGGTTAGTTGGTCGATTGTGTGGTATTTGTCTCTTTCTCGTCCTACTTCCCTCCTCCAGGACCTTGCCTCTATCTCGACGCCTGTGATTGTAACATCTTCTCAACCTCCCTGGAGCGATACAGGAAACCCTGAACAGGTGATCATGCTGCCTAATTGGTCAAACATGACCCTCCACCTGGAGGACTCTCTGACCCGTGCCCTGGGCCAGTATCTTGACAACTGGAGCCGGAACTCCTCGAAGGCAGAACAGGCTCTGGACAACACTCTGGCAGAGGAAAACTTCAAGAACGTCATATGGTATCTGATAGTGATG…
ENSSSAT00000231262	XM_045692705.1	PREDICTED: Salmo salar ciliary neurotrophic factor receptor (cntfr), mRNA	XP_047278710.1	ciliary neurotrophic factor receptor subunit alpha isoform X2 [Homo sapiens]	cntfr	0.015	0.0695833	0.0266667	0.121667	-2.26361	4.4823e-06	0.00083148	CTGCAGTCTCTGGGCGAAAAACAGCAGGGGTTTTTGTGAGTGGTCAGGCAGGGAACAATGACACTGAGGCGAGCGCATGCACGAGATGACTCCATTTTTTCTTTCAGTGTTTGAACGAATACATCGTCGCCCGGTTGGAATATTATCGCTATTTTATGAGAAAAATAGCATAAAAATGTATTTTAAACAGCGTTTGACATGCTTCGAAGTACGGTAATGGAATATTTTGAATTTTTTTGTCATGAAATGCGCTCGCGCATTACCCTTCGGATAGTGACCTGAACGCACGAACAAAACGGAGCTATTTGGATATAACTATGGATTATTTCGAACCAAAACAACATTTGTTGTTGAAGTAGAAGTCCTGGGAGTGCATTCTGACGAAGAACAGCAAAGCAC…
ENSSSAT00000235719	XM_014180733.2	PREDICTED: Salmo salar plexin domain-containing protein 2 (LOC106590128), transcript variant X1, mRNA	NO HIT	-	-	0.0825	0.335833	0.140417	0.58125	-2.26747	2.46095e-08	1.51326e-05	TCAGTTCTGCCGTGCCATTATTTCCTTGACTGGAGTCTGCTCAAACATTTTTTGCACAAAAGTTTTTCCATGCACATTTATCTTTAGTTCATTTGACTTGTGGTACTAATGCAAAATTGCAAGACAGGCGCTTGTGAGTGTGTGTGGTTGTGTGTACGCATGGTTTATATGTGAGTGAGTGAGTGAGTGAGTGAGTGAGTGAGTGAGTGAGTGAGTGAGTGAGTGAGTGAGTGAGTGAGTGAGTGAGTGCGTGCGTGCGTGCGTGCGTGCGTGCGTGCGTGCGGTGTTTGTGTGATTAGATATCCACCTGCTTGAAGGTGGGTCAGTTTGAGCTGGTTCTGTGTAATTGATGCTCATTGGTTGACCTGAGGTACATTAACAAGATGTTATGAGACGTGT…
ENSSSAT00000010136	XR_006762393.1	PREDICTED: Salmo salar Ig kappa-b4 chain C region-like (LOC123730938), misc_RNA	NP_001171597.1	immunoglobulin lambda-like polypeptide 5 isoform 1 [Homo sapiens]	igll5	0.325	1.4125	0.562083	2.4375	-2.28648	2.22763e-12	5.91748e-09	GTAAAATATTTGGAAGATTATAACCGTAATTCCTCATTTACAACATGATGCTTGCATTCTGAAAATGTTCAAAATGTCTCTCACCTTGTGTGTAACAGACCAGAGTCCAGATGAAGATGGTGATGAAAGTCATGGTTGCCGTGGGTTCTGTTTAAATGAAACACAGCTCTCACATGAAGTGTTCAACTCACAGGGCTATAAACACTCCCAGAGCACTGAAGCATGTGATGCCAATGCAAAGTGTCTCTCTATGGAAATGTTCCTCCTGGGCAAATCACTGCACTGTCATTAAGAAAAGTTCTGAAATCCTCCTCCAAGTGTTGTCTGAAAGTCGTTACAAAAACATTTATACTGACACATTCCGTCATTGCTGTGTCAAGCTCTTCTTACGATTACTTG…
ENSSSAT00000209330	XM_014150226.2	PREDICTED: Salmo salar phospholipase A2 inhibitor 31 kDa subunit (LOC106574371), transcript variant X1, mRNA	NO HIT	-	-	1.97	7.89875	3.35333	13.4962	-2.29302	2.12932e-06	0.000482121	GTAGAATTCTCTGATACAGAGCAGAATTCATGGTTCCTTCTATTAAGGCAAGTCGTCCAGGTCCTGAGGCAGCAAAGCATTCCCAAACCATCACACAACAACCACCATGCTTGACCGTTGGTTTAAGGTTCTTACTGTGGAATGCAGTGGTTTTTTTTTGTTGCCAGGCATAATGGGACCCACTCTGACCTGCAGCATCAGCACTGTCTTTCAGTATCATATTGCTGTATAAAAGGAGGGGCCGGAGGAAGGAGAGTTACACTGAAACCTGCAGAGGTCCAGTAGGTTAAGATGGGCAAAAGGGAACTGACTTCACACTTTTTGAACCTGTTTGAAACGTCTGTCTGAGCCTAGGACACAAAGACTTTCAGGCATTGAACAATATGTTAACTGTAGTGT…
ENSSSAT00000168638	XM_014128669.2	PREDICTED: Salmo salar fatty acid-binding protein, liver-type (LOC106563252), mRNA	NP_001434.1	fatty acid-binding protein, liver [Homo sapiens]	fabp1	0.0941667	0.44875	0.162083	0.769167	-2.29505	2.73188e-05	0.00298887	GTTGGAATGTGAAGCAATGAAATGGGGTATCAGTCTACTTTGTGACACACACAGAACAAATGTGAAGACTTTAGGCAAATATTAGTGTTGTAACTCTTATCGCGGGAATGTGACTGTGTGAAAACCTCCCCAGTCAGCCTATTGTGTGTGTGTTAAGCATTCTAGTACAGTTAAATAGTTAAAAGCTCGCTAAAAAATGTAATATCGGGATCGTTTTTTGGGGGGCAAGGAAAATATCGGATATCAGTAATCGGCCAAAAATGTAATATCCCGATATTACATTTTTTAGCGACCTTTTAACTGTACTAGAATTCTTAACACACACACACAGGCGCTGCAGTCTAAGGCACTGCATCTCAGTGCAAGAGGCGTCACTACAGTCCCTGGTTCGAATCCAGG…
ENSSSAT00000183953	XM_045689998.1	PREDICTED: Salmo salar glutamate receptor ionotropic, NMDA 1 (LOC106563238), transcript variant X6, mRNA	NP_001172020.1	glutamate receptor ionotropic, NMDA 1 isoform GluN1-5b precursor [Homo sapiens]	grin1	0.03625	0.185	0.0629167	0.320833	-2.34976	0.000114965	0.00779063	CAAGCTGCATGCTTTCATCTGGGACTCTGCGGTGCTGGAGTTTGAAGCCTCGCAGAAGTGCGACCTGGTGACCACGGGAGAGCTGTTTTTCCGTTCGGGCTTTGGCATAGGCATGCGCAAGGACAGCCCCTGGAAACAGAATGTGTCCCTGGCCATTCTCAGTTCCCATGAGAATGGCTTCATGGAAGATCTAGATAAAACCTGGGTGAGATACCAGGAGTGTGACTCACGGAGCAATGCCCCAGCCACACTCACCTTTGAGAACATGGCAGGAGTGTTCATGCTGGTGGCTGGAGGCATAGCAGCAGGGATCTTCCTCATCTTTATTGAGATCGCCTACAAGCGACACAAAGACGCCCGAAGGAAGCAGATGCAGCTGGCCTTTGCGGCCGTCAACGT…
ENSSSAT00000243801	XM_014179269.2	PREDICTED: Salmo salar protein phosphatase 1 regulatory subunit 3C-B-like (LOC106589379), mRNA	NP_005389.1	protein phosphatase 1 regulatory subunit 3C [Homo sapiens]	ppp1r3c	0.317083	1.48208	0.54625	2.56292	-2.35781	2.73952e-10	3.79025e-07	CTCGCTAGCATGGCACCTAGCAGATGATCATACCCCTATGATGAACTGATACTCTGCTCAGACAAGTTCAAATAGATTTGCTGTGTCAGGGTGGAGGTATTTCAAAGCCTACAGCTGCCTGAGATCTCAAAGAAATGTCTCCCAGCCCAGGCTCCCACTTTGGCATGGTTATATTTAGATTATGATCCCCTAATTTTCCAACTAGAGTTAGTTAGACCTGGAATTTCACAAATAGTCTAATGGAATGGTCCGAAATGCCTCAGGTCTATCTTCAAAATATGAGATATGGTATTATAGATGTCTATAATGTATAGACTACAAACTATGTGTTATTGACATGCACATATTTAGTTGCTAAACATAAAAACAACCAGTAGAGGTCTATTATGACTAAAAATC…
ENSSSAT00000185417	XM_014170270.2	PREDICTED: Salmo salar cingulin-like protein 1 (LOC106584735), mRNA	XP_047289148.1	cingulin-like protein 1 isoform X2 [Homo sapiens]	cgnl1	0.07125	0.335833	0.122083	0.585	-2.36966	4.42782e-05	0.00415914	TCATTCGGTAGTCCCAATGTGGAGCGATCTTCATTCGGTAGTCCCAATGTGGAGCGATCTTCATTCGGTAGTCCCAATGTGGAGCGATCTTCATTCGGTAGTCCCAATGTGGAGCGATCTTCATTCGGTAGTCCCAATGTGGAGCGCAGACTTCCCAACCACCAGAGGGAGTATGCTCGTGGAGGTGCTCTGACTGAGGATAGGGAGTCACAGAGGATTCCGCTGGCGTCCGCTGCGTTCATGTACGACTTCCAGGAGTCAGATTTACAGCAGTCGCAGAGGACCGTGCTGACATCTAACACGATGTTGAACTTCCAGAGACACCCAGAGCTGCTGAAACCCTACAACCCAGACAGGAACAGCCTCAGCCCCCTCCTACTCTCCACCCGAAGACTCTCT…
ENSSSAT00000170726	XM_014131844.2	PREDICTED: Salmo salar G-protein coupled receptor 37-like 1 (LOC106565107), transcript variant X1, mRNA	NP_004758.3	G-protein coupled receptor 37-like 1 precursor [Homo sapiens]	gpr37l1	0.0104167	0.0420833	0.0170833	0.0725	-2.37413	1.5122e-05	0.00196143	CTGCTCAAGGGCACATTGGCAGATTTTTCACCTAGTCAGCTCGGCGATTCAAAACAGCGACCTTATAGTTAGTGACCCAAGCTCTTAACCGCTAGGCTAACTGCCACCCCGCAAGTATGATGTGACTTTTTAAGAACTTATTTAGGCGTGCCATAACAAAAGGCTTGAATACTTATTGACTCAAGACATTGCAGCTTTTCCACAAAATTCAAGGGTGTGAATACTTTCTGAAGGCACTGTATGTTGTTATAACAAATATTATTAATCTAACTCAAATCACCTTTTCATGAATAAGAAAAGGACTGAAAGTGTTACCTTGTGCCCCAGTCTCCCCTATCTAACTCTCCATCTATCTCTCCATCTTTCTCTTTCTACTTCGATCTATCCAACTCTAAAAAT…
ENSSSAT00000156041	XM_014173231.2	PREDICTED: Salmo salar D-3-phosphoglycerate dehydrogenase (LOC106586211), mRNA	NP_006614.2	D-3-phosphoglycerate dehydrogenase [Homo sapiens]	phgdh	0.572083	2.47375	0.980833	4.21333	-2.466	2.58605e-08	1.5472e-05	ACGTTTACCATGTGAATCCAAGTCTTTTCTTGGATTGCTGAATATCACATGTCTCATTCAGCTCTTTGACGTCCTGAGATCTACTGCCGACGTAATTGGGCATCTGGACACCAGTGTCATCTTGAACCAAGTAACTTGGTCTCACTCCTCCAAAGATGGGGCCAAGACCACCTCCAATTCCTTCCCTGGCAGCTTTGCAGACATCCACGTCAGAAACTGGAGATGAGAAGAGGCGGGTTTACTTTGAATGGGGCAGTCCTTATCCGAAATGTTCATTCAAAACCAACTGAATTGAGAACTTTTCAGTGTCTGTCCACCAGCAGCTTACGTAAAGGCTCACTCATCCATCTGTGAAACTGTCCGCAGCTGTTGAGAACAGCAAAATGGCCCCAGTATCCA…
ENSSSAT00000080224	XM_014189825.2	PREDICTED: Salmo salar lactosylceramide 1,3-N-acetyl-beta-D-glucosaminyltransferase A (LOC106598820), transcript variant X1, mRNA	XP_047305015.1	lactosylceramide 1,3-N-acetyl-beta-D-glucosaminyltransferase isoform X1 [Homo sapiens]	b3gnt5	0.02	0.0941667	0.0333333	0.16125	-2.51656	3.0125e-05	0.00315553	GCGTGGAGTGAACAGAGGAAGTGGCAACACGCTCTGGACAGAGTGATGCTGACACACTCAGTTTAACTGCGCTGCTTCTAGAAAGAGGAGTGTGTGTGTGTGACTCCACTCCAATCACTCCAGGGAGAGGTAGACAGAAATACCCCCAGAGCTATATCAGGAGGGGAGAGAGAGAACTCAACAGGAGTCGGTTGACATTGGGACTACTTCTTACAACTGGTAATTTGGATATTATACATAACAGCGAGCAATGCTCGGCACCCTGGGAACGCTGGATGAGTCTGAGCAACTATGAGGACGGCTGTGTGTGAGTCAGTAACAACAGGAGTGTGAGGGACTTTCCAGACGGAGGCGATGGATTCCGGGAGGCTCCTTATATGATTCACCCTGACACACCCA…
ENSSSAT00000253308	XM_014143983.2	PREDICTED: Salmo salar lysophosphatidylglycerol acyltransferase 1 (lpgat1), mRNA	XP_047292091.1	acyl-CoA:lysophosphatidylglycerol acyltransferase 1 isoform X2 [Homo sapiens]	lpgat1	0.4075	1.99875	0.7	3.46042	-2.51679	1.92789e-09	1.99298e-06	GAGTGTGTATCAGTATGGCACAGCTTCTAGAAGGCGCCCGCAAACTGGGCTGGGTACTCTTGAACGCCTTCCTTCGTTTCATCTTTGTGTTCATCAATAACTGTGTAGCAATCCCTTCGTATTGCCTCTACTGCATTCTTCTTCAACCTCTGAGAATAATGGACAGTCGCTATTTCTGGCTCATTGAAGGAATAATGTTCAAATGGATGTTGGCAATGGTGTCACTGTGGGGCTGGGTTGCAGGCTATACAGTGATGGAATGGGGCGACGATGTAAGGCCCCTTTCTGAAGAGGAAGCCATGGTCATCGTCAACCACCAAGCCACAGGGGACGTGTGCACCCTCATGATGTGCCTGCAGGACAAGGGCACGGTGGTGAGGAAGATGATGTGGTTGATGG…
ENSSSAT00000230673	NM_001165332.1	Salmo salar vaccinia related kinase 3 (vrk3), transcript variant 2, mRNA	NO HIT	-	-	0.256667	1.39167	0.43625	2.39292	-2.53171	5.73098e-08	2.92765e-05	GTTGCAAACCGTAGTCTGGCTTTTTTATGGAGGTTTTGGAGCAGTGGCTTCTTCCTTGCTGAGCGGCCTTTCAGGCTATGTCGATATAGGACTAGTTTTACTGTGGATATAGATACTTCTGTACCTGTTTCCACCAGCATCTTCACAAGGTCTTTTGCTGTTGTTCTGGGATTGATATGCACTTTTCGCACCAAAGTATGTTCATCTCTAGGAGACAGAACGCGTCACCTTCCTGAGCGGTATGATGGCTGCGTGGTCCCATGGTGTTTATACTTGCGTACTATTGTTTGTACAGATGAACGTGGTACCTTCAGTCGTTTGGAAATTGCTCCCAAGGATGAACCAGATTGTGGAGGTCTACAACATTTTTTCGGAGGTCTTGGCTAATTTCTTTTGATT…
ENSSSAT00000120778	XM_014170572.2	PREDICTED: Salmo salar coiled-coil domain-containing protein 60 (LOC106584907), mRNA	XP_047284401.1	coiled-coil domain-containing protein 60 isoform X3 [Homo sapiens]	ccdc60	0.0183333	0.0904167	0.0316667	0.155	-2.56033	7.00444e-07	0.000216356	GTAACATCCTCAAAAAGTCATTGAATAATAAATAATAAATGTTATTCCCAGGAATCCCATAGGAATCCCATACAAGCATGTGCATTGTTATTGTGTTTTCGAGATAGTTGGGCCTGTCCCGACATATAGACTACCACCTTGCACTTTCTGTGTGGGCTGAGTTTCTCTGTAACCACGGGAGACAGGGTCCTACAACAAAATGCGTGTGGTTCAATGCCAAAGTCTAGCAGGCCATTCTGCGGTTTCTTTTTTTCAAAGATAATCATAGCAACTTCAATTTAAAAAAAAAACATTGAGTGCTACGATATATTTTAAAAACTTGGCTACACAACGTTTTGTCTACAACTTGAAAGCTTTGTCTGGCGTTATTACAATGACGACTCATCGAAATGCAGCATT…
ENSSSAT00000075302	XM_014179696.2	PREDICTED: Salmo salar heparan sulfate glucosamine 3-O-sulfotransferase 6-like (LOC106589565), mRNA	NP_006033.1	heparan sulfate glucosamine 3-O-sulfotransferase 3A1 [Homo sapiens]	hs3st3a1	0.139583	0.779583	0.24	1.34792	-2.56863	3.98464e-09	3.52827e-06	CAGACCTTCAGCTGACCACTGACTGCACCTGTCTGGCCCTGTTATAGCAGGAAGAGGTTCATTTGTGTGTCATGGCTGGCTCCATAGGGTGTGTGGCCAAGGAGGGCTAGCAGACAGACAGGTGGCTCCATAGGGTGTAGCCCCTTTTACAGCCCTGGGTGGGGACAGGGGTAACCCCTACCCCACAGCCCACACAGACACACTGACCACAGTAAGCCCCAAACAGAGGGTTTTAAACAGCACTTCACATAGACAAATCTAGAGATTTTTTTATTATCCTTTTTACATTTAAATGGAAAAACACCATATTTCTAAACAAACTGTTATTTCTTGGAAGATAACTATATATTCTTGAATTAGCCTACATAGTAATTTAAAAAGCTATTCAATCACATTATT…
ENSSSAT00000147155	XM_014129299.2	PREDICTED: Salmo salar MAP7 domain-containing protein 2-like (LOC106563583), transcript variant X6, mRNA	NP_001161938.1	MAP7 domain-containing protein 2 isoform 3 [Homo sapiens]	map7d2	0.102083	0.53125	0.176667	0.91875	-2.56959	1.27551e-07	5.84185e-05	CTCAGATGCTGCGCACCACTTAATCCATGTTCACGTGTCTAGGCAGAGCGGATCAGAGGCACATCTACTCAAAAGTTTTGACGCTGTCATTGTAATTTTTTTCACTAATAGCCTATTTGAAGAACGCATATTAATCATAAAATTAAGACATCAGCTATATCTATTTCCCATATTGGGCTTTTTTATGAAAGGTATTATTTCACCCAAAATATAGCCCAATGGAAAATAAAACGCACGAAACAACTGTCTGTCCCACTCCCATCATGTATCCAATTATTTGGTGGCAACGTATAATGCTATTAAATGCAATTCAATAATTCGTTTTCAGCCTACTTCATGCATTTGATTAGGCTACAGTTTGTCCTTCCATCAATGATGTAATGCGGAGCCGGCAGGCGA…
ENSSSAT00000245506	XR_006760460.1	PREDICTED: Salmo salar uncharacterized LOC123728724 (LOC123728724), transcript variant X3, misc_RNA	NO HIT	-	-	0.0441667	0.231667	0.0754167	0.403333	-2.57085	5.08531e-05	0.00447778	CAGCCCACTTGGAGGGGTGGGCAGAAGCCACTCCCCCGCTTGGAGTTTGGAGGAGTGGGCAGAAGCCACTCCCCCGCTTGGAGTTTGGAGGAGTGGCTTCTGTCTAGCCACTCTACCATAAAGGCCTGATTTGGTAGAGTGCTGCAAAGATGATTGTCCTTCTGGAAGGTTCTCCCATCTCCACAGAGGAACTCTGGCGCTCTGTCAGACTGACCATCGGATTCTTGGTCACCTCCCTGACCAAGGCCCTTCTCCCCCGATTGCTCAGTTTGGCCTGGTTGACAGCTCTAAGAAGAGTCTTGGTGGTTCCACTGTGTTCTTGGGGACCTTCAACGCTGCAGAAATGTTTTGTTACCCTTCTCCAGATCTGTGCCTCGACACAATTCTGTCTCGGAGCTC…
ENSSSAT00000202889	XM_045711216.1	PREDICTED: Salmo salar condensin complex subunit 3-like (LOC106600151), mRNA	NP_071741.2	condensin complex subunit 3 [Homo sapiens]	ncapg	0.0245833	0.12875	0.0404167	0.222917	-2.61127	1.61925e-05	0.00205219	CAGCTCAGAGTTGTCAACAGCAAGAGAGAAAACATGACTGGGGAAAGTGAGTTGGCGATAAAAGAGGCGTTTCAGCGAGCTCAGAAAGGACATAACAACAAGGCTAAACTGGTGGCGAGTCTCAAGAACACGTACAACAAGTTGGACGACAAGACATTATTCCACCAGGAGTTTGTCCGGTACCTGAAACATGCCATGATCGTGTACAAGAGAGAACCGGCTGTGGAAAACATTATAGAGTTCGTCTCCAAATTCTCCACCAGCTTCCATACGTCTTCCACCGAGGGAGGAGAGGAGGAGGAAGAGGAGGAGGAGGAAGAGGACGAGAACCCCTTCCTCAGTTACATGTTCAATTTCCTGTTGGAGTCCCACAAGGCCAACAGCCACGCGGTCAGGTTC…
ENSSSAT00000237579	XM_045716005.1	PREDICTED: Salmo salar NLR family CARD domain-containing protein 3-like (LOC123741798), transcript variant X1, mRNA	XP_047289727.1	NLR family CARD domain-containing protein 3 isoform X3 [Homo sapiens]	nlrc3	0.0479167	0.28	0.0820833	0.485417	-2.6686	2.47418e-06	0.000536962	GGGTCAGTGCTCTAAAATGAGTCTCTCTGGGGAGAGAGAGGAGGGGGGCCCTGCCTCTAAAATGCATCTCTCTGGGGGACATGACACCAAAGCTAAGAGTCCAATCAAGCAGGAGAGACCAGCCTCCCCTGTTCCCAGCTGTGTGTCCATGAAGAGTGACTGGTCAATGAGTCAACCTATATTCTTTAGAGAGGGAGACTTTTCTACTGAACAAAGTCCAATCAAGCAGGAGAGACCAGCCTCCCCTGTTCCCAGCTGTGTGTCCATGAAGAGTGACTGGTCAATGAGTCAACCTATATCCTTTAGAGAGGGAGACTTTTCTACTGAACAAAGTCCAATCAAGCAGGAGAGACCAGCCTCCCCTGTTCCCAGCTGTGTGTCCATGAAGAGTGACCAGTC…
ENSSSAT00000156042	XM_014173231.2	PREDICTED: Salmo salar D-3-phosphoglycerate dehydrogenase (LOC106586211), mRNA	NP_006614.2	D-3-phosphoglycerate dehydrogenase [Homo sapiens]	phgdh	0.0525	0.2575	0.0904167	0.4375	-2.70384	1.82596e-06	0.000433079	AGACATTAGTTATACACCATCTCTACATTTCCATATTTCTGAGATGAATCATCTTTGAGTGCTGAAAAGACCGCAATCATCCCGCTAGACGTTTACCATGTGAATCCAAGTCTTTTCTTGGATTGCTGAATATCACATGTCTCATTCAGCTCTTTGACGTCCTGAGATCTACTGCCGACGTAATTGGGCATCTGGACACCAGTGTCATCTTGAACCAAGTAACTTGGTCTCACTCCTCCAAAGATGGGGCCAAGACCACCTCCAATTCCTTCCCTGGCAGCTTTGCAGAGACTGTATCCAGTAACGATGGACACGTTTGTTGCAATGTATCCTAGCAACGCTTTGCGGCCCGAGACCAGTTGCGGAGACCCGGGAACACACAGAGACCAATCAGAATAC…
ENSSSAT00000147161	XM_014129294.2	PREDICTED: Salmo salar MAP7 domain-containing protein 2-like (LOC106563583), transcript variant X2, mRNA	NP_001161938.1	MAP7 domain-containing protein 2 isoform 3 [Homo sapiens]	map7d2	0.0604167	0.392917	0.103333	0.677083	-2.76466	5.45092e-06	0.000973107	CTCAGATGCTGCGCACCACTTAATCCATGTTCACGTGTCTAGGCAGAGCGGATCAGAGGCACATCTACTCAAAAGTTTTGACGCTGTCATTGTAATTTTTTTCACTAATAGCCTATTTGAAGAACGCATATTAATCATAAAATTAAGACATCAGCTATATCTATTTCCCATATTGGGCTTTTTTATGAAAGGTATTATTTCACCCAAAATATAGCCCAATGGAAAATAAAACGCACGAAACAACTGTCTGTCCCACTCCCATCATGTATCCAATTATTTGGTGGCAACGTATAATGCTATTAAATGCAATTCAATAATTCGTTTTCAGCCTACTTCATGCATTTGATTAGGCTACAGTTTGTCCTTCCATCAATGATGTAATGCGGAGCCGGCAGGCGA…
ENSSSAT00000173859	XM_014143983.2	PREDICTED: Salmo salar lysophosphatidylglycerol acyltransferase 1 (lpgat1), mRNA	XP_047292091.1	acyl-CoA:lysophosphatidylglycerol acyltransferase 1 isoform X2 [Homo sapiens]	lpgat1	0.168333	0.978333	0.289583	1.69208	-2.79089	3.54474e-09	3.25852e-06	GAACGACAGAGATTCTCCTCTGGTGGCCGCTGCAGTGCATAAATAGCTAGATATAATCGAACGGATTTTACAAGCTGGAGGAGCAGAGAGCGGAATCTATTCAACATCACCCGATGTACAAACTGAAACGCGGCCGCCTTTGCATTAAAACAATAAAGGCGTGTTATATGGCTCTTTCATCAAGGGATTGTTGCATTTGGATTAAAAGAGACGCAAGGGCTGAAGCTGATGCCTGGCTATCCTGCTTGCTATCTACTAACGTTAGCTAGCTAACTGATGTTGCATCGATGGAATTATTCTAGTGCCATTGATTGAGAACAACCCTGCAACGCTAAAGAAGACGTTACAGTACATGGAAAGCGTCTAGCTAACCCTGACCGGAGTCTGAACGGCACATAG…
ENSSSAT00000204388	NM_001140685.1	Salmo salar Carbonic anhydrase 12 (cah12), mRNA	XP_047292612.1	carbonic anhydrase 4 isoform X2 [Homo sapiens]	ca4	0.0183333	0.1125	0.0316667	0.193333	-2.82269	0.000118577	0.00798832	CCCAAACTAAGATGGCTTGGCAGAAGGAAAGACACAGAATTGGTTAGTCTCAGTCTGGTTGAGTTTTAATTGATTTCAGTGTGTGCTGGAATAAAAATCTCAGAACAAACAATAATAAATAAAATGCCATAATGCATAAATCAAATCATAAAGATAGTCACTATTCAGAAAATGGCAAACAATCAGAATTCATCCCGGTAGTTTCAACATGACATCATTTATTCTAAGTCATTTCATATCTCAGTCCAGAAATAATTAGCTCTAATTAACAGAATTCATTCATAAATAAGAGAGATAGGAAACGGAGTAATCAGCTCGATACTTTACCCGCCAACATAACAAAGGAAAATATGCTCCGGGAGCCGTATATACGTTTACAAACAATCGTGAGGCAACTCA…
ENSSSAT00000247293	XM_014196073.2	PREDICTED: Salmo salar equilibrative nucleoside transporter 2-like (LOC106602982), transcript variant X1, mRNA	NO HIT	-	-	0.0145833	0.0954167	0.0241667	0.165417	-2.84075	7.52642e-05	0.00583913	GGCTCCCATTTTGGCTGTAGTGTTTCCAAGCGCGTCAATGAGAGCACGTTCTTTGGTACTTTTCTCCAGTAAAGATAAACAATTTTATTGTTTATTTGCATATTGGGGTACCTATTGTTTGATTATAAACGTTGATTGACTTGTTTGGATAAGTTTATTGGTAACGTTTGGGATTCATTTTGTATGCATTTTGAAGGAGGGAAACCGAGTGGATTATTGACTGAAGCGCGCCAGTTAAACTGAGTTTTTATGGATATAAAAAATGACTTTATCGAACAAAAGGACCATTTGTAATGTAACTGGGACCTTTTGGAGTGACAACAGAAGAACATTTTCAAAGGAAGTGATGTCACTGAGCACTGCCCCTGTATATAGGACCTTCCACTCCCACCTGGGATA…
ENSSSAT00000174229	XM_014209993.2	PREDICTED: Salmo salar WD repeat-containing protein 43-like (LOC106610597), mRNA	NO HIT	-	-	0.0516667	0.2875	0.0904167	0.502083	-2.8556	8.84228e-07	0.000257551	CTTCAAGGGGCTTTTATACAGTTTAGTCCCCTCACTTCTCTTCGGTCTGTTCCATTTCTCTGGCCATCTCTCCCCTTTTTCTGTGGTATGACTCATGTCTCTCTGATGTAATAAAGCTGTCAAGTGGTTCTGTAAAGTGTCTCAACTGTGGCTTTGTGACTGACTGGTTTGTCTTGTCCCTCCACTCTATAGCGTCCTCTGATGAAGACAAGGCTTCAGGCGATGAAGGTCTTCCAGACGAAGATTCTGATAACTGGGAGGAGGATGAGGCTATGGAAGATGAGGATAGAGAAGAAGAGACGGAAGGCATGAGGACGGAATCCAAAGCTAACGGTGATTCCGACATGGAACCGGGAAACGAGAGCGAGGAAGAGTGATGCTCTTCAAAGGAAATGATCT…
ENSSSAT00000254415	XM_014148639.2	PREDICTED: Salmo salar zona pellucida sperm-binding protein 4 (LOC106573520), mRNA	NP_067009.1	zona pellucida sperm-binding protein 4 preproprotein [Homo sapiens]	zp4	14.2817	91.7217	24.3833	158.648	-2.86974	6.56609e-12	1.43972e-08	CATGACTCTCAAAAGACAATGTTTACTTCTGAAGATCGCTTTAGCACCGTCCTAAAAACCCGATTCAAATTCGACACAAACCTTCGAACAGGTGGCCGCAATTCCTTCATCCTCATCACAGCATCCAGTGAACATTGCGGATTAGTTCTTGTAGCGAAGCCATTGCGATGAAGTGGAGTGCAGTTTGTCTAGTGGCAGTGGCCACGCTTGGCTGGCTGTGTGATGCTCAGAATTTCTTGGAAAAACCAGGGTGGCCACCCATCCAGACACCACCGTCATGGCCTCCCCAAACCCCTCAGAGGCCTGCCCAACCCCCTCAGAGGCCTGCCCAACCCCAGCAGTGGCCTGCCCAACCCCCTCAGAGGCCTGCCCAACCCCAGCAGTGGCCTGCCCAACCCC…
ENSSSAT00000013458	XM_014148639.2	PREDICTED: Salmo salar zona pellucida sperm-binding protein 4 (LOC106573520), mRNA	NP_067009.1	zona pellucida sperm-binding protein 4 preproprotein [Homo sapiens]	zp4	259.952	1665.56	445.067	2881.14	-2.87806	2.83118e-12	7.09112e-09	CAGCATCCAGTGAACATTGCGGATTAGTTCTTGTAGCGAAGCCATTGCGATGAAGTGGAGTGCAGTTTGTCTAGTGGCAGTGGCCACGCTTGGCTGGCTGTGTGATGCTCAGAATTTCTTGGAAAAACCAGGGTGGCCACCCATCCAGACACCACCGTCATGGCCTCCCCAAACCCCTCAGAGGCCTGCCCAACCCCCTCAGAGGCCTGCCCAACCCCAGCAGTGGCCTGCCCAACCCCCTCAGAGGCCTGCCCAACCCCAGCAGTGGCCTGCCCAACCCCAGCAGTGGCCTGCCCAACCCCCTCAGAGGCCTGCCCAACCCCCTCAGAGGCCTGCCCAACCCCAGCAGTGGCCTGCCCAACCCCCTCAGAGGCCTGCCCAACCCCAGCAGTGGCCTGC…
ENSSSAT00000118747	XM_045704068.1	PREDICTED: Salmo salar immunoglobulin superfamily member 10-like (LOC106581497), transcript variant X6, mRNA	XP_011511011.1	immunoglobulin superfamily member 10 isoform X2 [Homo sapiens]	igsf10	0.0125	0.0854167	0.02125	0.146667	-2.89728	6.50311e-06	0.00109891	TGCGCATAAATCTGAGAAGCGTGAGTTTGTCATTAATTGTTTATCAAGACATAGGATAGGTTGTGTGAAAATATTACTGATGTTTAACGTTAAAAATGGACCAAAAGATTAATGCTAAACAACCTTTGACATGTTTGAACGAACGTAAATAGATTATTTACTAGTTTTTTTTGCTTTTCGGCGTGATTTACAACCCCCCCCCACCACGTTTTGTGGGAGCATAATGAACGCTAACTACTTGGTGTTATTTGGACATAAATTATGAACTTTTTCAAAAGAAACCACATTTGTTCCGGACCTGGGATACCTGGCAGTGCCTTCTGATGGAGATAATCAAAGAAAGTCCGTGCGTGTTCCTTTCATCTTGAAGAGAGATTGGAGATGAAAGGTATGGAGTGT…
ENSSSAT00000184938	XM_014195653.2	PREDICTED: Salmo salar uncharacterized LOC106602797 (LOC106602797), transcript variant X2, mRNA	NO HIT	-	-	0.0816667	0.545833	0.13875	0.93125	-2.98682	1.19016e-06	0.000319995	GGTCAGTGCACGCTGGGTCGAACAGTAGTTTAATCTCAATAGTTTCCTTTCCTTCATCTGAATTCATGTGGGTAAAAATCAGAACTGCTGAAAGGAAATACATCCACAATATTGCTTTCACCTGTCCCATGTTTCAGATCAGTGCATTTGAAGCAGAGGAGAGGAAGCCACTGAGGACTATTGAGATACACCCAGTGAAGGAGGTTAGCTTCAACACAGAGTTTGTCTCTGTGGGTAGTCTACATTAGCGTCTGACTCAGAACAAGCTCAGATCATTCATTTATTGTAAGGTGATCTCTGTGAAGCTGTTTGTCTCAGAGCCTGACTTAACAGGATCAACCTAAAGTGTCAGCTAAAAGTCTCTGGAACTGGACAAAGAGAGGACAGAGATCCGGCTGA…
ENSSSAT00000060796	XM_014174500.2	PREDICTED: Salmo salar NGFI-A-binding protein 1 (LOC106586818), mRNA	XP_047300422.1	NGFI-A-binding protein 1 isoform X2 [Homo sapiens]	nab1	0.00916667	0.05875	0.0158333	0.101667	-3.08504	7.49528e-07	0.000227679	CAGCGGCTCCCACGCCCCCCAGACACACACGTGGGGATCTGCGTCACGCTGTCGCGTGGGAGTGAGAGATGTAGCAAGGGAGGAGCAGCCCAACAGTAGGGGAGTTGGGTGGAACGAATAGTTAGCAGGTCTTTTATACTAAACCTCTATTTCACGGAGAAGTGAAGAACGGAACGAGAGGTTGGATGAGCGGCGCGAAGAGTTCTGCAGGGATGGCGGCAGTGTTACCCAGGACCCTTGGGGAGCTCCAGCTCTACAGGATCCTCCAGAGGGCCAACCTGCTGTCTTACTACGGGGCCTTCATCCAGCAGGGCGGCGACGACGTGCAGCAGCTGTGTGAGGCGGCAGAGGAGGAGTTTCTAGAGATCATGGCCCTGGTGGGCATGGCCAGCAAGCCCC…
ENSSSAT00000196763	XM_045716005.1	PREDICTED: Salmo salar NLR family CARD domain-containing protein 3-like (LOC123741798), transcript variant X1, mRNA	XP_016882951.1	NACHT, LRR and PYD domains-containing protein 12 isoform X3 [Homo sapiens]	nlrp12	0.00625	0.0383333	0.0104167	0.06625	-3.0946	2.69728e-05	0.00296342	AGGCTGGTTGAATGAGCTGCCTGTGAAAGCTACTTCATCTGCAAGAAAACAGGCGGCTGCACCAGTGACTGTCAGAAGTTTTGTGATTTCCTCATATGAACGTGAAAGGGTCAGTGCTCTAAAATGAGTCTCTCTGGGGAGAGAGAGGAGGGGGGCCCTGCCTCTAAAATGAGTCTCTCTGGGGAGAGAGAGGAGGGGGGCCCTGCCTCTAAAATGAGTCTCTCTGGGGAGAGAGAGGAGGGGGCCCCTGCCTCCAAAATGCATCTCTCTGGGGGACATGACACCAAAGCTAAGAGTCCAATCAAGCAGGAGAGACCAGCCTCCCCTGTTCCCAGCTGTGTGTCCATGAAGAGTGACTGGTCTATGGAACCTCCTATGAAGTTTAGAGGGGGAGACTTT…
ENSSSAT00000214198	XM_045716005.1	PREDICTED: Salmo salar NLR family CARD domain-containing protein 3-like (LOC123741798), transcript variant X1, mRNA	XP_047289727.1	NLR family CARD domain-containing protein 3 isoform X3 [Homo sapiens]	nlrc3	0.02375	0.185	0.04	0.315833	-3.13326	7.58457e-05	0.00586369	CAAGCGGTCCCAGTAGACTCGGGATGTTGGTCTCTGGGTTTAGGAATTCTGTTATGTCATTTCCTCATGAAGTTGAAAGTAAGTTTGTGGGCTAATGCACGTACGAAAGGGATGTTGAAACTCTGGCGCACATTTCTCGGCAACATTAGAAGTCGGGTAAAAGTATTGATTTGAAGGAAAGACGAGCAGACTGGCAGAGCAGGCAACAGATGGCACACAGACAGCAGAGTTGGGGACAGATATGCAGGGACAGACTGGCAGAGACAGGGAGTCTCAGGGGTCAGTGCTCTAAAATGAGTCTCTCTGGGGAGAGAGAGGAGGGGGGCCCTGCCTCTAAAATGCGTCTCTCTGGGGGACATGACACCAAAGCTAAGAGACCAATCAAGCAGGAGAGACCAG…
ENSSSAT00000123774	XM_014180733.2	PREDICTED: Salmo salar plexin domain-containing protein 2 (LOC106590128), transcript variant X1, mRNA	NP_116201.7	plexin domain-containing protein 2 isoform 1 precursor [Homo sapiens]	plxdc2	0.0383333	0.296667	0.0654167	0.515417	-3.17975	1.13301e-05	0.00160092	CAATAACAGTCAATGAAGTGTCTTGGGTTAAAAGAAAATAATTCACACTACCACAAGTACATTTTTGGGTCAGAAATGGGGAGGACAGATGCTGAAGTCAAAGTCATGTTTTTGTGAACTACCACCTCTGTCAGCAAATGGGGGTCTCCTACTCCTACCTGCAGGGGCAGCCGCTGGCTGAGGAGGACGTGGCAGTGGATGTGAAGTTGTACAGTCACCGGTGGAGGAGATGGCTGTCCCCAGAACAACCACATAACATGGACAGTAACAGGGCCAGCCAGGACCAGGATCAGCAGGACCAAGACCAGAGTCAAGACCAGCCTGAGGGGAACTTCCCAGGCCTGCTCTCAGCAGAGGACAGCCAGGACACTGACAACAGCTCCCAGATAGAGGAGGACA…
ENSSSAT00000214195	XM_014195568.2	PREDICTED: Salmo salar SPARC-like protein 1 (LOC106602739), transcript variant X3, mRNA	NP_001296372.1	SPARC isoform 2 precursor [Homo sapiens]	sparc	0.265833	2.51875	0.456667	4.36583	-3.28375	0.000117524	0.00793977	TGTGATTGTAAACCGTTTTGGGTGATTTTAGTTGACCATAGGAAATAAGAGCTAGTGCGTAAACATCCGCAATACGGGTTTGATTGAATAAGCTCTCTCTCTCGCTTCCCTGCTTGGCTATACTCAGTTGACTGTCTCCTCTGCTGTAGTCCACTGTCCGCTGTTTCCCTTGACACAGAAGGCACAAAAGACCCTGAGAGGCTCAAACCTCTCTTTGCAGCTGCCAACATCAGGTATGAAGAATCGTTTACTATTCCTTTGCCTATTGGCCTCAGCATTTGCTGTGTCTGTCAAAGGCAAACCTCACGACAAACATCAAGCTTTATCCAAGTCCTCACACACAGCTAAAGAGAAGGACATTGTTCCAGATGAGGCCAATGAGGGGGAGGTCTTGCCGAC…
ENSSSAT00000170965	XM_014195568.2	PREDICTED: Salmo salar SPARC-like protein 1 (LOC106602739), transcript variant X3, mRNA	NP_001296372.1	SPARC isoform 2 precursor [Homo sapiens]	sparc	0.0408333	0.428333	0.06875	0.741667	-3.32323	4.86693e-05	0.00435309	ATTCCAGACATTACTATGAGCCCATCCTCCCCTTTTAAGGGGCCACCGGCCTCCGGTGGTTCACGCATCAGTGTATCATCCATCCTTGTGATTGTAAACCGTTTTGGGTGATTTTAGTTGACCATAGGAAATAAGAGCTAGTGCGTAAACATCCGCAATACGGGTTTGATTGAATAAGCTCTCTCTCTCGCTTCCCTGCTTGGCTATACTCAGTTGACTGTCTCCTCTGCTGTAGTCCACTGTCCGCTGTTTCCCTTGACACAGAAGGCACAAAAGACCCTGAGAGGTATGAAGAATCGTTTACTATTCCTTTGCCTATTGGCCTCAGCATTTGCTGTGTCTGTCAAAGGCAAACCTCACGACAAACATCAAGCTTTATCCAAGTCCTCACACACAGCT…
ENSSSAT00000104766	XM_014148814.2	PREDICTED: Salmo salar A disintegrin and metalloproteinase with thrombospondin motifs 20 (LOC106573613), transcript variant X1, mRNA	NP_891550.1	A disintegrin and metalloproteinase with thrombospondin motifs 9 isoform 1 preproprotein [Homo sapiens]	adamts9	0.02375	0.231667	0.0416667	0.402083	-3.44968	2.85159e-08	1.67588e-05	CATTGGCTCTCCGGCCTAGGGGCGGGCCTTGTTTCTGATGTTGGCGAGCGTTTAGGGTGCAAGGGGTGTTCTATGGATGGCTAAGGAAAAGCTTAGTTGGCACTGATCCCTCCTTTCCATATAGACGTAGCTTACTTTAGGCATCAAATACTCTGTAAGGTATCGTAAATAGTGCGTGTTTGCAGAGGATAGTGGATGCATGTTTAATAATGCGATGAGGCCAACGCACTTTGCAAGACTTGTGCTGCAGAGAGCCTCCGCAGATCCCACGACCTGTTGCTGAAGCCGGGAGGAGAGAGGAGAGGCGCTTGAGAAGGATAGTACTGCCTTGGACACGAGAGCCCGTGGTTTCTTCGCTGAGGAAATCATGCAGTTTGCAATCTGGCTGGTTGGACTAAT…
ENSSSAT00000240170	XM_045718706.1	PREDICTED: Salmo salar C-X-C chemokine receptor type 3 (LOC106605553), transcript variant X2, mRNA	NP_001495.1	C-X-C chemokine receptor type 3 isoform 1 [Homo sapiens]	cxcr3	0.00958333	0.1075	0.0170833	0.187083	-3.53048	5.57613e-06	0.00098487	ACATGGATTTGGACCTGGGAGGGATATTTCTAGAGAATAGCACCTATAACTACGATGAGGACTATGTTTATAAAGAGGAATGCTCCCCTGAAGATGGCGTTGGGGTGCGTTTTGGCACGGTGTTCCTCCCGATGCTCTACTCTCTGACACTGGTCCTGGGGCTAGTGGGTAACGTGCTGGTCCTGGTGGTTCTGGTCCAGAAGAGGCGGAGCTGGAGCGTGACGGACACCTTCATCCTGCACCTGGGCTTGGCCGACACTCTGCTGCTGGTCACGCTGCCCCTGTGGGCTGTTCAGGCCACTAGGGAATGGAGCTTCGGGACCCCCCTCTGCAAGATCACTGGAGCTATATTCACAATCAACTTTTACTGTAGCATCTTCCTGCTGGCCTGCATCAGTC…
ENSSSAT00000095425	XM_014213274.2	PREDICTED: Salmo salar protocadherin-11 X-linked (LOC106612267), transcript variant X3, mRNA	XP_047297951.1	protocadherin-11 X-linked isoform X7 [Homo sapiens]	pcdh11x	0.0025	0.02625	0.00375	0.04625	-3.60373	4.39488e-05	0.00414342	AACAATGCAGGGATCTCCTGTTTACAGTGCAGCTTTAAGAGGATGGGAGAAGATGGGAGCTGTATTGTTTACTGTAGGCTCCTCCTCTCACAGTGATGTCAGTCGGAGGCAGAGAGGTGGGCAGTACTGAGGGATCGGGTTCATACAATGCTACTGAGACAACTAGGCACAGCTTAGCACACTGATACAGCATACCGTCAGCCCTGCTGTAAGTGATGCCGCACTAAGGAACACTTTCACCCAAACTCCGTTGGGGGACAGAACACTACCCAGGCTACAGTTCATTTATGTGTTCTTTTTTGTTGTTGCTGTATAATAACATTTACAAAAATGAAAACAGTGCTGTCAGAACTGAAGTTTTCAGACATCGTACCAAACTGTTTCATTTTTTGCGCGCTC…
ENSSSAT00000057123	XM_014169210.2	PREDICTED: Salmo salar leukocyte elastase inhibitor (LOC106584200), mRNA	XP_011512636.1	leukocyte elastase inhibitor isoform X1 [Homo sapiens]	serpinb1	0.252083	2.80958	0.42875	4.83875	-3.67311	2.60182e-07	0.000102849	TGCATATCGAAGCTTTTCACACGCAGAGAAGCAGAACCGACAGATCAGTCATCAGCCATGGCTTCTCTCAGCAGCTCTAACACAGCCTTTGCCTTGGAGCTGTACCGCACTCTGGGTCAGACCAACACAGGGAATGTCTTCATCTCCCCCTTCAGTATCAGCTCAGCTCTGGCTATGGTCTACCTGGGAGCTAAAGGAGACACAGCTGCTCAGATGGCAAAGGTTCTGTCATTCAACTTGACTAAAGACGTCCACACAGATTTCCAGACACTCAATGGAGATATCAACTCTCCCTCTGCATCTTACATCATGAAACTGGCCAACCGTCTGTATGGAGAGAAGACCTGCAACTTCCTGACTGAGTTTTTAGAATCCACCCACAAGTTCTACCATGCAGAC…
ENSSSAT00000246234	XM_045716005.1	PREDICTED: Salmo salar NLR family CARD domain-containing protein 3-like (LOC123741798), transcript variant X1, mRNA	XP_047289727.1	NLR family CARD domain-containing protein 3 isoform X3 [Homo sapiens]	nlrc3	0.00625	0.0933333	0.0116667	0.1625	-3.70993	4.79537e-06	0.000874891	TGGAACAGAATGTCCATTTGTTATTTTGTAAAGGATCCATTTTGAGATGACAGAGCAGAAAACACTATATGGATATTACTGAAAAATAAAGGGTCAGTGCTCTAAAATGAGTCTCTCTGGGGAGAGAGAGGAGGGGGGCCCTGCCTCTAAAATGAGTCTCTCTGGGGGATATGACACCAAAGCTAAGAGACCAATCAAGCAGGAGAGACCAGCCTCCCCTGTACCCAGCTGTGTGTCCATGAAGAGTGACCAGTCTATGGATCGTCCTATAAAGTTTAGAGAGGGAGACTTGTCTACTGAACAAAGAAACCAACAGGAGAGATCAGAGTCAGAGATTCTCAGTGGTCAGTCTTCCCAGAGTCATCAAACAGACATGGACTCCATATTCAGTATGCTTGA…
ENSSSAT00000067859	XM_045716409.1	PREDICTED: Salmo salar ATP-dependent RNA helicase TDRD9-like (LOC106598466), mRNA	NP_694591.2	ATP-dependent RNA helicase TDRD9 [Homo sapiens]	tdrd9	0.01625	0.210833	0.0279167	0.366667	-3.74743	2.6997e-05	0.00296342	CCCTGTTATTGGGTCTACTGCTTTTGTGTATGAAAGGACAGTACCCCTAGCTTCCAGATGGGATGTTTGATTCAGACCTAGAGTCAGCAGGTGTACTACTGTCACGTGTCTTTGAACCAAAGACTAACTCATTTAGAATTCTACAGCAACATCCACCTTTGAAAACGTATCAGCAGTCTCTGGCGTGAACAACATATGAAACATGAAGAAAGCAATAACTGCAGAACAGATAACAGAATGGTTTACATTAGGGACCCAGTTTGCTAACATTCTAATCACGGATGAAGTTCCAAAAGAAGTAAAGTTAGAGGAGTCATCAATACAGAGCCCTGCAAAAGCTCCCCAACAGCAGGGCAGTCCAAACAGGGATGACTCAGATGGGGGACTGAGGAACAAGAC…
ENSSSAT00000252528	XM_014179177.2	PREDICTED: Salmo salar transcription factor Sox-8-like (LOC106589333), mRNA	NP_055402.2	transcription factor SOX-8 [Homo sapiens]	sox8	0.015	0.150833	0.025	0.2575	-3.76602	0.000102619	0.00724221	CAAGTTTGTATGCGGCTTTATTAACATTGTTTGCAAACTGATATGTGACAAGTATTAATGCCAAAATAACATGCAAAACAGGCATCACCCCATATTTCATTTTTAGCTAGAAAGGTGGGACTCAAAACAGGCGGGGGTCTGCTATGAGGTTGCAAGTCCATAGAGTTCATGCCTTGCACATATTGTTCCACAGTTATTGTATCTGAATATAAAGACCATGTTAATTTTGTCTACGAGTCTCCTGTTTTAATGTCTGAATGATATAAGCAATTTTACATCGGTTATACAGCAAAACTAATCATTAGAATGTATATAACACACATTTCAAATCACTGGCTCATATTTCCCACAAATGGGAGGAATCAGTGGAGCTACAGTGTATGTACAAACCAATAAGAT…
ENSSSAT00000055818	XM_014135974.2	PREDICTED: Salmo salar tubulin alpha chain (LOC106567090), mRNA	NP_006073.2	tubulin alpha-1B chain [Homo sapiens]	tuba1b	0.0183333	0.192083	0.0320833	0.327083	-3.77918	5.56773e-07	0.000183957	ATGTTTATAGATGTCAAGATTCCTCTGCTATTGGTCTCCATTCATGCGGTTCTTCAGTTTACATGTAGCCTACCCAGTGTTCCACTAGGTGGTGTTTTTGGCAAGTGTACATTTCTGTCAAATCGTGAGTGTATCTCTGTCCATGTGGGTCAGGCTGGAGTCCAGATTGGCAATGCCTGCTGGGAGCTCTACTGTCTGGAACATGGTATCCAGCCAGACGGACAGATGCCCAGTGACAAGACCATCGGGGGAGGAGACGACTCCTTCAACACCTTCTTCAGTGAGACTGGGGCTGGAAAGCATGTCCCCAGGGCTGTGTTTGTAGATCTGGAGCCCACAGTCATAGATGAGGTGCGCACTGGGACCTACCGCCAGTTATTCCATCCTGAACAGCTCATC…
ENSSSAT00000186840	XM_045717014.1	PREDICTED: Salmo salar dehydrogenase/reductase SDR family member 13 (LOC106603276), transcript variant X3, mRNA	NP_653284.2	dehydrogenase/reductase SDR family member 13 precursor [Homo sapiens]	dhrs13	0.0766667	1.03458	0.132083	1.785	-3.95532	9.39379e-10	1.09446e-06	TACAGTACAAAAATGTTCACACTGCTTTTTGTCGGCGCTAGACTCGTCGCAGGTTATGTACTTCTAAATTGGTATCTCAATCTACCAAGATGAAAAAGCTCTGCCAAATTGCATGAAAAAATTGTCATCGTGACTGACTCGGGAGAGGCAAAGGTCAAGAGCCATGCATCCTCCAAAACGCAACCCTGCCAAGCCGCTTCTTGACACACTGCTCGCTCAACCTGGAAGCTAGCCGCAGCAATGTGTCAGAGGAAACACTGTCCAGCTGGCAACCAGGGTCAGCTTGCAGGTGCCCGGCCTGCCACAAGGAGTCACTAGAGCATGATGGGAAAAGGAAATCCCAGCCAGCCAAACACTCCCCTAACCCGGACAACTGTGTGCCACATCATGGGTCTCCTG…
ENSSSAT00000211649	XM_014205412.2	PREDICTED: Salmo salar cGMP-dependent protein kinase 1 (LOC106607930), mRNA	XP_047271919.1	cGMP-dependent protein kinase 2 isoform X1 [Homo sapiens]	prkg2	0.0025	0.114167	0.00416667	0.196667	-3.96388	1.06632e-05	0.00154616	GCCAGTTCGTTAGCTAAACTAGCCACTTGTAGCTAGCCAGTAACTCCTCAAGTATGTGTTGGCGTCATTTCACCGGATTTGTTTTTGATGGACGCTGAGAACGGAGCATTTGGATCAAGTTACCCCTTCAGATGGAGACAACCTGATACAGGACCTACAATACTTTACCGTATCAGTGGATTTACGGAGTGCTGGAGGAAGGTCCTGAGCCTCATATGAAGATCCATGTAGGAACTGTAGCAACTACACAGACTCACGCTCCTTCCTACCCCACCTCTCTACACAGCCTACAGCCATGGAGGGCCAGGTAGAGGAGCTGAGCCAGCAGCTGGAGAAACAGACCCTGATCAACCAGGAGCTGCAGAACCACAACAAGGACCTAGAGAGAAGACTGCAGGA…
ENSSSAT00000228671	XM_045711729.1	PREDICTED: Salmo salar butyrophilin subfamily 3 member A2-like (LOC106598467), transcript variant X2, mRNA	NP_001723.2	butyrophilin subfamily 1 member A1 precursor [Homo sapiens]	btn1a1	0.0116667	0.202083	0.02	0.347917	-3.99986	0.000132719	0.00866652	TTAAGCATATCCCAGTTTAGGTCACCTAATAGTACAAACTCTGAAGATGAATGGGGGGCAATTAATTCACATATGGTGTCCATGGTGCAGCTGGGGGCTGAGTGGGGTCTGTAACAAGCGGCAACAGTGAGAGACTTATTTCTGGAAAGGTGGATTTTTAAAAGTAGAAACTCGAACTGTTTGGACACAGACCTGGAAAGTATGACAGAACTCTGCAGTAGAATTGAGTTAGCACTTTATTGGCCCAAACACCCACAGACCCACAAGGTTGAGGTTACTCATGGACAGTAATTAGTCATTTTTGTATTTTTTTGCATTGATGCATTGTGTCTTCTAACTGTCCAAGATTAGGATCCAAAGTGTTAGGAAATATTTGTTCCCATAAATACAAAGGAGGAT…
ENSSSAT00000136303	XM_014190921.2	PREDICTED: Salmo salar cathelicidin (LOC100136453), transcript variant X1, mRNA	NO HIT	-	-	0.0925	0.430833	0.157083	0.747917	-4.02483	6.20785e-07	0.000197912	AGACATGAAGATGAAGGTCCAGGTGAGATCTCTCATCCTGCTCGCTGTGGCTGCCCTGCTGGTCAGATCTCAGGACCAAACTGGGACCAGGTATGAAGACATCATCTCAGTTGCTTTGCCTCAGCTGCTTCCTGGGGAAGAGCAGGCTTTCCGTCCAATTCTGAACCAGCTCCAAGTCGAGACTTTGAATACAGAGGATGTGGACCAGTCTGAGGTGTCTGTAAGGCTGACCTTCCCCATGCAGGAGACTTTCTGCAGTAAATCACAGGGGCAGCCAGGCAAACCATGTCCTCTGAAGAAAAATGGGAAACTAATGATGTGCAGCATGATGGTCAGACATCCGATTCTGGAGGCTAGCAACAACCTGAACACTGACCTGTCTAAAACAAATTGTGAATA…
ENSSSAT00000209150	NM_001173577.1	Salmo salar Ras-related protein Rab-31 (rab31), mRNA	NO HIT	-	-	0.00333333	0.05375	0.005	0.0916667	-4.20709	1.0317e-06	0.000285481	GTGTATGGTAGCGGATCCCAGACGAGGGCTTTCCAGTATGTGAGGTAAGCCTGACTGAACACACTTCACACTATGCCTGGGTTCATGTGTATTTGTGTGTATTATTTTTGGTGTATTTCCATTGGAAGTAGGCTACTTGAAAGTATTTTCAATAATTTCCTATAAGTAGCCTATTATTTGCAAGTATTTTCAAATACTTATTTCAAATACTATTTTCAAATACAGTACCTGAGTTAAATGCATGGGAGTGTATTTGAGTCAGTATATTTTAGTATTTTCAGATACATGCCAATACTTTCCAACTGTATTTCTAACGCAGACTTGGCCTTGGGTGGAGGGGCGTAGGGGTCTGGATATGCCGACGTAGTAACACCCGCAAGAATCTGGAGGCAATGGACA…
ENSSSAT00000218010	XM_014127899.2	PREDICTED: Salmo salar glycine amidinotransferase (L-arginine:glycine amidinotransferase) (LOC106562859), mRNA	XP_047288341.1	glycine amidinotransferase, mitochondrial isoform X1 [Homo sapiens]	gatm	0.0075	0.1425	0.0125	0.2475	-4.34266	8.09657e-07	0.000241964	ATGAGGTTGAGAGAAAAGCTCGGCCGCGCCATGACTGGCTGGGTTCAGGGCGCGTTCCAGAGCTACTCGAGTTCCGCCGCTGCCGCGCAGCCGCAACGCGCCCTGGAGGAGAACGCTGTCACTGAGCCTGAGCTACAGGAGTGTCCTGTCTGCGCCTACAACGAATGGGACCCGCTCGAAGAGGTGATCGTAGGCCGCGCCGAGAACGCGCGCGTCCCTCCTTTCACAGTAGAGGTCAAGGCTAACACATATGAGAAGCATTGGCCCTTCTACCAGAAGTATGGGGGCCAAAGCTTTCCTGAGGACCACTTGAAGAAAGCTGTTGCTGAGATTGAAGAAATGTGCAATATTCTCCGCATGGAGGGAGTTACAGTTCAGAGACCTGAACCCATGGACTGG…
ENSSSAT00000242484	XR_006759765.1	PREDICTED: Salmo salar multidrug and toxin extrusion protein 1 (LOC106573936), transcript variant X4, misc_RNA	NP_060712.2	multidrug and toxin extrusion protein 1 [Homo sapiens]	slc47a1	0.0291667	0.57375	0.0525	0.9925	-4.45544	3.76866e-07	0.000135285	AAACAATCAGGACCAAGCCAATCTAAATATAATTAAAATGCCTTCATTTTAATGGCATGTTCAATGGAACAAAGATTTCAAAGCTCCGGCGCGTTTCGGCAGCATGGCCTTGATCATAGGCCTACAAAGATACAATGATGTCTTGTTTTTGAACAAACCATGTTCCGACCGTTTTTAGCTCCAGTAAAATAGTCACGCACACGCATTAGCGAACAGATGAAACTGGGGGGAAATAGGGGTGTAATTCTAGGAAGGAAAATGGGAGGGATCTAGATGCATTTAAATAGAAACTTGTTTTCGTTGCAAAACGCAAATGTTTGGACAAATGATTGCACCCACGTTTTTGTTGGTACCAACGGCAACAATGATTTGAACTCAGCAAAATTATCAAAACGTTTT…
ENSSSAT00000217963	XM_045711788.1	PREDICTED: Salmo salar butyrophilin subfamily 2 member A2-like (LOC106583356), mRNA	NP_001723.2	butyrophilin subfamily 1 member A1 precursor [Homo sapiens]	btn1a1	0.000833333	0.06625	0.00166667	0.113333	-4.7509	0.000150757	0.00948685	CCGGGATATTGTTTCCCATGAGTATGGTAGTCTCTCTAATCAACTACTCTGAAGTGCTGTGAGCCCAGATATTTGAGTGTTCAAAAGATACTTCTATGGTACAGTTTCTGTCACTGACATTAACCCTTAGGGAATTATTTTGAAAGCTGCAGTTACATTTACCAGTTACAAAACAGCTTTACCTTGGAGTCAGACTTGTTTTGTAGTGAAATGAAGACCTTTCCTACCTCGGCGGCCTGGTGTTTAGGGATTCTGTTCATCAGTGTTTCATTGATAACGACAGGGTCGTCTGAGGTTCAGGTTGTTGGACCGGCTGACCCAGTCGTTGCCTTAGCTGGTGATGACGTCATTCTACCATGTTCCCTGAAACCCAGTGTCAGTGCTGAGAACATGGTAGTG…
ENSSSAT00000222446	XM_014149402.2	PREDICTED: Salmo salar multidrug and toxin extrusion protein 1 (LOC106573936), transcript variant X1, mRNA	NP_060712.2	multidrug and toxin extrusion protein 1 [Homo sapiens]	slc47a1	0.0666667	1.77333	0.114167	3.07292	-4.86429	2.435e-10	3.4406e-07	CACCCCCTTACAAAAAGTAATACAGGATTCCTGCAGGATTTGTTTGCCATTGTGAAGGAATTGCGGTGACTTGCAGGAGTCCTGTAGGGCTTTATTGTAAGAGTTTCAACACATAAGTTATAATGCTATAAGTATATCCTCATTCATTTAGCATACAAGTGTTTTTGTAGCAAATTGTCTTGACATAACACACACTCAGCAACTCGCGCACTCAGTCTTGACAGTCTTGGCCCCACAGGTAGAATATGTTCATGTGGACATTGGAACTCAGAGATCGACCTCTCCTGAGAGTCCCCTCATCAAGCTTCAGCCAGCAACTAAGGATTCTGGCGCGTTTGGTCGGTTTAAGGATGTGTAAAAAGACCAATGTCCCTTTCTGGTCGAAGCTGCTACTCTTTT…
ENSSSAT00000177665	XM_045708616.1	PREDICTED: Salmo salar FH1/FH2 domain-containing protein 1-like (LOC106588129), transcript variant X2, mRNA	XP_047293797.1	FH1/FH2 domain-containing protein 3 isoform X9 [Homo sapiens]	fhod3	0.00166667	0.0416667	0.0025	0.0725	-4.94009	7.17215e-05	0.0056234	CTCTATCATCATCATCATTGTTAATCCTAATTATTTGGGAATGGATCTGACGTCAGCAGTCTTAATTGACGGGTGTCAATTAACAAATGAGCAAAAACATTAGCATACCTAATTAGACTATCAATAATCGATTTCTCAGTTAATATTAGACTTCGCCCACCACCATTTAACTTTTTTTTAAATTATTATTCTCCCAAGTGTTTAGTAAGTTTCTGTTTTCCGCCGAACTAGGAGTTTGAATCGTGTCAGTTTAACCGCTGTGCCATCTGTAGCTCTGTCTATTTCCATCAGCATGAGCCACTCATGTTAAACTTCCAGCAGCGTTTCCAGCCCGTCACACAGCGCTTCCTGGTAGGGGTTGTCCGCTGTGTTGCGCTCTACAGCAAACAGCTTCCCTTT…
ENSSSAT00000017024	XM_045690285.1	PREDICTED: Salmo salar baculoviral IAP repeat-containing protein 2 (LOC106563947), transcript variant X2, mRNA	NP_001243092.1	baculoviral IAP repeat-containing protein 2 isoform 1 [Homo sapiens]	birc2	0.00166667	0.1025	0.0025	0.1775	-5.35876	5.73421e-06	0.00100743	CTCAAAGCCAGTGGCATGTCATTAGTAAAGATTGAACAAAGTAAGGGGTCTAGACAGCTGCCCTGGGGAATTCCTGATTCTACCTGGATTATGTTGGAGAGGCTTCTATTAAAGAGCAAGTAACTCTTATCCACAATATAGCAGGGGGTGTAAAGCCATAACACCTACGTTTTTCCAGCAGCAGACTATGATCGATAATGTCAAAAGCTGCACTGAAGTCTAAAAAGACAGCCCTTGCAATAATTGTATCAATTGTATCATGTGCCTCTGGCAACAACAACAAAAATATCTTAAAACTGGTTGGTTAAGGGCTTGTAAGTAAGGTCTACCTACACCTGTTGTATTTGGCAGATGTGACAAATACAATTTGATTTATCAGTAAATTTAAAAAACTTAAAG…
ENSSSAT00000227423	XM_045715655.1	PREDICTED: Salmo salar heme oxygenase 2-like (LOC106601881), transcript variant X3, mRNA	XP_054185153.1	heme oxygenase 2 isoform X1 [Homo sapiens]	hmox2	0.00666667	0.33125	0.0125	0.581667	-5.68729	6.69153e-05	0.00538161	AGAACAGCACTTAGCAGTGGTATATTGACCATATACCACACCCCTTCTTGCCTTACTGCTTGAATAGAATGTAAATGCCATCTAGAATGTAAAGAGATTCCTTGCTAGCAGGCAGAGTTGGGGCATGTGGTTACCATGACGATGAATATAATCAAACAGCTCTGTCAAACAGAGATCGCTAGCTAGCTAGCTACATTGTCAAAACAGCAATCATTACATTTGTTTATTTTCAGTTATCTGCATTTATGCCCATTAGACTGGCAAAGAGTGTCTGTCTGAGTGACAGGACCAAGCTGTCTGCAGAAAAGATGGAGGACTCTGTGAAGGCGGAGAGTGCCGCCGATGGAGGAGGCCTGGTGAACGCAGAGAAAGAGCCAGAAGACACTCTCAGCCCCACAG…
ENSSSAT00000191675	XR_006763199.1	PREDICTED: Salmo salar uncharacterized LOC123732532 (LOC123732532), ncRNA	XP_047274081.1	butyrophilin subfamily 3 member A1 isoform X5 [Homo sapiens]	btn3a1	0	0.16875	0	0.292083	-5.80667	5.32258e-05	0.00460851	GTTTGTAGTTATGCTGGCTTTGCTTCTGCTGTCTTTCTACAACATCCGAAGGACTGTTTTGCACAGACTGGAATATGTTCTGGAATTCATCCAATGGCATTGAGGAGTATACCACTTAAGTCACCGGCTTCATCAATAAGTACATCGAAGATGTCCTCCTCACAGTGACCGTACGTACATATCCAAACCAGAAGCCATGGATTACAGACAACATCTGCACCGAACTAAAGGCTAGAGCTGCCGCTTTCAAGGAGCGGGACACTAATTCGGATGCTTATAAGAAATCCCGCTACGCCCTCAAACGAACCATCAAACAGGCAAAGCGTCAATACAGGACTAAGATTGAATCCTACTACACAGGCTTTGGCGCTCGTCGGACGTGGCAGGGCTTGCAAACTA…
ENSSSAT00000070079	XM_014177435.2	PREDICTED: Salmo salar caspase recruitment domain family, member 14 (card14), mRNA	XP_054189184.1	caspase recruitment domain-containing protein 14 isoform X1 [Homo sapiens]	card14	0.0358333	0.473333	0.06	0.797917	-5.98111	9.87221e-05	0.0070572	AGGTTTTCCCACACACACACACCATTGCATGCATAGACGCCTACACCAGCTGGGAGTGGAAAATAAATCTCTCTCACACAGTGCTGGAGTTCCTGTGTCTCTGACAGTTTGCTGTTTTCCCAGCACCAGACAGCGATGATGCTAGGTGTGTGTGATTGAGTGTGTGTGTCTTCAGGGACTGCGTCTGCCTGCGACCATCATTGACTGTGACACTCGCCCGAAGTGTGTCGCCTCACACACACGCCTACACTGATCATGGCAGCGGAGTGTGTTCCGGAGGGGCCCGACCTTAAGGAGATGGGTGACGAAGATGTATGGGAGCTGATCAACGACAACCGCCATCGTATTTCCCTGGGTGTGAAACCATGTATGTTGATCCCCTACCTGCGCCAGGCCAGG…
ENSSSAT00000202096	XM_045712473.1	PREDICTED: Salmo salar plexin-B2-like (LOC123733115), partial mRNA	NP_001363815.1	plexin-B2 isoform 7 precursor [Homo sapiens]	plxnb2	0	0.13875	0	0.239583	-6.8566	1.81504e-10	2.80318e-07	CTACTATATACACACTGAACTACTACTGTAACGACCGTTCACTACTATATACACACTGATAAACTACTACTGTAATGACCGTTTCACTACTATATACACACTGAATAACCTCTACTGTAATGACCGTTCACTACTATATACACACTGATGAACTACTACTGTAACGACCGTTCACTACTATATACACACTGATGAACTACTACTGTAACGACCGTTCACTGCTATATACACACTGATGAACTACTACTGTAACGACCGTTCACTGCTATATACACACTGAACTACTACTGTTATGACCGTTCACTACTATATACACACTGATGAACTACTACTGTAACGACCGTTCACTGCTATATACACACTAAACTACTACTTTAAAGACCGTTCACTACTATATAC…
ENSSSAT00000206053	XM_014210067.2	PREDICTED: Salmo salar WD repeat domain 20a (wdr20a), mRNA	NP_653175.2	WD repeat-containing protein 20 isoform 2 [Homo sapiens]	wdr20	0	0.0770833	0	0.134583	-6.91996	0.000133534	0.00869412	AACATCCATGTGTGCCTGGGCAGCCTGTTTGTCCCTGAGGCCTACATCACGGCCACCCGTCAGTACGTGGCCCAGGCCAACAGCTGGTCCCTGGAGGAGCTGTGTCTGGAGGTCAACGTCACCACCACCCAGGAGGCTGTGCTCGACGCCTGCAGCTTTGGCATCAAAGGTCTGAAGCCGCAGGGAGCCACCCACGGCAACAAGCTCTCTCTCTCCAACTACATCTCCACTGAGTTGCCACTGACTCAGCTGGGTGAAGCAGTCGAGCGCTGAGAAGAGGCACATGGTACAGCTCATAGCAACATAAATACTGCACTGTACATGGGAATGTACAAATGTTAAGCTTTTGAGCGCAAAGCTTTCATTGGATTCAATACAAAAACTTTATTTATCCCCCTG…
ENSSSAT00000007776	XM_014204550.2	PREDICTED: Salmo salar extracellular serine/threonine protein kinase FAM20C-like (LOC106607519), mRNA	NP_064608.2	extracellular serine/threonine protein kinase FAM20C precursor [Homo sapiens]	fam20c	0.0808333	12.1388	0.137917	21.03	-7.36117	5.95963e-21	3.59799e-17	AACAGGATCACTATCAGCTGTCTGTCAGGGAGAGAAAGGGGAAAAAATTGACAAAATGAAAATGTACTACAAGTGTAATTTTGCCCTGTCACATTTATTGAGGATCCAGAGAGGAAGAGAGAGTCTCACAACTTCTTGGCACATTGTGAAAAAACAAACATGGCGAGGCAGGGCGTGCGTCGTCTCTCTCATTCCGTCTGTTTGGTATTGACATGTCTGTCCCTGGCTCTCCACCTCATCCTGGCCCTCTTCTGTCTCTCCGTCCTCCAAACATCCTGCGTTATCCCCCCCTCCTCCTCCTCCTCCTCCTCTTTGTCTTTTCCTGGAACTATTCCCCTTGGAAAACAGGGGAGATCTCACTCCCTTTCCTCACAAAGCAGCTCACACAAATTACCAGTA…
ENSSSAT00000176913	XM_014175440.2	PREDICTED: Salmo salar immunoglobulin superfamily, DCC subclass, member 3 (igdcc3), mRNA	NP_004875.2	immunoglobulin superfamily DCC subclass member 3 precursor [Homo sapiens]	igdcc3	0	0.213333	0.00125	0.37375	-8.42328	8.6925e-10	1.03084e-06	TGTGAGTGCAGCGGTCTGGTCGCTTTTGTTCCCAGAGTAGAGACTACTAAAAAAAAAAGAATTAGCGAATGCAGTAGAGGGAGGAGGGGAGACAGATGGAAGAGGAGTGTAGTTCGTGGTAAAAGCTACAACGTGGATATGTGTGTGAGGCAGCGGCTCTGGGATACAGAGGAATAGAGGAGAGAGCACGAGATGCTGACAGATTCCTGATAGATGTGCAAAATGGCGCAAGCAAGTTCTACCCCTGCGAGCCACCAATTGTTGTAGCTCGGAACATGAAGAGCTAGCCGTATGTCTGTTTTATTCTGATCGCCTCACGTTGTTTTTTCAAGTATCGTAATATATTTCAAAGTGATTAAATGGCTACCAGAAGGCTCTGCCTTGTTCCATGCATTTTTG…
ENSSSAT00000254711	XM_014162480.2	PREDICTED: Salmo salar alpha-2-macroglobulin (LOC106580921), mRNA	XP_006719119.1	alpha-2-macroglobulin isoform X1 [Homo sapiens]	a2m	0.00583333	27.6346	0.0104167	46.5308	-12.5841	1.45251e-05	0.00190634	CATATTAATGGTGCATCAAGAGAATCAGCCAATCACACCACTGAAAATCATTGTTATTGACACAAATTAGTCAAACATTCACAACGCTTTTACTTCAATCATGCTATACCAGTTCCTCTGCTTGTCCTCTACACAGTGCAGTAGGGAAGTCTTGCAAGTAGGAATACTGGGACATAGGCTGACTTGGTGTTTTTTATTTCTCTCCTTGAGTCATGGTTCCTTCTGGGCTTCAGGTTTGGAGATGGATACTGTTTGCCTGCTTTCACTGGCTTTGTGTCTGTCAAGAAACTCCAAGACCGGTTTACATGGTAGCCACTCCTGCAGTGATCCAGGCAGGCTCAGAGGCCAAGCTTTGTGCCAGCCTTCTACAGCCCAACGAGACCCTGGTCATGACCATAT…
ENSSSAT00000119383	XM_045707986.1	PREDICTED: Salmo salar IST1 factor associated with ESCRT-III (ist1), transcript variant X1, mRNA	NP_001257905.1	IST1 homolog isoform c [Homo sapiens]	ist1	0	0.35625	0	0.619583	-21.4025	5.49475e-27	6.08177e-23	CATTCACGGAAGTCAAGCAACTCGACAAGTTGCTGTTAACCTAGCTAACAGTTGGCCATCATGCTCGGGGGAGGATTCAAAGCAGAAAGACTCCGGGTCAATCTCCGACTGGTGATCAATCGCCTGAAGCTCTTGGAGAAAAAGAAAACTGAGCTAGCTCAGAAAGCGCGGAAGGAGATTGCAGACTACCTGTCAACAGGAAAGGATGAGCGAGCACGGATCCGTGTGGAACACATCATCAGAGAGGACTACTTGGTGGAGGCCATGGAGATCCTAGAACTGTACTGTGACCTGCTGCTGGCTCGCTTTGGCCTCATCCAGTCCATGAAAGAGCTCGACCCTGGCCTGCAGGAGGCTGTGTCCACTCTCATCTGGGCAGCCCCACGTCTGCAGTCTGAG…
ENSSSAT00000074138	XM_014128531.2	PREDICTED: Salmo salar sodium-dependent phosphate transporter 1-B (LOC106563198), mRNA	NP_005406.3	sodium-dependent phosphate transporter 1 [Homo sapiens]	slc20a1	0	0.179167	0	0.30875	-22.2832	1.88548e-15	5.67003e-12	GTTTACATAACTAAGACGTTCTCAACTGTCACTGGTGGACAACTGACAGACTACATGTGGCTCCTCATAGTTGGCTTTATCATCGCCTTCATCCTAGCCTTTTCTGTGGGGGCCAATGACGTAGCGAACTCGTTTGGCACGGCAGTGGGTTCTGGAGTGGTCACCTTGCGGCAGGCATGCATCCTGGCCACTATCTTTGAGACCGTTGGCTCTGTGCTTCTGGGAGCCAAGGTCAGCGAGACCATCCGCAAGGGCATCATCGATGTGGGCATGTACAACGGCTCTGAACACGTGCTGATGGCTGGCTCTGTCAGTGCCATGTTTGGTTCTGCGGTATGGCAGTTGGTGGCCTCTTTTCTCAAGCTGCCGATCTCAGGTACCCACTGCATTGTGGGTGCT…
ENSSSAT00000086118	XM_014146125.2	PREDICTED: Salmo salar agrin (agrn), transcript variant X6, mRNA	XP_047275792.1	agrin isoform X3 [Homo sapiens]	agrn	0.01	0.0929167	0.01875	0.159167	-23.1107	6.63373e-21	3.67122e-17	CAATTCAGATTGCATGCAAATCCGAAGCGTCATTCAAAAAGAATCGAGTGTGAGAGGGGGGGGTGAAGTGTAGCGCATTCCTTGAGAGAGAATCCAACCCTTTTCTTCTCTCTCAGCCGGCTTGCAGCGAGGCAGCTCAGGTCGCGCACTCAGCAGACGCATGAGATTTGTCTGACATTGAGAGAGCTTTGTGGTCGGTAAGGAAGTTAGGAGAAGGCTTATTCACCTAAATAGCGAGTATTGTTGCGAAAACAATTTCTAAGCTACTTTGTGTCGCAGAAGAATTTATTTAGTCTGTTACCCGTTTTCGTGACCATGGTTTCACAACGGAGACCAACTCACTTGTACGGGTGGGCATTGACGATAGTCGCCGTTTTCTGTCAACGGTGTCACGGAAGT…
ENSSSAT00000122338	XM_014164041.2	PREDICTED: Salmo salar neurabin-1-like (LOC106581761), transcript variant X1, mRNA	XP_047276550.1	neurabin-1 isoform X21 [Homo sapiens]	ppp1r9a	0.01125	0.114583	0.0195833	0.19625	-23.1645	1.96372e-15	5.67003e-12	CCGATCTTGTCTGATCGTGTGGCGCGCTCGAGGGCGAGGGTTTGCGCGGCAGCGCGACAGGTCTGTGTCTGGAGTACAAGGAGGGAGGGAAACTATGGAAAGGGGAACGATGGCGGTGAAGAAATGACAAGTTTGGGAGTATAAATTTCACAAGAATTGCCTACTGAGGAGTCTTCCGCGCATAGGACGATGAAACAAGTGACCATAGGAGATGGCCACCACATTACGCATGATTTGAGGTAAGGGCGCCGGAGAATCTCAACGGGGCCCTTGGCACTGGTCGAGAGAGAACAACAATAGTGGAACAAGAAACAAGGAAATACTTAGTTATATCTCTTCTCAAGACACTCCCTGTAGGTCTTTCAAAATGATAAAAGCCGAGAGCAAAGGAGAAAGGAC…
ENSSSAT00000121935	XM_014135229.2	PREDICTED: Salmo salar 60S ribosomal protein L22 (LOC106566811), mRNA	NP_000974.1	large ribosomal subunit protein eL22 [Homo sapiens]	rpl22	0	3.95583	0	6.97458	-23.4188	9.65156e-16	3.05219e-12	TCTTTACTTATTAAGGACACCAAGGGGTCCAAGGGTGGCAAGAAGAAGAAGCAGGTCTTGAAGTTCACTCTGGACTGCACCCACCCTGTTGAAGATGGCATCATGGATGCTGCCAACTTTGAGCAGTTCCTCCAGGAGCGCATCAAGGTGAATGGGAAAGCTGGCAACCTGGGTGGTGGTGTGGTGTCTATTGAGAGGAGTAAGAGCAAGATCACAGTTTCCTCTGAGGTCCCCTTCTCCAAAAGATATCTGAAATATCTGACCAAGAAGTACTTGAAGAAAAACAATCTTCGCGACTGGCTGCGTGTTGTGGCCAACACCAAGGAGAGCTACGAGCTGCGCTACTTCCAGATCAACCAGGATGAGGAGGAGGAGGAAGATGAGGATTAAACCTCCTGT…
ENSSSAT00000121965	XM_014135229.2	PREDICTED: Salmo salar 60S ribosomal protein L22 (LOC106566811), mRNA	NP_000974.1	large ribosomal subunit protein eL22 [Homo sapiens]	rpl22	0	3.95583	0	6.97458	-23.4188	9.65156e-16	3.05219e-12	ACATATCCATATCCACACACCAAGGGGTCCAAGGGTGGCAAGAAGAAGAAGCAGGTCTTGAAGTTCACTCTGGACTGCACCCACCCTGTTGAAGATGGCATCATGGATGCTGCCAACTTTGAGCAGTTCCTCCAGGAGCGCATCAAGGTGAATGGGAAAGCTGGCAACCTGGGTGGTGGTGTGGTGTCTATTGAGAGGAGTAAGAGCAAGATCACAGTTTCCTCTGAGGTCCCCTTCTCCAAAAGATATCTGAAATATCTGACCAAGAAGTACTTGAAGAAAAACAATCTTCGCGACTGGCTGCGTGTTGTGGCCAACACCAAGGAGAGCTACGAGCTGCGCTACTTCCAGATCAACCAGGATGAGGAGGAGGAGGAAGATGAGGATTAAACCTCCTGT…
ENSSSAT00000098360	NM_001140133.1	Salmo salar chaperonin containing TCP1, subunit 2 (beta) (cct2), mRNA	NP_006422.1	T-complex protein 1 subunit beta isoform 1 [Homo sapiens]	cct2	0	0.471667	0	0.829167	-23.5461	6.74629e-16	2.358e-12	CTTCCCGTTGCGTGCACGGCTTCTGCTATCAACTCACAGAAATCATGGCGTCCCTATCCATGGCCCCAGTGAACATCTTCAGGCAAGGAGCTGACGAGGAGAAAGCTGAGACAGCCCGTCTGGACAAGATCCTTATCGGAGGTGGCAGGGAGGGAACTGTTACAGTCACCAATGATGGGGCCACCATCCTCAAAGCCATTGGAGTGGACAACCCCGCTGCCAAAGTGTTGGTTGACATGTCCAAGACCCAGGATGATGAGGTTGGAGACGGCACCACCTCTGTCACAGTACTGGCTGCTGAACTTCTCAGGGAAGCTGAGCTCCTCATCGCCAAGAAGATCCACCCTCAGATCATCATCTCTGGCTGGAGGAAGGCCACCCAGGCAGCCCGCCAGGCTC…
ENSSSAT00000145873	XM_014178196.2	PREDICTED: Salmo salar growth factor receptor-bound protein 10-like (LOC106588785), transcript variant X1, mRNA	XP_047276200.1	growth factor receptor-bound protein 10 isoform X10 [Homo sapiens]	grb10	0.129583	0.260417	0.22375	0.455417	-24.1623	1.16124e-16	5.14119e-13	GTAGATGATGTGGATCTGGAGGCGTTGGTGAATGACATGAACTCCTCTCTGGAGAGTCTCTACTCCAGCTGCAATACCCACACAGAGACGGCCCCGCTGCTGCACAACAGCCACCGCCCTACGCCCCCTATTCCCCCCTCCTGCCCCCAAGAGAGGAGGCTCCAGGAGGAGCAGCAGCAGCAGCAGTGTCGTCCCTCCTCTCTCCCTGCCGTCATCAACCCCTTCCCTGAACTCTGCACCCCCACTGGCTCTCCCATCCTCAGCCTCATACACACCACAGACAACCATGTAAGCATCATCAAGGTGTACAGTGAGGATGGAGCAGGGAAGGTGGTGGAGGTGCCGGCTGATATGAGGGCCAGAGACGTGTGTCAGCTTCTGGTCTATAAGAGCCACTGT…
