# Supplementary material for: Application of genomic tools to study and potentially improve the upper thermal tolerance of farmed Atlantic salmon (Salmo salar)
Source: BMC Genomics. 2025 Mar 24;26:294. doi: 10.1186/s12864-025-11482-4 (PMC11934803; doi:10.1186/s12864-025-11482-4)
Supplement: Supplementary file 5 — Supplementary Material 5 [file 12864_2025_11482_MOESM5_ESM.xlsx]

## Sheet: Sheet1
Supplemental Table S5. Differentially expressed transcripts (DETs) comparing the top and bottom families at 20°C. Transcript IDs are listed in descending order of fold-change based on whether they were significantly (FDR-adjusted p-value < 0.01, fold-change [FC] ≥ 2.0 or ≤ -2.0) up- or downregulated. For putative Homo sapiens orthologues, the assession identification and annotation is based on lo…
Transcript ID	Salmo salar RefSeq Hit	Salmo salar RefSeq Annotation	Homo sapiens RefSeq Hit	Homo sapiens RefSeq Annotation	Homo sapiens Gene Symbol	Top Families Mean FPKM	Bottom Families Mean FPKM	Top Families Mean TPM	Bottom Families Mean TPM	log2(FC)	p-value	FDR-adjusted p-value	Contig Sequence
ENSSSAT00000119778	XM_014164456.2	PREDICTED: Salmo salar coagulation factor V (f5), mRNA	NP_000121.2	coagulation factor V preproprotein [Homo sapiens]	f5	3.91217	0.310455	7.13522	0.553636	26.4713	1.20029e-19	7.7012e-16	CGCCATTTCCTGGTTGCTAAAATTCTAATAGTTCACCTAATTTCAGTTTATGTGGCAAAACAAGCAAGTATAGTGTAGAGAATCATTGTATAATCTAAACCGCTGTGAAATATATTTTCCATAACCAAAAATATTGTATTTTCAGTTGTTTAACGCTGGTGTACAAAACCAAAAGTTAAATACACAAAATTGAAACTTAAAAACGGGACGGATAGAAATAGCGCACATAGAACAGATCTACCACTTTTTAGACTTGCTTTCAATGAGAATGACATATCTATAACTACATTTATGTGAATTTTGTTTGGTCACTCAAGAAGGACCAGGCTTATCATGGAAACTTTTTGGGAAAGCATCTGTGGGACACCCATGGTGCACAAACAGACAGACTGTCCACAC…
ENSSSAT00000154692	XM_014168828.2	PREDICTED: Salmo salar tyrosine-protein kinase JAK1 (LOC100286690), mRNA	XP_047275633.1	tyrosine-protein kinase JAK1 isoform X2 [Homo sapiens]	jak1	0.528261	0.0172727	0.953043	0.03	26.2348	6.35938e-35	1.36008e-30	GTACAGAATGTGGACTATAAAACACAGAATGTGTATTGTCTAACGTAGCATTTGGCGTTGTCACTTTGCCCGGCAACTATTGTGCCGTCTTCAGCCATCCTTGATGAACTGCAGGCATCGGTTCATCACAGCGATCCATCTTTTCCGCTGCTGCTGCACTGTTAACCGTTTCTCAGCACTGTAGACTAATGAGTACACCGTGTGTGTGGCGCGAGGTTCTCACAGGCTGATAAGACTTCAGCGGGACCTGGGGACAGTGTGATTCATGTAGGCCTACGTGTGTGTGTGATCCTGCTGATCCCAGCAGCAGTCAGTAGATCAGAGCTCTGGCGCCATTGGCGATAGGCTGATTAGGGATGTTACGAAACAAACTGTCCTAGCCACTGGGGATGCCACCTG…
ENSSSAT00000220402	XM_045696286.1	PREDICTED: Salmo salar pyruvate kinase PKM-like (LOC106573729), transcript variant X3, mRNA	XP_047288618.1	pyruvate kinase PKM isoform X1 [Homo sapiens]	pkm	0.996522	0	1.76348	0	25.4389	1.65887e-34	2.66086e-30	ATGTTAACCTTCTCCAACCTTAGTTCTGTTAGTCTGAGGCCATCTCTCTCTCTCTCTCTAAAAGACATTTCTCTCTCTCTCTCAGCTCGTATAAGACGTTACTCTGACGTCATGCCCCTCCCAGACTCCTTCATCCAGAAGCAGCAGCTGGACGCCAGCATGGCCGACACCTTCCTGGAACACCTGTGTCTGCTGGACATCGACCAGGAGCCAATCACAGCCCGCAACACAAGCATCATCTGCACCATCGGGCCTGCGTCTCGCTCCATCCCCAAACTGCAGGAGATGGTGAAGGCAGGAATGAACATTGCTCGACTCAACTTCTCTCATAGCTCTCACGAGTACCATGGTGAGACCATCAAGAACATCCGGGAGGCGGTCGAGACCATAACCACTGAC…
ENSSSAT00000017484	XM_045699540.1	PREDICTED: Salmo salar propionyl-CoA carboxylase alpha chain, mitochondrial-like (LOC106593318), mRNA	XP_016876098.1	propionyl-CoA carboxylase alpha chain, mitochondrial isoform X5 [Homo sapiens]	pcca	0.524348	0.0368182	0.94087	0.0731818	25.0468	5.20808e-22	4.17694e-18	GCTCCCCTCACCGGGACAGACATGGCGGCGTACATGATCACTTCAACCCTGCAAAGAGTTGTGCTTGTTGCTAAGGTCCATGTGAAGATGGCTGACGAGGCAGTGTGTGTAGGCCCCGCCCCCACCAACAAGAGCTACCTCAACATGGACGCCATCATGGGCGCCATCAGGAAGACTGGATCCCAGGCCGTGCATCCAGGCTACGGCTTTCTGTCTGAAAATAAAGAGTTTGCCAAGAGACTGGCTGCAGAAGATGTGGTGTTCATAGGACCGGACACCCACGCCATCCATGCCATGGGCGACAAGATCGAGAGCAAGCTCCTTGCCAAGGCAGCCAATGTCAACGTCATCCCCGGGTTTGACGGGGTCGTCGAGAACGTGGAGGAAGCTGTGAAGATT…
ENSSSAT00000205294	XM_014176658.2	PREDICTED: Salmo salar secernin-2-like (LOC106587987), transcript variant X2, mRNA	NO HIT	-	-	0.634348	0	1.14261	0	24.9151	1.40398e-17	6.9293e-14	ACAAACTAGATGATTGAGTTGGAAGCGTGCATGGCCAAACAGTCATGGGTGAACAGGGAGTACAGGAGAGTGCTGAGAATGCACCCTTGTGGGGCCCCAGTGTTAAGGATCAGCGGGGTGGAGATGTTGTTTCCTACCTTCACCACCTGGGGGCTGCCCGTCAGAAAGTCCAGGACCCAGTTGCACAAGGCGGGGTCGAGAGCCAGGGTCTCAAGCTTAATGACGAGTTTGGAGGGTACTATGGTGTTAAATGCTGAGCTGTAGTCAAAGAACAGCATTCTTACATAGGTATTCCTCTTGTCCAGATGGGATAGGGCAGTGTGCAGTGTGATGGCGATTGCATTGTCAGTGGACCTATTAGGGCGGTAAGCAAATTGGAGTGGGTCTAGGGTATCAGGT…
ENSSSAT00000212794	XR_006758720.1	PREDICTED: Salmo salar keratin, type II cytoskeletal 68 kDa, component IA-like (LOC123723841), transcript variant X2, misc_RNA	NP_112477.1	C-C chemokine receptor type 9 isoform A [Homo sapiens]	ccr9	0.38087	0	0.672174	0	24.5366	4.29317e-17	1.83636e-13	TTTGACCCCTCTGCAAAACATGACTTAGTACTTGGTGGCAAAACCCTTGTTGGCAATCACAGAGGTCAGACGTTTCTTGTAGTTGGCCATCAGGTTTGCACACATCTCAGGAGGGATTTTGTCCCACTCCTCTTTGCATATCTACTCCAAGTCATTAAGGTTTCGAGGCGGATGTTTGGCAACTCGAACCTTCAGCTCCCTGCACAGATTTTCTATGGGATTAAGGTCTGGAGACTGGCTAGGCCCCTCCAGGACCTTAATGTGCTTCTTCTTGAGCCACTCTTTGTTGCCTTGGCCGTGTGTTTTGGGTCATTGTCATGCTGGAATACCCATCCACGACCCATTTTCAATGCCCTGGCTGAGGGAAGGAGGTTCTCACCCAAGATTTGACGGTACATG…
ENSSSAT00000022504	XM_014155528.2	PREDICTED: Salmo salar probable ATP-dependent RNA helicase ddx6 (LOC106577487), transcript variant X2, mRNA	XP_024304145.1	probable ATP-dependent RNA helicase DDX6 isoform X1 [Homo sapiens]	ddx6	0.353043	0.0763636	0.64	0.135909	24.4509	3.28551e-35	1.05401e-30	GAGACATCTAGCTAAAGGCGAGCGTGCGGCCATGTTGAATTGTCATTTTGTTTTTAAAGAAGAGTCAAAAGACAGACAAGTCAGTGGGTTTCACGAAACTGGAAGCAGTTAGCGCTAACCAATTTGAGTTCGAAACAGGACACCCCGGTTTGGATAGTTAATGTACATGCGCAGCCAGACGAACGAAGGGTTCCATTAGTTACCACAGCCGCAAAGTCAACATTGGTTATATCATAAACATGCATAAGAAATAGTTTTATAATGTTAGGCATACGGTTATCAGGTTAAAATTACATTTTGAGAAGATAAATTGTATAAATGGGCGGGGTTTATGACTTTGTGGCTGTGGTAACTAGTGACGACCCAGTAGGAAAGCGAAAGAGACAACAAGCTAAAGGC…
ENSSSAT00000226314	XM_014126901.2	PREDICTED: Salmo salar ADAM metallopeptidase domain 10a (adam10a), mRNA	NP_001101.1	disintegrin and metalloproteinase domain-containing protein 10 isoform 1 preproprotein [Homo sapiens]	adam10	0.337826	0	0.62087	0	24.3111	8.2912e-17	3.32482e-13	GACGTCAGGCAGTTGGAGACAAGTGGTGAAAGGCGGTTGTGAAGGTACTGCCATAAACAGAGCGCGGACTGCGCCTTTAAGAAGTGCAAATCGAAACAGTAAAGCATTCGCGTTGTCAATGTACTAACAATGAATTTAATCGATATGGTCTTGATACAACTCTTGCTGTTGTTTAATTGCATATGGAATATTAAAGCTGTTTATTCATCTAATCTCCTCAGATCCACTTCTAGTCTACAGACGCATTCTGGAGGTCAGTATGGAAACCCTCTGAACAAGTACATCCGCCACTATGAGGGCCTGTCTTACGACACCGAGGCCCTGCACAGCAACCACCAGAGAGCCAAGAGGGCCGTCTCCCACGAGGACAAGGTCCTGCAGCTTGACTTCCACGCACAT…
ENSSSAT00000166273	XM_014193285.2	PREDICTED: Salmo salar aconitate hydratase, mitochondrial (LOC106601239), mRNA	NP_001089.1	aconitate hydratase, mitochondrial precursor [Homo sapiens]	aco2	0.261304	0	0.463913	0	23.9129	2.61767e-16	9.3307e-13	ATGTTAGACAGGCTGATTAATATCTTATTGAGGACGATTGGCTCAGCCTTCAACGCCAAAGCCAAGGTGGCCATGAGCCGCTTTGAGCCTGGCACCAGCATCAGCTATGAGAAGCTGCATGAGAACATTGACATTGTGCGCAAGAGGCTCAATCGCCCCCTCACCTTGTCGGAGAAGATTGTGTATGGTCACCTGGATGACCCTATGGGGCAGGACATCGCCAGGGGCCGCACTTACTTGCGTCTGCGTCCGGACCGTGTGGCCATGCAAGACGCCACGGCCCAGATGGCCATGCTACAGTTCATCAGCAGCGGCCTGCCCAAGGTGGCCGTGCCCTCAACCATCCACTGTGACCACCTGATTGAGGCGCAGATCGGAGGGGTCGAGGATCTAAAGAGG…
ENSSSAT00000167428	XM_045715995.1	PREDICTED: Salmo salar ladderlectin (LOC106574349), mRNA	NP_006498.1	lithostathine-1-beta precursor [Homo sapiens]	reg1b	6.82522	0.284545	11.4948	0.574545	22.7457	6.73599e-15	1.96449e-11	GTTGAGGCTCCCCAGAGGATCCACGATAGTCCCGTCTCTCTCCTGTGTGAACAACAAAGTCATACAGATGGTTAAATGCACACAACAGCAGAAATCCACTGTTTATTTGAGGAAAATATTACCATGGAGAAGTTGGCCATCCTTCTGCTTCTGAGTGCTGCCATTGCACTGGGCGATGCCAACCTGACCCTGCTCCTTGGTTTAGAACCCTTACTGAAGACTGAGGTGGAACAGACTCCTCCTGTTGAGGCTCAGGTAGCAGCAGTGCAGGAGGGGACAAAGGAAAGTTCATGTCCCTCAGACTGGCACACATATGGATCACGCTGTTTCAAGTTTGTCAGCATTCCACAGTCATGGGCAGATTCGGAGCAAAACTGTTTGGCACTTGGTGGAAACCTA…
ENSSSAT00000165245	XM_045723029.1	PREDICTED: Salmo salar glyoxylate reductase/hydroxypyruvate reductase-like (LOC106592840), transcript variant X1, mRNA	NP_036335.1	glyoxylate reductase/hydroxypyruvate reductase [Homo sapiens]	grhpr	9.88217	1.23909	17.9626	2.42591	11.6002	5.70008e-07	0.000358552	ACAGACAGAGAGAGAAAATGCATTTCTAAAGTATCTGTATCAGGAGTGCAGTTTGATCTGTGGGACTCAGATGACGTCCCCGTGCCCCGGAAGGAGTTGCTCCAGAAGGTCAAAGGTGTCGATGCGCTGGTCTGCGTGCTCACGGAGAAGATCGACGCCGAGCTATTGGACGCCGCAGGTCCTAACCTCAGGGTCCTGAGCACCATGTCGGTGGGTTTTGACCACCTCTCCCTGGAGGAACTAAAGAAAAGGGGTATCCGTGTGGGCTACACTCCAGATGTGTTAACAGATTCTGTAGCTGAACTGACTGTCGCTCTACTGCTGACCACGTCCAGGAGACTGATAGAGGCTACACATGAAGCCAAGACTGGTGGCTGGGGAACATGGAGGACTCTGTGG…
ENSSSAT00000018481	NM_001140559.1	Salmo salar Ras-related protein Rab-11A (rb11a), mRNA	NP_004654.1	ras-related protein Rab-11A isoform 1 [Homo sapiens]	rab11a	0.446087	0.21	0.783913	0.345909	7.59091	5.19071e-06	0.0018199	GAAACTTCACGTCATGGGTCTTTTGTCTATATGGTGCTGATTGGGGACTCTGGAGTGGGGAAGAGTAACCTGCTGTCCCGCTTCACCCGCAACGAGTTCAACCTGGAGAGCAAGAGCACCATTGGGGTGGAGTTTGCCACGCGCAGCATCCATGTGGAGGGCAAGACCGTCAAGGCCCAGATCTGGGACACGGCAGGACAGGAGCGCTACAGAGCCATCACCTCCGCGTACTACCGTGGGGCAGTGGGGGCTCTGCTGGTGTACGACATTGCCAAGCACCTGACGTATGAAAACGCTGAACGCTGGTTGAAGGAGCTGCAGGACCACGCTGACAGCAACATTGTCATCATGCTGGTGGGCAACAAGAGTGACCTGCGCCACCTCAGGGCCGTGCCCATG…
ENSSSAT00000012534	XM_014201736.2	PREDICTED: Salmo salar 28S ribosomal protein S29, mitochondrial (LOC106605794), transcript variant X2, mRNA	XP_047286037.1	small ribosomal subunit protein mS29 isoform X1 [Homo sapiens]	dap3	0.755217	0.00545455	1.33	0.0104545	7.55893	9.49432e-07	0.000553786	TTAGGCGTACACGTTTTGGACTATGATAGACGCTCAACACCTCCACCTGTAGCGCCGGTGCGGCCGCTCCATGGCAGTGGGTGTGGCCAGCAGCTGGATGCGGTTGGCATGGAGACGAGACCGGAGACATTCTCCATCTTCAGAACACAGGAGAATGACCCGGCCTGTCAGTCAGAACAGCACCTAGGGCAGTACTACACTGTGCCCCCCTCCCACTTCCACACTGTCTTCCCCCACGGCCTGCCGCCACGATACCAACAACAGGTGAAGACGTTTAACGAGGGCTGTGTGATGGTGAGGCAGCCAGCTCTGGAGCTGATATCTCACCTGAAGAGAGCCGACTACAGCAAGCCCACCCTGCGCTACCTACTCTATGGGATGAAGGGCAGTGGGAAGACC…
ENSSSAT00000009061	XM_045708160.1	PREDICTED: Salmo salar platelet-derived growth factor subunit A-like (LOC106564525), transcript variant X1, mRNA	NP_001382292.1	platelet-derived growth factor subunit A isoform 3 [Homo sapiens]	pdgfa	1.13391	0.005	1.99826	0.00818182	7.51502	2.2757e-12	6.0282e-09	CCGATCTATCCATCTGTAGTTACAACGTGACCGCGCCCCGCCAGCCGCCAGCAGCGCAGTAGCTATATCATATGACTCAAAGCGTTCCGACTTCATTCACCACGGAGATCACAGTCTACAGCGGACCCGCTTTGAAGGGATCTAATAGGCTACAAAAACCGTTTGAGAAGAACAACCGGGACATGGGGACGGCTTGACATTATTTTTGATCTATTCTCCATTTGCTGATATAAACAGGACATAACGTTTATATTTTTGGAAGTCTCCCATAAATGTATGGATAGTGAAATATTATATTCTCAGAGAATTGTATCAACATGCATAAAGGATTAAAACACTAAAATGTGTCACAACGAGACGTCTTCACTTCAAGTGGATTATAGCCTAATCGACAAAATG…
ENSSSAT00000029210	XM_014133958.2	PREDICTED: Salmo salar calcium/calmodulin dependent protein kinase II inhibitor 1 (camk2n1), mRNA	NP_150284.1	calcium/calmodulin-dependent protein kinase II inhibitor 2 [Homo sapiens]	camk2n2	0.208261	0.00727273	0.366522	0.0145455	7.23259	7.80228e-06	0.00245566	ATTGTGATTCCAGCTAGATCACTGCGTGCGGATGTAACATCAATCCGTCAGTCAGTCAGTCAGTCGGTCCAAACTGGAATCTTCTCCGTTCTGGATCGGCTGTGGTCTGCAGCACCACCTGCTCTGCTCTACCTCTCTCTCTCTCTCTCTCTCTCTCTCTCTCTCTCTCTGCTCTCCCTCCCTCCCTCAGCCCGCGGGATCCGTGTTTTGCATCGCTCCCCAATTTGCATTTATTCCTCAGACTTTCCGTGCGGCGCTCCAGCCGTTCTTCTAGCGAGAGGTCGTACAACGGTGGCAGTATCCACGCGGCCCGCGTTTACAGAACAATACGCACAGTAGAACCCACTGGAACATCTGAATAATGTTGCCGAAGCTTTCCGAAAGTACAAATTGAGCGGT…
ENSSSAT00000234709	XM_014201003.2	PREDICTED: Salmo salar uncharacterized LOC106605402 (LOC106605402), transcript variant X1, mRNA	NO HIT	-	-	0.142174	0	0.254783	0.000454545	7.03985	1.30232e-08	1.59081e-05	GAACTAAATCCCTCGACACAGCCTTCACTTCTACCTCTCAGCTGAGTAGCCTATACACAATGCAGCTATTATAACGTTTTGTTACAAGGAAGATAAATTCCTTCAGTTAAAAAGACAAACAACCAGCAACCATTGCCTTGCTTGGGGCAATCGAATCCGGTGTTTACCGACAATAGTCGAGCGGCTCCGACCGAGAGCAAAAGCCGACATATTCTGAGCATCTTCAAATGTTCAGCCCCAGTCGTCAAGTGCTGCTCTTGGGGGGCGAGGTTGAGAGGGAGGGTGACGCCAAGAAGGGAGAGAAATACATGCATCAATAGGCTAGGCTACATATTTCTCCTCCTACAATCCCGTTATAACGTTGCCTACTCTGTCAATACGGAGGAGATAGTGTGAATT…
ENSSSAT00000211252	XM_014148677.2	PREDICTED: Salmo salar lipoprotein lipase (LOC106573544), transcript variant X4, mRNA	NP_000228.1	lipoprotein lipase precursor [Homo sapiens]	lpl	0.754348	0.00636364	1.33348	0.0109091	6.87747	1.76037e-08	2.01691e-05	CTACGCGCTACAGAACGCACGGGATCTCTTCTAACCGGTGGGAAATTGTCACGGTTTTACATTCGATTACATTTTTTAGGGTCTGTGATTGCAAATTTGACATTTCCCCAAAATAAGAATTATTAGGTTGAAAAGAAATGAAAGGGTTGCAAGTGCAATGTCTTTACTTTCTTGTGTTAAATTCATTATTTTATGTCTCGTCTTTGGAAGAGGACCTCTCCGTTCATACCCTTGATAATTTAATGGACAACTTCAAGGACTTGTTTCAAAACAACGATGCCACTCCTCATGCCTATACCAAATTCTCTTTCCGGAAGCCTTTGATGCCGGAAGATGACATTTGTTACATCATCCCCGGCAACCCAGAGTCTCTCAAAGAATGCACTTTCAACAGCACCT…
ENSSSAT00000156151	XM_014151776.2	PREDICTED: Salmo salar ATP-binding cassette sub-family C member 4-like (LOC106575314), mRNA	NP_005836.2	ATP-binding cassette sub-family C member 4 isoform 1 [Homo sapiens]	abcc4	0.076087	0	0.135652	0	6.58932	3.63828e-05	0.00650239	CCAAGTTACACAACAGGAAATAAAGTAACCGTTTTGAAGAGCGGAGGTAGCAGACTTTGTCGCATCTCACGCGTGGAAGTTGGCCAAGCCTTTGAATAGTGTCAGCAGGGAAATATGGAACCGGTAAAAAAAGATGCGAAGACGAATCCATCGGCAAAAGCTAATATTTTCTCCCAGGTATTCTTCTGCTGGCTAAATCCTTTGTTCCGCATTGGATACAAACGGAGGCTAGAGGAAGATGACATGTACAAAGTGCTTCCGGAGGATGGATCTGAGAGACTGGGAGAGGAACTACAGAGGCACTGGGACCATGAGGTGCAGAAGGCTGCTAAAGATCTCAGGCCTCCCAAACTCACCAAAGTCCTCATCAAGTGCTACTGGAAACCCTACGCAGTGCTG…
ENSSSAT00000169843	XM_045691965.1	PREDICTED: Salmo salar inositol hexakisphosphate kinase 1 (LOC106566225), transcript variant X1, mRNA	XP_047305280.1	inositol hexakisphosphate kinase 1 isoform X1 [Homo sapiens]	ip6k1	0.0486957	0	0.0865217	0	6.28783	4.07457e-05	0.00688311	GCTTGAATAAGTAAAGTATTTTTAATAAACTGTGCTGGAGTGGATTTAGCTACAACATAATGATTAAAAAACCAAAAAGGCAACCGGAAGTTGCGAACTTCCCCACTGTCGCTAGGTGGCAACAGCGCTTCATGAAATGGATCCGAGCGCAACCTGTCAAGTGTCCAAAACATTTAGCATTTTTACATCATTTCTTGGGTTACAAACTGATTCACAATTGTATAGCATTAGCTACTGGTTACAAAACTTTCACTCAAGCTACATAAAACATTTTTTGTAGATAGCTAGTGGTAGCTGAGTAATGTTATGAGGGTGATGATGGATTTTACAGGATGACATTATTATTGGGCTGAGAGTCGTGGTTTTAGACGGGAGAGAGGGACATTGTTGGCTAAATTG…
ENSSSAT00000252506	XM_045697248.1	PREDICTED: Salmo salar lipoprotein lipase (LOC106573544), transcript variant X1, mRNA	NP_000228.1	lipoprotein lipase precursor [Homo sapiens]	lpl	0.805652	0.0136364	1.42609	0.0245455	6.02145	1.69514e-12	4.72877e-09	CTACGCGCTACAGAACGCACGGGATCTCTTCTAACCGGTGGGAAATTGTCACGGTTTTACATTCGATTACATTTTTTAGGGTCTGTGATTGCAAATTTGACATTTCCCCAAAATAAGAATTATTAGGTTGAAAAGAAATGAAAGGGTTGCAAGTGCAATGTCTTTACTTTCTTGTGTTAAATTCATTATTTTATGTCTCGTCTTTGGAAGAGGACCTCTCCGTTCATACCCTTGGTGAGTAGCTAAGAGCGTCTGCTAAATGACGTAAATGTAATGTAAATGTAGCTAATCCATGAAATTACTGTTGAGAATTACTATTCTCCATTTGTGATCTGATTAGAAAACATTGCATTTGTGCCGCTAAAATGACATTATCTGAAGAATCGAACTTTTCAGATT…
ENSSSAT00000094112	XM_014128682.2	PREDICTED: Salmo salar nuclear pore complex protein Nup214 (LOC106563260), mRNA	NP_005076.3	nuclear pore complex protein Nup214 isoform 2 [Homo sapiens]	nup214	0.09	0	0.15913	0	5.90003	2.11093e-05	0.00465964	ATGCAGGATTTTCAGTTCCGGCAAATGAAGAAAACCCGGGTATTTGATTCACCTGATGACCTTCCAAAGGATAGATCAAGTCTACTTGCCATCTCAAACAAATTCGGACTGACATTTGTTGGACTAGACAAAAAGATCAAGGTATACCACACGCGGGACATCCTAGCTGCAGACAAAGTTGATGGGAACTCCAATGAAATAAGTAAGAATGTCCTTAAATTGGTAATTCCATCTTGTACAGTTTTGGCTAAGCAAAGACTGTTAATGGCTTGCCTTGGCCAATTTGACTTGATTTCTACCTTTTTCTCTACATCTTACTCCCTTCTCTCTCTTATCCCCTTTCTCTCTCCCTTAGTTGAGGGGATAGCAGCCTTGACTGATGTACCTGTGGAGTTGCCT…
ENSSSAT00000195979	NM_001123704.1	Salmo salar small nuclear ribonucleoprotein polypeptide A' (snrpa1), mRNA	NP_003081.2	U2 small nuclear ribonucleoprotein A' [Homo sapiens]	snrpa1	0.28087	0	0.496087	0	5.7989	3.2461e-05	0.00615945	CAGCGTGTTGAAAAAACATTGTAAGGACTGGATTTTTTTTTAAATCAAGAAACCCGCTTATAAACATTTTTCCCCCCCCAGTTAGCCATCGATATGGTAAAATTATCGGCAGAGCTAATTGAGCAGGCTGCTCAGTACACAAACCCGGTGCGCGACAGGGAGCTGGATCTGCGAGGTTACAAAATTCCTGTACTTGAAAACCTTGGGGCTACACTTGACCAGTTTGATACCATCGATTTCTCTGACAATGAAATCAGAAAACTGGACGGCTTCCCTTTACTCAAGAGGCTCAAAACGTTGCTCATGAACAACAACAGAATATGTCGTGTTGGTGAAAACCTTGAACAGGCACTGCCGAGTATGAGGGAGCTGATCCTCACAAGCAACAACATCCAGGAA…
ENSSSAT00000008626	XM_045703554.1	PREDICTED: Salmo salar serine/threonine-protein kinase D2-like (LOC123729260), mRNA	NP_057541.2	serine/threonine-protein kinase D2 isoform A [Homo sapiens]	prkd2	0.0443478	0.000454545	0.0778261	0.000454545	5.79257	2.54575e-05	0.00528601	CGTAATTATTGTAGTATCCACATGAATTTCCCAGAGTGTGGCTTCTATGGCATCTATGACAAGATCCTGCTATTTAAACATGACACAGGCACCAACAACATCCTGCAGCTGGTCAAGGCTACCCAGGACATCCAGGAGGGAGACCTGGTGGAGGTGGTTCTCTCTGCTGCAGCCACCTTTGAGGATTTCCAGATCCGGCCTCATGCCCTGAACGTCCACTCGTACCGATCCCCGGCCTTCTGTGACCACTGCGGAGAGATGCTGTTTGGATTGGTCAGACAGGGCCTCAAATGTGATGGCTGTGGACTGAACTACCACAAGCGATGTGCCTTCAGCATCCCCAACAACTGCAGCGGCGCTCGCAAGCGGCGCCTGTCCACCACGTCTCTGACCAGTAGC…
ENSSSAT00000251575	XM_045708165.1	PREDICTED: Salmo salar platelet-derived growth factor subunit A-like (LOC106564525), transcript variant X2, mRNA	XP_047276414.1	platelet-derived growth factor subunit A isoform X9 [Homo sapiens]	pdgfa	0.170435	0.00363636	0.301739	0.005	5.63861	1.24563e-06	0.000671603	GATGTTTATAGAGAACATCAACATCCTCATCACCTTCATCATCACTGTCATCGTCATCACCAGCATCATTATCATCCTCTCCAGCATCATTATCATCGTCACCACTATCACCATCCAAATCAAATCAAATCAAATGTTGTTTGTCACATGCGTCGAATACAACAGGTGTAGACCTTACTGTGAAATGCTTACTTACAGGCCTTAACCAACAATGCAGTTTTAAGAAAATCCCTAAAAAAGTAAGCGATAAGAATAACAAATAATTAAAGAGCAGCAGTAAATAACAATAGCGGGGCTATATACAGGGGGTAACGGTACAGAGTCAATGTGTCAATGTGCGAGGGCACCGGTGTTGAGGTAATTGAGGTAATTATGTACATGTAGGTAGAGTTATTAAAG…
ENSSSAT00000179450	XM_045708165.1	PREDICTED: Salmo salar platelet-derived growth factor subunit A-like (LOC106564525), transcript variant X2, mRNA	XP_047276414.1	platelet-derived growth factor subunit A isoform X9 [Homo sapiens]	pdgfa	0.0573913	0	0.101739	0.000454545	5.58332	1.94152e-05	0.00446488	CACAGTCTACAGCGGACCCGCTTTGAAGGGATCTAATAGGCTACAAAAACCGTTTGAGAAGAACAACCGGGACATGGGGACGGCTTGACATTATTTTTGATCTATTCTCCATTTGCTGATATAAACAGGACATAACGTTTATATTTTTGGAAGTCTCCCATAAATGTATGGATAGTGAAATATTATATTCTCAGAGAATTGTATCAACATGCATAAAGGATTAAAACACTAAAATGTGTCACAACGAGACGTCTTCACTTCAAGTGGATTATAGCCTAATCGACAAAATGATTACATTTCTCAATTCTGGAAGTTCTTCTAAGCATAGATAGCTCTTGCCTCAGGTGCCGTAACTCCGACCCATCTCCTGCTCCTGTGTTGCTTCTGTGGCCAAAAGCG…
ENSSSAT00000181569	XM_045712462.1	PREDICTED: Salmo salar uncharacterized LOC106591246 (LOC106591246), transcript variant X2, mRNA	NO HIT	-	-	1.46609	0	2.59261	0	5.42584	1.12179e-06	0.000615172	TATGTAAAGGCTGATGTTGGTGAAGAGGTCACCCTCCCCTGTCACCTCTCACCTGACACCAGTGCTGTTGCCAAGACGATCAGGTGGTTTAAAGGGACAGAGTGTATTTACCTGTATAAGAATGGTCAGGTGACAGAGAGGAGTGGCTATGAGGGCAGAGGCACAACATCTGCGCAAGTGCATTGCGTAGAATCCCCCCGGCCCGAAAAGTTATTTCTTCAAGAAACAGCCCTACACGGACAAGACTCCAACGAGACATGCCCTGCAGAATCTGCAAGGCCTGGTGAAGAAAGTCTAGAGCCCCCGGTTTCCGCGATTCGTCAGAACAGACCACGTCAAAAAAGCCGAGACTCCTCCCCGGCGTATAACGGCACAGAAGAACATAC
ENSSSAT00000218942	XM_045691975.1	PREDICTED: Salmo salar piggyBac transposable element-derived protein 4-like (LOC123725579), transcript variant X1, mRNA	NP_689808.2	piggyBac transposable element-derived protein 4 [Homo sapiens]	pgbd4	0.0513043	0.00318182	0.0891304	0.00409091	4.1939	1.97187e-08	2.2196e-05	AGCAGTATATTAATAATAACATTGTGATGTGACAGCAATAGCATTAAACGGCAAATAGGCTATACATTGGCAGCTAATAGCGGTGGGCTAACACATACGGTTTCTGAGGAATTAGTGGGATTATAGCACGCTAGGCTAAGCTAGTAAACCATGGCAAGTAGGCCTCAGGCTGCTAACGTAGCAAGGAGTAAAGTCCAGTTAGCAGCTAACAAGGCTAATAGTTAGTGGTAGCATGCTAGTAGGTAGCAGGCTAGGAGGATGCTAACAGCACTGGACCACACGTCTGGACAATAATCAAGATTAGACAAAACTAGAGCCTGCGGGACTTGCTTTTTTTTTTTGGAGTGTGGTGTCAAAATTGTATCCCTGTCTCCTACTGGTTATGTATGTATGTACATC…
ENSSSAT00000218657	NM_001146484.1	Salmo salar Transmembrane protein 80 (tmm80), mRNA	NP_001167461.1	transmembrane protein 216 isoform 2 [Homo sapiens]	tmem216	0.147391	0.01	0.263043	0.0177273	3.6419	2.29025e-06	0.00106482	ATGGTAAACAAACATGGCGGTGTCTGGTAAACATACAATTTTGTCCTCCACACCACTGCAGGTCCTGTTCTACCTCAACGGCTGGTATTTTGCTGCCTACTTCCTTGCTGAGGGTCTGATGTTTGTTTACAAAGGATTGTTGTTACCATACCCACCAGCTAGTCTCACGTTGGACGTTGGGCTACTCCTTGTTTTCCTTGGCCTGGAGTCCCTCCGAATATTTTACGGTTGGAAGGGGAACTTAACAGAGCGTTCTCTGGCCATGTCAGTGAGTGTGTTGGTCCTGGTGCCGTGCACAGTGCTGTCTGTGTACTACCTGATGCTGCAGACCTTCGTCCTGCGCCTGGAGTTCATCCTTAATGCTGTGTTACTCTGCTTCTACAGTCTGGAGATGCTGCT…
ENSSSAT00000230132	XM_014149969.2	PREDICTED: Salmo salar sterol 26-hydroxylase, mitochondrial-like (LOC106574240), mRNA	NP_000775.1	sterol 26-hydroxylase, mitochondrial precursor [Homo sapiens]	cyp27a1	2.15478	0.197273	3.79522	0.360455	3.384	3.79868e-10	8.40438e-07	TCTGAGAAGCAAAACGGCGACCCGTGCGTGTTATCAGCTAAGCTGGTCCCCAAGAAGTTAGACCCCTTCCTTACCCTCCTGCATTGCGTTGCCTGTCAAAATGAAACTGAACATTTCCATTGGCACTGGGACTCGCTGTTATCAACTCAACAGAAATGAGTATGCATATGCACTATTTAAAACTGGTACATAATGCGTTCTCCACCGCTCGCTTCTTCAAGGTTACTCATTGGACGATGGACTTCTACTCTGTTGAGCATAGTCTGTCTTGTGTTTCTGTTGTTAGCGATGAACCTTTTTTGCACATTTTTGAAACTATACAGATTTTTTACACTGATTGTAATACTTTTGCTTCTGTGTGTGGGTGTGTGTGTGCGCGTGTGTTGTATATGATTGACT…
ENSSSAT00000162065	XM_045719558.1	PREDICTED: Salmo salar NACHT, LRR and PYD domains-containing protein 12-like (LOC106591106), partial mRNA	NP_001264055.1	NACHT, LRR and PYD domains-containing protein 12 isoform 3 [Homo sapiens]	nlrp12	0.255652	0.0286364	0.454348	0.0481818	3.19732	1.67353e-05	0.00412981	TTTCAGCCTTCCCGAAACCAAAGACAAACTCTGTACAGGATCTGAACTGTATAACCTTTTGCATGAGAACTTTCCTGACATGTAGGGAATTTAAAACTTGTAGTGTATTTGAGATGAATATAAAAAGGATTTTGAAGTTTGTAATATAGACTACTTCCTCTGCAAGAGCATCAGAAAATATTTGATTTCCTGTGTTGTGTTGATTTGAAGGAAAGACAGACAGACTCTGGGGTCAGTGCTCTAAAATGAGTCTCTCTGGGGAGAGAAAGGAGGGGGACCCTGCCTCTAAAATGAGTCTCTCTGGGGAGAGAGAGGAGGGGGGTCCTGCCTCTAAAATGAGTCTCTCTGGGGAGAGAGTGGAGGGGGGCCCTGCCTCTAAAATGAGACTCTCTAGGGAAC…
ENSSSAT00000196757	XM_045706254.1	PREDICTED: Salmo salar lactase-like b (lctlb), transcript variant X1, mRNA	NP_997221.2	lactase-like protein isoform 1 precursor [Homo sapiens]	lctl	0.136522	0.0163636	0.241739	0.0277273	3.09495	4.90927e-05	0.00787367	GGACAACAAGGCCTGCAGTTTTCAGCCTTCTACCGGACAACAAGGCCTGCTGTTTTGAGCCTTCTACCTGACAACAAGGCCTGCTGATTTCAGCCTGCTACCGCACAACAAGGCCTGCTGTTTTCAACCTGTTAACGGACAACGAGGCCTGCTGTTTTCAGCCTGCTATCGGACAACGAGGCCTGCTGTTTTCAGCCTGCTATCGGACAACGAGGCCTGCTGATTTCAGCCTGCTACCGCACAACGAGGCCTGCTGTTTTCAGCCTGCTATCGGACAACGAGGCCTGCTGTTTTCACCCTGCTACCGCACAACAAGGCCTGCTGTTTTCACCCTGCTATCGGACAACAAGGCCTGCTGTTTTCAGCCTGCTATCGGACAACAAGGCCTGCTGTTTTCAG…
ENSSSAT00000000051	XM_045704876.1	PREDICTED: Salmo salar solute carrier family 4 member 11 (slc4a11), mRNA	XP_047296496.1	solute carrier family 4 member 11 isoform X2 [Homo sapiens]	slc4a11	0.0908696	0.0104545	0.16087	0.0204545	3.06951	6.41635e-11	1.58338e-07	CTGCATGACAATAACCGACTGAAAAAAATGTCAGACTGCCACAGCCCTAACACAATCTTTCCCTCCCAGTACGTGAAGCTGATGAACTTTGAGGAGGAGGTGCGGGCGCATCGAGACCTGGACGGCTTCCTGGCCAGAGCTAGCGTCCTATTGGACGAAACGGCGCCGACGCTAGACCACGTTCTGAAGAGGATGTTGCATCACGTGGGGCAGGACAGCCACGCGGCCGAGACAGAATGCAATTTTGAGGAGGTCATGAGCATGTTGTTCACCGACGCGGGAGCACAGGAGAGTAACGTCCACCTGGTGTCAGAGACCATCCAGGGAGTAACAGCCACTGCCACCGGAGTCCAATACCAACAATCCTGGCTATGTATCCTCTGCAATGTGAAGAGACTC…
ENSSSAT00000102561	XM_014132254.2	PREDICTED: Salmo salar sodium- and chloride-dependent neutral and basic amino acid transporter B(0+)-like (LOC106565308), mRNA	NP_009162.1	sodium- and chloride-dependent neutral and basic amino acid transporter B(0+) [Homo sapiens]	slc6a14	0.0934783	0.0122727	0.167391	0.0218182	2.90297	1.66817e-06	0.000829703	CCCAAGCAAACGCTTCTCATTGCATCACTTCTTCTGAATGAGACAGCAGCAAAATGAGGAAATATTTGTGCAGTTTGACAGACGTCATATTTCAGAACCCTGCGGCAACTGACACGGTTAAGGATGACCATGAAAAGCAACAGCAGAACTCCCATGTGGGAAGCAATGACGAGAATATTGACCGGGGGAACTGGACCAATAAGAGGGAGTACATGCTGTCTATGATTGGCTACGCTGTGGGCCTGGGGAACGTATGGAGGTTCCCCTACCTGGCCTATAAGAATGGAGGAGGTGCTTTCCTCATCCCATATTTTATCATGCTAATTGTTGCTGGTATCCCTTTGTTCTTCCTGGAGAGTTCCTTCGGTCAGTTCTGCAGCCAAGGCCCTGTCAATGTGT…
ENSSSAT00000194837	XM_045713640.1	PREDICTED: Salmo salar gastrula zinc finger protein XlCGF17.1-like (LOC106574951), mRNA	XP_011532853.1	zinc finger protein 879 isoform X1 [Homo sapiens]	znf879	0.338696	0.0490909	0.600435	0.0863636	2.79134	1.69604e-05	0.00416933	GATCATTTTTGTCTCCGTTTCTATTCATTACTACAGGCCAACTCAGATTAAGTCTGAGGCCGGTAACATCAACAGTGAGGGCAAACCCAGCCTGCCTCTCTCCTTCCACACTGAGTCCAATCCTACAGTCACTGGGTCCTGATTGTGACAGTGGAGCCCAGTTTGCACTGCAGGATCCAGAGATGGCATCAGTGAAGCTGGAAGACTGCAGTCAAACACTGGAGCTGAATGTCAACATTAAAGATGAAGAAGAGGAGGAGAAGATTGGGACATCTGTTTCTTATGGAGACCATGTTGATACATTATCTACATCCAGAGAGCAACAGCAGGAAGATCACAGAGCTAAGAGGTCTCACCACTGCCCACATTGTGAGGAGATTTTCCCATTTCTATCAAAGC…
ENSSSAT00000061184	XM_045718951.1	PREDICTED: Salmo salar aquaporin-10-like (LOC106573814), transcript variant X1, mRNA	XP_011508406.1	aquaporin-10 isoform X1 [Homo sapiens]	aqp10	24.5626	3.65955	43.6835	6.49636	2.75952	7.01619e-10	1.50055e-06	GGTACTTTTTCCACCACTGCCTACTTCGAAATGTGAACATATTTTTATCAGTATCCTATTACAGTAGCTTATGAAAAAGTAATTTGGTACATTATGACTTGATAAGAAGTTGATAGCTTGAAGCTATAACCAGAGAGGTTTTAGCTGTATGGCATCTTTGTTCAACTCTGAGCGGTTGTTTTGGGCCAGGCAAGTTAACCCCCCTCCCATTTTGGCACCGTGACTCGCTACCCAAACCAGATGCAACTGGTTTTGAGTGGCCAAGAGACATCATGTGATCTCCTACTGCTATCTAGTGGATGGACTGGGAATCAGACAGGGAATATAGAAATATACAAAACATTAACAACTCCTTAGAGGTTGCTGGATCGAATCCCCGATCTGACAAGATGTTTGGCT…
ENSSSAT00000203042	XM_045713640.1	PREDICTED: Salmo salar gastrula zinc finger protein XlCGF17.1-like (LOC106574951), mRNA	XP_011532853.1	zinc finger protein 879 isoform X1 [Homo sapiens]	znf879	0.69087	0.126818	1.2287	0.226818	2.47094	8.22213e-06	0.00250019	CTAAAGAAGTGAAGTAGACAAACTGCCAGTGTTTTACAGTTCTATGAAATGAGCCTGTGTAGTTACTAACCCTTGTGATAGTGAGTCGAGGATGATATGAAATGAGTCTGTGTAGTTACTAACCCTTGTGATAGTGAGAGGAGGATGATATGAAATGAGTCTGTGTAGTTACTAACCCTTGTGATAGTGAGTGGAGGATGATATGAAATGAGTCTGTGTAGTTACTAACCCTTGTGATAGTGAGTGGAGGATGATATGGCTCATAATGTTCACGACTTTTACCCACTTTTAGAATAGTTTTATTCCCTTTGTATTGTACAGCCTACTGATATGAATACGTATGTTACCCAGTACAGCCAGAAGAGGACTGGCCACCCCTTTGGGCCTGGTTCCTCTCTA…
ENSSSAT00000173230	XM_045704654.1	PREDICTED: Salmo salar MORC family CW-type zinc finger protein 3-like (LOC106582041), transcript variant X9, mRNA	NO HIT	-	-	0.13913	0.0304545	0.248261	0.055	2.35471	3.51562e-05	0.00638547	GTGGAACTGCAACTCCCCAAGAATGTGGTGGATGGATCTGATCGAATTTCTCTCTCAGTCCTGGGTAAAATAAACCATTGTTAGAGAGACATAGTGAGTTTAGAGAGGCGTAGTGGTGAGATAAGCCATCAGGTCAAAGGAATTGTACGTACAGCTCCAAGACAGGATTGTGTCGAGGCAAAGATCTGGGGAAGGGTACCAAAAAATGTCTGCATTATTGAAGGTCCCCAAGAACACAGAGGCCTCCATCATTCTTAAATGGAAGAAGCTTAGAACCACCAAGACTCTTCATAGAGCTGGCCGCCCGGGCCAAACTGAGCAATTGGGGTAGAAGGGCTTTGGTCAGGGAGGTGACCAAGAAACCGATGGTCACTCTGACAGAGCTCCGGAGTTTGTCTG…
ENSSSAT00000110919	XM_014167257.2	PREDICTED: Salmo salar 25-hydroxyvitamin D-1 alpha hydroxylase, mitochondrial-like (LOC106583283), mRNA	NP_000776.1	25-hydroxyvitamin D-1 alpha hydroxylase, mitochondrial [Homo sapiens]	cyp27b1	5.50913	1.10909	9.72391	1.93182	2.3485	6.09957e-06	0.00205976	GAAATGGTGTCTGAGAAAAATCGTCCTACATAAAAATGTATTAGGTTATTTACCCTCCACGTGTTCGCTTCTTTGGGTTGGTCTGACTTCTGCCATCTGATTGGACACACCTTCCAAATAGTTCACGCCTACTGCGTCCCAGCCTTGCCACTGGGCGGGGTCGACCCCAGCATTCGCTTTCATTGGCCCACACTGAGAAACTTAACAACTCTAGTCCGGCATGGGTCGAGCGGTATAAATACAGTGTCTTGGTGCAAGATGAGCACCGACACCCGACAGACTTTCCTTCGTTCATCTTCCATCGTATGGACATAGCCATAAGGATGCTGCAGCAAGCCCTCAAAGTGTCCGGTCGCAGTGCGTCCCCGCTGATCAAGTGGATGGAGAAGTGGGCTGAGA…
ENSSSAT00000178701	XM_045711938.1	PREDICTED: Salmo salar TBC1 domain family member 1 (LOC106594277), mRNA	NO HIT	-	-	0.305217	0.0672727	0.537391	0.118636	2.30266	2.62196e-05	0.00539192	CTCTCTCTCTCTCCCCCCTCTCTCTCTCCCTCCCCTCTCCCCTTTCTCTAGGTACCAGAGGCTCCAGGCCCAGTAGAGGTCCAGTCCAGTAGCAGACAGAGATTAGAGCAGTTTAAAACCAGAGCTAAACGGCTCCCTCACAGAGTCTCTGGAGGGGATCTGGAAGGGAAGTAGCAAAGCCAGGACTCAGAGAGAGAACGGAGACGGAAACATCAGTTCATCAAACTCCACACTGAACTCTACTGGACAGGACCCCTCCCTAGAAGACCCCCTCCTCTCCTCCAATCCTTTGCGGTCTCACAACTCTACAGGGGACCTGAAACGTCTGGACAGCTCTCCTCTCTCCGTCTCTCCTTCCTTCTCGTCCCTCTCTCTGTCTTCCGGGGACACGCTGTCCCA…
ENSSSAT00000215295	XM_045714372.1	PREDICTED: Salmo salar UDP-glucuronosyltransferase-like (LOC106593806), transcript variant X1, mRNA	NP_001063.2	UDP-glucuronosyltransferase 1-6 isoform 1 precursor [Homo sapiens]	ugt1a6	4.47913	0.980909	8.04478	1.76318	2.30052	3.50629e-06	0.00141489	GGAGAGAGAGAGGGGAGAGAGAGGGGAGAGAGAGAGAGGGGAGAGAGAGAGATCAAGGGGGAGAGAGAGTCAAGGAGAGAGAGTCAAGGGGAGAGAGAGTCAAGGAGAGAGAGTCAAGGAGAGAGAGAGAGAGTCAAGGGGAGAGAGAGAGTCAAGGGAGAGAGAGAGAGTCAAGGGGAGAGAGAGAGTCAAGGGGAGAGAGAGAGTCAAGGGGAGAGAGAGAGTCAAGGGGAGAGAGAGAGTCAAGGGGAGAGAGAGAGTCAAGGGGAGAGAGAGAGTCAAGGGGAGAGAGAGGGGAGAGAGAGGGGAGAGAGTCAAGGGGAGAGAGAGAGTCAAGGGGAGAGAGAGAGTCAAGGGGAGAGAGAGGGGAGAGAGAGGGGAGAGAGTCAAGGGGAGAGA…
ENSSSAT00000165598	XM_045701448.1	PREDICTED: Salmo salar uncharacterized LOC106591393 (LOC106591393), transcript variant X2, mRNA	NO HIT	-	-	0.497826	0.106818	0.877391	0.193182	2.27457	1.49079e-09	2.65695e-06	AAAAAGGGGGGTGTGTCTCTGCATGGATGGCTTTTGAAACCAGAAAAAGTGTGTGTAAGTTTGTTTAGGATTGGGTGCGTCTCTTCAATTGGGCTAGGCACTTTCAATTTTATTACCACACGAGCCTTTCAAATACGTATTTATATCACCCCTCAAGCATTTGGGGGCTAAAAAGTGAAAAAGCCCAGGCATAAGATATCGGGTCTAGACGGCCTCCTATGGGTTTAAAACATATGTTATTTTCTAATCAGCGCCCCCCAAAGCTGTGCTATGAAGCATAAACGCAATATCTGCAGACCGAATATGTCGAGACACCCGCCTGTGGTTTTTGGGTCTCTAGACATTCGGGGGTACTTTATATGACCCTTTTAGGCATACAGGATGTCGACCGAAAAAACG…
ENSSSAT00000222862	XM_045719558.1	PREDICTED: Salmo salar NACHT, LRR and PYD domains-containing protein 12-like (LOC106591106), partial mRNA	NP_001264055.1	NACHT, LRR and PYD domains-containing protein 12 isoform 3 [Homo sapiens]	nlrp12	0.516087	0.110455	0.914348	0.194091	2.27196	2.11336e-05	0.00465964	AATCCATTTTGAGACGACAGAGCAGAAGACGCTATATGGAGATTACTGACAAATAAATTCCTCTGCCAAGTTCTCTGGGTGTGTCTGTCGCTGAACTCAAAGCAGTCCAGAAGACAGCTAGACATCGAAAAAATCTTCAATGAAGTGACATGTACCCGACATGTAAGAAGTGGTTACCCTTGATGTCCAGCAGTCAGTGGATCCATTTTGAGACGACAGAGCAGAAGACGCTATATGGAGATTACTGACAAATAAGGGTCAGTGCTCTAAAATGAGTCTCTCTGGGGAGAGAGAGGAGGGGGGCCCTGCCTCTAAAATGCATCTCTCTGGGGGACATGACACCAAAGCTAAGAGTCCAATCAAGCAGGAGAGACCAACCTCCCCTGTTCCCAGCTGTGT…
ENSSSAT00000203557	XM_014158365.2	PREDICTED: Salmo salar HtrA serine peptidase 1b (htra1b), transcript variant X1, mRNA	NP_002766.1	serine protease HTRA1 precursor [Homo sapiens]	htra1	7.91522	3.49273	14.2713	6.29227	2.08923	4.00282e-05	0.00684602	CAGTACGATGCCATGGAATACTGACGTAGAGATTAGGGTTCTCAGAATCATGCAATAACATTAACGGACGTAACATGCTGTAGGCGTATGCCTGGCCCTTACCCAGACCCAGACCATCAACAAATCAACGACTGCAACCCCAAATCTTTGAACTGAACTATGATAACCTTTGCTTTCTCTTCATCACTTTCCCGGCTGTAAATTCAACTTCTGAGGATTCTATCATTTGTTTTACACTGCACCAAGCATCTATAGTGGCTTTTGTTTTACGTAACCAGATTGTTGAACATTGATAGTCTGGCAAAGGAAAAATCAATGATCAAAGAGCATGCAATTGCTTTGGGCATCTTTGAATTTCCCCAACAATAATTTGGCCTAGTCCAGTGCAGTAATTGAATC…
ENSSSAT00000185081	XM_045714489.1	PREDICTED: Salmo salar uncharacterized LOC123741603 (LOC123741603), mRNA	XP_005250007.1	GTPase IMAP family member 8 isoform X1 [Homo sapiens]	gimap8	0.109565	0.03	0.193913	0.0545455	1.96217	3.09193e-06	0.00130514	AGAACATTCAGTCATATTGTTATTCTCTTTACAAATGCTCAAGTTAGTGGTTTGTAACAAATTCAACATGTAGATTGCAGTCTCTCCACAACTCCACAAAACGAATTGTCCCTTTAACAGGTAGGAGGAATATGTTTTTCTTCAAGTTTCACTTTCACATTTATCTGTCCAGTGCAGACATTTGAAGGATGAAATGGCAGACGCTGCATCATTCAGAGACGAAGTCTCGAATCCAGTGGCCCAGAAACGCAGCAGTATGGAACTATTGCCCCCAAAGATGTCTGAAAGTCCTACAGAGATAAGGATTGTGCTGCTCGGCAAGAATGGCTCTGAGAAGTGTGCTGTTGGAAACGTCATCCTGGACACAGTGGCATTTGACACCAACTATGTACAAAACCA…
ENSSSAT00000172905	XM_045690885.1	PREDICTED: Salmo salar transmembrane channel-like protein 6 (LOC106564366), transcript variant X3, mRNA	XP_047291212.1	transmembrane channel-like protein 6 isoform X1 [Homo sapiens]	tmc6	0.145652	0.0377273	0.255652	0.0681818	1.95407	4.42436e-05	0.00731627	AGGGAGCTGCCTTACTCAATGTCCACAGCACTCGAAGGAGCAGTTGTAGGAGGTTAACTACCTCGCTCAAGGCCAGAAATGCAGATTTTCCCACCTTGCCGGCTCAGGGATTCAAACCAATGACCTTTTGTTTACTTGCCCAGCGCTCTTAACCACTAGACTACCTACCACCCCTACTGTAGTCTATGGAAACTAAAGCAAACAGTTGGTGCAGCTTGTGGTTGTTTTACCTCTCTTGGTTCAATGCACCACTGATTGTAAAACATGCTCTGGATAAGAGCGTCTGCAGAAGGACTAAGATGTAAATGTGAGATAACAGTTCTCATGTGATGCCAAATACAGGCTGTGAAATGCTGGCTGCATGGCTGCAAATGGTTGCATAGTTGTCCATGCAATCTG…
ENSSSAT00000186641	XM_045713622.1	PREDICTED: Salmo salar GTPase IMAP family member 8-like (LOC123739055), mRNA	XP_005250007.1	GTPase IMAP family member 8 isoform X1 [Homo sapiens]	gimap8	0.135217	0.04	0.240435	0.0722727	1.87056	5.41622e-05	0.00841429	TTCACATTTATCTGTCACAGTGCAGACATTTGAAGTATGAAATAGCGGACTCTGCATCATTCAGAGACGAAGTCTCGAATCCAGTGGCCCAGAAACGCAGCAGTATGGAACTATTGCCCCCAAAGATGTCTGAAAGTCCTACAGAGATAAGGATTGTGCTGCTCGGCAAGAATGGCTCTGAGAAGAGTGCTGTTGGAAACGTCATCCTGGACACAGTGGCATTTGACACCAACTATGTACAAAACCACTGTGAGAGAGTCAGTGGTCAGGTGGAGGGAAGACACATAGCTGTGATCAACACTCCAGACCTGTTAGACCCTCACATGTCACATGACAAACTCTCAGAGGATCTGCGTTGGTGTGTCACTCTGTCTGACCCGGGACCTCATGTGTTCCTGT…
ENSSSAT00000250784	XM_014165980.2	PREDICTED: Salmo salar beta-1,3-galactosyltransferase 6 (LOC106582684), transcript variant X2, mRNA	NO HIT	-	-	0.446957	0.128182	0.785652	0.232273	1.79399	4.83715e-05	0.00781754	GTATGTCACTGCAGGCACTGACAGAGAGTAGATGGGAGGTGAAGAGAGGGAAAACACAGGTTGAGGAGACGTTAGTGAGTGTTTCAGATATAGAGTATCTCACTGCAGGCACTGACAGAGAGTAGATGGGAGGTGAAGAGAGGGAGAACATTCCAAAATCAAATATGCTAAATATGTGTATGGATTTGATTTGACAATAGTCCTGCTATAGGTCTAGTACCGGATGAGGAGGTGAGATCTACTTACAGGAGTAGCAGTCATCACTATTGTGGATGTCTTTCTGGTCTTCTCACCCATATAAAGGAGTGGTATGGTGATGCATATTATCAATGGCACTATATGAAAATGTATATTTTACTAACCGTCAAGGCAGGGCAGGCCTATTACTGGCAGAGAAAT…
ENSSSAT00000219501	NM_001146472.1	Salmo salar ZK1236.4 (yo84), mRNA	NO HIT	-	-	1.63696	0.499091	2.9013	0.892727	1.76931	3.36265e-06	0.00139194	GTAAGTCAACCTAGAACGATGCTGACTTTGCCAGGTTTTTCCTAACATGGTTTGTACAAATCTCAAGGGGCTGAGTCACTGGCTTATTGGTGCTCTTCCATGCCGTCCCTAGGAGTGGTGCGTCACTTGAGTGGGTTGAGTCACTAACGTGGTCTTCCTGTCTGGGTTGGCGCCCCCCCTTGGGTTGTGCCGTGGCGGAGATCTTTGTGGGCTATACTCGGCCTTGTCTCAGGATGGTAAGTTGGTGGTTGAAGATATCCCTCTAGTGGTGTGGGGGCTGTGCTTTGGCAAAGTGGGTGGGGTTATATCCTTCCTGTTTGGCCCTGTCCGGGGGTATCATCGGATGGGGCCACAGTGTCTACTGACCCCTCCTGTCTCAGCCTCCAGAATTTATGCTGC…
ENSSSAT00000216555	XM_045705904.1	PREDICTED: Salmo salar serine/threonine-protein kinase Nek1-like (LOC106584204), mRNA	NP_001361352.1	serine/threonine-protein kinase Nek1 isoform 8 [Homo sapiens]	nek1	0.271304	0.0809091	0.482174	0.145909	1.75664	3.93689e-05	0.00679018	ATGGACAACTATGAAAAGGTGAGGAAGATAGGGGACGATGGAAAACAGTATGTCATCAAGCAGATCGGCATCTCCCGGATGTCCAGTAAAGAGAGACAGGAGTCCCGGAAAGAGGTGGCTTTTCTGGCCAACATGAGCCACCCCAACGTCGTCCAGTACAAAGAGTCCTTTGAAGAGTGTGGATGTCTGTACATCGTAATGGATTACTGTGAGGGAGGAGACCTATTCAAGACGATCAACTCTCAGAAAGGAGTGCAGTTCTCTGGGGAGCAGGTACAAAAAAAACAATGGAGGCACCAAGCAGATGAAACTCACCTGAAAGCCATGGTTCAGATGAATGAAGCACAAAAAAGACTTACGTTTCCGTAGCAACAGACTGATTTTTGTCATGGAGGGAGC…
ENSSSAT00000165910	XM_014151086.2	PREDICTED: Salmo salar zinc finger protein OZF (LOC106574953), transcript variant X1, mRNA	XP_047279168.1	zinc finger protein 658 isoform X1 [Homo sapiens]	znf658	0.436522	0.137727	0.766522	0.244091	1.71833	8.10311e-06	0.00250019	GCAGAGCAGGCAACAGATGGCACACAGACAGCAGAGTTGGGGACAGATATGCAGGGACAGACTGGCAGAGACAGGGAGTCACAGGGGACCCGTGAACATTAGCTCCACATGCTGTTTGTACTTACGCCATGCATCGGATTATCTCTGTGGAAGGCCAAGAAGATCATCAAGCACCTCAGCAAGAACCTCAGCTACTCGAGACACGGCCTGTTCACCCTGCTACCATCTATCAGGTGGAGACAGTACAGGTCGACTCAGATTAAGTCTGAAGCCGGTAACATCAACAGTGAAGACAAACCCAGCCTGCCTCTCTCCTTCCACACTGGGTCCAAACCTACAGTCACTCGGTCCTGATTGTGACATTGGACCCCAGTTTGCACTGCAGGATCCAGAGATGGC…
ENSSSAT00000245116	XM_014180218.2	PREDICTED: Salmo salar serine protease HTRA2, mitochondrial-like (LOC106589831), transcript variant X3, mRNA	NP_037379.1	serine protease HTRA2, mitochondrial isoform 1 preproprotein [Homo sapiens]	htra2	0.186087	0.0590909	0.328696	0.106364	1.69326	6.91702e-09	9.64788e-06	CCTACCTCTGAGGAAGCACAGTTCCCGCTCAGCCCAGTCAAAACTGTTCGCTGCTCTGGCACCCCAATGGTGGAACAAGCTCCCTCACGACGCCAGGACAGCGGAGTCAATCACCACCTTCCGGAGACACCTGAAACCCCACCTCTTTACGGAATACCTAGGATAGGATAAAGTAATCCTTCTAACCCCCCCCCTTAAAAGATTTAGATGCACTATTGTAAAGTGGTTGTTCCACTGGATATCATAAGGTGAATGCACCAATTTGTAAGTCGCTCTGGATAAGAGCGTCTGCTAAATGACTTAAATGTAATGTAAATGTAATGTAAATGTTATCATTTAATTATATGGTAGCACCACTTGAGCCAGGAGTCTAAAGACACAATGGAAACGTCATTACCT…
ENSSSAT00000169425	XR_006769307.1	PREDICTED: Salmo salar endo-beta-N-acetylglucosaminidase (engase), transcript variant X2, misc_RNA	NO HIT	-	-	0.0891304	0.0263636	0.15913	0.0477273	1.61659	3.31797e-05	0.00619773	AAAACATTTGCACAACAGTGTTCCATGTTGGTTACTGAATGTCTGACAGTTCGGTTTGACAAAACAACATGAGGACATTTCTAAAATGTATGAAAGAATTAAGACTTAGTTTCATATTTTAGTCAACAAATCTCCAAAGCATTCAAACAGGCACACTATTTAGAAAAAAAAAGCTGTTTTTAATTATTATTGTTCTCACGCTCAAATGTACAAAGGAAATCAATCAGTTAGATCAGATGTTGAGTACCGGTCCGCATCCCCTGTAGTAGCTCTGGTCCAGGAGACAAGGGGAGCTGAACACTGATATAATGCACAATCTGAAGTGGCACCCTATTCCCTATATAGTGCACCAGTATAGAAGCAGATTGTGGTGGATAATGGTACAGTATGGATGATGCT…
ENSSSAT00000053817	XM_014175747.2	PREDICTED: Salmo salar tyrosine-protein kinase Fes/Fps (LOC106587393), transcript variant X3, mRNA	XP_047288189.1	tyrosine-protein kinase Fes/Fps isoform X1 [Homo sapiens]	fes	0.511739	0.171818	0.904783	0.307273	1.6085	2.02913e-06	0.000978879	GGCAAGTACTGTAGGCCAACCGCTGCTCAAGCTAATGTTGTGTTCCAATTTAGTCACCTGCTTACCGCAATTATTTTCCCCGTTAATCCACCCAGTTGATAAACTGTTATGTTCTTGAACCGTGCTGTACCCACAGACATTAAAACCAGGGCTGTACCAAGCCTTCCGTCCCGAAGAGGACGCAGTCACTCACTTCCCCAGTCAGTCCGGCTTTGATAGGACAGCGCTGGCTTCCTGCTTTTATGTTTCTGATGCGAGTATGGTCGCCGTGCCAGACCAGTGATAACAATACTACCTCACTGTAACATTTTCTGTCGGCACAATTAATTCCTCCTCGATAAGAATCGTCATAGCCTACATATGTTATAAATACTTGAAACGTCGGAGTGGACTGCTTGC…
ENSSSAT00000243611	XM_014214613.2	PREDICTED: Salmo salar multidrug and toxin extrusion protein 1-like (LOC106612938), mRNA	NP_060712.2	multidrug and toxin extrusion protein 1 [Homo sapiens]	slc47a1	0.196087	0.0668182	0.345217	0.119545	1.60367	9.64726e-06	0.0028008	CTTGTATTTAATATGTAAGCCTTTTGGGATGTTGAAACTTTGCATTGGTGACCTGCTGACCAGAGCAGTGCTTACACAGCTGCAGAGGAGCTGTCTGTCTGACAGTGACAGTGGAGTTACAGCACACTCCCAGCAGTAACACTATTGAGGACTGAGAGGGGACAGACACAGAGGCTGGGATGGAAGACTCTGGGCCTACACTGGCATCTGGGCCCACTTCTAATTCTAATCCACCTATAATGGAGGAGTCTAGTGCCAAACTGTTCTTCTGCCGCTGGGTAAGACACAGAATCCCCCTGGCACACAGAGAGGAGTTCTACCACATTCTCCGGATGACTGGACCCTTGCTGCTATCTCGAATCCTAAACTACCTGCTTCCATTTGTCATCACTATGTTCT…
ENSSSAT00000168876	XM_014206973.2	PREDICTED: Salmo salar endonuclease domain-containing 1 protein-like (LOC106608813), mRNA	NP_055851.1	endonuclease domain-containing 1 protein precursor [Homo sapiens]	endod1	0.196957	0.0686364	0.351304	0.125455	1.5908	3.13177e-06	0.00131332	CCTCTATCAGGCGGTAACTGAGGAAGAAACCCAAGATAGAGAATAGACTACTTTGTTATCTTTCTGTAAGTGGTTTTGTCATGTTGTGGCCTTTTTGAGGGGTACATTAACGAAAGTCCTTGCCTAAAAGTAGACCTATCTATGGGGATAGAAGTTTGACTATTTTCAAGAAATCTAATTCAATAACAGTGTCGAGGCTACAAAGGTCAACAAAACACATTATGTAGTTACAATTGAAACAGGATCTTCTATCACAAAATAACTATTCTTTAACATCCCAGAGTGTGTGCACAACTCCAACCCTCACCTATAATATCCCACCTGTAAATATAACCTTTATTATACCTATTCTATATTATAATCCAGAGTGTATACCTTACTATAGCCTGTAGAGGGCAG…
ENSSSAT00000116109	XM_014137656.2	PREDICTED: Salmo salar glutamate receptor 3 (LOC106567848), transcript variant X3, mRNA	NP_000819.4	glutamate receptor 3 isoform 2 precursor [Homo sapiens]	gria3	0.893913	0.301364	1.59261	0.532727	1.58622	3.3717e-05	0.00623434	GTGGGAAGAAATGCCTGGAGGCTTGCTGACTGTTCTGTCTGTCTGTCTGTCTGTCTGTCTGTCTGTCTGTCTGTCTGTCTGTCTGTCTGTCTGTCTGTCTGTCTGTCTGTCTGTCTGTCTGTCTGTCTGTCTGTCTGTCTGTCTGTCTGTCTGTCTGTCTGTCTGTCTGTCTGTCTGTCTGTCTGTCTGTCTGTCTGTCTGTCTGTCTGTCTGTCTGTTTCTCCAGTCTGCTCCCAGTTCTCCAGAGGAGTGTACGCCATCTTTGGCTTCTACGATCAGAAGTCCATGAACACGCTGACCTCGTTCTGTGGGGCTCTGCACACCTCCTTCATCACACCCAGCTTCCCCACCGATGCCGACGTGCAGTTTGTCATTCAGATGAGGCCTCCTCTACGGGGA…
ENSSSAT00000199834	XM_014148276.2	PREDICTED: Salmo salar muscarinic acetylcholine receptor M2-like (LOC106573323), mRNA	XP_047275803.1	muscarinic acetylcholine receptor M2 isoform X1 [Homo sapiens]	chrm2	0.205217	0.0686364	0.361739	0.119545	1.58519	5.34018e-05	0.00833652	GCAGCCGAGTCATTGAGCTGGTACTCTCGTGAGCGGCCGAAGCAGGACTGGACCCCCCCGTCCTTCCAGAGGCGCTGGATGACCCCGGCCAGCTCACCGGTCATGAAGCCCTCCTCTGCCGATCCCGCCAGCACAAACAGCTGACGAGCATCATCCTGGTAGGGGACATGAAACAACTAACGGTTAGGAGGCAGAAGCGGTAAGTGATATGGGCATAACAACTGGATCCATCCACCTCCTGACTCAACTGGTCGAAGGTGTATCTTATAGTTCTGAGATTGGCCCCAAAGCATACTTGAAAAGGATAACCAAGACCAGACAAGATGGAGATGCTCGACATCACCAACTACTCCAACCTCAGCTCAGACAATGGAAGCAGCAGTCTCTTCTCTGGGAGTC…
ENSSSAT00000001087	XM_014136657.2	PREDICTED: Salmo salar cyclin-J-like (LOC106567423), mRNA	XP_016871843.1	cyclin-J isoform X1 [Homo sapiens]	ccnj	0.183478	0.0768182	0.323913	0.136364	1.56428	2.37939e-05	0.0050551	ATGTTGATCGGACAGGTATCTAATGTGTTTCTGGGCACTGTTTGGCGTTTTGCTCAGGGTGGACAGTGGCCACAACTCACCACTGGCAAGATGGAGCGGGAGGAGCAGTGGTGGACGTGCCAACTCGCTGCAGACATCCACCAGTCTCTACGAATAAAGGAGCTGAAGTTGCCTACCTACAAGGCCCACTCTCCTCAGATCAGGATGCGGCGTTACTTTTCTGACCTGCTGGCTGTCCTCAGTAACCGCTACCAGCTGTGCCCAGCGGCTCGCCACCTGGCCATCTACCTCCTGGACTTGTTTATGGACCACTACGATGTGGCAGTCCGCCAGCTCTACATCATCGCCCTCTCCTGTCTCCTCCTAGCCAGTAAGTTTGAGGAGAAGGAGGACTGTGTG…
ENSSSAT00000167937	XM_014212965.2	PREDICTED: Salmo salar glypican 4 (gpc4), transcript variant X2, mRNA	NO HIT	-	-	0.310435	0.109545	0.553043	0.197273	1.55953	2.93962e-06	0.00125795	GTGGGTTCTGTGTTGGCAGGGAAGAGCGTGTGTGTGTGTGTGTGTGTGTGTGTGTGTGTGTGTGTGTGTGGAGGAGCGTGAGGATTATTGGCGGCTGAGGAAATTAAATATTTATATACTAGACTGACGCTCTGCTCAGCGGTGGCAAACAAAACCCCATTATATGAGATAGGGTTAGCACTGCTAGCCTGGTTAAACCACCACACTGAATGCCCTATCAATGGTGATACTGGTAGTCTAGTTTAACCAGTCTGAATGTTGCACTCTAGTGATACTGCTCTCCTGGTTAAATCAGACTGAACGCTGCACTCAGTGGTGAGCCCTGAAGCACAAGCTCTATTGATGCATTTGTTTGTATATCTGTTACGATATTGGTTTGAAAATGGATCAATTGGTTTT…
ENSSSAT00000175896	XM_045692325.1	PREDICTED: Salmo salar allograft inflammatory factor 1-like (LOC106568681), mRNA	NP_113614.1	allograft inflammatory factor 1-like isoform 1 [Homo sapiens]	aif1l	0.503913	0.165909	0.905217	0.296818	1.53617	3.33812e-05	0.00619773	TCAAATCTTTTTAATATATATTTTTTAAAGATTGTGTACCTTGCACTTGCAGTTATTTAATGTACCACACGAGGGTGACCAAGTGTCACTAGCGTTCCTGGCGAACCAGAGAGCATCGCTTGCTGTGAATTGACCAATGCCTGTCTGGAATTGACAGACCCACTGTGCGTGCGTGCCACTGCCCGCGAAGGGAAGAAGAGCGAGGTGCTGTGTGCTGATTTCTCCTTCTCTATCTGTCTCACCATATCAAACTCATTCCACAATGCCTGTAAATCATAAGTTTCAAGGAGGGAAAGCCTTTGGATTATTAAAAGCTCAACAAAGGGAGAGATGCGAGGAAATAAACAAGGAATACATGGAAGACCAGAAATACCGGGATGAGGAGGACCTCCTGGAAAA…
ENSSSAT00000080941	XM_014199895.2	PREDICTED: Salmo salar N-deacetylase/N-sulfotransferase (heparan glucosaminyl) 1a (ndst1a), transcript variant X1, mRNA	NP_001534.1	bifunctional heparan sulfate N-deacetylase/N-sulfotransferase 1 isoform 1 [Homo sapiens]	ndst1	0.668696	0.244091	1.18304	0.436364	1.4818	4.08463e-09	6.09475e-06	GTCATCACTAGATATCGTCCAGGAGGATGCCGCTATTGGGATGACCTTTGTGACCTCACCTTTGCCCTCCCCTGGAAAGATCAACCACCAATCAAGAACCCTGAACAACGGCCTACATGGATGTGGTTGGCTGGTTCCAGTGATGGACAGGTGACCAGCCAGCCCTCTAGCCGCCCTCTTCTACTTTGACTCCCCTCCCTCCCAGACGTGCAGCGTGCACCCCCGGTCGGAGACCCCCCACATCTCTGCCATGGTGACATAATCAGCAGCACATCATGTGGGAGATCCAACATCATGAGACCGTCTCGTTCCTATCTCCAGTAGCTGCTGCTGAAGCTGCTGCTGCTTCTCTAGCCTGTGGATTACCGACTAGACCACTTGAAATAACAAGACGGACTT…
ENSSSAT00000170826	NM_001141646.1	Salmo salar hydroxysteroid (17-beta) dehydrogenase 12b (hsd17b12b), mRNA	XP_016873370.1	very-long-chain 3-oxoacyl-CoA reductase isoform X1 [Homo sapiens]	hsd17b12	0.471304	0.183182	0.84087	0.320455	1.38466	1.44458e-05	0.00375404	AGTGAACGCGGAAGTGTCAGACGCGGAAGTAAAGCCAAATATAAAAGCATGAGCTCAAAATTACTGGTTGCACTATGTGAAAGAAGCTGTTGCGATAGGTGCATGTATTGTAGACAGCCATTTGTATATCCATACATTTGAATTCACAAATTAGTTGTGAAAGCCGTGTGCGTTGTGCAAATATCATGTCGTCAACTGGAGAGACTTTACTACGGGCGGTGGAGACTCCGCTCTTCTGGATTGGCGCGTTGACTGCGGCCTATTTCTCAGTGTGCTCCGTATATCGTTTGCTGTCAGGGCTCAGAGTTTGGGTGCTGGGAAATGGACGGGTGGTATCACCTGCTAAACTCGGAAAATGGGCAGGCCATACAAACGCTTCACATCGCGTGGCTGCTGCCA…
ENSSSAT00000229652	XM_014148892.2	PREDICTED: Salmo salar protein NDRG4 (LOC106573649), transcript variant X5, mRNA	NP_001365270.1	protein NDRG4 isoform 16 [Homo sapiens]	ndrg4	0.156087	0.0622727	0.275652	0.110909	1.37201	1.98514e-05	0.00448106	TCTCCTTATCTCTATCATCTATTTAATTTACCTCCCATCACTTTCACTCTTCCCTGTTTAATTTCATCACCCTGTCCACTCTCCCCTCCTCTCTCCTCCCTTGCCTCTGATCTTTCAGTGTGGTGGCGCTCTCATGCTGCATCATCGGGGATAACACATGCTCTCTGTTTATTATCAGGGAGGGAGGGAGTTGGAGAGAAAGAAGGAGGGAGGATGAGAGGGTATCAGAGAACCCATAGAGTAGACAGCCTTTCTCTGTAGCACACACAGACACACAGACCAGAACAGACTGGGGGAAAGAGAGAGGGAAACAGACGCACTGCAAAATCCAGACGCATCAACAGCCACCCTAGCAGCTCAAACCACCACAGCAGGTTGCTCTCCAGGATGGCTGGGATG…
ENSSSAT00000072745	NM_001141717.1	Salmo salar Serine protease HTRA1 (htra1), mRNA	NP_002766.1	serine protease HTRA1 precursor [Homo sapiens]	htra1	0.550435	0.232273	0.975652	0.413182	1.27014	4.5075e-06	0.00168143	CAACAAAGCTCATTTTAGTGAAAAGCGTCTGACATTTATTTGCAAATGTATGTAACGTTTATTTATGCAGATCAAACATATTTTTGTAGCAAGTCGTAAAGTTTTAAGAGTCGTTTTTTTTGGCAACTTTGTACCTTTTTAGATACTTTAATATTTAACAATGTTTTGGTGCGTCTTCTGCGCAACTTTTATTCTTGCTCCTTTAGTTTGCGAGTCAAGAGCCAAGCGATATGTCATCGGCTGTCCAGATAAATGTGACAAATTTCTATGTCCCCCGATCCCTGCGGACTGTTTGGCCGGCGACATCCTTGACCAATGCGACTGCTGTCCGGTCTGTGCGCACGGAGAAGGTGAGGTGTGCGGCGGCACGGGGAGACTAGGGGACCCGGAGTGCGGAGA…
ENSSSAT00000242706	XM_014166591.2	PREDICTED: Salmo salar guanylin (LOC106582948), mRNA	NO HIT	-	-	0.132174	0.0595455	0.235652	0.105	1.25354	4.95557e-08	5.07032e-05	AAAAAAAAGAGGATCCTGTGGCATAACACGTTTGTGTTTTGTTATCAGGTACCCAGGGTAAAGAGGGCTCCAGCCCCACGTTAATAAGTGACTTAATAATCTGTCCAGCGATGGGTTTATAAAGGGCAGAGCAGAGGCACACCTCAATTCAAGCTGTAGGCTCCTCTCTCTGCATCTCAAGGCTCTCTGAGACATCCGGGCGAAGCTGAAAATGAAACCACTGAGTGTTTGTCTCGTGTTGACCTCTTGCATCCTCTGGGGCTCACTGAGTGTGGAGATTAGGGATGGAGAAAGGAGCTATCCCCTAGAGGCTGTGAAAGCGTTGAAGGAGCTGATCGACACAGATGCCATGGTTAACCTGCGGTTGATCAACACCAACATGGTCTCTGTCTGTAACAA…
ENSSSAT00000220490	XM_014147959.2	PREDICTED: Salmo salar bcl-2-like protein 13 (LOC106573187), mRNA	NP_056182.2	bcl-2-like protein 13 isoform a [Homo sapiens]	bcl2l13	3.68826	1.64591	6.55	2.97136	1.2281	5.46163e-07	0.000351158	GCAGAAACATGCAAACTTTAAAGTATATTCACACTCGTAAGATAGCACACTCATAATTGAACAGTCCTTCAGGCTTGTGTACATCAGTACGCCGTTAATTGCCTTGTGCCACTCCGGCAGCCCAAAGTGGCTCGTTTGTGGGTGTGCTGGCAGCATATAGCAGCACGTTCGATTGTGCGTCAAGAATACAGCATTGCACGTTTGTATGAAGGTCTGGTTATTAAATGGGTAAATAGTTTATTCCATTCTCTGTTTAATGAATGTATTTACAGGTAAATAGTAATATGCTCTAAACCGCTTTGGTGACAAACAAACTTTGTTGCTCTGTCTCCAATCATCCACATGGCTGAGGGAACCTATTCAAGAGATGACCAGTATGCTGTGGACAGGGAGATGGAG…
ENSSSAT00000200765	XM_014207359.2	PREDICTED: Salmo salar uncharacterized LOC106609026 (LOC106609026), mRNA	NP_689808.2	piggyBac transposable element-derived protein 4 [Homo sapiens]	pgbd4	0.336087	0.157727	0.595652	0.285	1.19335	6.52619e-05	0.00975086	GTCTCTGCTCTATCTCTACTCTTTCTTCTCTGTGTGTTTTGGTTAGTCAACTGCTAGCTACCAGTGACAGCAATAGATAAGTACATACAGCCAGAGGAAACAGTCATAAAACGCCTTAAAGAGATGTTTGGTTGTCCCTTCTCCTCCTTCACCAAACAAGGAATACTACTTATCGTACTCTCCAACCTCCACTATGGTGTGGGTGTTTCTTCATACTCGTCGTTCCACAAGACAGTAGGGGACTCCGTGGAGATCCCTGCAGGCTTAGAGGGGCAAAATGTCACCATAATGCAGTGGATGTATAGAGGAAAGGATATTGTAGAATTCAGCCCAAAAGTTGAATATTCACCTGGATCCCAGTTCGAGGGGAGACTAGAGTTGAATCTCTTTAACTTCAGT…
ENSSSAT00000105983	XM_014193073.2	PREDICTED: Salmo salar gem-associated protein 2 (LOC106601119), transcript variant X2, mRNA	NP_003607.2	gem-associated protein 2 isoform alpha [Homo sapiens]	gemin2	2.75783	1.30182	4.86652	2.34591	1.15022	5.13411e-05	0.00811354	CATCAGCATGAAATCTGACGTGGAGGAACTGATGCCCAGGCTTCTGCCTGTGGAAACATGCGGCATTGAAACTGGGGAAGACTTCAATCTTAACGAGCCTCCAAGAAATCCCCAGGAATATCTGAGATTAGAGGCGTCTCTCTGTCCAGATGTTGTGGTGGCTAAAATTGATCCAAAGAAATTGAGAAAGAAACAGACAGTGAATGTGTCGCTCACGGCTTGCCAAGTTGCTGCACAAGGATTTTCACCGAGTTTAAAATGGCAGCGGCAGCAAGTCAGCAACTTCTCAGAAATAAGACGGAGTATCAGTAAGCACAGACTACACTGGAGTGGTCAAGCTTTAGATGACAATGTGTTAATGCCAAAACAGGATGCAGAGGAACAATGGAAAAAGTTATG…
ENSSSAT00000222011	XM_045724498.1	PREDICTED: Salmo salar alpha-2-macroglobulin-like (LOC106612537), mRNA	NP_001334352.2	alpha-2-macroglobulin isoform a precursor [Homo sapiens]	a2m	3.38783	1.54727	6.01565	2.77636	1.14575	7.30684e-10	1.5123e-06	CTCAAATGATGTCAATTAGCCTATCAGAAGCTTTTAAAGCCATGACATAATTTTCTGGAATTTGCCAAGCTGTTTGAAGGCACAGTCAACTTAGTGTATGTAAACTTCTGACCCACTGGAATTGTGATACAGTGAATTATAAGTGAAATAATCTGTCTGTAAACAATTGTTGGAAAAATTACTTGTGTCATGCACAAAGTAGATGTCCTAACCGACTTTCCAAAACTATCGTTTGTTAAGAAATTTGTGGAGTGGTTGAAAAACGAGTTTTACTTACTCCAATGTAAGTGCATGTAATCTTTTGACTTCAACTGTACATGTATAGAAGGTGAATAAAGCTGCATCCAAAATTTGTAGCCTAGGAGCCTACAAGACATTGACAAACACCGACTTCAGACC…
ENSSSAT00000179967	XM_014205585.2	PREDICTED: Salmo salar F-box only protein 30-like (LOC106607997), transcript variant X2, mRNA	NP_115521.3	F-box only protein 30 [Homo sapiens]	fbxo30	0.267391	0.127727	0.47	0.228182	1.13998	2.36966e-05	0.00505115	GTTTAGAGGGCGCCGCAGCAGACAGACACACAAGGCAAAGGGAGGTTGATTGAAAGAAGAGAAAAAATGTATAGAAAAAAGTAGTTTATACCCAGCTGTAACACTGTAAGATAAACGGGAAAATAGCTATGTTTCTTTAGTCGTAGAGTTTGAACAACCGGTTTACATCAACTCCACGGTACTGTAGTAGAGCTGCTGACTCTCCCGGTCCCACCACCACTCCCAGCTCCACCTTACAACACTCTAAATACTCCACTCCCTGCCCTCTTAAAGATGGAGCAGCAACATATCCGCTGTGTGACCTGCCTGAGTCAGAGGTGCATGACCAGGCCAGAACCCGGTATCTCCTGTCACCTGCCCCCTAGTCTGTGGGGCCATTTTCCACTCCTACAAAGGGCC…
ENSSSAT00000163006	XR_006759834.1	PREDICTED: Salmo salar insulin-like growth factor-binding protein 2-A (LOC123723654), transcript variant X2, misc RNA	NP_000588.3	insulin-like growth factor-binding protein 2 isoform a precursor [Homo sapiens]	igfbp2	11.7457	5.49727	20.8913	9.82182	1.1128	3.90656e-05	0.0067743	CTGCTCTTCCATACGCACCACTGGTCTGACGAGCTGTCAGTTAATCCTGCCGTTGGTAGGACCCTGCAGAACTCAACCCAGCCGCTGGCTTCACCTGTTCGCATGCACAGTTATTTTACCTGGAGTTGCGTTCCAGCGCCTCACTAAATGACAAGAAGTTCCATGCCGAGAATGATATCGTATTCAGGCTGCAGCTTGCTGCTGCTGTCGGTGGCTTTCGTGGGCGCTTCTTTCGCGGAGATGGTCTTCCGTTGCCCGAGTTGCACCGCCGAACGTCAGGCTGCGTGCCCGAAGCTCACCGAGACCTGTGCAGAGATAGTGCGCGAACCGGGCTGCGGTTGTTGCCCGGTGTGCGCCCGGCAAGAGGGCGAGTTATGCGGCGTGTACACCCCGAGATGC…
ENSSSAT00000053491	XM_014175745.2	PREDICTED: Salmo salar tyrosine-protein kinase Fes/Fps (LOC106587393), transcript variant X1, mRNA	XP_047288189.1	tyrosine-protein kinase Fes/Fps isoform X1 [Homo sapiens]	fes	2.67696	1.25091	4.73783	2.22909	1.10324	1.01013e-06	0.000583881	GGCAAGGAGTCGACCGGGATGGGTGAGAGGAATGTCCAGTTCGCCAGAAAAGCATGTGTCTACTGTCTACAGTTTGGCTGGGTTCCCACTGCTCTGGGTGCATATCTGATGGGGTTTGGGGAGGACCTGTGGTGTCCCCAGGCCCACGCGGCCCTGATGCGGCTGCAGGACTCAGAGCTGCGTCTGATGGAGGTGATGAAGAAGTGGATGAGCCAGCGGTCCAAGAGCGACCGGGAGTTCTCTGTTCAGCTGCACCAGATGGCTGCCATGGTTGAGAAACTGGAGGGGCCCCAGCCTGGGGGAGGACCGGACTACATCAGCCAGCTCAATCAGTCGTGGGGTGTGCTGGTGGCTCAGACGGAGAGTTTGAGTCGTGTGATGCGGCGGCAGTCTGAGGAC…
ENSSSAT00000147272	XM_014134846.2	PREDICTED: Salmo salar cytosolic sulfotransferase 3-like (LOC106566634), transcript variant X3, mRNA	NP_808220.1	sulfotransferase 1A3 [Homo sapiens]	sult1a3	1.70478	0.832273	3.01826	1.49318	1.09165	1.41997e-07	0.000130817	CAAAAACATTCCCTTCTGGATATTTTCTACACAACACACAGTATGTAAACATCATGTACAAAATGGCGCCGGAAGAAATGGCAGCAGTTTTACGGGCGCCCAACCAATTGTATAATTATGTGGGGGTTTTTCGCTTTATTTGTAACATATTTTGTACATAATGTTTCTGCAATTGTATCTTACAGCAAAAAGAGCTTCTGGATATCAGGACAGTGATCACTCACCTCGGATTAGACAAAGATTTTTTCTTCAACAAGCAAGACGCACAGGACATTCTCCAAACACCCGACAGGGCCAACATCCCCGTTATTTGCAAGAGGAAGCGACGCAGGTACAGAGGACAAAGAGCCGGATGCCTGGTCAAGACCCGGAAAAGATGGAGCTGCCACCTCGACCAAA…
ENSSSAT00000122120	XM_014124421.2	PREDICTED: Salmo salar aminopeptidase N (LOC106560949), mRNA	NP_001368853.1	aminopeptidase N [Homo sapiens]	anpep	1.50304	0.710909	2.6613	1.26091	1.08105	9.89555e-06	0.00285807	GCACTGGTATCAGCTCAGCCCTCTCACTTAGTGCGTGCTGAGACTACTCTAGGACATGGAGAAATCCTGCAAAATCAGCAAGTTCTTTATTCTCTGCGTTGTGCTGGGAGTCCTCTCTGTGGCGACCATTGTTACATTGTGGGCTATTGCACTGACAGATAGCGTAGAGGTCGACGCCCCATGGGACAAGTACCGTCTCCCAGACACCCTGAAGCCTGACCACTACAACCTAACCCTGTGGCCTCGTCTCACCGCTAACGCACAAGGCCTCTACATCTTCACAGGGAAATCCTATGTGGTCTTCCAATGTGTGAAGGAGACAGACCTGATCCTCATACACTCCAACAAGCTGAACTACACCAAGTGGGCTGATGACCATCTGGCTAAACTGTCTGCTCT…
ENSSSAT00000165444	XM_045712615.1	PREDICTED: Salmo salar NACHT, LRR and PYD domains-containing protein 3-like (LOC106598505), mRNA	XP_047289727.1	NLR family CARD domain-containing protein 3 isoform X3 [Homo sapiens]	nlrc3	0.245217	0.126364	0.436957	0.226818	1.04016	1.9729e-05	0.00448106	CAGCGCCGTTGTTGTGGAGACTTGGAAACCACCACTTCCGGCTCTACCAGGAGCTTGAGGTGGTCTGCCACAGCTCTCTGAACATCATGGTCAGTGGTCTTGCTGTTCCATTTCTAGACTGCAGCTCTTAACACCAAAATAAACACAAAAGTCCGTGTTTAAGGAACAAGAGGAAGAAATGGACTTTACAGGTAGAAGACAAAAACATCAGAGCTGAGTGAGCTGTGACTTACATCTAAAATGAGTCTTTCTGGGGAGAGAGAGGAGGAGACCACTGCCTCTAAAATGAGCCTCTCTGGGGAGAGAGAGGAGGAGACCACTGCCTCTAAAATGAGCCTCTCTGGGGAGAGAGAGGAGGAGACCACTGTCTCTAAAATGAGTCTCTCTGGGGAAAGAGAG…
ENSSSAT00000218356	XM_014152476.2	PREDICTED: Salmo salar SOSS complex subunit B2 (LOC106575791), mRNA	NP_001026886.1	SOSS complex subunit B2 isoform 1 [Homo sapiens]	nabp1	0.367826	0.178636	0.658261	0.313636	1.03919	5.65777e-05	0.00874718	GTGGCCAGTTGCAACTTAATTTGGGAGGGCTGGCTCATAGTAATGGCTGGAACGGAATACATGGAATTTCCATGGGTACCATGTGTTTGATAACATTCTATTCACTCCATTCCAGCCATTAATATTAGCGTTCCTCCCCTCAGCAGCCTCCTGTGATATGTATATAACCAGGCCCCATATAACCAGGCACTATATTCTAATAGGCCTAATGAATATGTAGGAATTTACATTCCTTCCTTTTTGGTGTTAGAATTATTTTGAGACCAAGGAAATATCTGATTTTGGCTTGAACTCTCAATATTTGTAATAGATTTGTGCCCTTAAATATTTACTTAGTATTATGTGCAAATTTAATACAGTTGTTTGTAGGATTACATAATTGTTGTAATTTAAATAAAA…
ENSSSAT00000245914	XM_014123491.2	PREDICTED: Salmo salar AP-1 complex subunit mu-2 (LOC106560519), mRNA	NO HIT	-	-	0.47	0.24	0.835217	0.430455	1.02519	1.06483e-07	0.000101971	AGAGACCCAGATGCAGACACAGGAGGCAGATGGTTGGTGTCTTACAATGTTTATTCATCCAAAGGGGAAGGCAAGAGAATGGTCGTGGACAGGCAAACAGGTCAAAACCAGATCAGAGTCCAGGAGGTACAGAGTGGCAGACAGGCTCGTGGTCAAGGCAGGCAGAATGGTCAGGCAGGCGGGTACAAAGTCCAGAAACAGGCAAGGGTGAAGACCGGGAGGACTAGAAGCAGGAGAATGGGAAAACCGCTGATTGACTTGGAAACATACAAGACGAACTGGCACAGAGAAACAGGAAACACAGGGATAAATACACCGGGGAAAACAAACGACACCTGGAGGGTGGTGGAGACAATAACGAGGACAGGTGAAACTGATCAGGGTGTGACACGGGGAGAG…
ENSSSAT00000176311	XM_045724929.1	PREDICTED: Salmo salar amyloid beta (A4) precursor-like protein 2 (aplp2), transcript variant X15, mRNA	NP_001369475.1	amyloid beta precursor like protein 2 isoform 30 precursor [Homo sapiens]	aplp2	2.25652	1.12909	4.03087	2.02955	1.01036	3.44033e-05	0.00630671	CCCCCCCTCTCTCTCTCTCTCTCCTCCCCTCTCTCTCTCTCTCTTTCCCTTTCTCCTCCCCCTCTCTCTCTCTCTCTCTCCTCCCCTCTCTCTCTCTCTCTCCTCCCCCCTCTCTCTCATTAGTGTGCTACATTTCGCTGTCGATCTCTGGGCAAACAAGCGGCGCAGGACGAGCTTCGCTCATCAGAAGAGATTTATATATCATTCCGGGACATTTTTTTCGTCTCCTTGTTGATTTTTTTAGAGGACAATTTGACTGTGATATCGGCGTAGATCAGCTTGGAAGATGGTTCGAGTCTCCGCAATATCGGTCCTTATTTTGTGCATCGTAGTTCCAGGGTTGGCCGGTTATATTGAGGCGCTAGCAGCCAATGCGGGAACAGGTTTTGCCGTGGCGGA…
ENSSSAT00000092694	XM_014207393.2	PREDICTED: Salmo salar 5-hydroxytryptamine (serotonin) receptor 2C, G protein-coupled-like 1 (htr2cl1), transcript variant X2, mRNA	NP_001365853.1	5-hydroxytryptamine receptor 2A isoform 1 [Homo sapiens]	htr2a	1.64565	0.836364	2.92391	1.48273	1.00409	6.20867e-06	0.0020793	GGGTCTGCTGTGCTGCTGAGTCTCGGTCAGTGTGTGACATGCATAACCTACTGGTCGCTGCGGAGGAGAGGAGTGCTTTTACCAGACACCGATTCAATTTCTGCCTATATTCAGTCTAGGTTTGAGACAGGACAGAGGGGAATTTGAGTTGAGTGGAATTCCGAATCAACTAAGGACATGAAGACTAACTGACAAATGACAAGAGGAATGCAACTGAAGAAAGAGGACGTTTAAAATGGCACGGATTGAGATAAAGGATCACCTTGTATGGATGTTGATCTCTCTCATCGGAGGTGAGTAGCGGCGGTTAATGAACAAGGGACACGGAAGAGGAGAGAGATAATGGAGGAGGAAGGGTCGTTGCTATCTGCAACAGGACAAGACCAGAGACCTTTCTAA…
ENSSSAT00000148677	XM_014179186.2	PREDICTED: Salmo salar transcription factor Sox-9-A-like (LOC106589342), mRNA	NP_000337.1	transcription factor SOX-9 [Homo sapiens]	sox9	0.771304	1.63727	1.37087	3.01364	-1.02012	1.49317e-05	0.00382866	ATGAATCTACTCGACCCCTTCCTGAAAATGACAGACGAACAAGACAAATGTCTCTCTGACGCACCGAGCCCGAGCATGTCCGAGGACTCTGCGGGATCCCCGTGCCCTTCCGGCTCTGGCTCAGACACGGAGAACACCAGACCTTCAGAGAACGGTCTGCTGATGGGTCCGGACGGTCCCCTCTTCCCCGTGTGCATCCGCGACGCGGTGTCCCAGGTCCTGAAAGGCTACGACTGGACCTTGGTTCCAATGCCAGTCCGAGTGAACGGATCTAGTAAGAACAAGCCCCACGTCAAGAGACCGATGAACGCGTTTATGGTTTGGGCGCAAGCCGCTCGGAGAAAACTGGCTGATCAGTACCCTCATCTGCATAACGCGGAGCTGAGCAAAACTCTGGGG…
ENSSSAT00000144691	XM_014172007.2	PREDICTED: Salmo salar rab11 family-interacting protein 2 (LOC100195761), transcript variant X1, mRNA	NP_079427.4	rab11 family-interacting protein 1 isoform 1 [Homo sapiens]	rab11fip1	0.146957	0.317727	0.258696	0.580909	-1.03253	3.43131e-05	0.00630671	GGTGAGTCAGTCTCTTGAAGTGAGAACAAAGTCGTTGTGATATCCTAAAACCTGCCAAACTAGTATTTTTGTAAAAGCTTAAAGCTTTGAAAATGTCTTTGGCAGACCAAAGTCAGCAGTGGTATCCCACAAGCGTACAGGTGACCGTTTTCCAAGCCAGGAATTTGAGGATCAAAGGAAAGAATGGAACCAACGATGCCTATGCCATCATGCAGGTGGCCAAAGACAAGTTTTCTACCTCGGTTGCAGAAAAATGTGTCGCACCGGTATGGAAGGAAGAGGCAACGTTTGACCTGCCACTGTTCCACCATGGCAATGCTGAACGCTGCACACTGTATATCATAGTAATGCACAGAGCTCTGGTGGGACTGGACAAGCTCCTGGGACGAGCTGTGATCA…
ENSSSAT00000086194	XM_045696955.1	PREDICTED: Salmo salar liprin-beta-2 (LOC106573224), transcript variant X12, mRNA	NP_003612.3	liprin-beta-2 isoform 1 [Homo sapiens]	ppfibp2	0.233043	0.5	0.413478	0.905909	-1.04688	9.93361e-06	0.00285807	CCCGGAGCGCTCCGTCGGGCAAGGCGCGGAGCATCCTATCCGAAAGGATACCACTGTCCGTGTCAAGGACATTTTTAATCCAAAGTGGTTCAAATAGTATTTTCAAAGGGTGCAGGGGAAGAATTCGCGTTGGAGAGCAAGTCTCCGAAGTCCAGCATATAGACATCAAGCATAGAGGCCGATGCAGTAGTCTGCCGCCATGGCCTCAGATGCAAGTCACATGTTGGAGGCGGCCTTGGAGCAAATGGATGACATCATTGCAGGCTCCAAGGCTGCAGCCGAGTACACCAACGGCCTGTTTGAGCTGGGCTCCCCGGGCAGCGCGGGACCCCTGCAGGTGCTGCAGCTGGTTGAGGACCTGAGGCTGGCCCTGGAGCTGCAGCCCAGAGAGGAGGAGAG…
ENSSSAT00000221184	XM_014144260.2	PREDICTED: Salmo salar tyrosine-protein kinase SRK2-like (LOC106571322), mRNA	XP_047274511.1	tyrosine-protein kinase FRK isoform X1 [Homo sapiens]	frk	0.808261	1.75545	1.44087	3.20727	-1.04712	1.97363e-07	0.000172127	CTCGTTACTTCAAGCCACACCCACCAAACCAGAACAAACGTACCTCTGAACGTTTTGTGGAACCGTGTAGTCCAGTACAAACCGTTCCGTAACGCAGCAAATGTTCAAGCGAACTGAATGCACCTCAAATATGTCGAGAAACCATCAGTCTCCATAACACTGGAACTGACCAATGGCAGTTATCAATGGGCGTTTACTGATATGAGGGAACACCCACATCAAGAAACGCCTGGAATTTCGGTCTGCAATTACACCATATTCACCAGGTGAATGAGACATAAAGGTAACCAGGAAACACTGTGATTCGGTGAGTTGGCCTCGGGCAATAAATCGTTTTATTTTACTGCTAGTCAGTGTGTGTTTCTGTGCACTAAATTGTATTCCAGTCTAAAGACCAGG…
ENSSSAT00000196772	XM_014203941.2	PREDICTED: Salmo salar intercellular adhesion molecule 1 (LOC106607214), mRNA	NP_001069.1	vascular cell adhesion protein 1 isoform a precursor [Homo sapiens]	vcam1	0.566087	1.24455	1.00652	2.28636	-1.05183	7.70774e-06	0.0024482	TACTGGCCGCTCTGACTCTGGTCCTTGTCTCCAGTTCCACGTCTTGTCATCCTGCTACTCTGTCCTGGATTCCCCACTCTACTACTCCCTTGGATTCCCCTACAGACCTGCTTACCCTGTCCCAACCCCTCTCGCTCCAGCCTCAGCACCTGGTTTCCTGCAACCCACCTGAGTTTCCACTGGCCTGCATACCATCTTCCCCGTTTTTCAATAAATACCGTGGTCACTTCATCCCAGTCTCCTCGTCTGAGTCTGCTCTTGGATTCCACTCCGTGTAACTATCTTGTCATTTTCCATCAATCTTTTTAGTTCCCTGACTATAGGCATGTCTTGTGATTGGGCTACACACAATCCACAACTAGGCTATAAAAATAACTATTGATCCTCTTTGGATAAATG…
ENSSSAT00000234539	XM_014201358.2	PREDICTED: Salmo salar C-X-C chemokine receptor type 3-like (LOC106605567), mRNA	NP_001495.1	C-X-C chemokine receptor type 3 isoform 1 [Homo sapiens]	cxcr3	0.106522	0.228636	0.188261	0.412727	-1.05865	2.32263e-06	0.0010721	CTCAGTTCTATCCCACCCAGTAGGTGGCGACAATACACCTTTCGGATGTAGTCTGCCAATAAAATCTTGAAGAAGAAAAAGGCCTGAAGAAAAAAGCCCTGCCATGGACGTTTCCCAGTTGCTTTGAATGTTCAAAATCATAGTGTAAGAACACGCTTAAATCCTCAAAGGATAAGATGATCGAACTTTTGGGCTAGCCACTGCAGTTCATACAAGTCGCATGGCCAGGAATCAGATTTGTATCTGACTTCAAACCACCTATCAAGGTCAAAAGCGATGCATCTCTTCTGGTGGATCACCCACATCTTTCTATCCCTCCCTTCTCTCCTCTCTCTTGTCCAATCCCTCATGTGCGACAAGGAGACACAGTATGCTTGGTAATCCAATGGTGCAGCAACA…
ENSSSAT00000199114	XM_014155332.2	PREDICTED: Salmo salar neutral amino acid transporter A (LOC106577368), mRNA	NO HIT	-	-	1.0087	2.12773	1.79174	3.84045	-1.06067	5.74212e-05	0.00885625	GTAGTGGTTCTGCTGCCACCTAGTGATGGCATGGTGTAGTGGTTCTGCTGCCACCTAGTGGTGGCATGGTGTAGTGGTTCTGCTGCCACCTAGTGATGGCATGGTGTAGTGGTTCTGCTGCCACCTAGTGGTGGCATGGTGTGGCGAAGTGGTTCTGCTGCTACCTAGTGGTGGCATGGTGTAGTGGTTCTGCTGCCACCTTGTGGTGGCGTGGCTCAATGTTTTGAGTTCTGTCATGAGAATGGAGCAAGCACGTGAAAGTACAGCGTTTTCATTTAATTTGTTCCTATATGGGCCAATGTGGCCTAGTTTATCTGGTCAAATTGATTTCTTATTTCTTTGTAATGAATCACTATTGCTGTTTGCTAGAAATGATTTACTCTGATTTATGGGGGAAAT…
ENSSSAT00000253877	XM_045716004.1	PREDICTED: Salmo salar NLR family CARD domain-containing protein 3-like (LOC123741795), partial mRNA	XP_047289727.1	NLR family CARD domain-containing protein 3 isoform X3 [Homo sapiens]	nlrc3	0.0478261	0.0990909	0.0852174	0.179545	-1.06322	3.21886e-05	0.00612835	CCTCCTATAACACTTCCCACCAGCCTTTCCTCTGAAATGTCTCTGTTCTGTTAAAAGAGAAGTTGAGAATACCACATGTTGTTTCTGTTGTATCTAAATGTATCTACATTAAACCACATGTTTTGTTCTTAAGACTGATGGGGAAGTGGGGTGTAAAGGATTTTGCAACACTACTGTAGTTAGCGCAACCTTGTGACTAAGTTAACATCCTGTTTGCAATACTTGGGGGGATTTCAATGTTATCTTTCAGCCTTCCCGAAACCAAAGACAAACTCTGTACAGGATCTGAACTGTATAACCTTTTGCATGAGAACTTTCCTGCAATGTAGGGAATTTAAAACTTGTAGTGTATTTGAGATTAATATAAAAAGGATTTTGAAGTTTGTCATATAGACTACT…
ENSSSAT00000007282	XM_045710798.1	PREDICTED: Salmo salar uncharacterized LOC123731543 (LOC123731543), mRNA	XP_054185113.1	group 10 secretory phospholipase A2 isoform X1 [Homo sapiens]	pla2g10	0.46913	1.00773	0.834348	1.82591	-1.07885	1.09599e-05	0.00307074	GGGATCAAAACTGAATGATGGTCGCCACTGCTCCCGCAACCCCATTTTCATATCAGGCGACCGCACATGGAGTCGCGACCCCTAGTTTGGGAAACGCGGTCCTAAACTGACGCGTTCTAGAACAGTAGACCATTACTAGGCGCGTGGTTTGCATGGAGATGTCTGCTTTATACTTCGCTTTGCTGCTGTTATCGGAGCATGTTATCGACGGGATAACCAGATCTTATGAAGGGACTGAGTTAGCGACAACACCGACCGTCACCTCACCGTTACCAGAGCGGTGGCGGCGGCGGGACAAGCGCGGCTTGTTGGACTTGGCGGGCGTCGTTAAATGCAGCACTGGGAGGTCGGCGGTGGCTTACATCATGTATGGATGTTACTGCGGGCTGGGAGGCCAGG…
ENSSSAT00000069710	XM_014154819.2	PREDICTED: Salmo salar transmembrane protease serine 9 (LOC106577095), mRNA	NP_892018.1	transmembrane protease serine 9 isoform 1 [Homo sapiens]	tmprss9	4.4813	9.88182	7.99174	18.0759	-1.07896	3.66831e-07	0.000264452	GAATGACCTAAGCACAAACAAATATCACAGTTAATCAGTTTGGCCATACCTGTCTGATGAGTGTCCTCAGGATAGCCAATGTAGACCAATGTAGACCAACAAGGAAATGAAGTTGAGTGATTAGAAGAACAAAAGAAGAGGGAGTACTGTGTGGGGGTGTCATAAGGAAGGGGTGTAAGCAATGAAGGATAGCATGAGGGATATTTAAAGAGCAAAAACATGGGCTTTGCTCATAACAACACTTAAGAAATGTCTGTGAAGAAATGGGTATGTTTATTGACGGTGGCAAGTCTCCTAATTCAAGAATCATATTGTCAACTTGATGTGTGTGGGACCACTTCATTCAACAACAAAATAGTGGGGGGTGAGGATGCCCCTGCAGGAAGCTGGCCCTGGCAG…
ENSSSAT00000214636	XM_045724663.1	PREDICTED: Salmo salar protein Aster-B (LOC106612972), transcript variant X11, mRNA	XP_047283287.1	protein Aster-B isoform X17 [Homo sapiens]	gramd1b	0.0443478	0.0959091	0.08	0.174091	-1.08514	3.46901e-05	0.00634117	CCCTGCATGTGCTAGATCTGTGGCTTTGTCCCTGCTGACTGAGGTGTCTGAATACGCTTTTCATTTGGAAAGGCGAGTCGGGAATACAGTTGCAAGTCATGGAATGTCATTGTTTGTTTTTACTGGAGAAACAACATCAGTCACAATATGGGAAACAAACAGGGTTTTGTTAGTGGACAGCAGGCTGCTGCGATTCGTCTGTTAGCTACTCTGTTTGGTCAAGTTTGAAGATCTGTGTGCAGTCACTTCATTCTGAAGGGTCTCTTTAGACTGTTACACCTGTGGAGACAATTGCCAGGTCTGAGTAACACTGTTTATATGGCACCAGCCCAAAAGGCCAAGCAGAGGAATTGGAAGAAACTGATATGGAGACCACAAAGCTGGAGAACAACTGGCTAT…
ENSSSAT00000118171	XM_014134894.2	PREDICTED: Salmo salar small integral membrane protein 4 (LOC106566657), mRNA	NP_001118239.1	ubiquinol-cytochrome-c reductase complex assembly factor 5 [Homo sapiens]	uqcc5	3.67391	7.96864	6.51391	14.2523	-1.09631	1.66521e-08	1.94258e-05	GTCTTCAAAACGGAAACACCCCCAACGGTTGCCATTTTACTTTGGCCAACGCTTGACTGGAATTGTAGCTGTCAAAGCAATATTCCAAAGAGTGCACTTCCCGTTAATTGCTGTATGAAGAAAGTGTGGCTCTGCTTGTATTTGATTGAAGTTATCGGCGCTGCTGAGTGGTGCAAGGGAGCAGCGGTTCGCACAACAAAAAGCATCGTGGTAAAGGACAAAGTCGCCATGAATGGTATGCAATAAAGTAAGTAACATAAGAGATCATTAACGGCATTTTACTTAGTCGGCATGCTACCTTGCTTGCTACTTAAGTAATTGAAAATACTGTGAGTGTTAACACGAGGAACAGAAGAGAATGTTTCAGAGGAAGAGTCAAAATATCAAGTACTTCCTGAG…
ENSSSAT00000138258	XM_014141770.2	PREDICTED: Salmo salar poliovirus receptor-like (LOC106569973), transcript variant X3, mRNA	NP_001129240.1	poliovirus receptor isoform beta precursor [Homo sapiens]	pvr	0.223478	0.493636	0.397391	0.907727	-1.09873	3.82377e-06	0.00149596	GGTAGACCTACCTGTACGCGCTCCGTCCGCCCCACACTGGGAGGGGTTTTCAATGCTGTTGTGCGACTGTCAAGAGTCACTGTAATTTGAAATCGAGGAAATAAGACGTCGGACTGAAGAGCGAACGGTCCGTACCCATAACTTACCGACTCCCGGTCTGTTTTGCGGTTTATTCCTATTCGATTTTTCCCCCCCGGAGAAATCAGTCAAGGAATATTCATTGCGTTCTGGTGTGGATTTCATGTTCACCCCGTCTTGTTAGAATGGCGAGAGACTGCGCGAAACATTGCCCCGTATCACCAATGAAAAACAGTTTGTTGGTGATAGCAGCGATCCTTCTGATTATACAAGCTGCTTCGTGTCAGCGGGTGAGGGTGGAGACGGAGGTGGAGGCGTACC…
ENSSSAT00000198383	XM_014175203.2	PREDICTED: Salmo salar adhesion G-protein coupled receptor G5-like (LOC106587146), transcript variant X1, mRNA	NP_001295289.1	adhesion G protein-coupled receptor G3 isoform 2 [Homo sapiens]	adgrg3	0.162174	0.371364	0.29	0.679545	-1.10703	1.72438e-06	0.000851059	GGGAGAAAGGGTGTGATGAGTGTAACAAAAGTATCTCGGAGCACAAGGCACCTGCTGTATTTGAGCCATAGCTGTGGGTGTGCAAGTGTATGAGGGAAATCTACCTGATACTGTCTGAGGTGATACGGGATGTTTTAAGCTTTAAGCTTCAGAGCATTAACGACTGAATGTAACCTCCTACAAATGACATGATGTTCAAAGAAAGGTTTGAGGAAGTGTAGCTTCCTTCAACACCAAGTTCACATCTTTTTTATACCTTTTTAGAAATGACAGACAATATTTTCAAAAGCGGGTAAAAGCAAAGCACATTTGTGTTTTGATATGTTTTTAATGAAAGGTTGAAGGTGAAAACCAGAATTGCAGGATGTTGGAGTCCAGACAGAGGCTGCCAAACCTATA…
ENSSSAT00000235708	XM_045719806.1	PREDICTED: Salmo salar deleted in malignant brain tumors 1 protein-like (LOC106606352), transcript variant X2, mRNA	NP_001307573.1	deleted in malignant brain tumors 1 protein isoform d precursor [Homo sapiens]	dmbt1	0.823043	1.86909	1.46043	3.37455	-1.12086	1.47572e-05	0.00381788	ATGCCGTCCTCAGGGGCTCCGCTGCTGTTCCTGTTCATACAGGTCACCACTGGTCATAGCTCAGGTAACAGCTCCAATAGTCAAATCAGATTGGTCAACTGTCCTAACTCCTGCTCAGGGAGAGTGGAGGTCTACCACAGTGGTCACTGGGGGACGGTGTGTGATGATTCGTGGGACGTGAGTGACGCCCAGGTGGTTTGTAGACAGCTGGGCTGTGGAAGAGCTCTGTCTGCACCACACCAAGCCCAATTCGGACAGGGGAACGGGACAATATGGATGGATGATGTTGGATGTACAGGCAGCGAGTCTAATCTCACAAGGTGCAGTCACAAAGGGTTTGGGAGACACAACTGTGGACATCAAGAAGACGCTGGTGTCATCTGCTCAGGTAGGAATTCA…
ENSSSAT00000244258	XM_014177435.2	PREDICTED: Salmo salar caspase recruitment domain family, member 14 (card14), mRNA	XP_054189184.1	caspase recruitment domain-containing protein 14 isoform X1 [Homo sapiens]	card14	1.63609	3.58227	2.92478	6.605	-1.14004	3.89382e-05	0.0067743	ACCGACTCCATATTAATGCCCAAGATTTTGGAATGAGATGTTCAACGAGCAGGTGTCCACATACCTTTGGTCATGTATTGTAAGTCCAACCACAGCCTTTTAATATTCAATTGCCCTAGGAATGTTACCAGGAAATAGATTAATATGTCTTTGTTCATTGTCTCAAATAACCCGGATTATTTATTTTTTGATTGGTTGATTAGTAACTTTGTATGTTTAGTCAGTTTAGTTGCCCTGCTCGCCCTTGCACTGTCATTGGCGGGAGGAGCGCTGCTCGCACAAGTAGGGTCGTTCATGGTGATAATACGTATATAGGCTACACCGGCGACTTCCAAGAAAAGGTTTTCCCACACACACACACCATTGCATGCATAGACGCCTACACCAGCTGGGAGTGGA…
ENSSSAT00000094203	XM_014175223.2	PREDICTED: Salmo salar Pleckstrin homology domain-containing family F member 1 (pkhf1), transcript variant X1, mRNA	XP_011525611.1	pleckstrin homology domain-containing family F member 1 isoform X2 [Homo sapiens]	plekhf1	0.251304	0.595909	0.443913	1.08864	-1.14714	9.03391e-06	0.00268557	TTGTTTTGGAACTCCCCATGCAGTGCGACTCAACAGGAAATGTGAGTTTCACATATAAAGGACCTCTCGTGGCAACTCACTCTTCATTACAGAAGCTACTACTTGACACTGACAAAACCTGCTGTATGGTGGTCAAACGGGAACTAAGCGATTTACTACTGAGACAGACTGCTGCAGCGTAAAAAAATAAATAATCGCAAAACAGAGAGTAAAAGTGTTGTAATCCAGCTCATCATGGTGGACCAGCTGGCTTTCACGCAAGAGAACAGAGAGCGGATCCAGGCAGTGGAGAACTCCTTTGGCCCCTCTGGGAAGTCCCTGTTCAGACCTGGCCGGGTCTTGATAGGCGAGGGGCGGCTGATGAAGCTGTGTCGACGCCGCCCACAGCCCAAAGTATTT…
ENSSSAT00000140853	NM_001139941.1	Salmo salar Angiopoietin-related protein 4 (angl4), mRNA	NP_647475.1	angiopoietin-related protein 4 isoform a precursor [Homo sapiens]	angptl4	0.874348	1.92636	1.55913	3.50182	-1.14908	3.34036e-05	0.00619773	AACAAACAAAGGAAAGCAGGCAACAATGAAGACAACACTAGCAACCCTGACTCTGTGCCTGGTCATTCTGATGGCCACCGGCAACCCCTTCGAGAGGAGAGGAGGCTCGGCCACCAGCAGGAAGGAGAAGAGGATGCAGTATGCAGCGTGGGACGACGTGAATGTGATCGCCCATGGCCTGCTCCAGCTAGGCCAAGGCCTCAAGGAGCATGTGGACAAAACCAAGGGCCAGATGAGGGACATCACTGCCAAGCTGAAGGTCTTCAACGGCACTGCAGCGGACCTGGGCAAGGAGAGCCAGAGGCTGCAGGCGGAGGGCGAGGTGTTGAAGGCCAAGGCCCGGGGGCTGGAGGACATGGAGGTCCAGGTGCTCAACGAGACGGCCGAGCTGAGGGAGAA…
ENSSSAT00000135979	XM_014137600.2	PREDICTED: Salmo salar transgelin-2 (LOC106567831), transcript variant X2, mRNA	NP_003177.2	transgelin [Homo sapiens]	tagln	1.68043	3.96409	2.97478	7.21636	-1.15746	2.07919e-05	0.00461601	TAATTTCAGAGAGCGTGTTTGTTCTTTTTAAGCTGGCACTCCCTGAGAGCAGACTCTGTACTCTGTTGTAAAGGGGAAGAGAGGAACACTTTCACACCAGCTCACAGAAACACAGGTCCGAAGCCACCTGAACTCATCTCAACAACTACAGCTGCTCCCAACTAAACACTGAACAGCAATGGCAAACAAAGGTCCCTCCTACGGTCTGAGCCGTGAGGTACAGAGTAAGATTGATAAAAAGTATGACCAGGATTTGGAAGAGAGGTTGACTGAGTGGATCATTGCCCAGTGTGACGCTGGAGTGGGCCAACCCGAGGCAGGCAAGACCGGCTGGCAGAACTGGCTCAAGGACGGATGTGTGCTGTGTGAACTGATCAACAGCCTGTCCAGTGGGAACAA…
ENSSSAT00000118444	XM_014179554.2	PREDICTED: Salmo salar glucagon-like peptide 2 receptor (LOC106589495), mRNA	NP_004237.1	glucagon-like peptide 2 receptor [Homo sapiens]	glp2r	0.368696	0.862727	0.654783	1.58318	-1.16648	4.80817e-07	0.000321351	CACTGCACACCTTACGATGTGACTGTTTGTGTGTGTGTTTGTGTGTGTGTGTGTTTGTGTGTGTGTGTGAGTATATACTTTCTGCTTGTGTGTGCGTTCCCCTCCTGGACTATAAAGTCACTCCAGTAAAACAGCTCTCCCTTGTCTTATCTTGATTGGCTGGGACAAGGCCGGGCGGAGAAAAAGGGGAGGCAGACTGATGGGTGAGGATTCACAGACACTTTCAGTCGCGTTCAGGACATCATGGAGGACAGACAACAGAACCCTTGAGAATGAGCCTGAGACGAAGACAACTTAACCAAACACACAGCGACAGGCAGACGAGCCAAAAACAACTTTACCAAATACTAAGAAGACAATGATGACTTTGCTAATACACGTCAACTAGGTGAGGGACAA…
ENSSSAT00000002281	XM_014178283.2	PREDICTED: Salmo salar girdin-like (LOC106588822), transcript variant X1, mRNA	NP_060554.3	girdin isoform 2 [Homo sapiens]	ccdc88a	0.0434783	0.105	0.0765217	0.19	-1.17044	1.11099e-06	0.000614504	CAACAGATTAAGGTCAAAGATATTTTAGACAGCTCTATTAGCACGTTTTGCTCCTGCGGATTAGCACCCACTCGGGATTATTTGATATGGGTGGTGGCAGCAGGGATGTGCGATGGTTTGACTGAGGTTAGTGTGTTATCAGTCTCGTTTTGTCATGACAAAGATACGGACCGGTGCAAAGATACAATGTATTCAGAGTGAGAGATCATTGCAACTTTTTTGCACTTAGTGTAGGTAGCTACTTTCCCGGCACTGCGTCACTCGTAGGTTGAGTGTCCGCAACAGAACTTCAAACTGTAGCGAGTGGATAGTGATACGCGCGTGCATGTGTTTTTGTACGGGAAAGAGAGTCAGGAGTGGGGAGAAAGAGGGACGTAACGTTAGATGTGTGCCACCTGA…
ENSSSAT00000252278	XM_045712709.1	PREDICTED: Salmo salar small integral membrane protein 14-like (LOC106599908), transcript variant X4, mRNA	XP_047305699.1	small integral membrane protein 14 isoform X1 [Homo sapiens]	smim14	0.498696	1.16409	0.883913	2.10591	-1.19307	2.86473e-05	0.00572077	CTCGCGTGATGTCCGTGACGTGGCTGTCTCGTACTGTATCAAAACACAGACAGGCAGAGCTCGGGGTCTTATCATCACTTCTCCGTTTTCTAACTAAAAAACGACCATTTCTATTGGACAGATTCCGATGATATGAGTTTGGCCAGCGGTGGCTTTCTGATACCGTTGTCTACCGCCGGGAACGATAACAACAAGAGACATACATTCCCTGGACTCTGAAGCTGCGTGTGGATCAGTGTTCAGGTGATCGTAATGGCGGAGGGAGGCTTTGACCCCTGTGAGTGCATCTGCCCCCAGGAGAACGCCATGAGACGACTCATCAACCTGCTACGTCAGTCTCAGTCCTACTGTACAGACACAGAGTGCCCTCAGGACACGCCAGGACCCAGTGGCTCAGTA…
ENSSSAT00000175796	XM_014131843.2	PREDICTED: Salmo salar E74-like factor 3 (ets domain transcription factor, epithelial-specific) (elf3), mRNA	NP_004424.3	ETS-related transcription factor Elf-3 [Homo sapiens]	elf3	1.11304	2.70409	1.99087	4.99	-1.1984	6.30086e-06	0.0020793	TGGTTTTTCACTGATCTCTGGAAGAGAGGGAGAGGGAGGGGGAGAGAAGAGAGAGGGGTGTGTGACCCATGCCATGGCTTAATGGTACCATGGAATTCCCCCCCAGTTTACCCTGACCTGGCCCCTCCCACCTGTCTTACTTGGCTATAAAGCCTTACACAGGTAAATCTAGCAACAGGTACATCTTTTACTCTATAGAAAGAGAGCTAAAGGGAGAGAGAGAGAAGAAATAGAGTTAAGATTAACCGTGTACTGACAAGCTCTCGGAGTGAATCACAAACACCGGACTCTAAATCAAACTGTGGAGTATTATCATCGTTACCTGTTCATCGCTACCTGTCGGTCGCCTCAGAATCAGATAGCCCATGTCGTCTGCCAGTGAGCTGTGTAGGATCCTGA…
ENSSSAT00000145076	XM_014132986.2	PREDICTED: Salmo salar cadherin, EGF LAG seven-pass G-type receptor 2 (celsr2), transcript variant X3, mRNA	NP_001399.1	cadherin EGF LAG seven-pass G-type receptor 2 precursor [Homo sapiens]	celsr2	0.0234783	0.0568182	0.0417391	0.103636	-1.21397	8.22195e-06	0.00250019	TGTGAAGGCATAAGGAAAACGTTTTTGCATTATAGAAACTATAACTTTAACTGCAAAACAGAAACAAAGGGGACTAGAGGCCAGTCATCTCTTTACAGCCCAGTGTGGCCCCTGTGAGAACGTCCCCCTCCACCCCATCTCTTTCTATATCTCTCTCTCTCTTTCTAACACACTGAAACAGGTTTATGATAATGAGAAGCCTCAAGGCGCAGGAGTAGTTGGAGCCATTTTAATCATTCACGCGGATGGAGTGGTGGTGTCGGCTTGTTTGCATGGTGAGAAGCTTTGGCAAGCAAGGTGACTGCGGTTTCTCTCAATTCAATTGGATTAGCTACTGTATAGTAGTGAAAGCATGGATACGCGGCAACAAAAGGGAACGACTAGACTGAAAGTTTAAGG…
ENSSSAT00000086613	XM_014148737.2	PREDICTED: Salmo salar tight junction protein ZO-3 (LOC106573580), transcript variant X2, mRNA	NP_001254489.1	tight junction protein ZO-3 isoform 1 [Homo sapiens]	tjp3	0.0547826	0.126818	0.0986957	0.231818	-1.22808	2.3303e-05	0.0050097	GGAAGAATGAAATTGAAAAAAAGGACGGGTGTCCTACTTCCTGTATGTGACGAACAAGCGTGATGACGTTATGAAACTCACCTGAACGCTGTACCGCCAAATAGGGACATCCCTTCTCTGTGTTCTTCAGGTTGGTTTTTCAAGGATTTTATTTAGTTCATTCAAATCGGCTGATAGCTTCAAGTGTTTGGAGACAAATTATTATTGTGAGTTGGACGCCTTTACGCGAGTTGCTGGGACTTGTCTGAGACGTTTTACAGACACCGGAGATGGAGGAATTAACGATATTTGAGCAGCATACTATAACACTCGGCAAAGATTCCAAGATGGGGTTTGGCTTTGCGATATCAGGAGGCAGAGACCAGCCGAACCCGGACTCTGGGGACACAGCCGTGATAG…
ENSSSAT00000166419	XM_014127677.2	PREDICTED: Salmo salar transmembrane protein 30B (tmem30b), transcript variant X2, mRNA	NP_001017970.1	cell cycle control protein 50B [Homo sapiens]	tmem30b	0.036087	0.0922727	0.0634783	0.169545	-1.2494	2.98246e-05	0.00586941	CTGTATTTTATACCATCTATTGCACCTCGGCCATCGCTCATCCATATGTTCATATTCTCATTCACACCTTTTTAGATTTGTGTGTATTAGGCCGTTGGGGAATTGTTAGATTACTTGTTAGATATTACTGCACTGTCGGAACTAAAAACACAAGCATTTCGCTACACTCGCATTAACATCTGCTAACCATGTGTATGTGACCAATACAATTTGATTTGATTTGAAATGACGTCACTGTGAGGAACACCATTGGCCGGAAGAGAAAGGAAAAGGGAAGGAACAGTCAGTCAGGTAAAGGTGTTACTGGTAGGCAGCGCCCTGTTTATTGTCTATTTACTTTACGCTGCCTATTTTGGATATCCCTCTAACGAATCTGGAAATAAAGATAAAGAGTTTCTT…
ENSSSAT00000086240	XM_014132778.2	PREDICTED: Salmo salar peptidyl-prolyl cis-trans isomerase FKBP11 (LOC106565535), mRNA	NP_057678.1	peptidyl-prolyl cis-trans isomerase FKBP11 isoform 1 precursor [Homo sapiens]	fkbp11	4.53217	11.0318	8.03913	20.1323	-1.24944	2.26799e-06	0.00106217	AAGGCGGGCTCTTCGCAGTCACTTCGGCTATACAGGTCCGCGGGTCGACTGCATCGTTATCACCATATTATAACAACACATCAGCCTTAACTGGCGTCTAGCCTATATATACACACAGTACCTCCGAATCTCTATTCGACCGATTGTCTGTGGTGGTCAGTCGTTGGTGCTTGCTGTTCTACGGCTTCACGGAAGTTAGTTGGATAGTTTTCCAAAAGTTCGGATTTAAAATGAAAGCCAAGACTGGGGTCATCCTAGTCTTGCTAGCTGCTTTCGTTTATGTTGCAGCACAGGAAGGCGAATCCGAGCAAAATGTTGTGGAAGAGTTATTGGTGGAAACCTTGGTGAAACCCGAAACTTGCTCTATAACGTCAGAAATGGGAGACACGCTACAAATCC…
ENSSSAT00000117545	XM_014193272.2	PREDICTED: Salmo salar caspase recruitment domain-containing protein 10-like (LOC106601230), mRNA	NP_055365.2	caspase recruitment domain-containing protein 10 [Homo sapiens]	card10	0.295217	0.736818	0.525652	1.36182	-1.24982	8.01855e-06	0.00249747	CAGCTTCTCAACGCAATAGCATAGCCATAGTGGAATAGTAGTTTACGTTTCTATGGACTCATTCATCCTTTTATGATTGATCAAAACGAAAAGTGGAATATCTGTCTGAGGAGTTTGCTTACAACACGATCAATCCTTGACAATGAGTGGCATCACAGTATGGGTGAAGGATTATGACACTGGACAGGAAGAGGGGCGGCCGGTGTCCCCGTTCTCTGAGGAGTGTTGTGAGGAGCTGTGGGCCCGGGTGGAGGGGGTGAGGCACAAGCTGACCCGCATCCTGAACCCAGCCAAGCTCACCCCCTACCTGAGGCAGTGCAAGGTCATCGACGAGCAGGATGAGGATGAGGTCCTCAACTCCACCCAGTACCCACTACGTATCAGCAAGGCTGGACGTTT…
ENSSSAT00000230415	XM_014149198.2	PREDICTED: Salmo salar ceramide synthase 1-like (LOC106573829), transcript variant X1, mRNA	NP_067090.1	ceramide synthase 1 isoform 1 [Homo sapiens]	cers1	0.0969565	0.248636	0.172174	0.454091	-1.2916	2.81245e-07	0.000217409	GGCACATTAGGTAGCCAGATAATACTTGCTGGATTTTTTTCTTGTAATTTAAAGGTGATTTTACAGCTATATCTAATCTCAGAAAGATTCAACTAGCTAGTTTGGTAGCTGTTGTAAATGCTGGTCTATCCAGTAGTGTGCATTCAATTTAGCTAATCGTAGACGGCTGACAAGCTAGCTAAAATGATGAGGTAGTATGCGTAAAATAATGCCCAACATTCTGAACAATGTTTACTGGATCATAGAATATATGTAATATTACAATATAGATAGCTAATTACGTTGGCTATTAAATATATCGACCTGGCTATTACCTTTGGTTTTTATGGGCCTATATTCCAATCTGATATATGCGAAATGGGCCCACGTCTTAAATTAGAAAACAAAGAATTAGGCAGG…
ENSSSAT00000097065	NM_001165280.1	Salmo salar Claudin-like protein ZF4A22 (cldx), mRNA	NP_001298.3	claudin-7 isoform 1 precursor [Homo sapiens]	cldn7	1.57696	4.15	2.80304	7.64955	-1.3188	4.97458e-07	0.000329046	TTTGCAGAAAGCAGCCGCTACTTTCTAAAACAATTTGACAAAAGAGAGCTCTTTTTGAAGACATTCATTGTGTGAACGCGTGAAGGGCTACTTTTCTCAACCAGGTGGACAGTAATTTCCTCTTCGTGCCAATTAAACTATTTGTTGCCTTTATTCTACTACAAAGATTTTTCAAGGTCAGTGACATTCCTAAAACTCAGTTTGATTCAAGGAGTTGAAAATGGCCAACTCGGGACTCCAGATTTTGGGGTTTGCCCTGTCGCTACTGGGTCTGATCGGGTTAATTGTCGGCACAATCCTTCCCCAGTGGAAAATGTCCGCCTATGTCGGGGACAACATCATCACAGCGGTGTCTATGTACCAGGGATTATGGATGTCTTGTGCATTTCAGAGCACCGG…
ENSSSAT00000190648	XM_014146805.2	PREDICTED: Salmo salar Ras association domain family member 6 (rassf6), transcript variant X1, mRNA	XP_047305665.1	ras association domain-containing protein 6 isoform X2 [Homo sapiens]	rassf6	0.798696	2.08864	1.41348	3.8	-1.32059	4.16983e-05	0.0069854	ACTGAGAGGACTGTTACTGAGGGGACTGTTACTGAGAGGACTGTTACTGAGGGGACTGTTACTGAGGGGACTGTTACTGAGGGGACTGTTACTGAGGGGACTGTTACTGAGAGGACTGTTACTGCCATAACCCTCTGGGGAAACATGTGATCTGAGGTGGTTGAGTGGTAAGGTGTTGTTACCGGAGGTAAAGGTGTGTTAATTCATACACACTCTACCCTGTGGTGTGCCACACACACACACACACACACACACACACACACACACACACACACACACACACACACACACACACACACACACACACACACACACACACACACACACACAGCCACCTCCCTCTCTCCCTCACTGTATGCCTCTACGTGTTCTGTAATGATTAACCCCTTTTCTGCATTC…
ENSSSAT00000147953	XM_014160797.2	PREDICTED: Salmo salar galactose-3-O-sulfotransferase 1a (gal3st1a), transcript variant X2, mRNA	XP_016884586.1	galactosylceramide sulfotransferase isoform X2 [Homo sapiens]	gal3st1	0.773043	2.04182	1.37739	3.74864	-1.32182	4.97857e-08	5.07032e-05	CTCTCTCTCCATCTCTTTCTCTCTCTATGTGCCTCTCTCTTTCACACACTGACAAGTGCAAGTTCCCTGACAGGGAGCCTGATCACTTTGAGAGTTGAAAGTGGAGGAGGAGGGTGCCAGAGACATCAGGTTTGCATAATATACAGAGAGAGAGAGAGAGATCACCTGCCAGGTGAATGGGCTTCGGAGCGTTGGGCTGTCATATGTAATAAGGAAAGTACTGGACCATGTGGTGGGGTTGTGACAGCATGTGTGACCCAACGGGAGCAGGAAAAAGGCACCAGTGGACCGGACAGCTCTTCTTATACTCACTGCTATACACTCTGAGGAGAAACAACCGTCCTAGGTTTCAACTTCAGTGGCATTTTTAATCTAACTGCAGTTGCTGGATTTATGCAC…
ENSSSAT00000155025	XM_014131843.2	PREDICTED: Salmo salar E74-like factor 3 (ets domain transcription factor, epithelial-specific) (elf3), mRNA	NP_004424.3	ETS-related transcription factor Elf-3 [Homo sapiens]	elf3	1.30043	3.43727	2.31826	6.30636	-1.325	3.56427e-07	0.000262859	CTTGAGCTTCATCATGGAGAGAAGGAGTGAGGGAGGCGGGAGGCACTACGTGGAGTGTGTGAGTGTGTCGGGGGGTGGCATAGCGGGAGGGCAGGTTTGTTTGGTTTTTCACTGATCTCTGGAAGAGAGGGAGAGGGAGGGGGAGAGAAGAGAGAGGGGTGTGTGACCCATGCCATGGCTTAATGGTACCATGGAATTCCCCCCCAGTTTACCCTGACCTGGCCCCTCCCACCTGTCTTACTTGGCTATAAAGCCTTACACAGGTAAATCTAGCAACAGGTACATCTTTTACTCTATAGAAAGAGAGCTAAAGGGAGAGAGAGAGAAGAAATAGAGTTAAGATTAACCGTGTACTGACAAGCTCTCGGAGTGAATCACAAACACCGGACTCTAAATCAA…
ENSSSAT00000031465	XM_014208428.2	PREDICTED: Salmo salar sodium-coupled neutral amino acid transporter 2 (LOC106609517), transcript variant X2, mRNA	XP_047284975.1	sodium-coupled neutral amino acid symporter 2 isoform X1 [Homo sapiens]	slc38a2	0.789565	1.92727	1.40783	3.49727	-1.3259	4.41451e-05	0.00731627	CTGCAGTTTGAGTGGTATGTGAACGGGGACTATCTTGTGATCTTGGTGTCAGTTATCATCATCCTGCCACTCTCACTTCTCAGGAACCTCGGTTACCTTGGTTACACAAGTGGTTTCTCCCTGCTTTGCATGGTGTTCTTCCTGATTGTGGTGATCTATAAGAAGTTCCAGATCCCGTGCCCTTACATCCCTGACATGGACGTGATACTGAACGAGACGGTTAGCAAGGTCCTGAACAACACGGTGGGTTTCCTCAACACCACCACCGCCGTCGTCTACAACGAGGACGTCTGCACACCCAAATACTTTGTCTTCAACTCTCAGACTGTGTATGCTGTTCCTATCCTGACGTTCGCCTTCGTCTGCCACCCCGCCGTCCTGCCCATGTACGAGGAGCTT…
ENSSSAT00000214346	XM_014197272.2	PREDICTED: Salmo salar polyubiquitin-C (LOC106603500), mRNA	NP_066289.3	polyubiquitin-C [Homo sapiens]	ubc	1.58348	4.03682	2.81304	7.16182	-1.33382	1.84994e-06	0.000906063	CAGACTTACTGGAGGGGGTTCTTGATGTGGGTGGTTCTAGCAATTTCTAGAGACATCTCAGCACACATTAAATAAATGTAACTCCGCCGAGAGTAATTGTTTTAAAATCATATTTTCTTAATCGATAATTCGTGTATGTGTTATATGTGTATTTATTCGAATGAATTACATTTATATTGTAAGTTTAAGGTTAAAGCACGGACTATATTTTCAATCGCGGATGGATATTGTCACATGACGCTTTTCCACGTCGCAATGTTTTCTTGGTATAAATACAGTGTCCGCGCCCTTCGTGAATCATATTGAACGCAGAATAAGAAGAGTTTCTAAGAAGACGTGTTTGTGAAATTTACTTCGAGGTTATCGTGTAAAGATGCAGATCTTCGTGAAGACCCTCAC…
ENSSSAT00000011466	XM_014129213.2	PREDICTED: Salmo salar anoctamin-9 (LOC106563532), transcript variant X1, mRNA	NP_001012302.2	anoctamin-9 isoform 1 [Homo sapiens]	ano9	0.0382609	0.1	0.0682609	0.181364	-1.33421	7.86569e-06	0.00246181	TCAATCGTTTCTTTGTCACTTATGAATCTTTGTTCCTGTATTTTCCGTGACTGATGTGAAGCCAATAGTGTTTAATTTGTGATGAATCTAGAAGTTATTCAACGTGTTATTATATTACAGTATTTGAAGAATGTCCTTATGAGAGTCATAGACATTGCATTTAATTAGTTGATATGAACGTAGCATTCGTTGGTTTCACAGATCATTTGCATGCACTTTCATGGGTAGAGAAATACAGAGACTAAGTTTTGGTCACTAACTGTAGACCTATTAAACGTTTGCGACTGTCCTATTATGACCAGATGGCCGCATTGCTAATCCAGTAGAAGCACTCAATATCAGCGCCTCACCTTTTGAGAAGCAGTGACGCTACTTACCTGAAAGCGATTGACTCAGAAA…
ENSSSAT00000093671	NM_001141036.1	Salmo salar annexin A5b (anxa5b), mRNA	NP_001145.1	annexin A5 [Homo sapiens]	anxa5	0.599565	1.57045	1.04957	2.81409	-1.34124	2.3346e-05	0.0050097	AAAGAAATATCTTTCTTCAAATCAAACCAACTACCAACTATCTTATCAGAATGGCTGGTCGAGGCAGTGTGAGAGCCAGTGGAAACTTCAACGCCAACCAAGATGCAGAGACGCTCTACAAGGCCATGAAGGGACTGGGAACCGATGAGGATTCCATCATGAAGTTGTTGACGTCTCGTAGCAACAGCCAGAGACAGCAGATCAAAGCTGCATACAAGACCCTGCATGGCAAGGACCTGGTAGGTGATCTGCAGGGGGAACTGGGGGGAAAGTTTGAGACTCTGGTGGTGGCTCTGATGACTCCGCCCATCCTCTACGATGCGACAACGCTACGGAACGCCATCAAGGGGGCGGGGACCGATGAGAAGGTGCTGATTGAGATCCTGTCTTCTAGAACGG…
ENSSSAT00000220817	XM_014160925.2	PREDICTED: Salmo salar mitogen-activated protein kinase 4-like (LOC106580168), transcript variant X1, mRNA	XP_047293581.1	mitogen-activated protein kinase 4 isoform X1 [Homo sapiens]	mapk4	0.0430435	0.120455	0.0756522	0.216364	-1.37059	2.36631e-06	0.00108446	ATTTTTTTACCTCGTCATGCAATAACTGGTGGAGGTCACCTGAGCCATGGCCAAACAGGACTCCCCACTGTTCCTCCACGGCTTTGACCTGGGGGACGTCTTCATAGACCCCCGGCCCCTGGGCAGCGGGACCACTGGTCTGGTTCTGTCCGCTGTGGACAAGCGCAGCGGCCAACGGGTGGCTGTGAAGAAGCTGGTGATGCGTGACGTGGTCAGCGTGAAGCACGCCCTGCGGGAGGTCAAGATCACGCGGCGCCTGCAGCACGAGAACGTGGTGCGCGTGCACGAGGTGTTGGGCCCCCACGGCCGCCCGCTTCATCGCGACCCAGCCCAGCTGAGCGCCCTGTACATCGTCCAGGAGTGCATGGAGATGGACCTAGCTCACCTGCTGGAGCAGGG…
ENSSSAT00000002444	XM_045707307.1	PREDICTED: Salmo salar transmembrane channel-like protein 5 (LOC106588887), transcript variant X2, mRNA	NP_079056.2	transmembrane channel-like protein 5 isoform c [Homo sapiens]	tmc5	0.117391	0.311818	0.209565	0.563636	-1.37171	2.45149e-06	0.00111553	CAGCATTCCCATGGGTCTCCTTCCTCCCCGGTCGGAGAGCCCACGATGGCAGCAGCATGACCTCAATCACAGCGGGTACCAGATCGACCAGGCAACGCATTATGACACAACGCCTCCTGTACGACTTCCATCTGCGACTGCAGGTCATGTTTCGATGAGGTTCAGGGGGTCGAGGAAGATGAGTCTATTCCCTGTAGGAGAGGCTGCTCTGGGCAATCTGGGCCTTTCTGAGGACGACATCAGGAATGAGATGGAAAATGAGGAACAGATCTTGGTCAAAGAGCTGGTTGCTATGTCAACGAGGGACAGAATCAAGGCCATCCGAGACCTCCCTATGAGCTTTGATGACAAGAAACACATCAGGGGCCAAGTATTGGCGTTGAAATCATTCAAAAAGTC…
ENSSSAT00000003749	XM_014192294.2	PREDICTED: Salmo salar lysophospholipase D GDPD3-like (LOC106600720), mRNA	NP_872375.2	lysophospholipase D GDPD1 isoform 1 [Homo sapiens]	gdpd1	0.101304	0.264545	0.178696	0.478636	-1.3838	1.41907e-05	0.00371629	CTCCTCCCTCCACTTCTCCTGTTCCAAGCCAAGTTGTCTGTCGTGTTGGACAACTATTCCTACTCCTTTTCCCTCCTTGGCATGTCTCTGCATGGGTTCGATAGTCTCCCACAGGTCTCAGCCTCTTTACTTCGTCAAGGTTTGGGGATAGGTAAAGCAAGGCTAGACTTTAGTTTAATAGCTAATGCAGGATTGAGTGACCGACTGCATTTGATATACTGGTTGGTTGCGAAAGGGGGCTACACCCTGACGTCACTCTACCTGTTGAAGAACCCTCAGATCCTCCACAAGAAGAAACGGGCTGCCTTCCACTGCACCCACATCTCACACAGAGGAGGAAGTGGCGAGAGGCTAGAGAGCACCATGGAGGCCTTCACACATGCAGTGGAGCAGGGTACA…
ENSSSAT00000158429	XR_006765814.1	PREDICTED: Salmo salar uncharacterized LOC123735861 (LOC123735861), ncRNA	XP_047288737.1	zinc finger and SCAN domain-containing protein 2 isoform X1 [Homo sapiens]	zscan2	0.168261	0.478636	0.298261	0.855909	-1.43958	1.73581e-05	0.0042027	TGCAACGTATATCCTGACTCTTCCATTGGCTGTCAACAATCTTTAGGAACTGCTTTTCATCCGTCATCTGTAACCGGGCAGAAAATTCTGTCTCATTCAATCCCTGGCCAATCAGAGAACAGGTGTCTCATGACGCGCATCCACGTGACTGAGCTGTTGTTTTTATTTGTTCTTGTATGACTGAATACCTACAGCCCGGTTGTTAAATTATCCCCATTTTACGTTAAAAAATACCCTAAAGGATTGATTGTAAACATCGTTTGACGTGTTTCTACAAACGGTAATGGAACTTTTTGGCCATTTCGTCTACGGATTTGCGTCCACGCCACATTGGCATGGTAACATGTAGTTCTGGACGGGTCAACAAAACGGACGTATTTTCGACATAAATGATGGACT…
ENSSSAT00000213012	XM_014210509.2	PREDICTED: Salmo salar kunitz-type protease inhibitor 1 (LOC106610865), mRNA	XP_047288924.1	kunitz-type protease inhibitor 1 isoform X1 [Homo sapiens]	spint1	0.266087	0.77	0.474348	1.42364	-1.46405	2.15783e-05	0.0047252	CTGCAGACCTGAGTGTTGTTTCTGGGTTTCCAGTCCACCCATCTGAAAGACAAAAAATAAAATAAATTGCTAGCTAAGTTGATTACTAAAATGATCATCCGCTGGATTGTATTTGTGGGAAATTGTTTTCCTGGAATGTCTTGTAGAATGACCTCTCTCCAAATTGGATTGTTATTGGGCGCTTCGGTGTGTTGTATTCTTTTCCTGGGGCACGCGGAGGCACAGGCATTCGGGGAACAATGTTTGGACAAGTTCAAAAAGGGCAGAGACGATTTCGTTCTCGACACCAATGAGTCGGTCAAAGACGGTGCGACTTTCATCTCTTCAATGACAGTTGAGCGCTCCAATGACTGTATACGCTCCTGCTGCAAAGACCCCAGATGTAATGTCGCTTTCATG…
ENSSSAT00000117594	XM_014131172.2	PREDICTED: Salmo salar transmembrane protein 178 (tmem178), mRNA	NP_689603.2	transmembrane protein 178A isoform 1 precursor [Homo sapiens]	tmem178a	0.0573913	0.168636	0.101304	0.316364	-1.46641	3.04445e-05	0.00593724	GGTAGATAGACAAACGTTTCGTATGTTTGATGTGTGTGTGTGTGTGTGTGTGTGTCTGCATCTGAGAGAGAGAGAGAGAGAGTAATTTAAGTTTTACACATTAAAATTGTCAAACTGTTACTTGGTGTATTGGGGGAATTGATGTTTTATCAAAATGAGGATGCAAGGGTTAAGTTACAGGAAACCATTATTTTCTCTTATAGACACACCCATCTTTATTACTGACTGTGAAAGAGTAGGACAACCTTGACATTCCCTCACACACGCTGTATGTCGCCTCCGGCAGATGGTCATTTTCCTCTCCATGCGAATAGGAGGAGCCCTCAGTTTTACCCGACTGTGTCACGGACGAAGAGGACAAGCCCAGGTGCTGAGGAGAGGGAAAGAGCGATAGGGGTG…
ENSSSAT00000207193	XM_014193610.2	PREDICTED: Salmo salar ras-related protein Rap-2a-like (LOC106601411), mRNA	NP_056461.1	ras-related protein Rap-1b isoform 1 precursor [Homo sapiens]	rap1b	0.406087	1.17455	0.722174	2.14409	-1.47252	1.4409e-06	0.000751624	ACTGCCAGCTACTCTCAGTGATTTACTACTACAACCTACCACACTGTCCCTGTTCACTGAATAACTCCAGCAGCTTCTGCAGCAGAGTCCAACTTCTCCATAAACTCTAAAGGTTCAAGGGGAGTTATTTTGTAACAATAGCAGAATTGGAAGAGAGAGAGCCAGTGTTAGAGGAAGTGTGTCAGAGGAAGTCATCATGTCTCTAGAAGTGAAGGAGAAGACTGAGGTGCGTCTGGTGTTCCTGGGGGCGGCCGGCGTGGGGAAGACGGCCCTGATCAGCCGCTTCCTCCAGGACACATTCGAACCCAAGCACCGTCGCACCGTGGAGGAACTGCACAGCAAGGAGTTCGACATCGGAGGGGCCAAGGTCACCATCCACATCATGGACACCAGCGGCAG…
ENSSSAT00000102673	XM_014212961.2	PREDICTED: Salmo salar inositol-trisphosphate 3-kinase B-like (LOC106612103), mRNA	NP_002212.3	inositol-trisphosphate 3-kinase B isoform 1 [Homo sapiens]	itpkb	0.0495652	0.141818	0.0869565	0.261364	-1.48705	9.08293e-06	0.00268557	AGGGAGACAGAGCTCGAGTCTATCCTATTCTACTACAGTCCTCCGACTGTACAGGTGTCATTTCTACAGACTAAATCAACCCCTAGGGTCCATAAAGGGTTCCACAGATTTATCAAGGGGATGCTGTTGGATGCACAAGGAGACTTATCAAACACTCACAAAGAGGACTAGGCCTACTAACATTGGAGTGGACTTATCAGGATAACTACATCCCCTGGAATATCACCCTTTCACCTGGGAATGATGGACAACACAACACCCCCAGCTCTGGAGGAAATGAAGGATGTAGAGAAAGAAAAGGAGACGGTAGAAGGAGAGTTGGGGAACGGAGAACATGATAATGACAATGAGGATGGATTTGTTGGAATCTTGAAGGATGTTGAGCAACATCTGCCCACT…
ENSSSAT00000047758	XM_045718332.1	PREDICTED: Salmo salar riboflavin transporter 2-like (LOC106605066), transcript variant X3, mRNA	XP_047295824.1	solute carrier family 52, riboflavin transporter, member 3 isoform X1 [Homo sapiens]	slc52a3	0.633043	1.76864	1.12435	3.22227	-1.4892	4.82388e-08	5.07032e-05	GAGCTGCAGAGCACATGGCAAAATTATTTTTCTAACTAGGCTCCTTTAAATCCGGGGGATTACAGTGTCATAGACAAGAGGAGCCTGTGTACTTCCTGTTCTGTCAGTTGAATGGGATACACGGAAGTCGTGAGTGGGTGGGTGTGTGTGTGTGTGTGTGTGTATGTAAGAGCGATAAAGAGGGGGGTTGGAATATGAACTGAATGTACACATTTGCCGGCTGATGTAGTAATGCTCTGATCACAGTGGAGTGAGAAGTTACCCAAAAGAGAAGGAGATATAATAGGCAGTCCCACTCCGTCACAAGGATGGATTCAAGCTGACGAAGAACCAGGAAGAGAGGAACTGAGTTACTAAAAGGATGACGTGTAGGTTCAGCCTGTGTGTATGGGGGCTGTT…
ENSSSAT00000072680	XM_014153352.2	PREDICTED: Salmo salar V-type proton ATPase subunit E 1 (LOC106576269), mRNA	NP_001687.1	V-type proton ATPase subunit E 1 isoform a [Homo sapiens]	atp6v1e1	0.133043	0.411364	0.237391	0.76	-1.49028	1.01369e-05	0.00290355	CACGACTACAACGATTAATTCATACATTCCTGGCTGTATTTCACTGGAAACAAGATACTAGACTGCTGCAACCATGGCGCTCAGCGATGCCGACGTTCAGAAGCAGATCAAACACATGATGGCCTTCATTGAGCAGGAAGCCAATGAGAAGGCAGAAGAAATTGATGCCAAGGCAGAAGAGGAGTTCAACATCGAGAAGGGCCGTCTGGTGCAGACCCAGAGGTTGAAGATCATGGAGTATTATGAAAAGAAAGAGAAGCAGATCGAGCAGCAGAAGAAAATTCAAATGTCTAACCTGATGAACCAGGCTCGTCTGAAGGTGTTAAAGGCTCGCGACGACATGATTTCAGAAATGTTGAGCGAGGCGCGTCAACGGCTGGCCAACGTAGCCAAGGACCC…
ENSSSAT00000075177	XM_014147283.2	PREDICTED: Salmo salar MOB kinase activator 3B (LOC106572798), mRNA	XP_047279851.1	MOB kinase activator 3B isoform X1 [Homo sapiens]	mob3b	0.0530435	0.139545	0.0926087	0.250909	-1.4931	1.74672e-05	0.0042132	CTATTCTGCACCTCCGACCACTCATTACAGCTACAGGTCGACACCGTCTCAATACACGCTCTTATCCAGAGCGACTTACAGTAGTGAATGCATACATTTCATTTTCACTTCATGCATTTTTTTGTACTGGCCCCCCGTGGGGATCGAACCCACAACCCTGGCGTTGCAAACACCATGCTCTACCAACTGAGACACAGGTACCCAAATGTCAAGTAATCACAGAATATAATGCTGATTTTGTGCAGGTATTTTTTGTTTTTGTTTTACATCACCAGATGACTTTGTAAAATAGTGTTTCTGTACTTTCAACACGAGATGGCACTGTTGTTAAAACTTAAGTACAGTAGCCATGTAAATTAGTTTGTAACCAGACCCCTTTTCATCCCGTGGTTGTTAAAG…
ENSSSAT00000053500	XM_014187953.2	PREDICTED: Salmo salar membrane-spanning 4-domains subfamily A member 4D-like (LOC106596680), mRNA	NO HIT	-	-	0.0608696	0.166818	0.11	0.297273	-1.5165	4.29897e-05	0.00714998	CACGTCCTCCAATTGTTCAAACCACAAACGTGCTGTTAGTTTCAGCTTGCTTACCAGACCAGCGCAGACGCCCTCCAAGTGTAACTTCCTCCATAAAGTTAGAAACAAACAGCAGCGGGTAAATGAAGTACACATTTCAGTCAGATGAGTGCATGGTCATCACTATACCTCTGGGCAGTCTCAGAGATGCTCAGGAGGGCCAGCTGATGCCTGAGAATTTCCACTGTGTCTTCAAAGATGTCTACAAGGTCTTCCTCAAGGGTCAGCCTAAAGCTCTGGGGGCGGCTCAGCTCATTGCTGGAGTCCTTGTCTTGATTCTGGGGCTACTGCTTGTCCAGCACAGCGCAATAGTTCTGATCTACACCATGCCCAGTGTCCTGTTTGTTGCTGCCGGAATGC…
ENSSSAT00000172770	XM_045711924.1	PREDICTED: Salmo salar tripartite motif-containing protein 16 (LOC106595825), mRNA	NP_006461.3	tripartite motif-containing protein 16 isoform a [Homo sapiens]	trim16	0.0656522	0.190909	0.116957	0.345	-1.5183	5.90132e-05	0.00903662	ATGGCTCAACAGGGAGTTCTGCTGGACCAGGACCAGTTCTGTTGTTCTGTCTGTCTGGATCTACTGAAGGAGCCGGTCACTACTGCCTGTGGGCACAGTTACTGTAGAATCTGTATTGAGGGCTGCTGGGATCAGGATGTTCTGAAAGGGGTCTATAGCTGTCCTCAGTGCAGAGAGACCTTCAGTCCGAGGCCTACGCTGAGTAAAAATAACATGTTGGCTGAGCTGGTGGAGAAACTGAAGAAGACAGGACTCCAGGCTGCTCCCCCTCCTGCTCTGTGCTATGCTGGACCTAGAGATGTGGCGTGTGATGTCTGCACTGGGACCAGAAAGCAGAAAGCCCTCATGTCCTGTCTGGTGTGTCTGGCCTCTTACTGTGAGACTCACCTCCAATCTCAC…
ENSSSAT00000190743	XM_045688922.1	PREDICTED: Salmo salar dixin-A-like (LOC106592268), mRNA	XP_047283743.1	dixin isoform X4 [Homo sapiens]	dixdc1	0.0486957	0.141364	0.0869565	0.245	-1.61462	1.63523e-05	0.00409855	GCCAGTTGAAGAGGCGACCAGGCCTGAAGCCCATCACAAACCTCAGAGTGGACCTGCAGGATGGAGTGGTGCTGTCACAGCTGGTGGAGATAGTGGCGGGGGAGGTGTTGGGGGTAAACGAGGCTCCTCGGGATCGAGAGGAGAGCAGGGAGAACGTGGAGCGAGTCCTCAACTTCATCACCTCCAGACGTATACGCATGGCTCACACCACTGCTCTGGATATAGTAAAAGGCGATCTGAAGTCAGTGATGAGGTTGATTCTGGCTCTAGCCGCCCACTTCAAACCATCAGCCAATCAGAGAGCAGCGTCCAGGGCTGCAGGGAGCATGGCTGGAGCCGCAGCCAACCACAGGACACTCTCCACCGTTGCCATGGCGCAGAGTGCAGCAACAGCATTGG…
ENSSSAT00000244445	XR_001322055.2	PREDICTED: Salmo salar inhibitory synaptic factor 2A (insyn2a), transcript variant X2, misc_RNA	XP_047281594.1	inhibitory synaptic factor 2A isoform X1 [Homo sapiens]	insyn2a	0.0269565	0.0927273	0.0482609	0.169545	-1.63706	3.53327e-05	0.00638547	TCTCTTTCTCTCACTCACTCACACCCCCAAATGCACAGGGATTGCAGCAGCGCGAGATGGAGATCTCCACTGCGTGTGTGAGTGCCTATTGCCGGTGAGTGCAGGAACGGCAGCGGACGAGTGTCAGTGGTGCTTGAGTGAGGGGAAAGAGAGAGAGAGAGGCAGAGAGAGGGAGAGAAGGGGGGATATCATTGTGGATCTTACGGGTTTAGAGGCTTTTTTCTTTCTTTCTCACTGCTATCCTGAACCTTGGCTGATGTGCCACAACTATTGCAGCTGTCACTGCAGCGGTCCCCTCTCCTCTCACTGGACAGAGCTCTCTATGCTACTCAATGAATGGATATGCACCGGCTCAGTGGGAGATCTCTGCTTTGTTGTCCTTTGAATCACTGATTTGTT…
ENSSSAT00000207817	XM_014183071.2	PREDICTED: Salmo salar zinc finger protein 345 (LOC106591798), transcript variant X2, mRNA	NO HIT	-	-	1.43913	4.70682	2.56652	8.46682	-1.6739	4.07286e-06	0.00156715	GTTTACTTACAATTGTGGCCTATTCACTCATGTACAATCGAGTGTAAAAATTCTTAGTATATGGCCACTTGTGTTAAGCTTATTCCAAGGTTGAAACTAATTCAATATTTTGTTGGTTAATTTGAGTATTCCTTGCTGGTATTGTGGAAGAGCTTTGAACCTCTTTCTGGATAACATCGAGGGCCACTGCAAGTAATCACTCTGTACCAGTACTTGAGGTTTAAATAACTAATTTGATATATTTGTTATGTACAAGGCTGTTTACACAGGTAGCCCATTTCTGATTGCCCCCCCCAACTAATTGGTATTTTCAGCAATCGCATCTTTTTCAGCGCTGATCTGATTGATCAAAATACCAAATAAAAGAGAATTTGGCTGCCAGTGTAAACTAGGCATACT…
ENSSSAT00000122238	XM_014125639.2	PREDICTED: Salmo salar ankyrin repeat, SAM and basic leucine zipper domain containing 1 (asz1), mRNA	NP_570124.1	ankyrin repeat, SAM and basic leucine zipper domain-containing protein 1 isoform 1 [Homo sapiens]	asz1	0.0517391	0.170909	0.0952174	0.311364	-1.67652	5.20599e-05	0.0081868	CCTTGTATATGGCTTCCTGTTATTTATCGAACTGCGCAGGTATCCTACTTTTTGAAGTGATTGGTTTGACAATCATGCAGGCTGGCATGGCTGCAACAAACAGAACATGCACATTCTTACAACTTAACTGGAATGGCAGCTTCAAAGTCAAATAGGTTGCCCCTTTGGTCCGGCAGTTTTCCACTGGGTAGAACTCTGAAATGTTTTTACAACACCTCCAATTCCTGTTCTTAAAATACTTTTGGATTATGTTCTCGACCACTGATGTATATTGCAAATGAACGATGTAGACCTGGATGCGCAAACCTGACCTGAATCTGACATTGTCACCCGAGTGGCCTTATGGAGCGCCCTCCCATGGTCACGTGCGTCTTGCAGTTTTTTACACAACACACTCTT…
ENSSSAT00000010307	NM_001123588.1	Salmo salar zonadhesin-like (LOC100136455), mRNA	XP_054187619.1	IgGFc-binding protein isoform X1 [Homo sapiens]	fcgbp	0.652609	2.23182	1.16522	4.10182	-1.68978	5.30802e-05	0.00830653	ATGCTAGGAAACACCTACATTGGGTTGCTGGCTACAGCAGCCCTCCTCTCTCTGATACAGGACGGGACTTACGGAAGAATCGTTTGTTTAAAAATGACTACTTTAATTTACTATTCTCTCTCTTGTTCTCTCTCTCGCTCTCTCTCAGGGACCTGCACTGTCCACAGCGACTTCCACTACAGCACCTTTGACTGGGCCAACTTCCGCTTCGTTGTCCCCTGTACCTACGTCCTGGCCCAGCTGTGCTCGTCCTCTGAGATCCCCCTGTCCCACTTCAGTGTGGAGGTGAAGAATGAGCAGCGAGGGAACTCCTCTGTATCTCCTGTTCTGCAGGTCAATGTGGAGGTGGAGAACCTCAGGGTCTCCCTGCACAAGAGACAGAACCACCGGGTCATGGTC…
ENSSSAT00000219543	XM_014134536.2	PREDICTED: Salmo salar minor histocompatibility antigen H13 (LOC106566469), transcript variant X2, mRNA	NP_848696.1	minor histocompatibility antigen H13 isoform 3 [Homo sapiens]	hm13	0.106522	0.339545	0.191739	0.617273	-1.75528	3.31621e-05	0.00619773	TTAAAACAAAGTAGGCCACATTTTTTTGTGGCGACACCGGAGGGAACAGCACTGGCATATGGCAGCCTTGTGTTCATGGCTCTGTTGCCCATCTTCTTCGGTGCACTGCGGTCAGTAAGCTGCGGCAAAAGCAAGAACTCCTCAGACATGCCAGAGACCATCACAGGCAGAGATGCTGCACGGTTCCCCATCATTGCCAGCTGCACCCTTTTTGGCCTCTATCTCTTCTTCAAAATTTTCTCTCAAGAGTACATCAACTTGCTGCTGTCAATGTATTTCTTTGTCCTGGGGATTTTGGCACTGTCTCATACAATGAGTCCCTTCATGAACAGGATCTTCCCTGCTAGTATTCCCATCAAGCAGTACCAGCTGCTCTTCACTCAGGGCTCAGGAGAAACC…
ENSSSAT00000247345	XM_014216284.2	PREDICTED: Salmo salar myocyte-specific enhancer factor 2B-like (LOC106613729), mRNA	NP_001139257.1	myocyte-specific enhancer factor 2B isoform 1 [Homo sapiens]	mef2b	0.0417391	0.153636	0.0747826	0.285455	-1.77185	4.03439e-07	0.000278334	ATGGTGGTTGTGTTAAGCCATCTGTCAGACACGCAGACCGTAAACACAATGGGAAGGAAAAAAATACAAATCTCTCGTATCCTGGACCAGCGGAATCGACAGGTGACATTCACCAAGCGTAAGTTTGGCCTGATGAAGAAAGCGTATGAGCTGAGTGTGCTGTGTGACTGTGAGATCGCCCTCATCATCTTCAACAGCACCAACCGTCTGTTCCAGTACGCCAGCACTGACATGGACAAGGTCCTGCTCAAGTACACAGAGTACAGCGAGCCTCACGAGAGCAGGACCAACACAGACATACTGGAGACTCTGCGGAGGAAGGGCCTGGGCCTGGACGGGACAGAGCTGCTGGACACGGAGGAACCTATGCAGGTGGCAGCAGAGAAGTATGGCCCACAC…
ENSSSAT00000103121	XM_014163186.2	PREDICTED: Salmo salar SH3 domain-binding protein 5-like (LOC106581253), mRNA	NP_004835.2	SH3 domain-binding protein 5 isoform a [Homo sapiens]	sh3bp5	0.0643478	0.216818	0.114783	0.385455	-1.78007	3.06103e-06	0.00130065	GGGGCGTAACGTTACGCTGTAGATAACCGTACACAAGTCATTTCATCAGCACTTGCTCAGTGGCTCGGTATTGGACGCAGACAGAGTGCTGCTCTGTCAATTGACATACAAGACGATTATCACTCTTTTGTCTTTCAGTTACCTGTATATCGCTTTGATATACATATAAATATTTCAAACATCGTTTTTATCATTGCTAACGTTGCAGTGTGATTGAGCGTGTTCTTTAAACTCCTGTCACGCGGTTAGAGCGTCTCTTGGAAATTGGCTTTGTTCGCTCCGACAGCACACAGTCTGCTTTATCATCCAGAATGGACAATTTGGAGAAAGAAAATAGGTCTGACGAAGATTCGGAATACGAAGAAGAGGAGGTGGACCCTAGAATTCAGGGAGAACTGG…
ENSSSAT00000068919	XM_014143356.2	PREDICTED: Salmo salar up-regulator of cell proliferation-like (LOC106570812), transcript variant X1, mRNA	NP_001277005.1	up-regulator of cell proliferation isoform 2 [Homo sapiens]	urgcp	0.0134783	0.0518182	0.0243478	0.0963636	-1.79626	1.36684e-06	0.000724774	TGTGGTTAAGACATTTTGGGGGGTATAAACCTACCCTAAGGATAAGAAGTCACATGGTTTGCAATAAACAAAATGTGGGCAGGATGTGTTAAAGAAAAAAAAAAATTTAAAGGTAGAGTTGGCAATGCAAGATGTAAACAGCAACATCAGGACGATTTCTGTAACAGTTAAGAGCGTTGAAGGCCGAGGCTAAACTTCTCAGCTGTTTAGGTCTACAGCCTATAGCTCCCACGTGGTAGCAGCGTGTACCACCCTGCGCACAGTCCCGCGCAGATACTCCGTGGTCCTGCTTTACACTCATCTGAATATCTGCGATGCTGCTCGTGGCAACATCATATCGCTGAGTCTCAGTTTTCTGTGGCTTGAAGCATGACTACATCATAGGGAGAACATTTTTGT…
ENSSSAT00000216302	XR_001320621.2	PREDICTED: Salmo salar uncharacterized LOC106570173 (LOC106570173), ncRNA	NO HIT	-	-	1.03783	4.03364	1.85739	7.53227	-1.86495	2.77299e-06	0.00121861	TAAGCTGGTCAGGGCTGTTTCCTGGACAGCCGGTGTCTAAGGTGGGGAGGGTGATTTTGACACATTATATAAGACCAGGCTCACTTTCAGCTGGAGTCTCTACACAGCCAGATCAGATCAACGATAGCAAACCCAGGATAGTCAACCCAGGACAGCAGTTTCCTTTAGTAGCTGGCCCATGAGACACCTCGCCTCTCTGCAATATGAAGTACCTGGTTCTGGGACTCGGCACACTGGCCTTGCTGGCATCCACCATGGCACAGAATTCTACAATAGGACCAGCAACCGACCAACAGGATTCTACAATAGGACCAACAACCGACCAACATAATTCTACAATAGGACCAGCAACCGACCAACAGTATTCTACAATAGGACCAACAACCGACCAACGGAATT…
ENSSSAT00000106005	NM_001173964.1	Salmo salar potassium inwardly rectifying channel subfamily J member 11, like (kcnj11l), mRNA	NP_004973.1	ATP-sensitive inward rectifier potassium channel 8 [Homo sapiens]	kcnj8	0.0717391	0.275909	0.125217	0.498636	-1.93157	2.99917e-07	0.000224792	ACAATGGACTGGGGACACACGTAGCTCCAAAATCATCTAGGTTATTTGTTCAATTTATTTTCCAAAAGACTCACTGCCACTTATATCGAGAGAAATACATAATTTTTCCTCACCAGCAATATGCTGGCCCGGAAGGGCCCACTACTACCGGATGGGTTCTTTCTGACCCGACTGGCAGAGAATGCCAAGCAGCCCAACCAGTTCAAAACCAATTCCCAACGGGCCAGGTTTATAACCAAGAATGGATCCTGTAATGTGGCCCACAAGAACATTCGCGAGCAGGGCAGATTCCTTCAGGATGTCTTCACGACTATGGTGGACCTAAAATGGCATTACTCCCTCCTCATCTTCACCTCGGCCTTCCTCTGCTCATGGATGCTCTTTGCCATGATGTGGTGG…
ENSSSAT00000123264	NM_001140219.1	Salmo salar Transmembrane protease, serine 2 (tmps2), mRNA	NP_005647.3	transmembrane protease serine 2 isoform 2 [Homo sapiens]	tmprss2	0.342609	1.41045	0.61087	2.62136	-1.98517	4.69141e-06	0.00171026	AGAGAGAGAAAAAAGAAAGGACGCTGAATCAGTGTTCGAAAGCAACAGTTGAACTAATCCAAGATTTGATCTTATCAGTACACTGAAAGTGGTGCCGACATGAACAATAACCAGACACCAGGTCCCCAGTGTGTGAACCATGGGTTTCAACAAGGGGAGGGAAGACCCCCTCCATACGCCTCATCCCCAAGGATGCACAATGTCCCCCCCTCTATTTGTCCTAAGTACGCTCCCCAGTACGCTCCCAAGACCATCAATACCCACCACACGGTCACCCCTGGACTACCACGCCCAGTCCCAGAACAAAAAGTGGTGAAGAAAAGTCACTGTAAATGTATTGTGGCCTCTATCCTCAGTGTCTTAGTTTTCCTCGGGGCAACAGGAGCGTTGGTTTGGTAT…
ENSSSAT00000191505	XM_045710922.1	PREDICTED: Salmo salar C-C motif chemokine 20 (LOC106596271), transcript variant X2, mRNA	NP_001123518.1	C-C motif chemokine 20 isoform 2 precursor [Homo sapiens]	ccl20	0.543913	2.30591	0.962609	4.23364	-2.00834	2.02373e-09	3.50931e-06	CTCTCACACACTACAGATAACACATCTACTGAAACACTCTATCTCTCTCTCTCTCTCTCACACACACACACACACACACACATCTACTGAAACACTCTATCTCACTCTCCCTACTTTCTGTCTCTGTGGAACCCATCTGAAGATCAGGATGCTACGCTGTAGAGTGTGTGTCCTGGCTGTGCTGTTATCTCTCCTCACCCTCATCCCCTCCACACAACCAGCACATTGCTGTCTGAAGTACACTCGGCATCCATTGCAATGCCGACGGCTGAAAAACTACACCCACCAGCCCATTACTTCCTCCTGTGACATCCACGCTGTCATCTTCCACACTCGGATGGACAAGTTTGTATGTGCAGATCCCTCTCAAGACTGGACCCAGAGGGTACAACGCTGTCT…
ENSSSAT00000150018	XM_014140956.2	PREDICTED: Salmo salar semaphorin-4E (LOC106569521), mRNA	XP_047278575.1	semaphorin-4D isoform X1 [Homo sapiens]	sema4d	0.0234783	0.112727	0.0434783	0.209091	-2.02372	2.99644e-05	0.00586941	TATGTGGAGAAGATGGACCTCAGTGGCTTTGTCTCACTGAAAGACGACTGCAGCCGAGACAGAAACCTGGAGGCAGCTAGAATCATCCTACGCATGACGGATGGAAAAAACTCACAGTTGCCAATCTGGAGGCTCGAGAGCTGTGGAAGGTTTCATCTACTCTGTCATAGATGTCCGTGCCATCCATCTTACCATGGACTCCCTGCTGACAGAGGCCTGTAGAGGGATCAGAAGCCTGTGCTGGAGACTGGCTCAATCACACAGCCATCTATCCTCTGAACACAGAGTAGGCCTAACACGTTGCCTGGATCTATGAGTGCCTCCTGCCTTCTCTCTACCGGACTGGATTTAACACAAACTGGACTGGATTTAACACAAACTGGACTGGATTTAACACAA…
ENSSSAT00000068229	NM_001165290.1	Salmo salar DNA-damage-inducible transcript 4-like protein (ddt4l), mRNA	NP_660287.1	DNA damage-inducible transcript 4-like protein [Homo sapiens]	ddit4l	0.0656522	0.250909	0.115652	0.448182	-2.06844	2.73417e-07	0.000213936	CATGGAGAGAATAGACAGAAAACGTGTATCACTGAGTGGAGTATTGGAGATAGAGAGACAATCAAAATGGTCTATACCCCGGCTTTGGTCCTCGGACACGGAATTCCGATTGTGTCTGAAGAGGATAACATTGTCGAACTGATGAGAAAGTTTCTATGTCAAATCACTTCGAGCGACAAGAAATATGTGCGTCGAGGCAGCATTGAAAGTTCCGAATTCATCAAGGAAGTAAACTCAAGTCTGGACTCTGAAACGGCTCTCGACTGTGAAGAGAGAATACTCCAGCAGGACATGACCAGGCAGATCGTGTGTTGTCTCTCTGAAGCTAAAGAATCGAGTCTGCGGTGCCGGATACTGCTGCTTCCCCGCCCGCTGACCGCCAACGTTGCCCTGGATGTG…
ENSSSAT00000242700	XM_014208538.2	PREDICTED: Salmo salar piggyBac transposable element-derived protein 4-like (LOC106609580), mRNA	NO HIT	-	-	0.0482609	0.229091	0.0852174	0.419545	-2.08004	4.90957e-05	0.00787367	TTGTAATAGTTTCTGTATGTCGTTTCTATTGTAGCATAATAGATTTGTGTATATTCTTTATAACCGCGGACACGTGAGGTAACGTTACTCATTTTATAACCTTTATGGTGTTATATTCAATCGTGCTTAGGTAGCTAGCTACATTTTTCTATCAGCTCTGTAAAACAATGCTAATTGCGTCAGAGAAGTATTATCTTGTGTTGTATTTTGAAGCTACATGGCCTTATGACTCCCTAGTGGCGCAGCGGTCAAAGGCACTGCACATCAGTGCTAGAGACGTCACTACAGACTCCCTGGTTCAAATCCAGGCTGTATCACAACTGGCTGTGATTGGGAGTCCCATAGGGCAGCGCACAATTGGCCCAGCGTTGTCCGAGTTTGGCCGGTGTAGGCCATCAT…
ENSSSAT00000149480	XM_014173842.2	PREDICTED: Salmo salar TBC1 domain family member 8-like (LOC106586480), transcript variant X2, mRNA	NP_001095896.1	TBC1 domain family member 8 isoform 2 [Homo sapiens]	tbc1d8	0.0882609	0.391818	0.156957	0.714091	-2.08185	2.50669e-05	0.00523882	GCATAATAACTATTCACAAAGGGAAGGGACAGTGAAATTAAAATTCCTTGCTTTCGCCGGAACTATGGGAAGGATGTTGGGAAGGAAAGGTTGGGTTAAATGCGGAAATAAGACGCTCGCTGTGTAGGCTACAGTTGCAACCGGTGTGAGCGAAAATATGAGCACAAGACGCCTGCTATCTCGGGCAGCGCTTGAGATCAGTCATGGATGATTCTGAAAATCACCTAATTTTCTCCGACGCGTGGGACTACTGAAGAAGTGTGCATTCTATCAATAGCAAAACAAAAACTACACTCGGCTTTGTTTTGTTTTCGTCCATTCTCTTTGTCAATCTCTTGTTTTGAAAGAATGTGGTTGAATCCGGAGGAAGTTTTGCTGAAAAATGCATTGAAGCTTTGG…
ENSSSAT00000190287	XM_014158400.2	PREDICTED: Salmo salar transcription factor Sox-9-B (LOC106579008), transcript variant X2, mRNA	NP_000337.1	transcription factor SOX-9 [Homo sapiens]	sox9	0.0886957	0.420909	0.156957	0.788182	-2.15395	3.73743e-06	0.00147115	GAGAGAGAGCGAGAGAGAGAGAGATTATAAACAGCGTAGTGGTAGAAATTACCCATAGAGACATCTGTAAAGTCTCTATGGGTAATTATATGGGTGATATTATATGTGCAACTTCAGGTAGCTCAGAAAAACATGCTGCACACATTACAACGAAAATGACATTTCCACAACTTTAGAAAAAGCCAAATAAACAACCAAACGACATGGGTTCGTTTGCAAGGGACTATGAATGACTGTCCCTGATGTAGACCGGCTTTACTATGAAGTTACAGCAAATCATCAGCTGTTGCTCGAGTGTGGAGACGCCTGCAAACAAGACAAGGTTATTATACCATTTTTCAGAAAGACATATGCATAAAGACATTATTTCTCCAAACGGCGTTGTGCAGTTGACAGCCT…
ENSSSAT00000106559	XM_014132335.2	PREDICTED: Salmo salar prostaglandin I2 (prostacyclin) synthase (ptgis), mRNA	NP_000952.1	prostacyclin synthase precursor [Homo sapiens]	ptgis	0.186957	0.920909	0.333478	1.73545	-2.22095	1.10341e-06	0.000614504	ATACAGAAAAATGAACCACCGTTAGACAAAGGCTTCATTCCGTGGCTGGGTCATGCCCTGGAGTTTGGAAAAGATGCTGCAAAGTTTCTAACACGGATGAAACAAAAACATGGTGACATTTTTACGGTGCGTGTTTGTGGTGGTTACATCACTGTGCTGCTGGATCCTAACTCCTATGACACGCTCCTCGATGACAAAGTCTCTCTGGACTTCAGTCGCTACGCCCAGGTCCTGATGCAAAGGATCTTCAGCCTGAGACTACCCAATCACAACCCAGACACAGAGAGGGCCTGGATGGAACAGCACTTCCAGGGCCCTAGCCTGGCCAGATTAAGCAGCACCATGCACCTCCACCTCCAGACACAGCTACGGGATGAGGAGAGGAGCTGTAGTCCAGCA…
ENSSSAT00000164850	NM_001140219.1	Salmo salar Transmembrane protease, serine 2 (tmps2), mRNA	NP_005647.3	transmembrane protease serine 2 isoform 2 [Homo sapiens]	tmprss2	0.0791304	0.366364	0.140435	0.689545	-2.25639	4.02042e-07	0.000278334	AGAGAGAGAAAAAAGAAAGGACGCTGAATCAGTGTTCGAAAGCAACAGTTGAACTAATCCAAGATTTGATCTTATCAGTACACTGAAAGTGGTGCCGACATGAACAATAACCAGACACCAGGTCCCCAGTGTGTGAACCATGGGTTTCAACAAGGGGAGGGAAGACCCCCTCCATACGCCTCATCCCCAAGGATGCACAATGTCCCCCCCTCTATTTGTCCTAAGTACGCTCCCCAGTACGCTCCCAAGACCATCAATACCCACCACACGGTCACCCCTGGACTACCACGCCCAGTCCCAGAACAAAAAGTGGTGAAGAAAAGTCACTGTAAATGTATTGTGGCCTCTATCCTCAGTGTCTTAGTTTTCCTCGGGGCAACAGGAGCGTTGGTTTGGTAT…
ENSSSAT00000214131	XM_014123364.2	PREDICTED: Salmo salar mucolipin TRP cation channel 3b (mcoln3b), transcript variant X2, mRNA	XP_011540041.3	mucolipin-3 isoform X1 [Homo sapiens]	mcoln3	0.0186957	0.0927273	0.0326087	0.165	-2.3055	2.94093e-06	0.00125795	CTGGGATTTGTGATTATATTGACAATTGGGACATGACTCATGATGAATTTTTTATGGACTATTATTGTCAGGACGGGACAGCTCAGGATATTATTCTTCACATGGAAAATATGAATCATATTTATCCAGGCTACAGCAATACTTGATTATACAATTAAAATTGGATAATGTTGAGACAATTTTCTGATGAAATAAACTGTCTAATCATCGGATATACTGGTTACTACTGTATCCCATCTCAAGTGAACGGGGGACTCATTTTTGGATACATTTTGGATCGCAAATGTGACTGACCATTCATCAACTGACATCAATAACAGCCAATTAGCCAGCAACCAAAAGTAGATGAGATGGAGCATTCAGGTGGTTTCTACAGCTCTGTGTACGAGCCAAATGGGC…
ENSSSAT00000158571	XM_014181374.2	PREDICTED: Salmo salar tripartite motif-containing protein 55-like (LOC106590397), transcript variant X3, mRNA	NO HIT	-	-	0.0165217	0.0872727	0.0295652	0.156364	-2.36713	2.23151e-07	0.000183405	GGCTCCCATTTTGGCTGTAGTGTTTCCAAGCGCGTCAATGAGAGCACGTTCTTTGGTACTTTTCTCCAGTAAAGATAAACAATTTTATTGTTTATTTGCATATTGGGGTACCTATTGTTTGATTATAAACGTTGATTGACTTGTTTGGATAAGTTTATTGGTAACGTTTGGGATTCATTTTGTATGCATTTTGAAGGAGGGAAACCGAGTGGATTATTGACTGAAGCGCGCCAGTTAAACTGAGTTTTTATGGATATAAAAAATGACTTTATCGAACAAAAGGACCATTTGTAATGTAACTGGGACCTTTTGGAGTGACAACAGAAGAACATTTTCAAAGGCATTCCACTGATTTCAAAACTCAGTCATCTTCTTCCGTGACAGCAACACTGTTGATCG…
ENSSSAT00000223256	XM_014216569.2	PREDICTED: Salmo salar aquaporin 12 (aqp12), mRNA	NP_001095937.1	aquaporin-12B precursor [Homo sapiens]	aqp12b	0.0473913	0.202273	0.0869565	0.38	-2.3898	1.64169e-05	0.00409855	GTAACAATACTTTTTTTCTTGGTGTCAATAAACTACATATTTGGTTTAAGTTATGGTAGTCCTTTGCCCTTATCAATGGGGCAAAGCCACTTCCCTGACCTTGAGAAGGGAAGTGTGTATTTTGGCAGGTGGTGTGGGATGAAAAGCTGGTGTTTCTGTGATAAGAAAAACGCTTCTCCATGTGCCACGTTGTCACAATCACACAGACAGCAAACGGAGCAACAAGTCATACATTGTGTGAGCAGAACCAGCAAGCCTTTAGAATCCTTTTCAGAAAATGGCCTCATTTGAGCGTTGCAGCAGAGTTTCCAGCCTCGTTTGTGCTGGTGGCATGCTGGTTGGAGGTGCAGACCATTAAAGAGGTGGGCGAGTGGGCAGGAGGACTGGGTCCGGACGTGA…
ENSSSAT00000209330	XM_014150226.2	PREDICTED: Salmo salar phospholipase A2 inhibitor 31 kDa subunit (LOC106574371), transcript variant X1, mRNA	NO HIT	-	-	1.43522	2.89182	2.56565	5.39727	-2.47255	2.52098e-09	4.13607e-06	GTAGAATTCTCTGATACAGAGCAGAATTCATGGTTCCTTCTATTAAGGCAAGTCGTCCAGGTCCTGAGGCAGCAAAGCATTCCCAAACCATCACACAACAACCACCATGCTTGACCGTTGGTTTAAGGTTCTTACTGTGGAATGCAGTGGTTTTTTTTTGTTGCCAGGCATAATGGGACCCACTCTGACCTGCAGCATCAGCACTGTCTTTCAGTATCATATTGCTGTATAAAAGGAGGGGCCGGAGGAAGGAGAGTTACACTGAAACCTGCAGAGGTCCAGTAGGTTAAGATGGGCAAAAGGGAACTGACTTCACACTTTTTGAACCTGTTTGAAACGTCTGTCTGAGCCTAGGACACAAAGACTTTCAGGCATTGAACAATATGTTAACTGTAGTGT…
ENSSSAT00000117842	XM_045704854.1	PREDICTED: Salmo salar claudin-10 (LOC106582444), transcript variant X2, mRNA	NP_008915.1	claudin-10 isoform b precursor [Homo sapiens]	cldn10	0.0143478	0.0895455	0.0265217	0.162273	-2.54986	2.80251e-06	0.00122321	TTCAACAAGCTTCATTGGCCAGTGGACCGTCTTTTCTGTGACCTCTGTATTTCTCACCAACTTCAGTAGTAAGCGCTGGTGTACTGTACATGATGAGTGAAATGGTGACAGAGATTTTGGCCTTTATTCTGACCACATCTGGCTGGGTCCTGATCTCCTCCACCATACCCACGGATTACTGGAAGGTGTCCTCTCTGGACGGCACAGTTATCACCACAGCTACCTACTGGTCCAACCTGTGGAAGGCATGTGTAACTGATTCAACAGGAGTCTCCAACTGCAAGGACTTTCCCTCCATGCTGGCACTGGACGGTTATATTCAGGCCTGCAGGGGTCTGATGATCGCTGCTGTCTGCCTGGGCTTCTTTGGTGCTGTCTTTGCCCTGGTCGGGATGAAGT…
ENSSSAT00000104974	XR_006769384.1	PREDICTED: Salmo salar hemicentin-1-like (LOC106601185), misc_RNA	NP_003250.3	intercellular adhesion molecule 5 precursor [Homo sapiens]	icam5	0.083913	0.607273	0.148261	1.14818	-2.82272	1.56352e-06	0.0007899	GATATATTAACTCCCATTGAACATGAAAATACAGATTCTAACTAAACCACAAATAAATGATTAAAGGAAGAATTTCCCCTGTGGGATGTAGGCCTAATGAGTTACCATTGAGGAGGTCTGGCCTTGATGCCTGTCAAACTTCCTTAGCCCCCTCTTCTCCCCCTCGGGGCCCTGCAGTCAGACACAGACTACGGTATGAGAGCCCTCGTTTGGTGAGGGAGGGCTTTTGTTAGTAATCACAGTTCACTTTGGAGTTGCCAAGCAGGACCAAGTCGGAATTCCACTCGCCTTTCAACTCAGACCATAGTGGACCTCAGAAAAGTCTGCAAAAAGATGGAAAACAACTTTCTAAAATGGATCCTGACCTTTTGCATGTTCTGCACCGTGTCAGGTGAAGGA…
ENSSSAT00000168008	XM_045712340.1	PREDICTED: Salmo salar uncharacterized LOC123733060 (LOC123733060), mRNA	XP_047289727.1	NLR family CARD domain-containing protein 3 isoform X3 [Homo sapiens]	nlrc3	0.00913043	0.0736364	0.016087	0.133182	-2.86632	9.29778e-09	1.22953e-05	CTGAGTGAGCTGTGACATATCTAATACGAGTCTCTCTGGGGAGAGAGATGAGGAGACCACTGCCTCTAAAATGAGTCTCTCTGGGGAGAGAGAGGAGGAGACCACTGCCTCTAAAACGAGTCTCTCTGGGGAGAGAGAGGAGGAGACCACTGCCTCTAAAATGAGTCTCTCTGGGGAGAGAGAGGAAGAGACCACTGCCTCTAAAATGACTCAAGACACCAGTTCTAAGAGTGTCCAGAAGCCCAGAGCAGAGTCCCCTACAACCAGCCTGCTATCAATGACGAGTGATCAGCCACCTGCTTTCAGCCAGGAACCATTACCAGATGACAATAAGGAAGTGGAGAGTTTGGACAGTGAGGATGCATTAAAGATCACACACAACCTTCTGGACAGAAGAAG…
ENSSSAT00000118747	XM_045704068.1	PREDICTED: Salmo salar immunoglobulin superfamily member 10-like (LOC106581497), transcript variant X6, mRNA	XP_011511011.1	immunoglobulin superfamily member 10 isoform X2 [Homo sapiens]	igsf10	0.0156522	0.122273	0.0308696	0.219091	-2.88295	5.40977e-06	0.00186611	TGCGCATAAATCTGAGAAGCGTGAGTTTGTCATTAATTGTTTATCAAGACATAGGATAGGTTGTGTGAAAATATTACTGATGTTTAACGTTAAAAATGGACCAAAAGATTAATGCTAAACAACCTTTGACATGTTTGAACGAACGTAAATAGATTATTTACTAGTTTTTTTTGCTTTTCGGCGTGATTTACAACCCCCCCCCACCACGTTTTGTGGGAGCATAATGAACGCTAACTACTTGGTGTTATTTGGACATAAATTATGAACTTTTTCAAAAGAAACCACATTTGTTCCGGACCTGGGATACCTGGCAGTGCCTTCTGATGGAGATAATCAAAGAAAGTCCGTGCGTGTTCCTTTCATCTTGAAGAGAGATTGGAGATGAAAGGTATGGAGTGT…
ENSSSAT00000158696	XM_045712317.1	PREDICTED: Salmo salar tripartite motif-containing protein 16-like (LOC106604345), mRNA	NP_005073.2	E3 ubiquitin/ISG15 ligase TRIM25 [Homo sapiens]	trim25	0.00913043	0.0822727	0.0165217	0.148182	-3.03987	3.39121e-05	0.0062524	AACCAGGAAATCCATCCCCCTTCACAAACTCTCTTCTGAGGAAACGAAACTGATCTGAGTCTCTGTGTCGTCTGTCTGTGTGAGAGTGAACAACCGTCCAAATGGCTCAACAGGGAGTTCTGCTGGACCAGGACCAGTTCTGTTGTTCTGTCTGTCTGGATCTACTGAAGGAACCAGTCGCCATCCCCTGTGGACACAGTTACTGTAGGAGCTGTATTGAGGGCTGCTGGGATCAGGATGTTCTGAAAGGGGTCTATAGCTGTCCTCAGTGCAGAGAGACCTTCACTCCAAGGCCTAATCTGAGGAAAAATAACATGTTGGCTGAGCTGGTGGAGAAACTGAAGAAGACAGGACTCCAGGCTGCTCCCCCTCCTGCTCTGTGCTATGCTGGACCTAGAG…
ENSSSAT00000222891	XM_014123927.2	PREDICTED: Salmo salar potassium inwardly rectifying channel subfamily J member 11, like (kcnj11l), transcript variant X1, mRNA	NP_004973.1	ATP-sensitive inward rectifier potassium channel 8 [Homo sapiens]	kcnj8	0.0347826	0.270455	0.0617391	0.485	-3.18274	1.19846e-09	2.19698e-06	GCTACGTGCAACACTGTACGAGGCTGCCCGATCAGGAAACAAATCAAGTTGTAAACTTCCCCACGAGAACAGAGAGGTGCGGACAAGCCCCTCGAAGGGGATAACCTTAGAATACACCTTGAGATATCACTGCGGTATCCCACACTGGTCGTAAAAGAAGTTCAGTGAACTTTCCACCTCCCCCCCAAAAAATGGTAACAATAATCATTCCTTGCCGTGCGTAGTCTCAACTATAATGCAACTAGTAAAATGCTCTAATCATGTGTTCCGGTAGGATAACATTTTGGGATAAATTGGTAGGGTAGCTGGTCCCCTTGGGTACCAGTACCAATGCCAGCAACAGTCAGTCCAGCCACAGTCAGTAAGAAGGTTAGAGACCTAAACAAGTCGAATTGCCCT…
ENSSSAT00000055825	XM_014150691.2	PREDICTED: Salmo salar insulin-like growth factor-binding protein 5 (LOC100194500), mRNA	NP_000590.1	insulin-like growth factor-binding protein 5 precursor [Homo sapiens]	igfbp5	0.148696	1.34455	0.273478	2.625	-3.39154	1.09738e-09	2.07086e-06	GCGTTCCATGCAATACACATAGTAGTTGATTATAGTTATTTTATGTTTGTAATAATTTTAATTTGAAACAATATGCTGATTAGTTTTTCACTCCTGGCAACGCTTCTCCTAAGCGAGTCGGGTTGTTTGGGCTCGTTCGTACCGTGCGAACCGTGTGACCAGAAGCTTATGTCGATGTGTCCGCCAGTGCCGGTGGGATGCCAGCTGGTGAAGGAGCCTGGCTGTGGTTGCTGCCTGACTTGCGCGCTCCCCGAGGGCCAGTCGTGCGGTGTGTACACGGGGACTTGCACGCACGGGCTCCGATGCCTGCCGAAGAACGGGGAGGAGAAACCGCTGCACGCGCTCCTCCACGGGAGAGGAGTGTGCGCCAACGAGAAGATGTACAGGCCGCTGTATCCA…
ENSSSAT00000188894	XM_014147274.2	PREDICTED: Salmo salar eosinophil peroxidase-like (LOC106572795), mRNA	NP_000493.1	eosinophil peroxidase preproprotein [Homo sapiens]	epx	0.532174	15.6923	0.949565	30.3177	-3.51909	3.60614e-17	1.65267e-13	GAACACATTACACAGAAGAAATGCAAAGCAAAAAAGAGCGGTGAACTTGTATAAATTGTACTGGTTGTAGGTGCGCCATTACCGAGAAGCTCTGAGTACACAGCAGCTCAAAATAAAGTAATTCATTCATTCTTGTAAGCCCAGACCATAGACCATGCAGGCATAATCATCACAATCATTTAGCTCATGATACTGCAAAAGGGTTCTAGCAGGAAACAAAAGCTGGCTAGAATATAGAGTAAGCACATTAAGTAATATTATCAGTTCATGATCTATTTGGTCAAGGCAAGAAGGAAGAAGGAAGTTGCATACTATTATCATTGGTAGGCCGTATTGTAAATAACAACTTGCCTAGTTCAATAAAAAATAAAATAGCAGATAATAGGGGTGGGGCATTGC…
ENSSSAT00000213452	NM_001279170.1	Salmo salar insulin-like growth factor binding protein 3 paralog B2 (igfbp-3b2), mRNA	XP_047276281.1	insulin-like growth factor-binding protein 3 isoform X1 [Homo sapiens]	igfbp3	0.0273913	0.0795455	0.0504348	0.143636	-3.76135	8.75268e-06	0.00263653	CGCAGTTGTAAATGAGAACTTGTTTTCAACTGGCCTACCTGGTTAAATAAAGGTGAAATATATATTTTTTTAAATCAGATGGATTGTTTCCTATTTGGATTGCTTATTTAATTAATTATTTTGCACACCCATTTTTTTAAGGACGTTCTTTCAGAAAATATCAGAGTGGAAGTTAAAGCGATCCCTCCAATCCCTCACTTAGGCAACTCAGAGGGGGTGTGACTTTGCAGTGGATGGCTGTATATATTGAGACGTTTAGTCCAAAGTGGCTTCATTTGTATGAAATGCAGAGTTAAATTCAGGATAATACGCACCAAGACCCTTCTGATATCATCACCATGGAGACGTGTTTTCGCAGACTTTGGCTGACAGTTGTTCTGGCATCGATTTTGCGGAGAT…
ENSSSAT00000194034	XM_014159437.2	PREDICTED: Salmo salar C-C motif chemokine 20 (LOC106579494), mRNA	NP_004582.1	C-C motif chemokine 20 isoform 1 precursor [Homo sapiens]	ccl20	0.0965217	1.60591	0.170435	3.07045	-3.95919	6.36729e-15	1.94539e-11	TCTACAGCATGTTAAATCAGACATTGTCACATGACCCCATGACATGAAACTGAACATGACCTTAATCCTTAAGAGTCCATTGATGCACCGGTGGGTCAATCTAAGTGACATAATACAGAAATCCCCATCAAAATCTGCCAATTTAAGATAGAAATACAATACATGACCAAAAGCATGTGGACACCTGCTCATCGAACATCTCATTCCAAAATTAGAGACATTAATATGGAGTAGGTCCCCCTTTGCTGCTATAACAGCCTCCACTCTTCTGGGAAGGCTTTCCACTAGATGTTGGAACATTGATGTCGAGACTTGATTCCATTCAGCCACAAGAGCATTAGTGAAGTCGGGCACTGATGTTGGGCGATAAGTCCTGGCTCGCAGTCGGCGATCCAATTC…
ENSSSAT00000170150	XM_045711741.1	PREDICTED: Salmo salar butyrophilin subfamily 3 member A2-like (LOC106598467), transcript variant X15, mRNA	NP_001723.2	butyrophilin subfamily 1 member A1 precursor [Homo sapiens]	btn1a1	0.0026087	0.0495455	0.00521739	0.0881818	-4.02094	3.73636e-06	0.00147115	TTAAGCATATCCCAGTTTAGGTCACCTAATAGTACAAACTCTGAAGATGAATGGGGGGCAATTAATTCACATATGGTGTCCATGGTGCAGCTGGGGGCTGAGTGGGGTCTGTAACAAGCGGCAACAGTGAGAGACTTATTTCTGGAAAGGTGGATTTTTAAAAGTAGAAACTCGAACTGTTTGGACACAGACCTGGAAAGTATGACAGAACTCTGCAGTAGAATTGAGTTAGCACTTTATTGGCCCAAACACCCACAGACCCACAAGGTTGAGGTTACTCATGGACAGTAATTAGTCATTTTTGTATTTTTTTGCATTGATGCATTGTGTCTTCTAACTGTCCAAGATTAGGATCCAAAGTGTTAGGAAATATTTGTTCCCATAAATACAAAGGAGGAT…
ENSSSAT00000183926	XM_014147274.2	PREDICTED: Salmo salar eosinophil peroxidase-like (LOC106572795), mRNA	NP_000493.1	eosinophil peroxidase preproprotein [Homo sapiens]	epx	0.0573913	4.49545	0.105652	8.64682	-4.87885	6.11749e-05	0.0092354	ATGCTGTTTCCCTCCCTCCTAGAATTGGGGCTGTGCCTGATGTTCATCCAGCCAGCACTGTCTACACAGGAAAGTTTAGGTGGCCCTTTCATTCACAGTTCAATAGAGGAGGCAAAGAGACTCGTAGATGAAGCTTACAAGTACTCCAGAGAAAAGAGTCTGGAGAGAGTGCGTGGACAGTCCACCAGGCCCTCAGATATCCTGCGTCTCCTGAAACAGCCTGCCAGGGACACGCGCTCTGCTGTCCGGTCTGCAGACTACCTGGAGAACACCTTGAGACTGATCCATGAGAAAGTCCACCGCAACCACAGGCTGCACAAACGCTCGCTCAACGCAACAGACCTCCTCACACCACAGGAGTTAAACACCATTGCCCGGGTAACCGGCTGTGCAGCTCGT…
ENSSSAT00000049721	XM_045691034.1	PREDICTED: Salmo salar gamma-adducin (LOC106590181), transcript variant X5, mRNA	XP_047280551.1	gamma-adducin isoform X2 [Homo sapiens]	add3	0	0.0672727	0	0.124091	-5.08176	1.82212e-05	0.00429618	AAGAGAGGGATAAAACAAGAGAGAGAAAGTAAAAAGAGAGGGATAGAATGAGAGAGAGAAAGTAAAAAGAGAGGGATAGAATGAGAGAGAGAAAGTAAAAAGAGAGGGATAGAATGAGAGAGAGAAAGTAAAAAGAGAGGGATAGAATGAGAGAGAGAAAGTAAAAAGAGAGGGATAGAATGAGAGAGAGAAAGTAAAAAGAGAGGGATAGAATGAGAGAGAGAAAGTAAAAAGAGAGCGATAGAATGAGAGAGAGAAAGAAGAATTAGAATAAGAGCAGGAGAGAGGGAAAGAGAGAAGGGAGGGGGCCAGTGTGTGACAGCCGGCCCCTGATTGGTCAGATTGCAGTGTGTGTTCCCTCAGTGGGCAGAGGATTAAGCCTATCACGTGGTTCCTTTA…
ENSSSAT00000253224	XM_014204487.2	PREDICTED: Salmo salar NACHT, LRR and PYD domains-containing protein 12 (LOC106607310), transcript variant X5, mRNA	NO HIT	-	-	0.00347826	0.195909	0.00608696	0.353182	-5.63499	1.31536e-07	0.00012411	TGTGAAATGGGAAATACATTATTATTCACCTGGAAGAGAGTAACCTGACATCACATTTACTAAAAAGGCATAATATTCTTTCTGTGAGATGGTTGATCTGATATTAAACATTTTGTTTTTGAAAGGGCCCAGCAGGGAAGATCAGACTCACCTGAATCCAGCTGTGTGTCCATGAAGAGTGACCAGTCTATGATACTGTCTATAGAATTCAGACAGAAAGCCTTCCCTACAAAACAAGGGGTCCAGCAGGAGAGATCAGACTCACCTGTACCCAGCTGTGTCCATGAAGAGTGACCAGTCAATGAAGCTGCCTATAGAATTCAGACAGGCAGTCTTCCAGACAAAACAAGGATGCTCGAAGACCACTATCTATTTTGTGATGAAAGAGCTGAAGAGGTT…
ENSSSAT00000136303	XM_014190921.2	PREDICTED: Salmo salar cathelicidin (LOC100136453), transcript variant X1, mRNA	NO HIT	-	-	0.0186957	4.39136	0.0343478	8.58182	-5.79338	1.8436e-10	4.22454e-07	AGACATGAAGATGAAGGTCCAGGTGAGATCTCTCATCCTGCTCGCTGTGGCTGCCCTGCTGGTCAGATCTCAGGACCAAACTGGGACCAGGTATGAAGACATCATCTCAGTTGCTTTGCCTCAGCTGCTTCCTGGGGAAGAGCAGGCTTTCCGTCCAATTCTGAACCAGCTCCAAGTCGAGACTTTGAATACAGAGGATGTGGACCAGTCTGAGGTGTCTGTAAGGCTGACCTTCCCCATGCAGGAGACTTTCTGCAGTAAATCACAGGGGCAGCCAGGCAAACCATGTCCTCTGAAGAAAAATGGGAAACTAATGATGTGCAGCATGATGGTCAGACATCCGATTCTGGAGGCTAGCAACAACCTGAACACTGACCTGTCTAAAACAAATTGTGAATA…
ENSSSAT00000212991	XM_045711743.1	PREDICTED: Salmo salar Fc receptor-like protein 5 (LOC123732520), mRNA	XP_024309815.1	low affinity immunoglobulin gamma Fc region receptor II-b isoform X1 [Homo sapiens]	fcgr2b	0.000434783	0.170909	0.000869565	0.310455	-5.99056	1.45085e-07	0.00013111	TGGACTTCATGGAGCCACCGCTATGTTTCAAAGGCTGATGGACAGCATTCTGCGCCCACATCAATCCTATGCTGCAGCATATCTGGATGATTTGATAATCCACAGCTACACTTGGGAGGAGCACCTAATTCGATTAACAGCGGTCATTGAGGGTCTTTGGACAAGCAGGACTCACGGCCAACCCAAGGAACTGCACGCTGGGGTGCTGTTGAGTACACTGGTATACTGTAGCCTCGGACAAGGTGGAGATCTCTCTCCTCCAGCCTCTCTGAGCGTCAGTCCTGACAGATCTCAGTTCTTTGAATATGATGATCAGACTTTCTCTCTCTCAGTTCTCTCTAACCAAGCATCTCTGAGTCTCAGTCCTGACAGATCTCAGTTCTTTGAATATGAGTCTGT…
ENSSSAT00000248615	XM_045711743.1	PREDICTED: Salmo salar Fc receptor-like protein 5 (LOC123732520), mRNA	NP_001362226.1	low affinity immunoglobulin gamma Fc region receptor II-a isoform 4 precursor [Homo sapiens]	fcgr2a	0.00608696	1.30682	0.0108696	2.36545	-6.86231	2.54965e-09	4.13607e-06	GGGTGGGGGGATGGACAGGCTACAAGTCACTAGAGTTTAGATACAGTTAGTGATCGACACGTTGAGATGGAACGCACCTGTCTTCTACTCTTGCTGTTGAGTACACTGGTATACTGTAGCCTCGGACAAGGTGGAGATCTCTCTCCTCCAGCCTCTCTGAGCGTCAGTCCTGACAGATCTCAGTTCTTTGAATATGATGATCAGACTTTCTCTCTCTCAGTTCTCTCTAACCAAGCATCTCTGAGTCTCAGTCCTGACAGATCTCAGTTCTTTGAATATGAGTCTGTCTCTCTGAGCTGTGAGGTTCAGGGGAACTCTGCTAGATGGAGAGTGGTGAGGAACACAATGAGAGGAATCCTTTCAGAGTGTCATACTGACTGGGGAAAACAACAAGGGTCT…
ENSSSAT00000214652	XM_045711743.1	PREDICTED: Salmo salar Fc receptor-like protein 5 (LOC123732520), mRNA	XP_024309815.1	low affinity immunoglobulin gamma Fc region receptor II-b isoform X1 [Homo sapiens]	fcgr2b	0.00304348	0.706818	0.00565217	1.28636	-7.02098	1.15119e-10	2.73561e-07	TGGACTTCATGGAGCCACCGCTATGTTTCAAAGGCTGATGGACAGCATTCTGCGCCCACATCAATCCTATGCTGCAGCATATCTGGATGATTTGATAATCCACAGCTACACTTGGGAGGAGCACCTAATTCGATTAACAGCGGTCATTGAGGGTCTTTGGACAAGCAGGACTCACGGCCAACCCAAGGAACTGCACGCTGGGGTGCTGTTGAGTACACTGGTATACTGTAGCCTCGGACAAGGTGGAGATCTCTCTCCTCCAGCCTCTCTGAGCGTCAGTCCTGACAGATCTCAGTTCTTTGAATATGATGATCAGACTTTCTCTCTCTCAGTTCTCTCTAACCAAGCATCTCTGAGTCTCAGTCCTGACAGATCTCAGTTCTTTGAATATGAGTCTGT…
ENSSSAT00000010252	XM_014194083.2	PREDICTED: Salmo salar cytochrome b-c1 complex subunit 2, mitochondrial (LOC106601733), mRNA	NP_003357.2	cytochrome b-c1 complex subunit 2, mitochondrial precursor [Homo sapiens]	uqcrc2	0.39087	0.545909	0.70913	1.01364	-21.3069	3.88906e-22	3.56466e-18	TTGCGTGGCGTGTCAGGGATGAGGATGTGCTCTACTCTATGGCTAAGCATTGTGATTATGTTCATGTGTAGACTTATGTCCAAGCTGCCCAACGGTCTAGTGATCGCGTCGTTGGAGAACTACTCTCCCGTGTCCAGTGTGGGTGTGTTTGTGAAAGCAGGCACTCGTTATGAGACTGTGGAGAACCAGGGAGTCAGTCATGTCCTGCGGTTGGCAGCCAACCTGACTACTAAGGGAGCGTCTGCGTTCAGGATCTGTCGTGGTGTGGAGGCAGTGGGGGGTAGTCTGAGCGTAACGTCATCGAGGGAGACCATGGTTTACTCTGTGGAGTGTTTGAGAGACCACTTAGACACAGTGATGGAGTACCTGATCAACGTGACCACGACCCCAGAGTTCCGG…
ENSSSAT00000069137	XM_014202156.2	PREDICTED: Salmo salar Selenium-binding protein 1 (sbp1), transcript variant X3, mRNA	NP_003935.2	methanethiol oxidase isoform 1 [Homo sapiens]	selenbp1	0.0626087	1.31136	0.111739	2.36818	-23.1402	2.18088e-15	6.99638e-12	TATCGAGTTACGCAAGAGATGACCCCTTGACACAGTCTGAAAGAACCCATAGAAAGCCCGGATTCCTGTGGATACCTCGGACGAAGAAAGTCTGCAAGATGGCAACTAAATGCACAGGCTGTGGACCTGGCTACAAAAGCCCACTGGATGCCATGAAGGGTCCACGTGAGGAGATTGTGTACCTGCCCTGCATTTATCGCAACACTGGCATCCAGAAACCAGACTACCTTGCCACTGTCGACGTGGACCCCAAGTCTCCTACTTATTGTCAGGTCATCCACAGACTGCCCATGCCCAACCTGAATGACGAGCTACACCACTCTGGTTGGAACGCCTGCAGCAGCTGTTTTGGCGACTCATCCAAGAAGCGCAACCGACTTATCCTGCCCTCGCTCATCT…
ENSSSAT00000049884	XM_014123121.1	PREDICTED: Salmo salar 60S ribosomal protein L5 (LOC106560321), mRNA	NP_000960.2	large ribosomal subunit protein uL18 [Homo sapiens]	rpl5	5.74261	5.645	10.4461	10.6045	-23.6095	5.87624e-16	1.98434e-12	ATGGGCCCAAGACTTGTGGTGAAAAATAAGTCCTACTTCAAGAGGTACCAGGTCAAATTCAGGAGGAGGCGAGAGGGAAAGACTGACTACTTCGCCCGTAAGCGCCTGGTCATCCAAGATAAAAACAAGTACAACACACCCAAATATAGGATGATTGTCCGCTTCTCCAACCGGGATATCGTCTGCCAGATTGCCTATGCCAAGATCGAGGGGGACATGATCGTGTGCGCTGCCTACTCCCATGAGCTGCCCAAGTACGGGATCGCCGTGGGTTTGACTAACTACGCAGCAGCCTACTGCACTGGTCTGCTGCTGGCCCGCAGGCTGCTGAACAAGTTTGGCCTGGACAAGGTGTACGAGGGACAGGTGGAGGTCACTGGAGATGAGTTCAACGTGGAG…
ENSSSAT00000098360	NM_001140133.1	Salmo salar chaperonin containing TCP1, subunit 2 (beta) (cct2), mRNA	NP_006422.1	T-complex protein 1 subunit beta isoform 1 [Homo sapiens]	cct2	0.0217391	1.13864	0.0365217	2.03318	-24.3825	1.79322e-25	1.91759e-21	CTTCCCGTTGCGTGCACGGCTTCTGCTATCAACTCACAGAAATCATGGCGTCCCTATCCATGGCCCCAGTGAACATCTTCAGGCAAGGAGCTGACGAGGAGAAAGCTGAGACAGCCCGTCTGGACAAGATCCTTATCGGAGGTGGCAGGGAGGGAACTGTTACAGTCACCAATGATGGGGCCACCATCCTCAAAGCCATTGGAGTGGACAACCCCGCTGCCAAAGTGTTGGTTGACATGTCCAAGACCCAGGATGATGAGGTTGGAGACGGCACCACCTCTGTCACAGTACTGGCTGCTGAACTTCTCAGGGAAGCTGAGCTCCTCATCGCCAAGAAGATCCACCCTCAGATCATCATCTCTGGCTGGAGGAAGGCCACCCAGGCAGCCCGCCAGGCTC…
