# Supplementary material for: Application of genomic tools to study and potentially improve the upper thermal tolerance of farmed Atlantic salmon (Salmo salar)
Source: BMC Genomics. 2025 Mar 24;26:294. doi: 10.1186/s12864-025-11482-4 (PMC11934803; doi:10.1186/s12864-025-11482-4)
Supplement: Supplementary file 6 — Supplementary Material 6 [file 12864_2025_11482_MOESM6_ESM.xlsx]

## Sheet: Sheet1
Supplemental Table S6. Differentially expressed transcripts (DETs) comparing the top families at 20 vs 10°C. Transcript IDs are listed in descending order of fold-change based on whether they were significantly (FDR-adjusted p-value < 0.01, fold-change [FC] ≥ 2.0 or ≤ -2.0) up- or downregulated. For putative Homo sapiens orthologues, the assession identification and annotation is based on lowest …
Transcript ID	Salmo salar RefSeq Hit	Salmo salar RefSeq Annotation	Homo sapiens RefSeq Hit	Homo sapiens RefSeq Annotation	Homo sapiens Gene Symbol	Top Families at 20°C Mean FPKM	Top Families at 10°C Mean FPKM	Top Families at 20°C Mean TPM	Top Families at 10°C Mean TPM	log2(FC)	p-value	FDR-adjusted p-value	Contig Sequence
ENSSSAT00000117498	XM_014203790.2	PREDICTED: Salmo salar interferon-induced very large GTPase 1 (LOC106607153), transcript variant X2, mRNA	NP_001277005.1	up-regulator of cell proliferation isoform 2 [Homo sapiens]	urgcp	0.766522	0	1.36609	0	26.8757	5.5884e-62	2.38429e-59	CCAGATATGGGCTGCCCACACTGTGCCAATGCCTTGGGCCCAATGTGGAGCTGATAAGCAAAGTCGCATCGACCCCATGTGGGCAGCTCACCAGATATGTGGCTTGAACAATTTGCAGAGGAGAATGGAATCTGGACCCAGCATGGAGGGTGAGGAAGCCAAAGATGCAGGCAATATGCCAGAAGTTTCTAACCCACTGTCAAAAGGAGAATTTGAGAGAGATAAACCGGTTTGCACTAAACACAGATCAGATGCTCAAGAAAATACAAGCAATAACACAGAAACACTTGATTCAGAAATGCAGCCTCATGTCCCTCAAAGTCGAGTGGAATCAGACAACAAAGATGGTGACCTGGAAGATCCAACTGACAGAAGCCTGAATGAACCTGAAGTCTTTGA…
ENSSSAT00000119778	XM_014164456.2	PREDICTED: Salmo salar coagulation factor V (f5), mRNA	NP_000121.2	coagulation factor V preproprotein [Homo sapiens]	f5	3.91217	0.1175	7.13522	0.204583	26.507	9.91235e-20	4.08018e-18	CGCCATTTCCTGGTTGCTAAAATTCTAATAGTTCACCTAATTTCAGTTTATGTGGCAAAACAAGCAAGTATAGTGTAGAGAATCATTGTATAATCTAAACCGCTGTGAAATATATTTTCCATAACCAAAAATATTGTATTTTCAGTTGTTTAACGCTGGTGTACAAAACCAAAAGTTAAATACACAAAATTGAAACTTAAAAACGGGACGGATAGAAATAGCGCACATAGAACAGATCTACCACTTTTTAGACTTGCTTTCAATGAGAATGACATATCTATAACTACATTTATGTGAATTTTGTTTGGTCACTCAAGAAGGACCAGGCTTATCATGGAAACTTTTTGGGAAAGCATCTGTGGGACACCCATGGTGCACAAACAGACAGACTGTCCACAC…
ENSSSAT00000020197	XM_014175760.2	PREDICTED: Salmo salar aspartate aminotransferase, mitochondrial (LOC106587404), mRNA	NP_002071.2	aspartate aminotransferase, mitochondrial isoform 1 precursor [Homo sapiens]	got2	1.26174	0	2.3013	0	26.4538	1.84808e-50	5.0222e-48	ATTGTTTGTGTTTCTGCTGGTCAGAGGGAGCAGGCGCTCCATGTTAAACAAATGGGGACAAGAGATGTGAATTATTTTGCTCTCAAGAAAAGGGTGCCATTGAAAGGAGTGATTAATGGGGGTAGCGGTAAATGTGAAAGCTGAACAAAGGAAGGGGAAGATTCCCAGTGTATGTGATGCTCGTCGTTTGGTGTGACACAGACAGGGTGGCCTCATGGTGGGGTGGAGTGCAGATGGGCCCCCCTGACCCCATCCTGGGGGTGTCGGAGGCCTTCAAGAGGGACACCAGCCCGAAGAAGATGAACCTGGGGGTGGGGGCCTACAGGGATGACCACGGCAAACCCTTTGTGCTCAATTGTGTCCGCAAGGCAGAGGCTCTGATTGCTTCCAAGCAGTTGG…
ENSSSAT00000129163	XM_014195339.2	PREDICTED: Salmo salar phospholipid-transporting ATPase ABCA1 (LOC106602602), transcript variant X3, mRNA	NP_005493.2	phospholipid-transporting ATPase ABCA1 [Homo sapiens]	abca1	0.441739	0	0.792609	0	26.4526	1.48802e-51	4.26082e-49	CACGTGTGCCCCGTTTAAGTCGACAGCAACACAAACAGCCTCGTATCCTTTTGACCGCGAGTTACCTTTCCTCTTCTGAAAGCGGCTGCATTGGCTGCCACTATAAAAGCTTGGAGGAGAAAAAAGGCAGAACCAGAGAAACAGAGCAGCGAAGACAATAACGGTCGTGAAAAAGCGAATAAAAAACCCGTACATTTTACCTTTTCCAATTCAAGGAATTACAATTGATGAACATTGAAGAATTGGAATTTCGCAGCGTTAGGGAAAAAGTTGGGAGCTGGACGGCTGTAGGATAGGTCCCTGAGGCGAGATGGCCGTCTCTACTCAACTGGGCTTACTGCTGTGGAAGAACTTCACCTACAGACGGAGACAGACACTCCAGCTAGTTATCGAGATAAT…
ENSSSAT00000205294	XM_014128284.2	PREDICTED: Salmo salar stanniocalcin 1, like (stc1l), mRNA	NO HIT	-	-	0.634348	0.499167	1.14261	0.8725	24.9574	1.15464e-17	3.9616e-16	ACAAACTAGATGATTGAGTTGGAAGCGTGCATGGCCAAACAGTCATGGGTGAACAGGGAGTACAGGAGAGTGCTGAGAATGCACCCTTGTGGGGCCCCAGTGTTAAGGATCAGCGGGGTGGAGATGTTGTTTCCTACCTTCACCACCTGGGGGCTGCCCGTCAGAAAGTCCAGGACCCAGTTGCACAAGGCGGGGTCGAGAGCCAGGGTCTCAAGCTTAATGACGAGTTTGGAGGGTACTATGGTGTTAAATGCTGAGCTGTAGTCAAAGAACAGCATTCTTACATAGGTATTCCTCTTGTCCAGATGGGATAGGGCAGTGTGCAGTGTGATGGCGATTGCATTGTCAGTGGACCTATTAGGGCGGTAAGCAAATTGGAGTGGGTCTAGGGTATCAGGT…
ENSSSAT00000022504	XM_014155528.2	PREDICTED: Salmo salar probable ATP-dependent RNA helicase ddx6 (LOC106577487), transcript variant X2, mRNA	XP_024304145.1	probable ATP-dependent RNA helicase DDX6 isoform X1 [Homo sapiens]	ddx6	0.353043	0.0204167	0.64	0.0345833	24.4926	1.9739e-35	2.44106e-33	GAGACATCTAGCTAAAGGCGAGCGTGCGGCCATGTTGAATTGTCATTTTGTTTTTAAAGAAGAGTCAAAAGACAGACAAGTCAGTGGGTTTCACGAAACTGGAAGCAGTTAGCGCTAACCAATTTGAGTTCGAAACAGGACACCCCGGTTTGGATAGTTAATGTACATGCGCAGCCAGACGAACGAAGGGTTCCATTAGTTACCACAGCCGCAAAGTCAACATTGGTTATATCATAAACATGCATAAGAAATAGTTTTATAATGTTAGGCATACGGTTATCAGGTTAAAATTACATTTTGAGAAGATAAATTGTATAAATGGGCGGGGTTTATGACTTTGTGGCTGTGGTAACTAGTGACGACCCAGTAGGAAAGCGAAAGAGACAACAAGCTAAAGGC…
ENSSSAT00000137256	XM_014125727.2	PREDICTED: Salmo salar cryptochrome-2-like (LOC106561609), transcript variant X1, mRNA	NP_066940.3	cryptochrome-2 isoform 1 [Homo sapiens]	cry2	0.237826	0.0120833	0.416522	0.02	24.1636	8.75755e-36	1.11368e-33	GTGTGCTTAGGGTCGTTGTGCTGTTGCAAGGTGAACCTTCACCCCAGTCTGAGGTCCTGATCACTCTGGAGCAGGTTTTCATCAAGGATCTTTCTACTTTGCTCCGTTCATCTTTCCCTCGATCCTGACTATTCTCCCAGTCCCTGCCGCTGAAAAACATCCCCACAGCATGATACTTGCTTCACCAGCGGGATGGTGCCAGGTTTCCTCCTGACGTGGCGCTTGGCATTCAGGTTTCTGCTGGAGTCTTTGGAGGACCTGGACAGCAGTTTGAGGAAGCTGGATTCCAGGCTGTTTGTGGTGCGAGGCCAACCTGCTAACGTGTTTCCCAGTCTCTTTAAGGAGTGGAACGTCACCCGGTTGACCTTTGAGTATGACTCTGAGCCCTATGGGAAGGAG…
ENSSSAT00000167428	XM_045715995.1	PREDICTED: Salmo salar ladderlectin (LOC106574349), mRNA	NP_006498.1	lithostathine-1-beta precursor [Homo sapiens]	reg1b	6.82522	1.75083	11.4948	3.03208	23.6931	4.60696e-16	1.37404e-14	GTTGAGGCTCCCCAGAGGATCCACGATAGTCCCGTCTCTCTCCTGTGTGAACAACAAAGTCATACAGATGGTTAAATGCACACAACAGCAGAAATCCACTGTTTATTTGAGGAAAATATTACCATGGAGAAGTTGGCCATCCTTCTGCTTCTGAGTGCTGCCATTGCACTGGGCGATGCCAACCTGACCCTGCTCCTTGGTTTAGAACCCTTACTGAAGACTGAGGTGGAACAGACTCCTCCTGTTGAGGCTCAGGTAGCAGCAGTGCAGGAGGGGACAAAGGAAAGTTCATGTCCCTCAGACTGGCACACATATGGATCACGCTGTTTCAAGTTTGTCAGCATTCCACAGTCATGGGCAGATTCGGAGCAAAACTGTTTGGCACTTGGTGGAAACCTA…
ENSSSAT00000069773	XM_014170253.2	PREDICTED: Salmo salar hsFATP2a_ACSVL_like domain-containing protein (zgc:101540), mRNA	NP_003636.2	long-chain fatty acid transport protein 2 isoform 1 [Homo sapiens]	slc27a2	1.62565	0.6025	2.72739	1.05708	23.641	5.34407e-16	1.58778e-14	GGCATTGGTTGCCATATTCTTTCTGTGTTGAATGACGTTTGTGAATGGTATTTCCAGCTGCTTGCCAATAACAGACGATTATCATTATATATAATAGCAATGAATATCAGCTGTTTATTTTAATTTGAGCCATAGGTACATAATTCTTGATCATATAAGAGGCTTGATTTAATCATTTTTTTCCCTGTGTGAAATAACAGTTCAAATGTTCAAAAAGGTCAATCTGGCAACCCACAGGGGGAGGAATTAGGGAGAACATATACACCGCCCACTGCACTCGGGCTGCTTGTTATGCGAGGTCGGGATTTCGGATTGAACTTTGCCACCCATTTATCACTTTATAACGTTCCGTTCTTTGGAGGTAGGTCTAAAACCTTTTAATTCTCAGCGGCACAAGTG…
ENSSSAT00000241552	XM_014178745.2	PREDICTED: Salmo salar low density lipoprotein receptor adapter protein 1-A-like (LOC106589068), transcript variant X1, mRNA	NP_056442.2	low density lipoprotein receptor adapter protein 1 [Homo sapiens]	ldlrap1	1.69696	0	3.02304	0	10.3568	2.39345e-33	2.62848e-31	CAGGTGAGGATAATATCACCGATAGTTTGGATAATACCACAGATAGTGAGTCAGGTGAGGATAATACCACAGATAGTGAGCCAGGTGAGGATAATACCACAGATAGTGAGTCAGGTGAGGATAATACCACAGAGAGTGAGTCAGGTGAGGATAATACCACAGATAGTGATAATGAGTGGGTTACAGTGGCGAAGAAGACGGGGAAACAAGAGAAGTATAGTTGTGGTGGAAACTAGGAAACCAGTAGACTGATTTTTCGGGATATTGGATCAACATGGGAAATCCGTTAAGCGTCTCCAGGAAAATCAGGAATGTGTTGGAGCAAAGGATTTGAGTCGGTGAGAGTCATAATAAGTGGTCATATTTAGATTTGTGTGTGTGTATGCGGAGCATTAGAAG…
ENSSSAT00000055438	XM_045719862.1	PREDICTED: Salmo salar cytochrome P450 2K1-like (LOC106606455), transcript variant X1, mRNA	NP_000766.2	cytochrome P450 2J2 [Homo sapiens]	cyp2j2	8.89913	4.76708	16.4217	8.36208	10.0754	0.000549317	0.00317097	TGGTTGCCAGGTGTGCATAAAGATGGGTTGCCAGGACCAATGATTAGTAGACCGGTGACTCTATGGTTTACTTTTATGTATACTTTATCTATCCAGCTCTCCAAGAAATATGGTTCCATCTTCACGGTTCACTTTGGACCCAAGAAAGTGGTTGTTCTGGCAGGATACAAGACGGTCAAGCAGGCGTTGGTAAACCAGGCAGAGGACTTTGGGGACAGGGACATCACGCCTGTGTTCTATGAGTTCAGCCAAGGACATGGGATTCTGTTTGCCAATGGAGACTCATGGAAAGAGATGAGGCGCTTTGCCCTGAGAAACCTTAGAGACTTTGGGATGGGCAAGAAAAGGATTGAAGAGAAAATCTTAGAGGAAATTCACTACCTGATTGAAGTGTTGGAA…
ENSSSAT00000245031	XM_045724501.1	PREDICTED: Salmo salar alpha-2-macroglobulin-like (LOC106612536), transcript variant X1, mRNA	XP_016874359.1	alpha-2-macroglobulin-like protein 1 isoform X3 [Homo sapiens]	a2ml1	1.25783	0	2.22348	0	9.23451	1.52036e-13	3.52918e-12	AATAATTTAAACCTTGATATCAGTTCCTCTGCACAACGCAGTAGGGAAGTATTGCAGGTAGGAATACTGGGATATAGTCTGACTTGTTTTTCTCTTTTTGTCATGGTTCCTCCTGGGCTTCAGGTTTGGAGATGGATACTATTTGCTTGCTTTCACTGGCTTTGTGTCTGTCTAGAAACTCCAAGGCCGGTTTACATGGTAGCCATTCCTGCAGTAATCCAGGCAGGCTCAGAGACCAAGCTTTGTGCCAGCCTTCTGCAGCCTAATGAGACCCTGGTCATGACCATATCTCTGATTGCCAATGAGCAGATCAAAATTCTTCTCCAGGAGAGTTCTGACAAAGAGTTTCACCGCTGCTTCCAGTTTCAGGACCTCGATGGAGGGCAGGTGGCACCCGGT…
ENSSSAT00000208635	XM_014169930.2	PREDICTED: Salmo salar AFG3-like protein 1 (LOC106584530), mRNA	NP_006787.2	AFG3-like protein 2 [Homo sapiens]	afg3l2	0.875217	0	1.56435	0	8.97072	1.84091e-11	3.39204e-10	ATTGTCTTCACTATAACAAACCCCAACGAGAGATTCCACTTGCCCCTGCTCCTGAGCCGCTTCTCCTATAGCACGTACAGGGGAAGTTAGAGCCATCTCTCGTCTGAGCCTCTGCCCGCACTATACCATGGATGTGGTTAATCGACCTAAAATGCTTACATGTCCAGTTGATACCTAAGTGGTCGAGTTACTGTAGTTTGAAATAGTCATGATGATGAACTGAAGTCAAATGGCTATCACGTGCTGAATATTTAGCTTGTTGTCTGTTCATCGTGAACGTACACATTTTGTAATCGCCTGTCAAATTGCTCATCCATGATGCAATGTGCGTGTGTGTTTCTCAGCCAATCACAGAGCAAGACCGAGCTCCGCAGAAAAACTCAAAGTCGTCCTATTCGC…
ENSSSAT00000236514	XM_045695562.1	PREDICTED: Salmo salar protein max (LOC106571089), transcript variant X8, mRNA	NP_002373.3	protein max isoform a [Homo sapiens]	max	2.27261	0.00166667	4.00043	0.00291667	8.73975	3.25684e-26	2.19689e-24	ATGAGCTCAAACCAGTCCCACTGTAGCAGAGCTGACAAACGGGCACACCACAATGCACTGGAGCGCAAGCGTAGGGATCACATCAAAGACAGCTTTCACAGCCTGCGAGATTCCGTGCCCGCCTTGCAAGGGGAAAAGCAATCTATCAAACAGGCATCCCGAGCTCAGATCCTAGACAAAGCCACGGACTACATCCAGTACATGAGAAGGAAGAACCACACACACCAGCAGGACATCGACGACCTGAAGAGGCAGAACGCTCTGCTGGAGCAGCAAGTGCGTGCCCTGGAGAAGGTGAAGGGTTCGACGCAGCTTCAGGCCAGCTACAGTTCATCAGACAGCAGCCTGTACACCAACCCTAAAGGCAGTGCTGTGTCTGCCTTCGACGGCGGCTCTGAC…
ENSSSAT00000180274	XM_014200872.2	PREDICTED: Salmo salar BMP-binding endothelial regulator protein-like (LOC106605352), mRNA	NP_597725.1	BMP-binding endothelial regulator protein isoform a precursor [Homo sapiens]	bmper	1.1113	0.488333	2.0013	0.862083	8.35733	2.8471e-09	4.05716e-08	GAAAAAAATATGTTCTGTCGGGTAACTGGTACCCCCGGGCGCGAATTTATTGCCTCTCTCCTCGCGTCCTTCACAGGTACAGAAGCCATCTGCGAGAACGAAGGAGAGGTGCTCCACATACCCAACATAACGGACAACCCGTGCATCACCTGCGTCTGTCTGGGGAAGGCAGACTGTAAACAGGAGAAGTGTCCCCTGGTGTCTGAGGACTGTGCTCTGGTGGTCAAACAGACGGGAGCCTGCTGTGAGAGATGCAAAGGTTGTCAGCTGGATGGAGAGTCCTATAATAGTTCTGTGTCCTGGACCAGCTCCATCAAGCCCTGCATCTCTCGCCGCTGTCAGGAAGGTGTCGTAACTGAAGCGGAAGTACAATGTGTCGTCCACTGCAGGAACCCCAAG…
ENSSSAT00000124583	XM_014216471.2	PREDICTED: Salmo salar collagen beta(1-O)galactosyltransferase 2b (colgalt2b), mRNA	NP_055916.1	procollagen galactosyltransferase 2 isoform 1precursor [Homo sapiens]	colgalt2	1.8887	0.00875	3.35348	0.015	8.22488	1.46126e-24	8.71954e-23	CTGTTAGAATCCCCATTATGTTTTATCAGCCCCTGTCCTGCCTATGTAGACCCGGTCCGACCCGAATCGTCACTGCTGATGCCAAAAGTCATGATCGCCATTCTGGCTCGCAACGCAGCGCACAGCCTGCCGCACTACCTGGGCTGCATCGACAGGCTAGACTACCCGAAGGAGCGGATAGCTATCTGGGCAGCGACAGACCACAGTGTGGACAACAGCACAGCCATGCTGAGGGAGTGGCTGAAGCAGGCTCAGGACCAGTACCACTATGTGGAGTGGAGACCTATGGAGGAGCCCAAGTCATATACTGATGAGTGGGGGCCCAAGCACTGGCCTCCGTCCCGCTTCAACCATGTGATGAAACTGAGGCAGGCTGCTCTTAAGGCAGCACGGGAACGC…
ENSSSAT00000054867	XM_014205653.2	PREDICTED: Salmo salar cytochrome P450 2K6 (LOC106608020), transcript variant X2, mRNA	NP_000765.2	cytochrome P450 2F1 precursor [Homo sapiens]	cyp2f1	5.36391	0.0270833	9.67652	0.0479167	7.98509	5.40714e-09	7.45141e-08	AAAATGTAACTGATATTACTGTCTTTTTCCTATTGACAATAGAAACATGTTATGATTATGAACAACTGAAGGTTGTTATAACAGTGTAATTATAACAAAACAGAATGCATTTGATTTTCAAAGGTTATGTGCATCAAAATGGTTAGTTAAGGATAAATGACCATTGAAACAAACATTGGTTAAAGTTAATAATTGAAGGGGGAAAAATCAATACCTATTTTTGATATACATAATAGCACAGAAAGATAAATGCAGCAGTAATGTTTTTCACAAAAACTACCTTCTTGACTTTCTTGTATTTTTGTTTCTTTTTGTTTTTCTTTTCTTCTTTCGCTCTTTGCCTTCCTTCATCCTCTTCGACTAGGGGCTCGTACCTCTCCGGTAAAAAGGTGAAATGGA…
ENSSSAT00000146477	XM_014206937.2	PREDICTED: Salmo salar multiple PDZ domain protein (LOC106608788), transcript variant X7, mRNA	XP_006716951.1	multiple PDZ domain protein isoform X3 [Homo sapiens]	mpdz	0.528696	0.0025	0.95087	0.00458333	7.7852	3.86639e-12	7.70479e-11	ATGTTAGAACGTGCCTTGCAGGCAGTGGAGCGTCTCCAGGCCAAGCTGAAGGAGCGGGGGGAGGTCCCCACCGAGGAGAAGCTAAGCCTGCTCAAGTCGGTGCTCCAGAGCCCCCTGTTCCACCAGATTCTGGCCCTGCAGAAGTCTGTCCAGCTCCTCAAAGACCAGGGTGGTGTCACAACATTTGGTGGTGACCTGAGTGAATGCTACACAACAGCCCATGCCAATGGCAGCCATCTTGCCTACCCAGAATCCTCCACTGGTACACAGATCAATGGGAAGCCGTCTCCTGAGGAGTTTGAGCACATCATTCGCTCCATGGCTCAGGGGCGCTACGTGACACACATGGAGCTGGTGAAGCCGCTGTCTGGGGGCCTAGGCTTCAGCGTGGTTGGTCTG…
ENSSSAT00000202375	XM_014195421.2	PREDICTED: Salmo salar transmembrane protein 62 (tmem62), transcript variant X2, mRNA	NP_079232.3	transmembrane protein 62 isoform a [Homo sapiens]	tmem62	0.53	0.0933333	0.97087	0.162083	7.7047	7.73892e-05	0.000540262	TGAAAGGAGTGAGTGTCTGATTCCCTAGCTGCTGCCGCTGCCATGGGCCTGGCTGTTCAGTCATCTCTCTGTTTAAAGCCCTGGAGCTTTGCCAGCGTGGGGATGGGATGGGTCGGCCCTGCTCCATCCCCGGCCAGGCCCGTTCCATCTCCACCCAAAGAATGATGCTACAGTACAGAAAGTGCAACGAGCAAATCAACAAGAAACTAGGAACAGAGTCAAGAGATTTGGTTTGGAACTGGACCCTAAATTACACCCGCGCAGGGACTTGTGGGAGTGAGTCATATAGCGATGACGTTGCCATGCACAACCGGATGCTCAAGCTGTTCGGAGCGCTAGTCATTGTGGGACTAGCGCTGGCGTGCTTAGCTTCCTGGGTGCTGGAGAGCTATGACACCT…
ENSSSAT00000118064	XM_014177418.2	PREDICTED: Salmo salar glyceraldehyde-3-phosphate dehydrogenase (LOC106588432), transcript variant X2, mRNA	NP_002037.2	glyceraldehyde-3-phosphate dehydrogenase isoform 1 [Homo sapiens]	gapdh	0.399565	0.035	0.731739	0.0604167	7.57612	3.77832e-06	3.37313e-05	AATCCATCCAAATACAAATCTTCCTCTTTTTTGGGGGCCAAGATGCATCCAGCTCATTCCACACGCAATGTAGCCAAGATGATCACATCAATAGTGGTGGGTGACATTCAAATGAATTTCCTGTTCTGTAATTTATGTTCGTGTCGATTGCGACAACGACCTTGGCTCCCCATCCATCTGTGACTTGACATTCTGAAGGGGCGTGTGCACATGAGTTGGTGTTCACGTGGGGGCGTGTTCATGGACCCTATAGGAACATAAATTGCTAGCGCACCTTGCCAACATAGTGGACAGAGCAACTCACAAACGCGAACTAGACAAGATCAGGCAGAATGGTGAAGATTGGAATCAATGGATTTGGGCGTATCGGGCGCCTGGTGACCCGTGCCGCTGCCAAGA…
ENSSSAT00000181666	XR_006759151.1	PREDICTED: Salmo salar uncharacterized LOC123727269 (LOC123727269), ncRNA	NO HIT	-	-	2.87783	0.0220833	5.0987	0.0370833	7.53144	5.14947e-61	2.11252e-58	AGGATATTTATGTCTTGGGACAATTTATTTTATTTGAACCTTTATTTATCTAGGCAAGTCAGTTAAGAACAAATTCTTATTGACAATGAAAGCCTAGGAACAGTGGGTTAACTGCCTTCTTCAGGGGCAGAAGGACTGATTTTTACCTTGTCAGCTCGGGGTATTCGATCCAGCAACCTTTTGGTTAGTGGCCCAACACTCTAACCACTAGGCTATCTGCCGCCCCTAAAAGATGAAATGAACACCTGTAGTGTTATAGTAAATCATTTTGGTGTGTTGTTCTGCACTCTAGTTATCAATTTGTCTCCCTCTGCCATATGGATCAAATCAAATCAAATTTATTTATATAGCCCTTCTTACATCAGCTGATATCTCAAAGTGCTGTACAGAAATCCAGCC…
ENSSSAT00000071944	XM_014193729.2	PREDICTED: Salmo salar growth arrest-specific protein 7 (LOC106601502), transcript variant X4, mRNA	NP_958836.1	growth arrest-specific protein 7 isoform b [Homo sapiens]	gas7	0.331739	0	0.608696	0	7.48535	6.93955e-06	5.89734e-05	ATGAATAATGACATTAAGCCAGCGGCCACCTGCCCTGCACCGGGGGATGAGACTAAGAGTGTCCCTCTTCCCCAAGGCTGGAGATGTTACATGTCACCCGAGGGATGCAGGTACTACGTCAACACCGGCAGCAAAGAAACAACATGGGAACGGCCCTCCGCTACTTATGGAACCCCAGTGAGACCACCGGCACAAAGGAACTCCTTACCAGAAGAGTTAAATGTAATTAGTCTCTTATCCTCCTCCTCCTCCTTTCTTTCTTCCTCTCCCTCTGATGTTTCACAGAAACCTCTCTCACTTGTCTCTCACTCTCTTCAATTCGACTCACAATTTTTTGGCATTCAGATCAACTGCGTCACCTTCCCGCTGCCCAGTGTGACGCCAGATCAGCCAGAGCAG…
ENSSSAT00000114833	XM_014213343.2	PREDICTED: Salmo salar uncharacterized protein LOC565650 homolog (zgc:174917), mRNA	NP_001094347.1	phytanoyl-CoA dioxygenase domain-containing protein 1 isoform c [Homo sapiens]	phyhd1	65.2452	0.4775	115.415	0.822917	7.35574	1.85693e-78	1.56883e-75	GTTTCCTTGTATGTATCTTGACGGAGGGAAAGTGAGTGGATTTTCTGACTGAAGCGTGCCAGCTAAACTGAGTTTTTATGGATGTAAAGATGGACATTATCGAACAAAAGGACCATTTGTGATGTAACTGGGACCTTTTGGAGTGCCAACAGAAGAAGATCATCAAAGGACCGTATATAAGACATCACACAGGTTGAGGACTCCACATCACCAAGCCTTCTACTACCACAGTTTCATACTGACCTACAGAGCCTCTGCTGTGACCACCATCCACACATCAGACCACCGTCCAGACAGACGGAGACCTCTGAAACTCCTGCAGAAGCAGACAGAGCCTTTACAGGAGCTGTGGTAGGGTTGGACAGATCACACCAGGGGACAGTGGTTCTGGACAGATCA…
ENSSSAT00000153797	XM_014175661.2	PREDICTED: Salmo salar hepatic triacylglycerol lipase-like (LOC106587343), transcript variant X1, mRNA	NP_000227.2	hepatic triacylglycerol lipase precursor [Homo sapiens]	lipc	0.583478	0.00208333	1.02478	0.00375	7.32511	2.35715e-23	1.28686e-21	CTCCAATCAAGTTGAAGACACATCTCAAGTATTAACATGATGACATAATCCTTTGGTTGAAATTTCACCCTCAAAACAACAGTTGATTACTTTTTGCAAATCCAATCAATTTTACAGATTCCACTTATCCATTGACGTTGGAACAAAGTTGATTCAACCAGTTTGTGCCCAGTGGGATGTGTACTGGCATGGACCAAGACAAATTGGACCAAGACAAAGCAGAATAAAGTACACCATGAGCCCAACTTCCAGAATTCAGCAAATACTGAGGTAAACACTCAGGATTACCTGGGAGTCTGTGTCGACACCATGGCTCTGGTCCAGGTGCTCAGAGTCCTGTGCTGCCTGCTGCTCACTTATCACCTGGGTGATGCCAGGAGAATCAAGGGAAGTGGAACA…
ENSSSAT00000217845	XM_014206765.2	PREDICTED: Salmo salar solute carrier family 2, facilitated glucose transporter member 4 (LOC100136540), transcript variant X1, mRNA	NP_001033.1	solute carrier family 2, facilitated glucose transporter member 4 [Homo sapiens]	slc2a4	0.108261	0	0.193913	0	7.07077	5.61084e-20	2.35154e-18	GCCACTGCAGGTCTCAATCTAATCAATAAGATGAACGTGTCTCTTCACCCAATTATAACCATAATGCTTTTTAACTGAATTTAACAATGGCATGATCCATCAAGACTATCTCCTTTGCACATGCTGTTCAGCTTCTATATGTCTAATATACTGTATCTAGGCCACTCATGTAATCTGACAGACCCACAGTGCAGACCCCATAGAAGTTACAGTGTGATGGTGGTTATTCTGTATGCTGATGAAGCGCTCCTCTTGACTTCAGCCAATGGTGTATAAGGTCAAGACATGGCTTTCTGCTTCCGTTTCACCCCAAAAGACGACCTCTGTGACAGGCCTTCAAGAGTAGGGGGCGGCTAAAACGCCCTCCCGTCGCCCCTCGTCCCCTCCGCACCTTCTCTC…
ENSSSAT00000092565	XM_014162343.2	PREDICTED: Salmo salar alpha-actinin-4 (LOC106580854), transcript variant X3, mRNA	XP_054187949.1	alpha-actinin-4 isoform X1 [Homo sapiens]	actn4	0.111304	0.0216667	0.199565	0.0370833	7.04381	4.86434e-06	4.26154e-05	TAGCAGGCATTTTTTGAGATACAAGTTTGAGGTTGGGTTTTTAATTTTTTTTCTTCTCTCAAATGTATGCTTTGGCCACGTATAAGATGAGTCAACAACATTATTTGGATATGAGTTAACAGAATATGAACTTCTAAAAGTGAAATTTTAGCTAGACAGTTACTTTAATATTCTATGGATATTATACAAGTAGTAGTTATCAGAACTACTGTAGTATAGACCTCCAAATAATGTTTTAATTCGTAAATCTGTCTATACTGGCTACAAATACATTTGTGCATTATTTTATGGCTGGCATAAATTGCATCCACATTTTGAAACAATGTTGCAATTATATAGCAACATGTACAGACTTCCATCTGCAATGATTTGCGCCTCTTGACAAAGGCATTAGGTTAC…
ENSSSAT00000206053	XM_014210067.2	PREDICTED: Salmo salar WD repeat domain 20a (wdr20a), mRNA	NP_653175.2	WD repeat-containing protein 20 isoform 2 [Homo sapiens]	wdr20	0.0704348	0	0.125217	0	7.02689	2.74259e-13	6.19771e-12	AACATCCATGTGTGCCTGGGCAGCCTGTTTGTCCCTGAGGCCTACATCACGGCCACCCGTCAGTACGTGGCCCAGGCCAACAGCTGGTCCCTGGAGGAGCTGTGTCTGGAGGTCAACGTCACCACCACCCAGGAGGCTGTGCTCGACGCCTGCAGCTTTGGCATCAAAGGTCTGAAGCCGCAGGGAGCCACCCACGGCAACAAGCTCTCTCTCTCCAACTACATCTCCACTGAGTTGCCACTGACTCAGCTGGGTGAAGCAGTCGAGCGCTGAGAAGAGGCACATGGTACAGCTCATAGCAACATAAATACTGCACTGTACATGGGAATGTACAAATGTTAAGCTTTTGAGCGCAAAGCTTTCATTGGATTCAATACAAAAACTTTATTTATCCCCCTG…
ENSSSAT00000114828	XM_014213343.2	PREDICTED: Salmo salar uncharacterized protein LOC565650 homolog (zgc:174917), mRNA	NP_001094346.1	phytanoyl-CoA dioxygenase domain-containing protein 1 isoform a [Homo sapiens]	phyhd1	8.14739	0.0775	14.3665	0.133333	7.01412	3.82342e-37	5.29024e-35	ATCTCTTTTTATTTCTCTTACTCTCTCTCTCTCTGCCTTTCTCTCTCTCTCTCCTCTCTCTCATTTTTCTCTCTCCTCTCTCTCTTTCTCTCTCTCTCTCTCTTTCTCTCTCTTCTCTCTCTCTCTCTCTCTCTCTCTCTCTCTCTCTCTCTCTCTCTCTCTGCAGCCTTTACAGGAGCTGTGGTAGGGTTGGACAGATCACACCAGGGGACAGTGGTTCTGGACAGATCACACCAGGGGACAGTGGATCTGGACAGATCACACCAGGGGACAGTGGTTCTGGACAGATCACACCAGGGGACAGTGGTTCTGGGCAGATCACACCAGGGGACAGTAGTTCTGGACAGATCACACCAGGGGACAGTGGTTCTGGGCAGATCACACCAGGGGACAGTAGTT…
ENSSSAT00000085792	XM_014125212.2	PREDICTED: Salmo salar CCR4-NOT transcription complex subunit 1 (LOC106561350), transcript variant X18, mRNA	NP_001252541.1	CCR4-NOT transcription complex subunit 1 isoform c [Homo sapiens]	cnot1	0.142174	0.00125	0.244783	0.00208333	6.76836	4.9706e-09	6.88876e-08	GCGCGCGCGGGGATGACAGTCGCCATTTTATTTTGAAAAATCAAACCGAACTGGAAGGAGAGCAACCCAAAGGGAATGAATATCACAAATACATTTTGGGAACCATGATTCTGAACTTGATGTTGCACTGAGGGACTTTACCTTGCATCAAGATCCACTGAAGTAGCTTGTTGTAAAACATTTTCATACCTTGGGGAGGGAGGGGGGGGGCAGAAGTAACCTATCATTGAAGTGACTAAAGGGGAATAATGGTGATTTTGCGCCGGGCACGGCCGCCTGCTTCCGCCCCAACCAGCAATGAATCTTGACTCGCTCTCGCTGGCTTTGTCTCAAATCAGCTACCTGGTGGACAATTTAACTAAGAAAAACTACAGAGCCAGCCAGCAGGAAATACAACAT…
ENSSSAT00000109614	XM_045688961.1	PREDICTED: Salmo salar neuron navigator 2a (nav2a), transcript variant X4, mRNA	XP_047283780.1	neuron navigator 2 isoform X28 [Homo sapiens]	nav2	0.0604348	0	0.108696	0	6.74007	0.000119783	0.000800212	GGAGGGATAGGAGAGAAGAGTTGACTCAGTGATTGAGGGAGTCATAGAGGGAGAGAAAGAAAGAGTTTAAGAGTGGAGTGCGTTTGAGACGGTGACTTAGAGCAAGTTGGAGAGGAGCAGAGACAGTGCGTGACAGAGTGAAGAGAGAGAGAGAGAGAGAGAGAGAAAGAGAGAGAGAGAGAGTCGTCAGGCGGACAGCGTGGCTATATTTAAAACCTCGTCTATGTGACAGAGTGTCGCTATAACGAGCGCTTATCTCTAGTCCTGTCTTTTTGGGGAGTTTTCTGGACGTACAGCCTCTTTCCCTATTCCTGTCCCCCTCTGCCCCACCTGAGGGGCCTGGATGGCGGTGTGTGTGGGCCACAGGGTGCCTGTCAGGGGACCCAGCCGATTCTCCTG…
ENSSSAT00000181137	XM_045707942.1	PREDICTED: Salmo salar Mortality factor 4-like protein 1 (mo4l1), transcript variant X2, mRNA	NP_006782.1	mortality factor 4-like protein 1 isoform 1 [Homo sapiens]	morf4l1	2.80478	0.0283333	4.96957	0.04875	6.72881	2.34114e-57	8.35854e-55	GTGTTGTGTCAGGAAGAAATGGAAGCTGGCAATGCACGAATTTGATCATTCAGAGATCCGAACAGTTGAGTCTGTGAATGGCGCCAAAACAGGACCCTAAACCTAAATTTCAAGAAGGTGAAAGAGTTCTGTGTTTTCATGGGCCATTGCTTTACGAAGCAAAGGCAGTGAAAACCAATATCAAGGAGAAGCAAATTAAGTACTTCATTCATTACAGTGGATGGAACAAAAACTGGGATGAATGGGTTCCTGAAAGCAGAGTTCTCAAATATGTGGACAGCAACCTGCAGAAACAAAAAGAGCTTCAAAAGGCTAATCAACATTATGATGTTGAGGGAAAGATGAGGGGTATAGCACCGAGCAAGAAGATTGCTGCTGTGCAGCAGAAAAATGTTGATC…
ENSSSAT00000238751	XM_045695562.1	PREDICTED: Salmo salar protein max (LOC106571089), transcript variant X8, mRNA	NP_002373.3	protein max isoform a [Homo sapiens]	max	1.5987	0.0329167	2.8813	0.05625	6.50781	3.44096e-07	3.62535e-06	GCCGTAACGATACGTGACGACAAAATAGATTCTGAACTCATTTCACTGTATAAGAACACACCTAAATCTGCTGACAAACGGGCACACCACAATGCACTGGAGCGCAAGCGTAGGGATCACATCAAAGACAGCTTTCACAGCCTGCGAGATTCCGTGCCCGCCTTGCAAGGGGAAAAGCAATCTATCAAACAGGCATCCCGAGCTCAGATCCTAGACAAAGCCACGGACTACATCCAGTACATGAGAAGGAAGAACCACACACACCAGCAGGACATCGACGACCTGAAGAGGCAGAACGCTCTGCTGGAGCAGCAAGTGCGTGCCCTGGAGAAGGTGAAGGGTTCGACGCAGCTTCAGGCCAGCTACAGTTCATCAGACAGCAGCCTGTACACCAACCCT…
ENSSSAT00000105874	XM_014136869.2	PREDICTED: Salmo salar follistatin-related protein 4-like (LOC106567522), mRNA	XP_011541586.1	follistatin-related protein 4 isoform X2 [Homo sapiens]	fstl4	0.133478	0.0075	0.239565	0.0133333	6.47613	2.74932e-29	2.30452e-27	CTCTGCTGTTACGTGACACTTCCTATGGCTCCCATGGGCTCTCAGAAGGCGGCAAAAAGCTGAATCGTGGCTTTGCAGGCCCTGGCTGAAAAACATTAGCGCGTTTGGATAGTCGCTGGTCACAGTACTGTGAGACTCAGACTCAGACTCCATGTTTTATCTTTGAACGAAAACCACCACTCCCGGTCGGAATATTATTGCTTTTTTACGAGAAAAATGGCATAAAAATTGATTTTAAACAGCGGTTGACATGCTTCGAAGTACGGTAATGGAATTTTTAGAATTTCTTTTCACGAAATGCGTGAGGCCGCTATTTGGATATAACAATGGATTATTTTGAACCAAACCAACATTTGTTATTGAAGTAGCAGTCCTGGGAGTGCATTCTGATGAAGAACA…
ENSSSAT00000163861	XM_014154460.2	PREDICTED: Salmo salar splicing factor U2AF 65 kDa subunit (LOC106576921), transcript variant X4, mRNA	NP_001012496.1	splicing factor U2AF 65 kDa subunit isoform b [Homo sapiens]	u2af2	8.76565	0.122917	15.5657	0.210833	6.42192	1.65026e-290	3.52041e-286	AAAAATGTTTAATATTGTATTTCTCTTCAAGAATAATGAGGAGTAGCCTGTAATTCAAAAACTGATAATGTTTGGTTGATTATACAAATTGTATGGACTGTAAAAATAGAAATGCCATTAAAGCATTTGATTTCTTAAAAAATGTGACTTATGTTTCTCTCTGATGTGTAGAAAGGGAGATGCTAGAGGAAAAACGTACGCATCGGCCCTGGGTCAAACTCCTTTCTGTTGTAATCACATATTTGAGAGGTTGTTTCTGAAATCAATAAAGGGAAATCGAGCTTTCACGTATCCAATGCATAATATAATGTCCAATGTAATAATTTGTTTGGTGCTAGGGCAAAGAGAATATACTGTATTTACATGTTTTGCAGGTTGAATAACAGGCCCAAAGGGGGC…
ENSSSAT00000209288	XM_045710697.1	PREDICTED: Salmo salar zinc finger protein 585A (LOC106594126), transcript variant X1, mRNA	NP_001287880.1	zinc finger protein 91 isoform 2 [Homo sapiens]	znf91	0.0730435	0.000416667	0.127826	0.000416667	6.41232	3.19042e-05	0.00024026	ATTCTAGCTATTTCACTTCACTTATGTGACGTGAACTAGAATGGTGAACGTATCGATTAGACTGCTGCCACCAGGCTAGGAAACTGCTGCTTTGTTCACAACTGGCCGCTGAGCTGAGTACCGCCCTGTATTAGGTCTGTTTGAGGGTCTATACGTGAAAAAAAATTAACATACGCCCACCTTCGAAACATTATACACGTTATATCTGAGTTTATTGTTATCTACTCACCACCACGTCCATTGTATATAGTAGTGCTCTTTAAAAAAGCTCAGAAAATGAAACAAACTGCTTGTTGTTTTCTTCCCGCTTCCGCCTCAGTGTCGTCAGACGTGATAGACGAGAGTAATCAACTACCGCTTGTGATTTAGCTAGTATCTTTTACTTCTGTCTTTTTACTG…
ENSSSAT00000214561	XM_045706620.1	PREDICTED: Salmo salar leucine-rich repeat transmembrane neuronal protein 4-like (LOC106585568), mRNA	NP_079269.4	leucine-rich repeat transmembrane neuronal protein 4 isoform b precursor [Homo sapiens]	lrrtm4	0.13	0.00166667	0.232174	0.00333333	6.40507	3.98577e-17	1.30709e-15	GCTTTCTGGCTAGCCTGAAAAGCTCATTTTGAAAATTAGCGCACTGTCCATCCTTTGTTTTCATTGGACGGCGTCATCATTTGGAAGGCTGCACGTTACAGGGAGGAAGGGGTCTTAAAGAAAAAGCTGCTTGTTTTATAACGCGTTAACTGCAGTTTTAAAATATATAAATATTGTTATCACTAAGCAAAATATGAACAACATATATATTAACAAAGAGGATAATTAGAATAGCTTTACTTATTCACAAGATAGGAAGAAAACATTTCCTTTTATATTTTTTAAGTGGTCAAGCCTTCTGTTTTCGCATCAAAAAGCGACCAACGTCGTTTTAAAGCGACTGTCAACAGATACCTTGGTGATGGCTCTAGCAACGAGTCTCGATCCAAAGCATTGAAG…
ENSSSAT00000016393	XM_014130714.2	PREDICTED: Salmo salar glutaryl-CoA dehydrogenase, mitochondrial (LOC106564571), mRNA	NP_000150.1	glutaryl-CoA dehydrogenase, mitochondrial isoform a precursor [Homo sapiens]	gcdh	0.146087	0	0.255217	0	6.32215	0.000407001	0.00242	ATGCTGGACGGCCTGCTGACAGAGGAGGAGGTGATGATCAGAGACTCTTTCAGGACCTACTGCCAGGAGAAACTAATGCCACGCATCATCATGGCCAACAGACACGAACATTTCCATCGTGAGATTGTCTCAGAGATGGGAGAGCTGGGTGTCTTGGGGCCAACCATCCAAGGTTATGGTTGTGCCGGCACCAGCTACGTGGCCTACGGGCTCATTGCCAGGGAGGTGGAGAGGGTGGACAGTGGCTACCGGTCAGTCATGAGTGTCCAGTCCTCACTGGTGATGCACCCCATCAACGCCTACGGCACAGAGGAACAGAAGGAGAAGTGGCTACCCAGGCTAGCTCGTGGGGAGATCTTGGGCTGTTTCGGCCTGACTGAGCCCAACCACGGCAGTGAC…
ENSSSAT00000129372	XM_014160663.2	PREDICTED: Salmo salar guanine deaminase (gda), mRNA	NP_001338500.1	guanine deaminase isoform d [Homo sapiens]	gda	1.11	0.0208333	1.92435	0.0379167	6.28327	1.1517e-13	2.70803e-12	TCTTGCTCTAATCAGCACCTTGTCTTTGGTTGCTTCTCATTCGACAGTCTTGCACAGAAGTGGGGGTTTGAGGCCTTGGCTGTTACACATGAGTTCTTCATGCCAGGGATGGTGGACACCCACATCCACGCGTCTCAGTACAGCTATGCAGGCACAGCCCTGGACCTGCCCCTGCTACAGTGGCTCAACACGTACACCTTCCCAGTGGAGGCCTGCTACAAAGACTTGGAGTTCGCCCGCAACGTCTACACCCATGTCGTGAAAAGAACCCTGAGAAATGGTACCACTACGGCCTGTTACTTTGCCACCATACACACCGACGCTTCTCTCCTGCTGGGCCAAATCGCAAATGATTTTGGACAGCGTGCCCTTGTGGGCAAGGTGTGTATGGATACAAAC…
ENSSSAT00000174048	XM_045689580.1	PREDICTED: Salmo salar mortality factor 4-like protein 1 (LOC106562614), transcript variant X3, mRNA	NP_006782.1	mortality factor 4-like protein 1 isoform 1 [Homo sapiens]	morf4l1	3.40652	0.0525	6.03957	0.09125	6.26371	5.0616e-105	7.71261e-102	GATGTGTCAGGAAGAAATGGAAGCTGGCAATGCACGAATTTGATCATTCAGAGATCCGAACAGTTGAGTCTGTGAATGGCGCCAAAACAGGACCCTAAACCTAAATTTCAAGAAGGTGAAAGAGTTCTGTGTTTTCATGGGCCATTGCTTTACGAAGCAAAGGCAGTGAAAACCAATATCAAGGAGAAGCAAATTAAGTACTTCATTCATTACAGTGGATGGAACAAAAACTGGGATGAATGGGTTCCTGAAAGCAGAGTTCTCAAATATGTGGACAGCAACCTGCAGAAACAAAAAGAGCTTCAAAAGGCTAATCAACATTATGATGTTGAGGGAAAGATGAGGGGTATAGCACCGAGCAAGAAGATTGCTGCTGTGCAGCAGAAAAATGTTGATCTG…
ENSSSAT00000083456	XM_014138308.2	PREDICTED: Salmo salar ARF GTPase-activating protein GIT2-like (LOC106568189), transcript variant X2, mRNA	NP_476510.1	ARF GTPase-activating protein GIT2 isoform 1 [Homo sapiens]	git2	0.314783	0.00666667	0.562609	0.01125	6.14997	1.00943e-12	2.14746e-11	GCCAATAAACCTCAAAGAAGAAGAAGCTAAATAAGCTAACGTTAGACAGTTAGCATTTTCCTCATCAAATTATCTGACCTCGTCGTTGTACAGTAGTATAAACTGTCTCATGAGTGCCTGTCTGAAACGGAGTGTGTAAAGGACTTTCTGTATACAAACAACTAGTTTTCTACCTAAAGTAAAAAGGGATGTCAAAGCGGCTGCGGAGCAGAGAGGTCTGCGCTGATTGTAGCTCTCAGGGCCCGTGCTGGGCCTCAGTGAACAGGGGCGTGCTGATCTGTGATGAGTGCTGCAGCGTCCACCGGGGTCTGGGCCGACACAGTTCCCAAGTCCGACACCTGACCCATACACCATGGCCCCCCTCCCAGCTACAGATGGTTCAGAAATTGTACAGCAATG…
ENSSSAT00000228098	XM_014191023.2	PREDICTED: Salmo salar cell division cycle 5-like protein (LOC106599718), mRNA	NP_001244.1	cell division cycle 5-like protein [Homo sapiens]	cdc5l	0.126522	0.00875	0.228261	0.0154167	6.13935	0.000725172	0.00406644	CTATGAGCCTCCTAGGTTTTGTATTGAAGTAAATGTACCCAAGTGGAGGACGGAAACTAGCTCTCTTCCGGCTACACCATGGTGCAACCCTACATGGTGCTGTTGAGGCTACTGTAGACCTTCATTGTGTTGTAATAAATGATTTGGTGACATTCATATATTTAGTAGAGTTTTATCTAATCACTTTTTTAACGGTTCAATATATTTTTTTTATGAAATTCACTGAGGAGGATGGTTCTCTCCTTCCTCTTCGGCAGAACCTCCATTGTGTCAGACTGATTTGTAATAGACTGTCATAGGGCAAATTAAAAAAGTAAACATTTGCCGTTGATTACATAACTTTTTTACATTGTGGGGTCGGGAAGAAATGTTTATATTAAAATTAGGTTACGGGCCAAA…
ENSSSAT00000235272	XM_014169210.2	PREDICTED: Salmo salar leukocyte elastase inhibitor (LOC106584200), mRNA	XP_011512636.1	leukocyte elastase inhibitor isoform X1 [Homo sapiens]	serpinb1	0.266522	0	0.479565	0	6.12092	0.000350484	0.00211565	GTCATGTTTGTTTTGCATTGGTCACCATGGATTACCCCATTTGGAGTGACTGATAAGGCCTTCATTGTAAATACGAATTTGTTCTTAACTGACTTGCCTAGTTAAATTTTAAAAAGTCACAAAATAAGAAAGAAAAGGGTGGAAACTGAAACGGGACTGAGACAGAAACTCACCTGCCTGCTGTTGAAGAAGACAGGAATGTATCAGAGAGAACAAAAGTCACCTGGCTTAATATTGATGGGTTATTTCAAGTGCATATCGAAGCTTTTCACACGCAGAGAAGCAGAACCGACAGATCAGTCATCAGCCATGGCTTCTCTCAGCAGCTCTAACACAGCCTTTGCCTTGGAGCTGTACCGCACTCTGGGTCAGACCAACACAGGGAATGTCTTCATCTCC…
ENSSSAT00000026877	XM_014157472.2	PREDICTED: Salmo salar cullin 2 (cul2), transcript variant X2, mRNA	NP_001185708.1	cullin-2 isoform b [Homo sapiens]	cul2	0.167391	0	0.296522	0	6.10592	6.74488e-13	1.46523e-11	GGAAACGTTTACGTTCTAGTTTTCATAAAGTACTTTTTGCTCCACCACAGCTCCCAAACGGGTACCCGTAGTATTCGCCTACACCATTACAAAATAGGGGTCTTGCTTTACAATGTTGTTCTTATAAGTCTTTGAATCGACGCCGACTGTAATTGTGACTTTTGTTGTTTATTAATATTTTAATTGTGCACGGTACACATTTAATTTATCGAATATGAGTATACTGAATACTCATGACTACTACATCCATAACTACTCCATTACAGTACACCTACAGCTGATACAATGGTATATTCCATACGGTATGGAAATGGCAGTGCTGTAAGTGAGAGATCAAGCTTGTGACAGCGGAGAAACTTGACTTTTTAATAACAGCCTGAAGAAGAAGCCGTACGATGT…
ENSSSAT00000097078	XM_014174893.2	PREDICTED: Salmo salar nudix (nucleoside diphosphate linked moiety X)-type motif 12 (nudt12), mRNA	XP_005272152.1	NAD-capped RNA hydrolase NUDT12 isoform X1 [Homo sapiens]	nudt12	0.496957	0.00583333	0.866957	0.0104167	6.07128	6.63788e-10	1.02462e-08	TTTGTGTAGTACGTCAGTCTGAAATGTATTTCGTTTCTGATGAATTTGTATCAATGAAGCATAACATTGAGTAGGCATACGCATCAAAAGCCTTGGAAAATAAGCGCACAAAGGCTTAGACTTTGGGCCAGTTGGATAGTGTTTGAGTGTAATAAGCATGTCTTGCCAGCGTCGCTGTTGCATTTGCTCCTGAATCGTTTATTCAACCATTTGGGCCAGTCTCAGGAGGACTACAGACCGCAGGCACGTACCAAGGTATACTATCACACTCAAATGGCAAATATTCAGATGAGTCCCAAAGAGGAGCTGTTGGAGCGATTCCTGGATTATGCTTCCAGGGGAGACCTGGCAAAACTCTCTGGGATGATCTCTCATTCCAGCTTTTTGGTCAATGAAAGT…
ENSSSAT00000010488	XM_014192922.2	PREDICTED: Salmo salar histone-lysine N-methyltransferase EZH1 (LOC106601045), transcript variant X2, mRNA	NP_001982.2	histone-lysine N-methyltransferase EZH1 isoform 1 [Homo sapiens]	ezh1	0.283913	0.00458333	0.491739	0.00791667	6.06144	3.87339e-05	0.000287231	CAAGCACAGAGTGATCATAATAAAGACGTCACTCTCTAACTGAGCCAGTGAAGTGCGCAGCTTTTAACTGTACAACTTCAATTTCAGCATGCTTGCGGACGACATAGGAATCTTCGGATCCCATCGGCGTGTGAACACAAATACACGGACCCTATTATTTACTCCGCGTCTGTAGCGAAGAAATCCGTATTTTATGGTGGATTTCAAACGGGGAGTTGAACGCTTTAGTGGCGAGCTCAAGTCGCTACAGATAAGAGGACACGAGGATCCTTAAAGGACCATGGAGAAGGCCCCAGAGGCCCCTGTCTCAGACCCAGTCCCGGCCCTGATCCCAACCCCAACACCTTGTCCTGCCTCCAACATACCCTCCCGAAGCCTGTTGGAGTGGAGGAAGAGGGT…
ENSSSAT00000180012	XM_045687213.1	PREDICTED: Salmo salar HECT and RLD domain containing E3 ubiquitin protein ligase 2 (herc2), transcript variant X6, mRNA	XP_054187827.1	E3 ubiquitin-protein ligase HERC2 isoform X3 [Homo sapiens]	herc2	0.0226087	0.01375	0.0404348	0.0241667	5.98504	0.00194374	0.00976505	ACCGACCGGAAGGGCCGTCACAGAGACCGACCGGAAGGGCCGTCACAGAGACCGACCGGAAGGGCCGTCACAGAGACCGACCGGAAGGGCCGTCACAGAGACCGACCGGAAGGGCCGTCACAGAGACCGACTGGAAGGGCTGATGCTGAACTTGTTATGTTTTTATGGATGATTGATGAGACAGAGCTGAAGGACTGTCTGATGGTGCTGGTAGACGACCAACAGAAGCTATCGGCCCAGATGGCTAAGAGCACGCTGTCTGCCCTGCGTCTACGCCAGCGCCTGGTCATCCTAGAGAGATACCTCATATCCCTGAGCCACAGCATGATGGAGGAGAAGTACAAGGTCCGCTGGAAGAGCCCTCCCAGCCCGCCTCCACCCATTGTAGACAACAAGAGC…
ENSSSAT00000163416	XM_014151746.2	PREDICTED: Salmo salar cysteine/serine-rich nuclear protein 3-like (LOC106575302), transcript variant X2, mRNA	XP_047301864.1	cysteine/serine-rich nuclear protein 3 isoform X3 [Homo sapiens]	csrnp3	0.665652	0.0129167	1.18304	0.0233333	5.93005	2.25626e-99	3.20878e-96	GCTAACCGTAGTCACGTTGCCTGTAGCGCTCGTGTCAACCCCTTTCTCTCCACCATTGTCAGCGCGCGCAGCCGAAAAATCCTCCACGCATCAGTCGTGCTGCAAAACCTGCTAATTCATTTACAACATAATCAATTACAGGACCATATCACTCTGTTTTGCGTTTGTGTGTATGGTGCGCAAATATAATTTAAGCTGCATTGATAATTAGTATTTCATTTAACAGTTGTCATTGAGACTATTCATTTGTTTATTTTAGCCTATACGGGACATCATTTTATACAGTTGCCAGTTTTTCGTGATGGTTTGACAAGATGATTGGCCAGCGACTTCTCATGCCAACAACCTAACTTGATCTCTCAGCATCTAAGGACTTCCTCCTCTACCTCAGTCAGGCTT…
ENSSSAT00000233460	XM_045689484.1	PREDICTED: Salmo salar guanylyl cyclase-activating protein 2-like (LOC106593804), transcript variant X3, mRNA	NP_002089.4	guanylyl cyclase-activating protein 2 [Homo sapiens]	guca1b	0.207826	0.00458333	0.373913	0.00833333	5.92726	6.50431e-33	7.05226e-31	ACTATGTAAGACAACAAGATTCGTAAAGTGGAGTGATGATGTTATGTAAGGATAAGACTGTATAAATGCCAAGTACTAAGAATGAAGAGTTGGTTCTTCCATGTAATTGCTCAGCTTTGTTACTCTCTGTAATAAAGTATTTTTGAATTCACAAACTCCGGTATCTGAGAAGTATTTGATTCAATATTTTCCACAACACTGTCCACTCCGCGGACCTGGAGTGGGCCCATTCCTCCAGGCTTGCCTGCCACCCGGGCTCCAATTGGACCCTGGCCTTTGTGTGACAATGCTTTTGGTGGCCTACTATGGTTCCAGATGTCGCAGCGTTTGTCGCCGCTTGCACGGTCTGTGCTCAGAACAAGACTCCTCGGCAAGCTCCAGCTGGTCTTATTTAAACAC…
ENSSSAT00000011020	XM_045721584.1	PREDICTED: Salmo salar solute carrier family 2, facilitated glucose transporter member 4 (LOC100136540), transcript variant X2, mRNA	NP_006507.2	solute carrier family 2, facilitated glucose transporter member 1 [Homo sapiens]	slc2a1	0.233478	0.00541667	0.421739	0.00916667	5.83035	4.14628e-25	2.60148e-23	CTCATGTAATCTGACAGACCCACAGTGCAGACCCCATAGAAGTTACAGTGTGATGGTGGTTATTCTGTATGCTGATGAAGCGCTCCTCTTGACTTCAGCCAATGGTGTATAAGGTCAAGACATGGCTTTCTGCTTCCGTTTCACCCCAAAAGACGACCTCTGTGACAGGCCTTCAAGAGTAGGGGGCGGCTAAAACGCCCTCCCGTCGCCCCTCGTCCCCTCCGCACCTTCTCTCCGTCGTTTGAAAATACCAAGAGAGTTGTGCGCCACTGTACTGATGTCATTCTATTCAAACTGGACCCAGACGCTCCACAAACTTCAAAGAGAGGACACGTTGAGTTAAACATTTAGAACTATCGCCACCTCGTCGGTTTTCATTTTGGTTCCAGTTTTTGTCTT…
ENSSSAT00000129173	XM_014160673.2	PREDICTED: Salmo salar AN1-type zinc finger protein 5 (LOC106580064), transcript variant X2, mRNA	XP_047279809.1	AN1-type zinc finger protein 5 isoform X1 [Homo sapiens]	zfand5	1.64217	0.0404167	2.92261	0.0695833	5.7651	7.11436e-17	2.28135e-15	GAAAACTTTCCTAATGCAGTGTATACGAACCCGAGCCTGACGCCTGTGCTTTGTGCCACTGGCTGTGGTTTCTATGGCAACCCCAGAAACAACGGCATGTGCTCGGTCTGCTACAAGGAGCATCTGAACCGACAGCAGAGTAGTGACTGCAGCTTGAGCCAACTTAGCCCAATGGGAGCCGTCGGTAGTCCTACCTCTGAGGCCTCAGCCATCCAGAGGCTAGAGGCCAGTCTCGCCAAAGTAGACCCTTCATCTGGCTCTGCTGCAGACATGGCTAGAACTATTCAAGGCTCTCTTCCAGTGACTCAACAAATGACCGAGATGAGCATCTCAAGAGAGGATAACCCAGATTCCCTAGAGCCTGTTGTGAGTCAGCCTACTGCGTCTAGCCCCGTCACT…
ENSSSAT00000243755	XM_014150119.2	PREDICTED: Salmo salar leucine-rich repeat-containing protein 58 (LOC106574305), mRNA	NP_001093148.1	leucine-rich repeat-containing protein 58 [Homo sapiens]	lrrc58	1.3287	0.0358333	2.3587	0.0604167	5.74162	8.15804e-38	1.168e-35	ACTTGATGCAAATGTGACAGCTGTGCGTGTGCGGTCTGGAAAGGATTTGCACATGAGCTGAATGCATAAAGAGGCTTTATACGGTCGTGATCAGTGCTGAAAGAGCTTATATTTTGTAAAATCACATTGTAATTCATTCATATGTTTGAACTAGGTGGATAGCAATTGGTATTGAATATGGAGCTATTTGCAACAGTTGATCAGGGGGGTTGCATTTTGGACCTGTCCCATCTGAACCTGGAAAGTTTAAATTTGGACACTGTCGGTGACGAACGGAGGAGAGTGACCCAACAACTCTACCTGTATAACAACCGACTGACAGTGTTTCCCGCTTCGGTATGTCTGTTCTCCAAATTGGAAGTTCTGGATATAAGCAACAATGGATTAACGGTTCTCTGT…
ENSSSAT00000173717	XM_014156010.2	PREDICTED: Salmo salar TRAF-interacting protein with FHA domain-containing protein A-like (LOC106577687), mRNA	NP_443096.1	TRAF-interacting protein with FHA domain-containing protein A [Homo sapiens]	tifa	0.641739	0.0166667	1.1387	0.02875	5.71131	4.23849e-25	2.65543e-23	TGATGCAACTTTGGAAGCGATTACAGCCTCGAGTCTTCTTGGGTATGACGCAACGAACTTGGCACCCCTGTATTTGGGGAGTTTCTCCCATTCTTGTCTGCAGATCCTCTCAAGCTCTGTAAGGTTGGATGGGGAGTGTCGCTGCACAGCTATTTTTAGGTCTCTCCAGAGATGTTCGATCGGGTTAAAAGACATTCAGAGACTTGTCCCAAAGCCACTCCTGCATTGTCTTGGCTGTGCACTTAGGGTTGTTGTCCTGTTGGAATGTGAACCTTCACCCCAGTCTAAGGTCCTGAGCACGTTTTCATCAAGGATCTCTGTACTTTGCTTTGTTTGTTTTTCCTTCGATCCTGACTAGTCTCCCAGTCCCTGCCGCTGAAAAACATTTTCCCCAGATCG…
ENSSSAT00000072283	XM_014212697.2	PREDICTED: Salmo salar kelch-like protein 3 (LOC106611969), transcript variant X4, mRNA	NP_059111.2	kelch-like protein 3 isoform 1 [Homo sapiens]	klhl3	0.229565	0.00666667	0.414783	0.01125	5.67918	6.43916e-17	2.07654e-15	GTAAGTGGACATAATAGTCGGAATGAAAGTGGACGCTTCCGATGAATTCAGTACAGCTGTTGTCGGATTACTTGCTATCATAATTTAGAAAGATTTGTCATTTTCTATGATAGCTGGATGACTTGCTAGCTTAGCTAACTAACGTTACTGTACTGCACTGCCTCGTTGGTTTGTCAATGTAGTTCTAGTATTAGCAATCTAAGCGAACAGCGTGAGCAAAAGGTAGCCCAAGACAACTGTATGTTACCGTACTTTGTTAGTACGTTCGTTAATAAGAGTGGAACATTGTAACGTGGTTCTAGTAACCAAGTAACGTTACTAGCTAGCGAAAGAGCTGCCAAATGACTAGCTACGAACATCAGCTGCTAAATTACTGTGTTAGCCAGCTAACAACTGTAG…
ENSSSAT00000227597	XM_045689484.1	PREDICTED: Salmo salar guanylyl cyclase-activating protein 2-like (LOC106593804), transcript variant X3, mRNA	NP_002089.4	guanylyl cyclase-activating protein 2 [Homo sapiens]	guca1b	0.0408696	0.000833333	0.0717391	0.00125	5.67383	4.75808e-21	2.14365e-19	AGCCAATAAGAGAATGGAAACTATGTAAGACAACAAGATTCGTAAAGTGGAGTGATGATGTTATGTAAGGATAAGACTGTATAAATGCCAAGTACTAAGAATGAAGAGTTGGTTCTTCCATGTAATTGCTCAGCTTTGTTACTCTCTGTAATAAAGTATTTTTGAATTCACAAACTCCGGTATCTGAGAAGTATTTGATTCAATATTTTCCACAACACTGTCCACTCCGCGGACCTGGAGTGGGCCCATTCCTCCAGGCTTGCCTGCCACCCGGGCTCCAATTGGACCCTGGCCTTTGTGTGACAATGCTTTTGGTGGCCTACTATGGTTCCAGATGTCGCAGCGTTTGTCGCCGCTTGCACGGTCTGTGCTCAGAACAAGACTCCTCGGCAAGCTCCA…
ENSSSAT00000091004	XM_014131779.2	PREDICTED: Salmo salar acidic mammalian chitinase-like (LOC106565093), mRNA	NP_003456.1	chitotriosidase-1 isoform 1 precursor [Homo sapiens]	chit1	0.573913	0.140833	1.01826	0.242917	5.6436	6.15659e-07	6.21762e-06	CCTTCGATGTTTGTTTTTTTGTTTTTTGTTTCAGTTGCTAGCAACTGTTCTGCTGCTTCTCCCAAAATGGTGTGCTACTTCACCAACTGGTCTCAGTACAGACCAGACAAAGGGAAGTACAAGCCCGAGAATGTGGATGCCCACCTGTGCACTCACCTGATCTACGCTTTCTCCATCCTCAACCACCGCAATGAGCTGGTCACCTACGAGTGGAACGATGACGTCCTCTACAAGTCCTTCAACGCCTTGAAGAACAAGAACCCTCATCTTAAGACTCTGCTGGCCGTCGGAGGATGGAACTTTGGTTCTTCCCAGTTCTCCATCATGGTGAGTAATGCTGCCAACCGTCAGACATTCATCCAGTCGTCCATCAGCTTCCTGAGAACTCATGGTTTTGAC…
ENSSSAT00000159292	XM_014166885.2	PREDICTED: Salmo salar serine/arginine-rich splicing factor 3 (LOC106583084), transcript variant X2, mRNA	NP_003008.1	serine/arginine-rich splicing factor 3 [Homo sapiens]	srsf3	0.527391	0.00916667	0.91	0.0154167	5.63165	0.000180275	0.00115791	TGTAGCAGTTTTACACAGATTCATACGATGTGTGTGCCTCAAATTGACGAACCACTTACACACACCTGTTCGGACCACGCGAGATGGCTAATAAGCACAGGTGGCCGCCTGTCTTCTGTCTGTATTCCGTAAACAAGCGCTGAAACATGGAGCTATGGCCACGCGGGAACACTAACCCTATAAACGATCCAGCCATGCACCGAGATTGCCCTCTCGACTGCAAGGTCTATGTGGGAAACCTGGGAAATAATGGTAACAAGACAGAGCTGGAGAGGTCCTTTGGCTATTATGGGCCACTTCGCAGTGTCTGGGTAGCAAGGAACCCCCCAGGCTTTGCTTTTGTGGAATTTGAAGATCCAAGGGACGCAACAGACGCAGTGAGGGAGCTTGATGGAAGGA…
ENSSSAT00000086278	XM_045702304.1	PREDICTED: Salmo salar transforming, acidic coiled-coil containing protein 2 (tacc2), transcript variant X2, mRNA	NP_008928.1	transforming acidic coiled-coil-containing protein 2 isoform d [Homo sapiens]	tacc2	0.0443478	0	0.0795652	0	5.61174	0.000868553	0.00477733	CATTAGCAGACATGTCCTCTCCAGGTCCAGTTCTGCTCCCCCCTCCCTTGCCTCTCCCCCTCTCCCCTGCCTCTATCCCTCTCCCCTGCCTCTCTCCCTCCTCCCACTCCTGCGTTCAGTTCACCTCTCCACCTATCACCTGCCTCCCTGCATGCCTCCTTCCCTCCCTCCCTCCCTATCCCCCTCGCGACGTCCTTCCCTCCGTCCTTTTCAGAGCTGCTGAGAACAGAACAGATATAGCAACACAGCAATGCAGTGCTTCTCAGTGCGAGTAGGTGTGAGAGAGATAGACAGCGGCCTCAAGTAACACTTGTAACTATATCATTGACTGAACGAGGTCGCATCGGAACCTGTGAATGGAATAATATTGTAGTACATCTTGTTAGTGTTGCCAGCTCC…
ENSSSAT00000089439	XM_045714683.1	PREDICTED: Salmo salar catenin delta-2-like (LOC106599307), transcript variant X2, mRNA	NP_001323.1	catenin delta-2 isoform 1 [Homo sapiens]	ctnnd2	0.0678261	0.000833333	0.121739	0.00166667	5.59938	1.2021e-05	9.79521e-05	AATAAAGCTAGGGTCAGGGTTGTGGTTAAAGCTAGGATTAGGGTTCAACCAGGATGTGGACATGAATCTAGGGTTAGAGTTGGGGTTGAAGCTAGGGTTAGCGTGAACTGGAATGTGGACATAAAGCTAGGATTAGGGTTGTGGTTGAATTGTGAAAATAATGATTCCTCTCAGATTATTGGTAATACAATAGAATCAGGAAGTCTTTGGGGCTTCCCCAAGCATGACGATGTAGAAAGTTGACTTCCTTTTGTTAGTAATCTATTTCACATCAATAAAGGGTTGTGACATACGTCCCCTATAATTCAGACGGTTTATCAGTGTCATGAGCTACAAGGCAGGTTGAGCACCTTCTCAGATGTTCTACATTCAGATTCTGCGTCTTCCGCCTCACAATTA…
ENSSSAT00000046709	XM_045704982.1	PREDICTED: Salmo salar LIM domain only protein 7 (LOC106581618), transcript variant X7, mRNA	XP_047286296.1	LIM domain only protein 7 isoform X31 [Homo sapiens]	lmo7	0.125217	0.00375	0.221304	0.00583333	5.57416	1.87738e-10	3.07539e-09	GTTCTGGGAGTGACGCGGAGACGGACTCAGTCTTCAGGATGGCGGCAGACAGTAACAAGGATTCACTGCACTACCGCCGCTCGCTGGTCATCGAGCCTAAAACGACCACGCAGTTCAACCAGTTCCTGCCCACCAAGGACAAGCCAGCGGCCTATGTGCCAGCGCCGCTCCGCAAGAAGCGGGCCGAGCGCCATGAGGACAGCCGCCGGAGCTGGGCCAGCCCCATGTACACGGAGGAAGATGGCACCTTCACCAGGAGCAAATCAATGACAGACCTTGCAGTGGACCAGGCAGCCCTGAAGCAAGTATGCTACGAGGAACTACAGAAGATCAGAGAGCAGGTCAAGGAGAACGAGGACCAGTGGCAGGATGACCTCACCAAGTGGAAAAACCGTCGCA…
ENSSSAT00000146076	XM_014157258.2	PREDICTED: Salmo salar pyruvate dehydrogenase kinase, isozyme 3a (pdk3a), transcript variant X1, mRNA	NP_001135858.1	pyruvate dehydrogenase kinase, isozyme 3 isoform 1 precursor [Homo sapiens]	pdk3	0.131739	0	0.234348	0	5.53233	9.69295e-07	9.49053e-06	GTAGTGTCCTGTGCAACAATATTCCATCGAAGCCATTCCGGAAAATAGAAGTGCTACATATTGTATGATTAAGCTACATTAACACTTTTAGTGATATCGTTCAGTGATTTGCAGGTTTAGACAGAGAGAAACGTCAAATGAAGACGTTGTCTGTGGAGGATGCGCATCGCTGTCAGTGTCATTGGATGTGGTGGAGTGTTTTTAATTTAACCATCATCATTCCAGAACGACATCTACAATAGCAACTTTTCACAATGAGGCTGTTTGCGGTTTTATTGAAAAACACCAAAAAAATTGAATATTATTCAAGATTTTCACCGTCGCCTCTCTCCATCAAGCAATTTTTGGAATTTGGTCGGGACAATGCATGTGAGAAGACATCCTTTATGTTCCTGAGGA…
ENSSSAT00000238413	XM_014212901.2	PREDICTED: Salmo salar fibronectin type-III domain-containing protein UNQ728/PRO1410 homolog (yk002), transcript variant X1, mRNA	NP_689824.2	leucine-rich repeat neuronal protein 4 precursor [Homo sapiens]	lrrn4	0.106957	0.00125	0.18913	0.00208333	5.52793	1.83966e-17	6.22437e-16	ACTGTATAATGCTGTGGATGGCTTTACTCAGCTAGCCAGAGAAAACTCATGCAGTTCCCATCATATTACACGATAACAAATTGTGTTTTATTACAGATCCAAAATAACTTGACATGTATCTTGCAGCATACATCTTCATTTCAAATCTTGTGATTCCTATTGTTATAACATTTCTTGAAAAAATACAATTAAAAATATATATATCTGAAAAGTTTAGGTTCAGGAAGAGATTGGTGACAGTTGGTAGGAAATCTGAGGTGAGAGTTGTGATGAAAATAACAGCAGAAACATTGTGCAAGAGATGAGGCGAGTTAAAATATTAAACAAGAGCAGCACAGTCATGTACAGTCTATGGGTGATGTACAGTCTACGGGTGATCCAGTCAGGGTAAAGTACAGT…
ENSSSAT00000028517	XM_045690029.1	PREDICTED: Salmo salar kinesin family member 4 (kif4), transcript variant X2, mRNA	NP_036442.3	chromosome-associated kinesin KIF4A [Homo sapiens]	kif4a	0.0686957	0.000416667	0.12	0.000416667	5.48424	2.82525e-08	3.50404e-07	CCTCAACTCTGATTTGACACTGCTTTGGCTTACCCCTCCTGCTCCAGTCTACGTCAAGGGTTATAACATAAGGATACCTTTGGGCTTATTTAGAAAATGATCAACATCAGATCCACAAGCACTTCTTATTCGTGGCCAGCATAATGTGCATGGTGTTTTGTGGTTATTTTCGTGTAACCGACCAGTAGGTGGCAGTAGTGCTCTTACAAAAACCTGCAACCGAAGCTGTCGCACTCAATGCGGAAGAATATATCAAATACTTCCGGAGGTCAAACGGGTGAGAGTGGTTATGATTTTTGTGTGACATTAATTATTTTCCCTATTACAAGTTGTTATATACTTTGAAAACACACGTGGGTGGTTTGTCCCTGGACAGGAACTGAAAAGCAGCAGGCATGG…
ENSSSAT00000212420	XM_014206937.2	PREDICTED: Salmo salar multiple PDZ domain protein (LOC106608788), transcript variant X7, mRNA	XP_006716951.1	multiple PDZ domain protein isoform X3 [Homo sapiens]	mpdz	0.15087	0.00416667	0.270435	0.00708333	5.48412	0.000108493	0.00073331	ATGTTAGAACGTGCCTTGCAGGCAGTGGAGCGTCTCCAGGCCAAGCTGAAGGAGCGGGGGGAGGTCCCCACCGAGGAGAAGCTAAGCCTGCTCAAGTCGGTGCTCCAGAGCCCCCTGTTCCACCAGATTCTGGCCCTGCAGAAGTCTGTCCAGCTCCTCAAAGACCAGGGTGGTGTCACAACATTTGGTGGTGACCTGAGTGAATGCTACACAACAGCCCATGCCAATGGCAGCCATCTTGCCTACCCAGAATCCTCCACTGGTACACAGATCAATGGGAAGCCGTCTCCTGAGGAGTTTGAGCACATCATTCGCTCCATGGCTCAGGGGCGCTACGTGACACACATGGAGCTGGTGAAGCCGCTGTCTGGGGGCCTAGGCTTCAGCGTGGTTGGTCTG…
ENSSSAT00000127486	XM_045693310.1	PREDICTED: Salmo salar SRSF protein kinase 1-like (LOC106566977), transcript variant X2, mRNA	NP_003128.3	SRSF protein kinase 1 [Homo sapiens]	srpk1	0.393913	0.00875	0.702609	0.0145833	5.46375	1.08198e-23	6.05807e-22	ATTGAAAACGAATGGGTGTTCCGTTGTTTCATCGCTCGATATCTGGACTGTTAGTGGGGTGTTATTCACAGGATTACTCCCGGGTTCTCATGCCCCTTACTAAAACACGTTGAGTGTTTTTGAAATGTTTCTTGCCGATAATGTCGCATTGATTTAACAAAAGCGTTTCATAACGCTCGGACAGAAACATGTACTTTTGTACAGGTATTTGTACATGGTGGAAAAAGGGGTGCCCTGGCGTTCCTGTGAGATCATGAACTGTTGGCCTGGGGTCGTTAAACTCCCCAGTAACCCCACACAGCTGCCATTTCCTCTTCCCTCTACCCCTTTCACAGCTGTGGAGAGATATACAACAGAGTGGGGGGTGAAGGGAAGAAAGAGCAAAAGAAGAGGACAGAG…
ENSSSAT00000243819	XM_014181243.2	PREDICTED: Salmo salar zinc finger and BTB domain containing 14 (zbtb14), transcript variant X2, mRNA	XP_024307034.1	zinc finger and BTB domain-containing protein 14 isoform X1 [Homo sapiens]	zbtb14	0.123043	0	0.218696	0	5.44161	0.000400674	0.00238604	CCTAGTTGAAGGAGGGTTGGTATAATTTGTGGAACGTTCCAACAGGAATCTGTTCCAAAAACTTCGTAAAGTACAAGGATGCCAACAAACAACGCATACAAAGTAGCATGATCAATTCACCTAGTTAACTAAATGCCGAATAGGCATCAACTCACCACGTAGCTTATTCTTAATGTTTGTACATAGGCTACCAGAGTGAGGACAGACATTTTTCGGAATAAACGTGAATATCAGTCCAAGATGTCAGAAACAGTGAAGTACATGGATGATGAACACAAGACCATCTTCCTGAAAATACTAAATGAACAACGGTTGGAGGGTGAACACTGCGACATTGCAGTGGTCGTTGAAGACGTAAAGTTCAGGGCCCACCGCTGCGTGTTAGCGGCGTGCAGCAAC…
ENSSSAT00000225871	XM_045696295.1	PREDICTED: Salmo salar calcium binding and coiled-coil domain 1a (calcoco1a), transcript variant X1, mRNA	NP_065949.1	calcium-binding and coiled-coil domain-containing protein 1 isoform 1 [Homo sapiens]	calcoco1	0.146522	0.00375	0.25913	0.00625	5.43449	3.41795e-14	8.54538e-13	TGTGTTTATGTTACTGTTCTAGGTTAGTGGAACAGTTGAGCCAAAGAGACGTCGTTATGCATCGTTAAAATCGTTGTTTTCTGACACCGTTTTCTGACACTTTGCCTCACTTTAATCTAATAGTGACGGCTCAATTGGAGACCAAAAAGGCCAGAATAAGGTGTTCACCAGTCTACCTGTGTTACTGTGTTGCCATGGAGAAGGCTTGGAGGGTGGAGTTTAGGAACGTGGGTAGTAGTTACTTTCCTCAGAGCCGCGTGGAGTGCCACTACAGTGTCAGCTCAGGACATACCTGGGCCAGCCATGACTGGGTCGGACTCTTCAAGGTGGGATGGTCGTCAGTGAAGGACTACCACACCTTTGTCTGGGCCCTGGCCCCGGCAGGCTACCAGGACGGCA…
ENSSSAT00000191350	XM_014175661.2	PREDICTED: Salmo salar hepatic triacylglycerol lipase-like (LOC106587343), transcript variant X1, mRNA	NP_000227.2	hepatic triacylglycerol lipase precursor [Homo sapiens]	lipc	0.104783	0	0.183478	0	5.43238	0.000381108	0.00228018	GTAAACTGAGGAAACACTAACAGGCACGGTTAACACTAACAGGTATGGTTAACGCTAACAAAAGCTTGGGTTCATCCAGGATCTTTGCTCTCTGCTACAAAACCGTCTGACAATCAGCCCAACACCCACCTCTGCACTTTTGCAATCCGGGACGACAGCCAATCAGGACCTGACTTGTCTCCCTTTCCCAGTTGCCCCTGCTCCTACTTTTTCCTACTCTGAGTACAAAGTGTTCTTTACTCTCTTCTTAAGCCCACCCTGACTTCATGAATCACCCCCTGCACATGTCTTCAGGGAGGGTCTCACCTCCAGCTCACACTCTGCTTAAATAATTCCAACTCTCCTCTTCTATTAGCCTCATTCAGCTGCTGTGCTCTCCACCTGAAGTGTGTGTGTATG…
ENSSSAT00000000155	XM_014211677.2	PREDICTED: Salmo salar phosphofurin acidic cluster sorting protein 2 (LOC106611463), transcript variant X1, mRNA	XP_016876599.1	phosphofurin acidic cluster sorting protein 2 isoform X9 [Homo sapiens]	pacs2	0.155217	0.0025	0.276522	0.00458333	5.42894	6.76088e-22	3.25568e-20	CCATATTCAATGAATGTTTGTTTTTTATACCTATCTACCAATAGGTGCCCTCCCTCAGCAAGGCATTGGAAAACCTCCCTGGTCTTTGTGGTTGAATCTGTGTTTGAAATTCACTGCTCGACTGAGGGACCTTACAGATAATTGTATGTGTGGGGTTACAGAGATGAGGTAGTCATTCAAAAATCATGTTAAACACTATTTATTGCACGCAGAGTGAGTCCATGCAACTTATGTGACTTGTCAAGTACCTTTTTTACTCCTGAACTTATTTAGGCTTACCATAATAAAGGGGTTGAACACCTATTGACTCAAGACATTTAAACTTGACATTTTCTGCAAAAATGTTGAACAATATAATCCCACTTTGACAGTATGGGGTATTGTGTGTAGATGGGTGAT…
ENSSSAT00000202682	XM_014169210.2	PREDICTED: Salmo salar leukocyte elastase inhibitor (LOC106584200), mRNA	XP_011512636.1	leukocyte elastase inhibitor isoform X1 [Homo sapiens]	serpinb1	0.898261	0.0308333	1.60391	0.0529167	5.34468	9.56611e-12	1.82571e-10	GAACATTCACGCTTATAGCCTACTACCATGTGCGTATTGATGCGCTTACAATGTGAATAAGTTGTCTAATAGTATATCAACATTTTAAGCTAAACATTCTGATCTGTTGCGTCAGCCACATTGCGTAAAATAAGTATTTTGATGCTAGTGGTTGTATTCATTTGGGTTCTATCGCATCCCACTATTGTCCCAGACTATGTTTGGAATATTTATTTCTCGCACAGAATAGAATAGGTCGACCTTTGTACTATGGGGGATAGTAGATTGACAAAGGCTATTGCTTTTGCTGTTCGTTAGGCCGACTCATCTTGTTGGCTGACGAAAAGTAAATGTGGACAGTTCTTCCAATATCTTTAATATGCACTTCGGAATTGGATAAGGCCACGTGCAGTTGCGTCC…
ENSSSAT00000192962	XM_014175390.2	PREDICTED: Salmo salar trans-1,2-dihydrobenzene-1,2-diol dehydrogenase-like (LOC106587215), mRNA	NP_055290.1	trans-1,2-dihydrobenzene-1,2-diol dehydrogenase [Homo sapiens]	dhdh	0.242609	0.00625	0.433478	0.01	5.28476	9.46627e-25	5.75735e-23	CTGAACACGACTGGTTGGTTACTCGCGTCAATGACGCTGTCTCGTCATTTCATCAAAACAGAGTCTGTCTCCACCTGCTGGCTAATAGTTACATGTTTTCTACGCCAATATGGCAACCAGGTGGGGAATCTGTAGCGCCGGGAAAATCAGCCATGATTTTACAGTGGCACTGAAAACCCTCCCTCCCGGAGACCATCAGATTGTTGCTGTGGCAGCTCGGAAACTACAGGACGCTCAGGAGTTTGCAAAGAAGCACAGCATCCCTCAAGCCTATGGCAGCTATGAGGAACTGGCCAGAGATCCAGAGATTGAGGTGGTATATGTGGGCACCATCCACCCATACCACCTGCCAGTTGGCATGCTCTTCATGAAGGCCCAGAAGAATGTGCTGTGTGAGAA…
ENSSSAT00000125376	XM_014216748.2	PREDICTED: Salmo salar TBL1X receptor 1 (LOC106613928), transcript variant X6, mRNA	XP_047304905.1	F-box-like/WD repeat-containing protein TBL1XR1 isoform X4 [Homo sapiens]	tbl1xr1	0.101739	0	0.178261	0	5.27435	0.000431297	0.0025483	GTTGGTGACATGAAACCTTACGCATAATTGGGCTATCATTTAAAGATGTTGCATGTTACATTTCAGCAAACTATATCAGGCATACTCTCTTACTTTACAGTATCATGATACAAACAAAAACATCTGTTGCAGGGGCGTGAACTATTGTAATATTACTCATGTTTTCAACCAATGAGAATGAGAGCCAATCGTGAAACAGGAAGACGCTGCAGTTTGTACACGTGTAACAGAGTATCCTTTCTCTATCCCGACCTGGGGTGCTTTCAGTTCAATTCAACGTTTGCTAAGTTGCGTGACGTTTCTACCTAACTGCAGAGAATTGGCTGCCTCATTTTTGCCTGGAGAGTCACCTCCTCAGTGTTTCAGTGTCTGAAGCCGTTGGCTGGTTGTGAACCGTTT…
ENSSSAT00000232824	XM_014124920.2	PREDICTED: Salmo salar hepatocyte growth factor-like (LOC106561209), mRNA	NP_000592.3	hepatocyte growth factor isoform 1 preproprotein [Homo sapiens]	hgf	0.151739	0.00458333	0.274783	0.00666667	5.26569	0.0014691	0.00761315	ATGCCTGCTAAATGGTTATATTACATAAATCAATCAATATTTCCCTCCATCCCTTCCTTCTCTCTTTCTCTCTCTCCATCTAGAGCGTTCTTGTATGATCAGAAAAACAGGAAATGCCAGTGGTTGTCGTTTGACAGGAACTCACCAGGAGTCCAAAGCCAACACGACTTCAACTACCAACTCTACCAGAAGAAAGCCTATGTGCAGGAGTGCATAGTGGGGACAGGCGTGAACTACAGAGGGAGGAGGTCTGTAACGGCCAGTGGAATCAGGTGCCAAGCCTGGGCCTCTCCTTTCCCTCATGAACACAATTTCCTACCGAGGAGGAACAGGAAGAAGGAACTGACAAACAACTACTGCCGTAACCCTGACAACGCTATTTCAGGACCATGGTGCTTC…
ENSSSAT00000193854	XM_045708041.1	PREDICTED: Salmo salar ATP-binding cassette, sub-family C (CFTR/MRP), member 12 (abcc12), transcript variant X2, mRNA	NP_150229.2	ATP-binding cassette sub-family C member 12 isoform 1 [Homo sapiens]	abcc12	0.0730435	0.00208333	0.13	0.00375	5.25861	1.44292e-05	0.000116166	CATAATCGTCACAGCCCTACGACAGAAGACCTCTGTACAAGCTAACCTTTGAGTCGCCATCCAGTTCAACGATAGGCACGGGACTGTCTGACTAGAGAGCACAGGAGTCAAGGTTTCCATAACATATAAAACGTTAGGATTTAGTTTCAGTGGCTACTCTACAAACTGCTGCTCTCTCCTTTCCTCTCCACAGCCAAGGTATATGTTGTCGCCGTGGGAACACAACTGGACTGACGTTACCGCTAACAACAGGACTCTCCAAACCTCCCCTCTGTCCCTAGAGAGATACCCTCCTGTCCAGGGACAGGGTTGAAACACAATGAATGTTTACCGAACATCAGAGAAGGAGATCATCTCAGGGCTGTCTTACAGGAAAAGAAGTGACAGTCTTACATGGAA…
ENSSSAT00000249205	XM_014209412.2	PREDICTED: Salmo salar kinesin-like protein KIF19 (LOC106610207), mRNA	NP_694941.2	kinesin-like protein KIF19 [Homo sapiens]	kif19	0.103478	0.0025	0.187391	0.005	5.25633	8.10827e-11	1.37852e-09	CACCAGATGTCGTCCTTGGGCCGCGACAAATCGAAGAAACAGCTGCTTTACGCACCTCTGCCTGTCTGTTTAAACTACCTACTGATCTCTAAGGGTATCCAGGAACAACACACGAGTCGTCAGATGAAAGAAGCGAAGGGGAGAGGGAAGGAGAAGGGAAGTCAACAGTGGACACCTGCCATTCTCCGTCCGCATCGTCGGTATCCTCGTATGTCTTCAAAGACATGGGCGAAAGAACAACCTACTTATTTCTATAAACAGGATAGATTAAACGGAATGTAGGCTACTCGTTTTACGCGGTTATATCAGACTTGTTTTGTAAGAGCGCACTTTTGGCGATAGGTGTCTATTTAACCGTAAATAAATTATAACTATTTTTGCGGAAAGGTAGAGGTTTGT…
ENSSSAT00000087120	XM_014156259.2	PREDICTED: Salmo salar RNA binding motif protein 14b (rbm14b), transcript variant X4, mRNA	NP_002887.2	RNA-binding protein 4 isoform 1 [Homo sapiens]	rbm4	0.0808696	0.00291667	0.145652	0.005	5.22644	3.21665e-05	0.000242008	CTCCACCATGGACAAGAGCAACACGGTGAAGCTCTTCGTGGGCAACCTGGCTCTAGACACCACCCAGGAGGAGCTTTCTGCCATCTTTGAGTCGTACGGCCAGGTGGTCAGCTGCAGCGTTCTCCGACAGTTCGCCTTCGTACACCTACAGGGTGAGGGTGCTGCGGAGCGGGCCATCAGGGAGCTGAACGGCAGGGAGTTCCGGGGGAGGAACCTGGTGGTGGAGGAGTCCCGGGGCAGACCTCTCCACTCCACCAAGGTGTTTGTGGGGAACCTGTCGGGCATGTGCACCACCGAGGACCTCCAGGAGCTCTTCCAGACCTTTGGTAAAGTGCTGGAGTGCGACAAAGTCAAAGCCAGGCTCTCCTCTTCTGCAGGCTACGCCTTCGTGCACATGGA…
ENSSSAT00000197456	XM_014139379.2	PREDICTED: Salmo salar eukaryotic translation initiation factor 4A, isoform 2 (eif4a2), transcript variant X1, mRNA	NP_001958.2	eukaryotic initiation factor 4A-II [Homo sapiens]	eif4a2	3.23783	0.120417	5.77391	0.209167	5.13481	1.68559e-11	3.12405e-10	TTCACCTATAGCTCAAGAGATCGTGAGCATGACGCAGGGCCAGAGGGGATGGAGCCTGATGGTGTCATCGAGAGCAACTGGAATGAGATTACAGACAACTTTGATGACATGGCCCTGAAGGAGACACTCCTTAGGGGTATTTATGCGTATGGTTTTGAGAAGCCATCGGCCATTCAACAGAGGGCAATCATTCCTTGTATCAAAGGCTACGATGTCATTGCCCAAGCCCAGTCAGGGACTGGCAAGACTGCCACGTTTGCCATCTCTATTTTGCAGCAGCTGGACATGGAGCAGAAAGAGACCCAGGCTTTGGTACTGGCCCCCACCAGGGAGCTGGCTCAGCAGATCCAGAAGGTGATTCTGGCTCTGGGAGACTACATGGGGGCTGCCTGCCACGCC…
ENSSSAT00000007895	XM_014205588.2	PREDICTED: Salmo salar hydroperoxide isomerase ALOXE3 (si:dkey-17e16.9), transcript variant X1, mRNA	NP_001159432.1	hydroperoxide isomerase ALOXE3 isoform 1 [Homo sapiens]	aloxe3	0.0713043	0.000833333	0.126522	0.00166667	5.12431	7.98895e-24	4.53256e-22	CTTATTTAATCAGAACAACAGTTTTCAGCTGTGCTAACATAATTGCAAAAGGGTTTTCTAATGATCAATTTGGCTTTTAAAATTATAAACTTGGATTATCTAACACAACGTGCCTTTGGAACACGGGAGTGATGGTTGCTGATAATGGGCCTCTGTATGCCTATGTAGATATTCCATCAAAAATCTGCAGTTTCCAGCTACAATTGTCATTTTCAACATTAACAATGTCTACACTGTATTTCTGATCAATTTGATGTTATTTTAATGGACAATTTTTTGGCATTTCTTTCAAAAACACGGACATTTCTAAGTGACCCCAAACTTTTGAATGGTAGTGTAATTGTTTCATGATGCTTGCACAAGCCCCTGTTGAGGATTTACCCACCAGCATTAAGTGAC…
ENSSSAT00000175646	XM_014200193.2	PREDICTED: Salmo salar free fatty acid receptor 2-like (LOC106605003), mRNA	XP_047294656.1	free fatty acid receptor 2 isoform X1 [Homo sapiens]	ffar2	0.194783	0.00458333	0.347826	0.00708333	5.10972	3.42221e-19	1.34076e-17	ATACAGTAACAATTAGTGGTTTGTTGCTACAGTACCCATCAAGTGTTAGCAAAATGTTAATACACATATGACGTTACATCAACCTTGGGCACGTGGAAAAATAAATGTTAGGATTCTGTTATCATTTACATGACTGTTCTCTTGGGAAGGCAATGTCTGTTTCCACACTATTTACAAAATCGATATTGAAATTAGACACTCCCTCCTACACACATGTAATATCAGATGTAAACACAGCAATGTTTTGCATTTTAGTTAATCGTTACCATGCACTCTCGCCTCCTCATGTTTGCACTGTTCAATACGTCTGCTGTGCACTCAAACAGATCTGCTTGACTGCTATATATGCTAGAAGTTTTAAATAGTGCATTCTGCTGTTTTGACCAAAGTAACGACCTC…
ENSSSAT00000231170	XM_045689484.1	PREDICTED: Salmo salar guanylyl cyclase-activating protein 2-like (LOC106593804), transcript variant X3, mRNA	NP_002089.4	guanylyl cyclase-activating protein 2 [Homo sapiens]	guca1b	0.192174	0.00708333	0.346087	0.0129167	5.10156	1.1148e-27	8.38852e-26	GGAATAAGGACAGACATGGAGCTCAATCTGGCCATGGCCCAGTAAGTGCATCTCAGTTCAAGGTGAAAAGGCCTACGTTACAGCTTTGACGTGGATTACGACATGTTGTGCAATTTACAGTCAAATCAATGTCAGAATGTTTTGTATAGCATATGAGGTCCCTAGCTTGGGTATCTAGCCTACCTGACTGTTTCAGCATTCAGACACATTACATTGTCTTGACAGCAGCTAATGGGGCTCCATAATAAATACAAATACCAATTCCAGAAAACAACTTCAAAATGTGTGTGTGCCCACCGGATGTAAATGACTATCAACATTGTTGTTCTATGGCTGGCCTAGGTTGTATTCATTAGGGCATACTGTAGTTGACGTAGGAAAGTGTTTTACAACAGAAAA…
ENSSSAT00000243619	XM_014138594.2	PREDICTED: Salmo salar family with sequence similarity 169 member Ab (fam169ab), transcript variant X2, mRNA	XP_047273042.1	soluble lamin-associated protein of 75 kDa isoform X2 [Homo sapiens]	fam169a	0.172609	0.00625	0.306522	0.00958333	5.09232	1.33063e-09	1.97329e-08	CTGTGTCCCTGGTTGGTTGTGTTGGTAGAACGTTTGCCTTGCGCGATCTTGCAAATGATCTCTGTCCCAGCAGGCAATGCACAGACCACGGCAAGCGTACGTAGTGTTAACAGGCTAGGACAAGCTAGCAACGGGGCTTTTGTGCTTTTCAAAACATTCAAGGAATAAAACCTATAGTTTATGCAAAAGAAGTCAAAGAAACAGCCTACGTGTCATCAGCAGGATTAGGGATGGAGTTCCCTGTGGACGTGTTGGGATCAGTGAGACATGAGGAGGAGGAGCAGGCAGCAGAGAGCTACATGACCCAGCTACGATACGTCAGCCCCGACAAGGCCGAGAGCTTTACCCTGCCCAGCCACAGAATGATCTGTATCAGTCTGTGTAATGTTGGTTTTGTTC…
ENSSSAT00000160591	XM_014147534.2	PREDICTED: Salmo salar neuropeptides B/W receptor type 2-like (LOC106572941), mRNA	NP_005277.2	neuropeptides B/W receptor type 2 [Homo sapiens]	npbwr2	2.35609	0.0845833	4.17913	0.144583	5.0774	2.63041e-42	4.65669e-40	GTGCCTCAGGCCTTGATGGCTGAATGGAACGGGGCACTGGGCTATGCTGTGGACTGACGTCACCTGTCCGCTTCCCCCTAATCCAACTAGTTGGGACGTGGACAGCTCCAGCTCGCGTTGCTCCTGCTCACTGTCAAACAGAAGGCAGAGGGGAAAAGGAGCAAGCCTCCTCTAGCACGATTTCGTGATGCGCAACGCGTGCGTAAAACCAGACAGAGCCGACCTACACAGCAGCCAACGTGACACTTCACGGGCGCCTGTTTTAACTCTGAACAAACATGCATTCTGAACGACGTGCTTTCCTCTATACTTATGTGATATAATACTTTAGAAGACGTTGAAGATGGAGAATATATCTATTGCGAACTCCCGCAGCGGAGCTCCGGTTGTGTGTAACGA…
ENSSSAT00000251952	XM_014169782.2	PREDICTED: Salmo salar SWI/SNF-related matrix-associated actin-dependent regulator of chromatin subfamily E member 1-related-like (LOC106584440), transcript variant X3, mRNA	NP_006330.2	SWI/SNF-related matrix-associated actin-dependent regulator of chromatin subfamily E member 1-related [Homo sapiens]	hmg20b	0.131739	0	0.231304	0	5.07117	0.000524876	0.00304181	GTGTCTCTTGTCTATTGTTGCCATTGTCCTGGCTGGAAGAAGGTTCAGTGAATGGGGAGGTGTAGCATTAGGTAATACAGTAGGGGGAGTGCGAGTGTTTCTCTAAAGTAATGTTTTATGCATTCTCCGCACTCATCCTCACAAGAACGTACTCAAGAGAACGAATGATCAATCACTGGGATAACGATATCATGGGAGGTGTGAAGCAGGAGCAAAATGATGGACCTCCACCAAGAGGCACGCAGTCCTCTGATGCAGTACAAGAAGAGCCTGTGAAGAAGAGAGGTTGGCCCAAGGGTAAGAAGAGAAAGAAGGTGTTGCCCAATGGTCCCAAGGCACCAGTGACAGGATATGTGCGTTTCCTGAATGAACGGCGGGAGCAGATCCGTGCCAAGCACC…
ENSSSAT00000062258	XM_014153054.2	PREDICTED: Salmo salar branched chain amino-acid transaminase 1, cytosolic (bcat1), transcript variant X2, mRNA	XP_047285234.1	branched-chain-amino-acid aminotransferase, cytosolic isoform X2 [Homo sapiens]	bcat1	0.158261	0.0475	0.284348	0.0808333	5.06639	0.00112681	0.00601809	TGAAGAACAGGTTAGGTCACATCATTTCATCAGAGAGAGCTTATAGGCTAGTGACAATCTACACCAAAAGTCCATGACCTGGTTGGAATATCTTTTGTACAATACAAGTTCAAATCTCTCTCTCTCTCTCTCTCTCTCTCACTCTCTCTGACAAAGTCTGTCTCTTCAGACCCATGCTTAACATGAACCGTATGTCCAAGTCTGCAGAGACAGCCTGCCCGACGACTGTGCATCATTTAGCATCAACAATGGGCTCTGGTAAAGATGTATCCACCAGTAACGGTATGGAAGACAGTGTCCACAGCTTCAAGGCGGCTGATCTGGTCATTGAGCTGTCCCAGACCCACAAGGCCAAACCTGACCTGACCAATCTGGTGTTTGGAACTGTGTTCTCTGACC…
ENSSSAT00000248224	XM_045701617.1	PREDICTED: Salmo salar pyruvate carboxylase, mitochondrial-like (LOC106592454), transcript variant X3, mRNA	XP_016873361.1	pyruvate carboxylase, mitochondrial isoform X1 [Homo sapiens]	pc	5.50304	0.2025	9.7587	0.349583	5.05041	1.79059e-20	7.77716e-19	AGAGAGACTTAACTGTTCAACAGTCAGCCAACAGAATAGCAGCAGGTCTTTCTGTCTCAGCCAAACCAGCATAGAGTCAGATAGAAACACGGAAAGGTTCTACAGGTTACTCAAGGTGTGTGTCTGTCAGCCACATGTAAAAGGAGTCCCTCATCCATCCCGTGTGAAAGGAGTCCCTCATCCATCCCGTGTGAAAGGAGTCCCTCATCCATCCCGTGTGAAAGGAGTCCCTCATCCATCCCGTGGTCAGGTGTCTGTGTCCACTCCCCTGTCTGTTCAGTGGGTTTGTCTACGTTGTTTCTGCAGAGAGGATTCAGACCCCAAGGACTCCGACAAGATGTTGCTGTGTGTTTCCGGGGTGGGTCGAGGGGGTCTGGGGTTGCTAGCGGTAAAGAGGGC…
ENSSSAT00000080972	XM_045695072.1	PREDICTED: Salmo salar sodium-dependent neutral amino acid transporter B(0)AT3 (LOC106570712), mRNA	NP_001003841.1	sodium-dependent neutral amino acid transporter B(0)AT1 [Homo sapiens]	slc6a19	0.0873913	0.000416667	0.154783	0.000416667	5.04522	5.85595e-05	0.000417764	CTGATACTGGCTCTTTCATCTGAGGGAAGCATCAGACAGACATATAAGTCAATCCACTGAGGTAAATGAAGGAGAAGATCATAGCACTGGATAGTGCAGGATAGGATATCATTCAAGGACCTCCACAGGAACCTGCAATGAGACAGAGAAGCGATTCAGATCAGGATTACAGATCAAACACTGGAGTAAAGATACAAACACACAACCAGTGAATTCAAGTGGACAACTGAATAACTGTGTCCACGCTACAGAATAAGCATTGGTTCAGAGTGCTAGAACCTCGGGCTAAAACACACTGGACTAAACTGAAAACCAGAGGTTGATCTACTATTGAGCTAAACTACTGCTGAGAGCTGAGCATGCCAGAGGAGGGTATGGAGGACAACAAGGTGGGAGAGG…
ENSSSAT00000111320	XM_014143937.2	PREDICTED: Salmo salar apolipoprotein Bb, tandem duplicate 1 (apobb.1), transcript variant X2, mRNA	NP_000375.3	apolipoprotein B-100 precursor [Homo sapiens]	apob	256.501	9.47583	455.418	16.2967	5.03825	9.90535e-224	1.05653e-219	ATCAGGTGCAGCCCATGGAAATGCCGATGCCCTCTCCAGGAGGGATACTCTAGGGAGCTGGACCGCCCCTCCCTCCGTCGGAGCTGAGGGGGGGCAGATGGCAGGGAGAGGTGAGGGGAGTGGTGGTTGAAGGAGGATATCTTGCAGCCTGCTGGCTCCTCCCCTGAGCCTTATGGACTTCCTGCCCCAACGAGGCAAGCTGGTGGATCATTAACCACTCTGGGACATGTGGGACGCCACCCGCGGGACACACTGCCAACAGCCAGTGAAATAGAAAAAACTACAAACCACTTCCTGGTTGGATTTTTTTCTCAGGATTTTGCATGCCATATGAGTTCTGTTATACTCACAGACATCATTCAAACAGTTTTAGAAACAGAGTGTTTTCTATCCAAATCT…
ENSSSAT00000063952	XM_014205684.2	PREDICTED: Salmo salar protein lin-9 homolog (LOC106608031), transcript variant X1, mRNA	NP_775106.2	protein lin-9 homolog isoform 1 [Homo sapiens]	lin9	0.127826	0.000416667	0.227826	0.000833333	5.0293	0.000191804	0.00122542	CATAAATTCAGTCCATAAAAAATTACCCTGCAGACACACTGTCCCAGAATGCATCTTGACAATATGGTCTTTGAAAAAAGCAGCGCGGCTAATTCAAGATGGCGGAGATGGACCAGCTAGACGAGAGCTCTTCAGCAGAGGCGCTAGTCAGTCTGAAAGAGGGCAGTCTGTCAAATACTTTGAATGAGAAGCAAACAAAAGCTCACAACACGAGAGGAAGACACACCTTGGTGTCCATGGAAACGCCCACACGGAGCTCCAAGAGGAGCAGACTGTTCAGAGAGGAGGAGGAGCAGCGCCTCCCATCCAGATCCCCTAGAAGGAGCCAGAGGGTCACCTCTGTACCCCAGAAGTTTGCTAATGTGACGACCCCAGATAAGAAAGTGTCTCAGAGAATCG…
ENSSSAT00000231168	XM_014169210.2	PREDICTED: Salmo salar leukocyte elastase inhibitor (LOC106584200), mRNA	XP_011512636.1	leukocyte elastase inhibitor isoform X1 [Homo sapiens]	serpinb1	0.472609	0.0220833	0.854783	0.0375	5.02318	0.000635361	0.00360858	AAAGGCTATTGCTTTTGCTGTTCGTTAGGCCGACTCATCTTGTTGGCTGACGAAAAGTAAATGTGGACAGTTCTTCCAATATCTTTAATATGCACTTCGGAATTGGATAAGGCCACGTGCAGTTGCGTCCCGGATGTGTCTGTCACCACTTGTTGCATGTGAGAAAGACCCGATCATGTGATGGAGCACAGCACTCAGGGAGAAGGGCATGACCGCCACTGGCCGCAAAAGACAGATCAGTCATCAGCCATGGCTTCTCTCAGCAGCTCTAACACAGCCTTTGCCTTGGAGCTGTACCGCACTCTGGGTCAGACCAACACAGGGAATGTCTTCATCTCCCCCTTCAGTATCAGCTCAGCTCTGGCTATGGTCTACCTGGGAGCTAAAGGAGACACAGCT…
ENSSSAT00000141230	XM_045689890.1	PREDICTED: Salmo salar seizure 6-like protein (LOC106562994), transcript variant X2, mRNA	NP_001171703.1	seizure 6-like protein isoform 3 precursor [Homo sapiens]	sez6l	0.0678261	0.00166667	0.12	0.0025	4.99005	4.42012e-05	0.000323861	GAAACGTATGTGCGCGTGTGTGTGCGTGCGGTTTGAAAGATCGAGAGGCATGCAGTTTGGCACAGCATAGCGGGAGGAGAGAGAGAGAGAGAGACCAGGACAGAAAGAGCAGAAGAGGCAGAAGAGACGTGGCACATTGCGAGGTTCAGGCGAAGGGAGGCAAGACATGCGGACCGCAGAGAAATCACCACCACCACACTGCGCGCTGACAGAGGAGTAGAAAAACAAGTGGCACGTCACATCTAGAAGATCACTGTGCAGACCGACTGTCGAACACCAACCTATTCTCCGCGTGCATTCCGTTAGCAGGTCTATCTGGACAGAGCGGCTCTGTCTGGCTGTGTGAAGCCATGCCACCGGGCCATTACCGAATCGGTGCCCTATCAGCGCTACTCTGTC…
ENSSSAT00000097948	XM_045691738.1	PREDICTED: Salmo salar eukaryotic translation initiation factor 4 gamma 3-like (LOC106565887), transcript variant X23, mRNA	XP_047289277.1	eukaryotic translation initiation factor 4 gamma 3 isoform X29 [Homo sapiens]	eif4g3	0.287826	0.0104167	0.511739	0.0179167	4.98339	3.81008e-08	4.6372e-07	TATCAACGCTAGATGTCGCTGCACACAAACAATACAGTACCGAGTACAGTACGATCTAATACAAACTTCACTTCTGCCAGTAAATACACCATCGGTCAATCATTATGTGTTCAGATGACTGTACTTGAACCTGATTACATTTTATATATTGAGTGAGTGGTTCTTGAGAATGACCCCATACATATAGCAGGAGACAGTTTATTTTACACACACACTTCAAGACAGCCACTACAGTTAAAATAATAAATAACATGCATTCTTTAAAAAAATATCATAAAGCCTAGTTATTTAGAACAACAATAATGCAGTACTCAATATACATGAATGTAGGCCTATGTGCCAGTCAGTATAGATAATTGGCCACATGAATGCAACAAATGAAGCGTCATTTTCGATAGC…
ENSSSAT00000224335	XM_045719019.1	PREDICTED: Salmo salar inversin-like (LOC106594359), transcript variant X5, mRNA	NP_055240.2	inversin isoform a [Homo sapiens]	invs	0.211304	0.00833333	0.375652	0.01375	4.97838	0.00065618	0.00371323	TTGGTTAGGGGCAGTAATAGATTTTGTACTTTGGGCCCCCTCCCCGCCCCTCTGGGCTCCCAGGTCCACGCAGCCGCCGTCAACGGAGACCGGAGCGTCCTCCTCAGACTCATCACAGTGGATCCCTCCCTGCGTGACCGTGAGGACCAGTTTGGGCGTACCCCACTGATGTACTGTGTCCTGGCTGACCGTCTGGACTGTGCTGAGACACTGCTGAAGGCGGGAGCCTCTGTTAACAAGACTGACCATAGCCAACGTACTGCTCTGCACCTGGCAGCACAGAAGGGGAACGTGCGGTTTCTGAAGCTGCTCCTGTCTCGTCGTGCTGATTGGCTGCAGAAGGATCTAGAGGAGGTAACACCCCTCCACCTGGCGACCCGTCACCCCTCCCCCAAACCC…
ENSSSAT00000133085	XM_014138594.2	PREDICTED: Salmo salar family with sequence similarity 169 member Ab (fam169ab), transcript variant X2, mRNA	XP_047273042.1	soluble lamin-associated protein of 75 kDa isoform X2 [Homo sapiens]	fam169a	0.611739	0.0241667	1.09435	0.0420833	4.92853	1.19615e-22	6.15608e-21	ACTGAAATGGAGCAGAGCAGGATGCAGGATGCAGGATTCAGGATGCAGGATTCAGGATGCAGGATGCACATGAAGCTGATGGAAGAAAATGGGATGGAGTTCCCTGTGGACGTGTTGGGATCAGTGAGACATGAGGAGGAGGAGCAGGCAGCAGAGAGCTACATGACCCAGCTACGATACGTCAGCCCCGACAAGGCCGAGAGCTTTACCCTGCCCAGCCACAGAATGATCTGTATCAGTCTGTGTAATGTTGGTTTTGTTCCCATCTATGGAGGAGAACTGAAGCATAAGATTCTGGCCCTGTTCGCCCCAGAGGACCAGCTCACAGCGGTAGCTTTGTTTCTGGCGGGTCAGTGGTGGTCTGTCGAGGACATCCTCAGAACCTCCGACCCCTCCAGA…
ENSSSAT00000125002	XM_014216471.2	PREDICTED: Salmo salar collagen beta(1-O)galactosyltransferase 2b (colgalt2b), mRNA	NP_055916.1	procollagen galactosyltransferase 2 isoform 1precursor [Homo sapiens]	colgalt2	0.165217	0.00666667	0.292174	0.0120833	4.92092	1.90539e-05	0.000150071	TGAAGAGCAATTGACGGTTGAATATTGTGATCAAGCACTTTGAAGGTCCCAAAATAGTTGCATTGACCGTGCGCGAGGCTTACTACACCGTTGCCGTGTGATTATGAAACTCGGATCGGAATCTGGAAAATAAGACCTGTTCAATGTTTTACACTTATTTTCCTTCATAGAGAGCCTAACCTGAGTCGCGGCAGAACTCATGTTGGGATAACGGTGTTATCTGGGAATGATGCCGGCGGTTAGAGCCGTGGGAATCGGACTGCTCTGCGCGATGCTTGTCGCCCTCATGCCGGGTGGCATGTCGGACTTGGTGACTCTGGTGCAGGACCCGGTCCGACCCGAATCGTCACTGCTGATGCCAAAAGTCATGATCGCCATTCTGGCTCGCAACGCAGCGCA…
ENSSSAT00000180376	XM_014168550.2	PREDICTED: Salmo salar lysophospholipase D GDPD3-like (LOC106583904), transcript variant X3, mRNA	NP_872375.2	lysophospholipase D GDPD1 isoform 1 [Homo sapiens]	gdpd1	0.735652	0.0308333	1.30652	0.0520833	4.91364	2.04116e-25	1.30368e-23	CTGTCTGTTGGTTTTCTTTGTCTTATGGTCTGTCCTTGTTCGTGGTACTGAATGGCAGTGTGGACAGCGTTATAGAAAAATCTAAGGATAATAGTGAATTTGCCAGTAATATTCGCTGTTAACGTGTCACAACCTGCTAAAAAGAGTAATCTCCTCCCTCCTGTTCCAAGCCAAGTTGTCTGTCCTGTTAGACAACTCTTTCTCCTTTTCCTCCTCGGCATGTCTGCATGGGTCAGGTATTCTCCCACGGAGCTCAACCTCTGTTTACTTCATCAAGGGGGCTACACCCTGACGTCACTCTACCTGTTGAAGAACCCTCAGATCCTCCACAAGAAGAAACGGGCTGCCTTCCACTGCACCCACATCTCACACAGAGGAGGAAGCGGCGAGAGGATAGAG…
ENSSSAT00000186154	XM_045687368.1	PREDICTED: Salmo salar FRAS1-related extracellular matrix protein 1-like (LOC106613563), mRNA	XP_047278804.1	FRAS1-related extracellular matrix protein 1 isoform X2 [Homo sapiens]	frem1	0.0286957	0	0.0513043	0.000416667	4.91221	5.1907e-07	5.30891e-06	ACTGAGAAAGGCAGCCCAGCAGGGGAGAGCACCAGTCTCCTTCCAGGATGCCTGTGATGCCATAAAACATCAAAGCTACTGCTTCACAGCAAACAGTCTGGCAGGAAGACGACCTCTAACAGACGTGGAGAACCCTTTGACAGGATCCCTCCTCTCTGAGCGTGTGCAGATGGTGCCGGAGAAGGGACCTTTAGGACAGCTCCAACTGCAGGTTTTGCTGACTATTAGATGGAGATGGAACAAGAAAGTTGGCCATTGCTGAGACAATCGTCTTAAAGGCCTCCATCAAAACACCTGATACAGCTCTGAGTGCCTGCCACAGAAAACAAACCAACAGACATTGAGCCAAAATGGCGGTGGCCGGAGTCCATTCCTGGATGTTGTTGATCCTGATGGCTG…
ENSSSAT00000007776	XM_014204550.2	PREDICTED: Salmo salar extracellular serine/threonine protein kinase FAM20C-like (LOC106607519), mRNA	NP_064608.2	extracellular serine/threonine protein kinase FAM20C precursor [Homo sapiens]	fam20c	7.29652	0.0808333	13.5474	0.137917	4.87912	1.00611e-20	4.43449e-19	AACAGGATCACTATCAGCTGTCTGTCAGGGAGAGAAAGGGGAAAAAATTGACAAAATGAAAATGTACTACAAGTGTAATTTTGCCCTGTCACATTTATTGAGGATCCAGAGAGGAAGAGAGAGTCTCACAACTTCTTGGCACATTGTGAAAAAACAAACATGGCGAGGCAGGGCGTGCGTCGTCTCTCTCATTCCGTCTGTTTGGTATTGACATGTCTGTCCCTGGCTCTCCACCTCATCCTGGCCCTCTTCTGTCTCTCCGTCCTCCAAACATCCTGCGTTATCCCCCCCTCCTCCTCCTCCTCCTCCTCTTTGTCTTTTCCTGGAACTATTCCCCTTGGAAAACAGGGGAGATCTCACTCCCTTTCCTCACAAAGCAGCTCACACAAATTACCAGTA…
ENSSSAT00000061659	XM_014213382.2	PREDICTED: Salmo salar phytanoyl-CoA dioxygenase domain-containing protein 1 (LOC106612333), mRNA	NO HIT	-	-	0.177391	0.00958333	0.314348	0.0158333	4.85591	3.78271e-14	9.40771e-13	GAAAGAGAGAGTGGGTGAGAGAGAAAATAGAGAGAAAAAGACCATATATAAGACATCACACAGGTTGAGGACTCCACATCACCAAGACTTCTACTACCACAGTTTCATACTGACCTACAGAGCCTCTGCTGTGACCACCATCCACACATCAGACCACCGTCCAGACAGACGGAGACCTCTGAGACTCCGGCAGAAGCAGACAGAGGTTATAAAACAGCCTTCATCCAGTGGAGTTGACACAGTAAGGACTGGTGTGTACAGCAGCCAACCCAGAGATGAGTGTGTCAACGTGTCAGATGAAGGAACGTTACAACCAGCAGGGATTCCTCTCTGCTGTACCGGTCCTAGACGACACAGAGCTGAGGGAGGCCAGACAGGCCTTCAACCACCTGGAGAGAG…
ENSSSAT00000243032	XM_045715395.1	PREDICTED: Salmo salar zinc-binding protein A33 (LOC106601615), transcript variant X3, mRNA	NP_741983.2	E3 ubiquitin-protein ligase TRIM35 isoform 1 [Homo sapiens]	trim35	0.255652	0.01	0.452609	0.0179167	4.8459	1.57324e-12	3.28227e-11	GGCTCCATTGAGCAGGTGGATTTTTGTCCACTAGTCTGGTGCCTCATCATACAAAGGGTATCTGTCTCCTGTGCCACAGGTTGATACTGGGCTCAGGTACTGTAACACGAGACTGAAGTGAACCATGTGACCATAGGGGCGATGTGAAGAGAGAATTAAAAAAACTGTTTTACATAGTTAAACCTATACAGGTAATCTACGGTGATATATATAAAAAATAAACCCATTCAGCCAGTAAAACGGCTTTGCGATCGGATTTAGTTTGCAGATTATTTTTCAGACATTGTTGGGAGAGGTTTAATCATAAACACGTCCTAACATATGATCCAGTTTCGGTTCACCCACTCACTCGATTAGGTGAGGCGGCGGAAGCGAGACGTTGTTTTTTCGCAAGGAGTT…
ENSSSAT00000174741	XM_045687938.1	PREDICTED: Salmo salar retinoid X receptor, gamma b (rxrgb), transcript variant X4, mRNA	NP_008848.1	retinoic acid receptor RXR-gamma isoform a [Homo sapiens]	rxrg	2.10739	0.09375	3.72478	0.16	4.82603	1.19678e-65	5.83551e-63	GTTTAAAGGTAATACAACACATCAGGTATCCACTTCCTGTCAGAAAATGTCTCAGGGTTTTGCCTGCCAAATGAGTTCTGTTATACTCACAGACACCATTCAAACAGTTTTAGAAAATTTAGGGTGTTTTCTATCCATATGTAATAAGTATATGCATATTCTAGTTACTGGGTAGGAGTGGTAACCAGATTAAATCGGGTATGTTTTTTTATCCAGCCGTGTCAATACTGCCCCCTAGCCCTAACAGGTTAATCTAACCACACTGTCCGATTTCAAAAAGGCTTTACAACGAAAGCAAAACATTAGATTATATGACGCACTGGAAGCCTGATGCGTGGTGCTGGTACTGGAGGTATCCGCCTGGGAACACGCACCTCAGGGCTAGTGCGGGGAGCGGGA…
ENSSSAT00000230259	XM_014131067.2	PREDICTED: Salmo salar puromycin-sensitive aminopeptidase-like (LOC106564746), transcript variant X3, mRNA	NP_006301.3	puromycin-sensitive aminopeptidase isoform 1 [Homo sapiens]	npepps	0.153043	0.00708333	0.274783	0.0129167	4.8125	2.9134e-06	2.65457e-05	TAGGGAGATGTCTGCAATGACCTACATGAGTCATGTGAGTAGCTAAGCCCTCTGACTACTGGTTTCCATAAGTGATTTACACACACTCACTACTAGGCAACCATAAAAACGTTCACAACATAACAAGGTAAACAACCTGTTGTTGATGCAAATTCTTACTTATTTTCAGAGTGCAGATTATTTCATTCATTGTTGTTATTTCTGCTACTATCTACTACTACCAATAAGGAATGCCACAAACAGAAAGCATGTAATTATGAATTATGATTTATATTTTTTGAGAATTTTCTTTGACTACAATTGACAAACAAACTAATTAAAAACCCCAAATATTGAACACATCCCCTTGTTCCAGTGTTCCTCCGCTTCAACGCGATGACGCTATTTCCTCATCATACT…
ENSSSAT00000017442	XM_014199645.2	PREDICTED: Salmo salar eukaryotic translation initiation factor 3 subunit A (LOC106604689), transcript variant X6, mRNA	NP_003741.1	eukaryotic translation initiation factor 3 subunit A [Homo sapiens]	eif3a	5.96522	0.26	10.6243	0.44875	4.81219	5.74217e-143	1.95992e-139	CCTACAACACCTTTGTTACAGTTCTTTCAATGAATGGAGAATGTATAAACTAACTGTACCTTCTTTAGGGCGGTGGGTTCCTGTACCTCTACAGTGGATATATAGTACCAGGTACGGCAGAACTGTCCGAACACAAAGGTGTTCAGGCCCTGGCTGTCCCGTGTGAGACAGCACTTACTGAGCAGGACCTCCCGGAGCTCAGCACTGACTGAGGGATAGCACCACACCCACAAGGTGTCTGCATTCACGTCTTTCTCTGTGTGGGGGAAGAATGGGAGTATACTATGTCATATTACTTTCACAACTCATTATCACAAATATTACCAGTATATATTTCAATTAAATTGGAACTGTTCTCAAGATTTACAGGAAGTCAAATACTTGATCACATTGATATCA…
ENSSSAT00000082789	XM_014149129.2	PREDICTED: Salmo salar chromodomain helicase DNA binding protein 2 (chd2), transcript variant X3, mRNA	NP_001262.3	chromodomain-helicase-DNA-binding protein 2 isoform 1 [Homo sapiens]	chd2	0.281739	0.0133333	0.50913	0.0241667	4.79976	0.00194103	0.00975257	AGCTTTCAGAGCTAGGAAGGAGCTCTAGATGGCGGATGAGCCTTGGGAAGGGGAACAATTCATTGGGCTTTCGTCAGCCCTTTTCTTTTTCATGAAATCAAGCTGGAATATGCCGCTCTATGAATATTTTTTTATTTAAAATAAAAACTAGTACTATAGTGAACAGTAGATTAGGTTTACTGCTTTTATTTAATTCGTTTTTCGTCGTGTATATCGGTTTTACTGAGTGTATGCGCGAGTCGTTGTCTTCTCTGCCTAGGTCTGGCAGCCATGGCGCGCCTCCATTTTTCGTCTGCTCTGTGAAGAGCTCTAGCCTTTCGTATCACGATCACTTGTGTTGACGCTTCAATATCCTATTAATGTTTTTTTCCCCCCTAATGTTTACTTTCATTCAACCTT…
ENSSSAT00000014159	NM_001123536.2	Salmo salar rod-like opsin (LOC100136369), mRNA	NP_000530.1	rhodopsin [Homo sapiens]	rho	0.21913	0.00875	0.39	0.0141667	4.795	1.26411e-19	5.17098e-18	CCATGAACGGCACAGAGGGCCCAAACTTCTACGTGCCCATGTCTAACAAGACAGGGGTGGTGAGGAGCCCCTTTGAGCACCCTCAGTACTACCTAGCTGCACCCTGGAAGTACTCGCTCCTCGCTGCCTACATGATCTTTCTCATCATCACAGCCTTCCCTGTCAACTTCCTTACGCTCTATGTCACGGTGCAGCACAAGAAGCTACGGACCCCCTTGAACTACATTCTGTTGAATCTGGCTGTGGCTGACCTCTTCATGGTGGTGGGGGGCTTCACTGTGACTCTCGCAACAGCCCTACAGGGATACTTCTTCCTGGGGGTCACCGGCTGTAACGTTGAAGGATTCTTTGCCACTATGGGAGGGGAGATCGCCCTTTGGTCTCTGGTAGTATTGGCCA…
ENSSSAT00000117719	XM_045720746.1	PREDICTED: Salmo salar zinc finger SWIM domain-containing protein 8-like (LOC106606791), transcript variant X12, mRNA	XP_005269712.1	zinc finger SWIM domain-containing protein 8 isoform X16 [Homo sapiens]	zswim8	0.0747826	0.00333333	0.135217	0.00625	4.7752	0.00047086	0.00275781	GCAACAGCCAAGCTCTGCTGAAGCCAACGAGAGCAGGAGAGCCATCTTCCCGACCAGGGAGAGTGGAAGAGTGGGGGACTGTTGAGACAATTTGGAGGGACCCCGGTGTCGTTAGAAGGCTCAAAGACACAACGTGGGAACGGTAGGACTACCGGTGTCAGTAGGGAAGAAGGGTCTTTTTTTTCTTCTTTTTTTTGCAGTATCCGGACTCGGAGTCATCGGGAACCAGTGGGGCTCGAGCGAAGAAGCTTTAAAAATATATATAAATACAAAGGCAAATAGATTCGAGTCAAGTCTATTAGCTAATAGAGGCGATTTGCAATCCAACAAATATAAAACTAACCGTGCACCATTACCGAAGACCGTTGCTCGAAAATAGTATGTAGTCAGTCAAGTTTG…
ENSSSAT00000108344	XM_014139297.2	PREDICTED: Salmo salar phosphoglucomutase-1 (LOC106568718), mRNA	NP_001166289.1	phosphoglucomutase-1 isoform 2 [Homo sapiens]	pgm1	3.32783	0.153333	5.89478	0.264583	4.77398	7.65497e-13	1.65241e-11	GAATCTCTTACTGGAGATAACATCCACCTCTCAAATATCATTGTCAGCATAGCTGCAGAGAACAGAGCCTAAACCACATGGCACTCCCACCTACTGCCTGGAAGGACCACACAGGGTCTGCTGCAGCCCTGACAGTGATCCCCCTGTAAATGTGCAAACTAAGGAGCGTCTTCAGTTACCATCTGTCTCTGCACACACATTAGTCTGCCTGGTTTATTTTTGGACCCATAACTACCCCCTACCAGCCTGTGAAATACTGGGAGTGGCTAAGACTTTTCCCTCCCGTTACGCCTGTACACCCTTTTTAACTGTCAGGGGATCACGTCTACACAACAGGTTACCCCTTTTTCCTTGTTTTTTGTTTTTGTACCACATTGAAACAATGGATGATAGTCCACT…
ENSSSAT00000106270	XM_014216294.2	PREDICTED: Salmo salar transcriptional repressor p66-alpha (LOC106613735), transcript variant X2, mRNA	NP_001371467.1	transcriptional repressor p66-alpha isoform 5 [Homo sapiens]	gatad2a	0.123913	0.005	0.221739	0.00916667	4.76709	5.23585e-05	0.000377759	ATGCAGTTTTCATTGGTCAAGTGCCTCACTGTTGAATTGGTCCAGTGTTTGTTTATTTTTCCCCGACAGTGGTGTTTGCATTGCATGACCACTCATTATTATCAGCCAGTGTTCAACTTCCATCTCATCTTGGGACCTGTGTGTTTGTTTATCCTTATCTTTAACCCCCCTATCTCTCGTTCTGTGTCCCCAGGTAGAGCGATGTCGGAGGAGGCGGTGCGTCAGACGCGCAGCCAGAAGCGGGCCCTGGAGAGGGACGTGGTGGCCCCTGGCAGCCCCGGGGGGGAGCTGGACATTAAGAAGGTGAAGCTGGAGAACTGTGAACAGCCACCTGCAGCAGACGGCCCTATAGCTCTAGTGGCTGTGGGGGGAGGAGATGTGGTGAAGACGGAGCAGGCA…
ENSSSAT00000217493	XM_045689910.1	PREDICTED: Salmo salar butyrophilin subfamily 1 member A1-like (LOC106596975), transcript variant X2, mRNA	NP_001184169.1	butyrophilin subfamily 2 member A2 isoform e precursor [Homo sapiens]	btn2a2	0.811304	0.0341667	1.44435	0.0591667	4.7606	3.11944e-27	2.26731e-25	GACCAGTTGTGCAAACACATCTTGTGTGGCAAGATAATCCGGGAAGAGAGTTTTATGTTTGTATGCCGTCTAACCTGTGCGTCTAGAAACAGAGATGTTACTTTATGTTCCTTGGCTACGCACGTGTGCGTTTTGTGACTCCTATCTCTGTCTGTGATTCTCCGAGTCTTAGAAGGCCTGATTTGACCTCCTAAACCACACCTACTGACCTACAGTACTGTGTCAGCAACACTCTGGGGTCAGGGGTCACCTAGTGTTACACTCATCATGGCTTAATAAGGAAGCGGAGCTGCCTTCACAAAACACACACACACACTAAATGTTGCTCAATTGCTTACAGCAGGTAACAGTTAAGTTTAGAATGGGGATCTATGATCAAAGTTTATCCTCAGTTGAGTT…
ENSSSAT00000111558	NM_001141302.1	Salmo salar phosphatidylethanolamine N-methyltransferase (pemt), mRNA	NP_680477.1	phosphatidylethanolamine N-methyltransferase isoform 1 [Homo sapiens]	pemt	0.25087	0	0.44087	0	4.76009	0.000278455	0.00171941	GTAGGTTAGAGTTGACTGTCGTATTTGTTCTACTACTAATCTTGGTTAAGATGTTGTCATACATTTGGGTCAATTATTCTGAAATGCGTTGCTATCAGCACATATAAAGCATTCACGTTCTCAGTCAGTCGTTCTTTCTACCGTGGTGTGTGTGTATGAGCGGCGTTGCCGACAAGAGAAATCCCGTGCTGGATTGTTGCGGAGGGCTGAATAACGTGGATTACAAAAAGGTGGACATGTCAGTAATGGAGGATGTTCTGAAGTACATAGACGTCTATGACCCCAGGTTCTGTGTTGCTGTCATCGCCATCATCTTCAACCCTTTCTTCTGGAATGTGGTGGCACGTTGGGAGCATCGTACGAGAGGTCTGACCAGACTGTTTGGGGGTCCCTATCTGG…
ENSSSAT00000126570	XM_014133829.2	PREDICTED: Salmo salar plakophilin-1-like (LOC106566027), mRNA	NP_001005337.1	plakophilin-1 isoform 1a [Homo sapiens]	pkp1	0.0769565	0.0025	0.136522	0.00458333	4.73321	1.11921e-20	4.92281e-19	TCCAAATCAAATAGCTAAATGAGCCATGGTATGACCATCTTAAAACAATTCCATTTGTTAGCTTAGTAGAACCCGCCCCTGAACGGCGTGTTAACAGTTCACACAGACAATAGAAAATGTCACATGCATTAACATGAATCATTACGGCTTGGAGACTTGCTTCTTGGCGTTTATTCAATCACGTCCTATGTACACCAGCGTATTCACTGACTCCATTAAGTCACCTACCAGTCCCAATGGATTTGCCTTCTCGAATGGTACAAATGGCCTCTCAAGAACGCTCAGCTATGAGCAGAGCACCAAGCGAATGGTACTGTCCTCCAAGGGGTCTACTGTTCAGAGAAACATGAGCAGCTCCAGCCAGTGGGAGAGACGATTACCTCTCAGTCCCCCCGTAGC…
ENSSSAT00000098727	XM_014137960.2	PREDICTED: Salmo salar sodium- and chloride-dependent GABA transporter ine (si:ch211-283g2.1), mRNA	XP_016862561.1	sodium- and chloride-dependent GABA transporter 1 isoform X1 [Homo sapiens]	slc6a1	0.0778261	0.0025	0.137391	0.00375	4.70349	4.3266e-17	1.41614e-15	CCCCCCACTATCATGTTCCCTCCCCTCACGACTCAGAGCCCGTCATTCATAATCACAACGTTCCTACTTCCCCAAACTAGAAATGAGCATCAATTACTTAAATCATAACGACATAAGTGCGATTGCGATGCTGTTTACAATCACATGGTGTGTCGGAGAAGTGTGGCATCTAGAATAAAAAATATATACGTACTCATCTCCTGCCCGGAGGAACACATAACTGCAGCGTTTAAAATAACTGGAAACTCGGGAAAATAATTCAGGTCGGAAAGTCGGAGCACCAGAAAAGAGGCCCGAGTTCCCGAGTTGGAATTCCGAGTTGGGTGACCGTTCAAATCGATTTTTTCCAGTCCGAGCTCGTTTCCCCCCCGAGTTCCCAGTTGTTTTGAACGCACTGAA…
ENSSSAT00000243609	XM_014170159.2	PREDICTED: Salmo salar transmembrane protein 222-like (LOC106584656), mRNA	NP_115501.2	transmembrane protein 222 [Homo sapiens]	tmem222	0.106957	0.0025	0.19	0.00458333	4.68375	3.64097e-17	1.19863e-15	CCCAGGACCACCACATTCGGCTTCTTAACATTGGACCTTTGAGAAGTAGTTTTTTGCCTTCAAAAGCCATCTTCCCATTTTAATTGAAATCTAAGTAACTTAATTGTTATCGAGAAATGATTTGATATTGATATAAAAACGTCTGCATTGGGCATTTAATTAATATCCAGGCTGGCTTTGTGAGATTTGGTGCGTGACTGCTTTGCAAACGGCTTGGAACGCGGCCGCCATACGCGCCTACGCATTTTTGCGCTGTGAGTTTAGTAGCCATAGGCTACGTCAGTGTCAAAATTACTAATGGCGCAGGGGGCGGACGAAATAGATATAATGATTAATTATCACGGGGGATTCGAAAAAATAGACCGGAAAAACAGCCGTTATCCTTATTGTATTGTTTGG…
ENSSSAT00000134912	XM_014164643.2	PREDICTED: Salmo salar raftlin-like (LOC106582009), transcript variant X1, mRNA	XP_047303736.1	raftlin isoform X2 [Homo sapiens]	rftn1	0.331304	0.0125	0.592174	0.0216667	4.67265	2.52446e-06	2.32026e-05	GTTGGAGAAGAGCCAGTCGAGCTGTGCTCCCTACCGTCTGCAGCTGGAGCAGTGTCTGCCTACCGACCAGGTGCCCACCCCTGAGCTCATCCAGGGCTATGTCAAGAAGCAGATCCAGGATGCTGCAGACCAGGGGGTCATGTTTGTGGGCTTCATCCAGGAGCCGTGTGGGGTACGAGGTACCCAGACCAGAGAACCAGAGACGCCCTCCCTCTCCCTCCACTCCAGCCCCAGTTCTGTGCTCGGCTCCCTGAGCAGCCAAAGCCCCACTAGCCCCTGGACCAATGGAGAACCAGGAGCCCAGGAGCAGGCGGTGGACACTGGGGCCGATGAGGACCAAGGCTCCTTATGTAAGGGTGGGGAGGAGGAGGACCAGACTAGGGACACTGGGGGGAGTGA…
ENSSSAT00000080106	XM_045695072.1	PREDICTED: Salmo salar sodium-dependent neutral amino acid transporter B(0)AT3 (LOC106570712), mRNA	NP_001003841.1	sodium-dependent neutral amino acid transporter B(0)AT1 [Homo sapiens]	slc6a19	0.0643478	0	0.116522	0	4.64687	0.000687697	0.00387642	GACTGGTAGAGAGGTTGGGACGGTGGTTAGTTACCCTGAGGGATTGACCTGCGGCGTGGCATCATCATCATCAGGTTATCCATTAGACAGGAGCTTTCTATAATCTGATTCTAAGCAAACAAAGAACATTAAATGATGATGCTGAATCACTCTCACACTCTCTTCCTGGTGCCTAGCCGGCTTTGCTCCCTCCCCCAAATATATAAAAGTGACATCCCTGATACTGGCTCTTTCATCTGAGGGAAGCATCAGACAGACATATAAGTCAATCCACTGAGGTAAATGAAGGAGAAGATCATAGCACTGGATAGTGCAGGATAGGATATCATTCAAGGACCTCCACAGGAACCTGCAATGAGACAGAGAAGCGATTCAGATCAGGATTACAGATCAAACACT…
ENSSSAT00000117332	XM_014146083.2	PREDICTED: Salmo salar DENN domain-containing protein 2D (LOC100196103), transcript variant X4, mRNA	NP_001258762.1	DENN domain-containing protein 2D isoform b [Homo sapiens]	dennd2d	0.474783	0.0233333	0.838696	0.0395833	4.64577	5.89584e-05	0.000420329	CGTGAAGGGAAAAGGGTGACAATTGCTAAAACATAGGCGCGCGCAGGCGCACAGTTACAATGCAGATCGACTTCCAGCGACGCCAACCCGTGAACAGCATGCGTTATGTACTCTCCTTACGCTACAAACGGAATGAGGTCGATAAAACAAATAGTCTGAGGAAACGATCCAGGGAAATAAGATAACATTGAGTGTTAAGCCTGTGAGAGCTATGAGTGGAGATGAGGTGAAGAGGAGGATTCGAAAAACACATGGACAAAAACATATGAAGCAGAGATGGAGTGAGCAACCTCAAAGCGCCGCCAATGGGAAAGAGAAAGACGCCCTGTCATTTGACCTCAGCACCGTCCAACCCAGCGAGGATGAGAAGGGTGAGAGAGGTGCCATCAAGAGGCTAAG…
ENSSSAT00000240457	XM_045722205.1	PREDICTED: Salmo salar inhibitor of nuclear factor kappa-B kinase-interacting protein-like (LOC106609563), transcript variant X2, mRNA	NP_006816.2	cytoskeleton-associated protein 4 [Homo sapiens]	ckap4	0.0186957	0	0.0334783	0	4.63986	0.00123106	0.00651572	AAAGCCACATCAGACATGACTGCGAGACACAGAAACAAGAACAATTTAAGCGAAAAGACTGCTTCACCCACGCAAGATGACGTGGCGAAGAAAAGTCCGAAACCTAGTAGTAATGGTAGCCCCTCAATCCAGGGGTCGGGGAGTTGGGTCAAAGTTATAGCTGCTTTATGTTATATCGTATTAGTAGCCGCTGCGGGATTTGCTGCTATTTATCTACAACAAGTGTTGAAAGAAGTTCATCAAATCAGCAGCAGAAATGAAGAGACCGTACGGAAAAATGCAGAGGTTGCGCACAAAGTAGAGCATGTTCTTCAACAGGTGGACAACGTGAGGGGCGCTGTAGACGGGTTGGAGTCGGCACTGGGCACCATGCGGGCAGAGCAGGAGATGGGGAGCCGG…
ENSSSAT00000029393	XM_045696151.1	PREDICTED: Salmo salar plasma membrane calcium-transporting ATPase 3-like (LOC106572032), transcript variant X11, mRNA	XP_047298098.1	plasma membrane calcium-transporting ATPase 3 isoform X7 [Homo sapiens]	atp2b3	0.0169565	0	0.0308696	0	4.62316	0.00113837	0.00607261	CCTTCCTACCCGTCGCATAGAACAGCCCATTTGAATGTTGCCATCACCTTAGGACGAGTGCGGTTAGCGAGGTATCTTTTCAGCATGTAGACCCAAATTCTTGCTTACCCATTGGAGCTTATGCTGTATTCTCAGACAAAAAATAACAACAACGAGAAACATTGGGAACAACGACAAGAACAGTAGGCCTAATAATATCAAATAGCTACCTGCAGTCCATAACCATTCATTTATGCAAACACGCTAATGTCTACTCTGTATCATTTCATTTTCTTCAGCATTAGAGGAATTCCACATAGGCCTAGACGTCTGCACAATTCTGTGCTCTACATTTTTATATGCTGAAACAACAGATGGGACATCACATCGGTATACATCCCTCAAACGTTTTTTTCTCTG…
ENSSSAT00000157764	XM_014166102.2	PREDICTED: Salmo salar nerve growth factor b (beta polypeptide) (ngfb), transcript variant X1, mRNA	XP_006710726.1	beta-nerve growth factor isoform X2 [Homo sapiens]	ngf	0.348696	0.0170833	0.616522	0.0291667	4.61904	2.90997e-08	3.60127e-07	CTCAGCTAAAAGGAGGCACTGGCACTGGGACTCTTCTGACTATAACTTTTCAGAACGGTCAATTTCCAAACAAGTACAAGAGGCTGAGTGGATTGTCTTCACTCAATGAGAACGTACTGGGCATTTTGAGACCTGACTCGTGGAGATAAACCTGTGGAATAACACACACACTGGAATATAGCTCAGTATTGGTTGGGACATCCACTTGTGAAGAGGCAGGTGCCAGAGCCAAGCTGGGGGCCATAGAGAGCCAGACAGACAGTCCTGATGGCAGAAACCTGGAAGGCAGTCTGCTCTGAACACGTGCTCTAGGAGCCCGCCCCGCCAGGGGCCACACTTCACGCGGAAACACTGCACAGGTGTGTGTGTCCATGAGGTCGTCCATGCTGGTCCTGCTCC…
ENSSSAT00000021372	XM_045721110.1	PREDICTED: Salmo salar myc associated factor X (max), transcript variant X6, mRNA	NP_002373.3	protein max isoform a [Homo sapiens]	max	4.26217	0.285417	7.5813	0.495	4.6157	1.27753e-10	2.13122e-09	TGTGCATTTTCCTTGTCGTTAGGTGTTTGCTTCATGTTGTGAGCTATCCTTTCATTTTAAATTCACAATTTCACCGAAGAATGAGTGATAACGATGATATCGAAGTCGATAGTGACGAAGACTCACCGAGATATCACAATGTGGCAGACAAACGAGCACACCACAATGCACTGGAGCGCAAGCGTAGGGATCACATCAAAGACAGCTTTCACAGCCTGCGGGACTCGGTGCCCGCCTTGCAAGGGGAAAAGCAATCTATCAAACAGGCATCCCGAGCTCAGATCCTAGACAAAGCCACGGACTACATCCAGTACATGAGGAGGAAGAACCACACACACCAGCAGGACATCGACGACCTGAAGAGGCAGAACGCTCTGCTGGAGCAGCAAGTGCGTGCCC…
ENSSSAT00000108757	NM_001141267.3	Salmo salar chemokine (C-C motif) ligand 25a (ccl25a), mRNA	NP_002980.1	C-C motif chemokine 21 precursor [Homo sapiens]	ccl21	0.201304	0.00375	0.361304	0.00625	4.60912	6.54204e-05	0.000462688	CTGAGTTCAACATTTTCCTGAGGCACTACCAAGCCCATACTTGTTGTCCCCTCCCCCCACTCCCATGCTTAACTGCTCTAGGCCTACTCCACATTCATCACAGACAGAAGAGAAGATGGAAGCTTTTCAAGTGTGCTGCTCCATAAACAATGGATCTCTTCACAGAGCCACGACCACACATCCAGCCATGCGGTTCAACGTAATGTTCATTCTAATCCTAGCCTGTCTATGCGTCACGCTGGCCCAAGGTTCATATGAAGACTGCTGTCTGAAGTACGTGCGGAGGGTGACGAAGACTGCTGTGAGGATGGTGACGAGTTACAGGAGGCAGGAGACGGATGGGGGCTGCAACATCCACGCTATAGTGTTCACCATGAAGAGAGGCAGGTTGTTCTGTGC…
ENSSSAT00000000213	XM_014123870.2	PREDICTED: Salmo salar lysosome membrane protein 2-like (LOC106560709), transcript variant X1, mRNA	NP_005497.1	lysosome membrane protein 2 isoform 1 precursor [Homo sapiens]	scarb2	2.00087	0.101667	3.54696	0.172083	4.60302	5.13477e-28	3.9473e-26	GAAACAGTAACCGTATTGACACACGTGTTGAAGGGACAACAGCAGACATTGCGTTGTGACCAATCAACATTCGCTTAGCGCACAAGCGCGACCTTCTCACTAACCTACAAATATCCACTGGCATTATTCATACAGTTTATTACACCGTCACCACCCCGGATTGCAGACGACCTCCTTTTATTGTGAAAGATCTCATTATTAACCAGGCAGCAGATAACTAAACTTAGCATACATCCCTTTTCTTGCAATGACTTAAAACTAAGAAGAGTAAAGAAGTGATTACCATGATATTCGATTAGAATAAACAGATAAAATCGGTAACTAATACAGAATCCAAGTTCTACCACTTTACAAGTTACTGAAAAACGGAAAACTGACCACAAACCACAAAAGCGGACA…
ENSSSAT00000251814	XM_014139112.2	PREDICTED: Salmo salar reticulophagy regulator 1 (retreg1), transcript variant X2, mRNA	NP_061873.2	reticulophagy regulator 1 isoform 2 [Homo sapiens]	retreg1	0.136522	0.00666667	0.239565	0.01125	4.59996	3.90001e-06	3.47487e-05	AGGGGGGCAGTGACACTGACATAGGGGGGCAGCTCCCACTCTGTCACTGGTGTATTCATACCCCACCCCCCACCCACCACCCTGCCCCAACCTCTCTGTCCTCTTGATAGTTGCCTGATGGAATGCTGTGTGACTTGTGTTATTTTTAGATGGGCCTGGTTGAAATAGTCAAGCTCAGGCTTCATTGAAGATAAACACTAGCTGGTCTCGCGCCGTGTGGCACGTCAACTGTGTCTTGACTTGACCTGAACAATTTGTAGAGCTTTGCTGTGACAGACAAGTACTTATATCCAAAACCACATCTTCTCCGGACTACCTTAATATCGTAACAGAACCAAACTAGGGCTCCTAAGATGTCTCCTGAAGATCGTGGGGCAGGAATGAGCTGGGAGATCATTG…
ENSSSAT00000080029	XM_014163465.2	PREDICTED: Salmo salar NADPH oxidase 4 (LOC106581414), transcript variant X3, mRNA	NP_058627.2	NADPH oxidase 4 isoform a [Homo sapiens]	nox4	0.0908696	0.00375	0.161739	0.00625	4.56551	6.62121e-11	1.13978e-09	TTAAAATGTCTATTTGACAAAACATTGGTGATAATACAAAAGGTTCAGGATAGCAGCACTGTCATATAATAACTGTTAGCTCTTTCATGTTTACAATTCAAGAGGCTATGCCCCCTTCTATGCTTTTCTGTCTGCGTTTTATCTAGGCTAGTCATCATTCATTTGGGAGACTACGTTGTTACCTACAGGTTACTCTCTCGGGCAAATGTCCAGGGCCCCGACGTTGCACTCCCTGCTCTATAATAACCTACCGTTTTTTTCATGTTGCTTTCACCGCAGACACAACAGTGGACACTGAAGAACCGTGGAAAATTACCCACACGACCATCGAGTGCCGTGGCGCCCTCACCCGTTAGAAAAAGAGAAAGACGGGGGAGAAAGAGAGAGGGAGGGGAGGAC…
ENSSSAT00000173837	XM_045706056.1	PREDICTED: Salmo salar RNA-binding Raly-like protein (LOC106584532), transcript variant X3, mRNA	NO HIT	-	-	0.11087	0.000416667	0.198696	0.000416667	4.55536	1.97536e-12	4.06652e-11	ATGTAAAAAGCTGGTTTTTGATATAAATATGAACTTGATTGAACAAAACATGCATGTATTGTATAACATAATGTCCTAGGGTTGTCATCTGATGAAGCTCATCAAAGAGTAACAAGTTGGGAAATGTCAGCTCCCGTTCGGCTCAGAAGCTTGGGAATTTGGATTGTGCACATAAACACCTGCTTATAAGAGATCTGTGTAATATCTACATTACACTTATGTTGTCAAAGACATATACACACACAGACAGAAACCAAGTTGGAAAATGACGGCTCCAGTTAAGTTCAGAATCCTCTTTGGAGAAAACTACTCGCAGCAATTGACTCTTCCGTCTGGAATACATGTGTCTGTGAATGAACTCTCAAATAAGATGATGAGACTGAAAGGCAAGTTTAGGCT…
ENSSSAT00000118803	XM_014177892.2	PREDICTED: Salmo salar DNA topoisomerase 2-beta-like (LOC106588671), transcript variant X4, mRNA	NP_001059.2	DNA topoisomerase 2-beta isoform 2 [Homo sapiens]	top2b	0.11087	0.00625	0.198261	0.0104167	4.55006	3.60292e-08	4.40487e-07	GTTGCTCAGGGTTGCCAGGTTCGGCTGCTTTTGTAGCACAAATGAGTACTCAAAACCCGCCATAAGGCCTGAAAACTAGGCCCTTTTTCCAATAACGTAGTCGAACGAGTTAAGAAGGAATATCGACTTCCCTTCTAACGACCTAAAAAGCTACATTTGGTTTGCCATCAAAATAATTAGTATTGCTAGATAATGTAACTAATAAAGGAATCTGAATATGTCGCAATAGAAAAGATAAATCAGCTTTATTAAACTTTTAAAAACGATTGTTAGGCTATTTTCTGGCAATTGTGCTGTGACGTTAAGACTACAAACCGTTATAAATGGCCTATTTGCGAGATTGACTTGTCGTTTAATTTCATTGTAGCGTCAAACCCAAGAAGACTCGAGGCTGTAATC…
ENSSSAT00000244682	XM_014168973.2	PREDICTED: Salmo salar uncharacterized LOC106584108 (LOC106584108), mRNA	NP_001290025.1	WD repeat-containing protein 75 isoform 2 [Homo sapiens]	wdr75	0.19087	0.01	0.335217	0.0166667	4.5439	1.51707e-28	1.20983e-26	GCGGTGTTTGAAAAGTCAAAGCCCTTTGGATGATTTATCTGCAGGCTACAGAGCCAGTGCTGTCTCAATTTCCTTGTGTTTTTCTCCTCTCAATTCTTGGCCTGTCTGCTCCTCCTCCCCCACTCTTTTTTGAGCAGAGCAGGCAGGCTTGTTGCCGTAGCGACCAGTACTGTTCTTGCTTCAGACAAGCATGCCTCAAACCTTTGTTCATTTGAGAAATGTCTTTAGTTTACGTTCGCTTGCAAAAGTCCAAACTCACAAAAGGACATTCGGTGTGTGCGAGTGAGCTCTGACCTGATGGCCCCTGGGGGCTGGGACAGGGTGGTAAGCAGCTCCCAGGAGGGGCTCCATACAGTCACCACTTCCTGGAAACCGACAGCCAATAGGGAGCCGTCGGCC…
ENSSSAT00000013935	XM_014158329.2	PREDICTED: Salmo salar TBC1 domain family member 12-like (LOC106578974), transcript variant X3, mRNA	NP_056003.1	TBC1 domain family member 12 [Homo sapiens]	tbc1d12	0.0521739	0.00916667	0.0943478	0.01625	4.53416	0.00138477	0.00722615	TATAGCTCCGTACGGACAGCAGATGTCACCTCATCCCAGATTTTCCGTCTGCAGTGCTGGGGGATTTGCGCTCCCCCCTACGTCATTGGAATCTCAAAATGGCTCCTGCTCAAATTCGCCGTCCAGGTGGGGGCGGCTGCCGGTTTTTCTAACATAAATTACACACGACCATACGACTGGCATTCTCTCTTTTCCTGCCGCTATCTCTCGAAATAGAAACCGTATTTTGATTGCGTCGTCATCGTGTAATTAGGGATACGCTGAGATCATGATAGGCATAGCCTACAGGGAACAACCGGGACCGAGCAATTGTAGCTGATGCAGCCACCACAGCGTTTTTGTTGTGGAGCGGTGGTGTGGGGAATGTGAATGACATGGAAAAGGCAGAGAATGGCATTT…
ENSSSAT00000090905	XM_045709438.1	PREDICTED: Salmo salar major facilitator superfamily domain containing 2ab (mfsd2ab), mRNA	NP_001336750.1	sodium-dependent lysophosphatidylcholine symporter 1 isoform 6 [Homo sapiens]	mfsd2a	0.494348	0.0225	0.88913	0.0375	4.5303	7.10258e-09	9.62463e-08	GACAGAGAGAGAGAGACAGAGAGAGAGAGACAGAGAGAGAGAGACAGAGAGAGAAAGAACAGGTTGTCCATATGCAACAAGCTATGCTACGCGGTGGGAGGAGCGCCCTATCAGATCACAGGATGTGCTCTGGGCTTCTTCCTTCAGATATACCTACTGGACGTGGCCCAGTTGGACCCGTTCTCTGCGTCGATCATCCTGTTTGTGGGGAGGGCCTGGGACGCCATAACGGATCCCACCATAGGCTTCCTGGTCTCCCGCTCTCCCTGGACGCGCTTCGGACGCATGTTGCCATGGATCGTGTTCTCCACTCCTCTAGCTGTGGTCAGTTACTTCCTCATCTGGTATGTTCCTGTGTTTGAGGATGGGAGGGTCATCTGGTACCTGGTCTTCTACTGC…
ENSSSAT00000122546	XM_014159561.2	PREDICTED: Salmo salar alanine aminotransferase 2-like (LOC106579549), transcript variant X1, mRNA	NP_005300.1	alanine aminotransferase 1 [Homo sapiens]	gpt	0.0878261	0.00666667	0.157391	0.01125	4.52823	1.16458e-09	1.74371e-08	AGAAAGCGCTAATATTCCATAAACCACGTACAATGAACAATAGCGCCATCGCCCGGCATGTTGGGCAATGACCGTTAGAGGGGGGAGTTTGTCTCTGACTGTAGCCATCCATAATCTTTGTGTGGCCGAAAAGTTGTTTGAGCAAATCGCAGCCTGTTGAAGACCTGGATCTGACTAAACGACAGCTTGGGCGCGCGTTTTGGGTGGTTATGAATATTTCGTGGGCTATCAACGGAACAGAGTTTGAGCTCCAGAAACCGAACATGACTGAAAATGGCCTTGGGCACCGGGTGCTTAACATGGACACCATGAACCCGAATGTAAAGCGGGTTGAGTATGCTGTCCGTGGTCCAATCGTGCAACGCGCAGTGCAGATTGAAAAGGAGCTCAAAGAGGGGG…
ENSSSAT00000120691	XM_014176039.2	PREDICTED: Salmo salar DENN/MADD domain containing 5A (dennd5a), transcript variant X4, mRNA	NP_056028.2	DENN domain-containing protein 5A isoform 1 [Homo sapiens]	dennd5a	0.11	0.00666667	0.193913	0.0108333	4.51528	3.19941e-09	4.53498e-08	GTAACCCCCACCAGCCCCCTCCTCAGAATGACCTCACCTCCGCTTGCTCCTTTAACCTGACACGCCCTTGTTTCACAGCACTCTCCTTTTGTTGATTTGCAATGTTTCTGAGAACTCAGTTCTGCACAGGTGAGAATTTTGAGCAGAGTCCACTGCGGAGAACCTTTAAATCCAAAGTTCTAGCGCACTACCCAGAGAATGTGGAGTGGAGTCCCTTTGACCAGGATGCCGTTGGCATGTTGTGTATGCCAAAGGGTCTGGCCTTCCGCACGCAGGCGGACACACGTGAGCCTCAGTTCCACTCCTTCATCATCACGCGGGAGGATGGCTCGAGGACGTACGGCTTCGCCCTCACTTTCTACGAGGAGGTGACCAGCAAGCAGATCTGCAGCGCCATGC…
ENSSSAT00000158369	XR_001320668.2	PREDICTED: Salmo salar uncharacterized LOC106570442 (LOC106570442), ncRNA	NO HIT	-	-	0.116957	0	0.207391	0	4.51198	6.77257e-08	7.95353e-07	ACGATTTTAACTGATTCACAGTGTTAATGGTATCCCATTCATTTTCTGCTTTCACCTTACCAGGGTCCGGTGTGAACCCCTGGGTGCCCACCACATGGCCAAGGGGCCCCACAAGGTTGAGTCCTTAGTCCCCTCCTGTATTTCCTGTATACCCACAACTGTGTGACCTCCGACTCCATCATCAAGTTCGCTGACGACACAACAGCAGTAGCCCTGATTACCAACACTGATGAGACAACCTACAGGGAGGAGGTAGGCACTCTGACGGCGTGGTGCCAGGTGAACAACCTCTCCCTCAATGTTAACAAAACAAAGGACCTGATTGTGGAATACAGGAGGAACCAGGCTGGACACGTCCCCATCCTCATCAACAGGGCTGCTGTGGAAATGGTCAATAAC…
ENSSSAT00000149119	XM_014123491.2	PREDICTED: Salmo salar AP-1 complex subunit mu-2 (LOC106560519), mRNA	NP_115882.1	AP-1 complex subunit mu-1 isoform 2 [Homo sapiens]	ap1m1	0.313913	0.015	0.553478	0.025	4.49053	1.5331e-06	1.45194e-05	CATGCGTTTTTCTGGATTTTTTTGTTGTTATTCTGTCTCTCACTTCGTAACTACATGGGAAACATGGACATGAATGAGGTCGACCACTTCATGCCCATTATGATGAGGATGGAGGAGGATGCAGACTCATCGCCCCTGGTGACACACGGCTCCGCCCACTTCCTGTGGATCAAACACAGAAACCTCTACCTGGTGGCAATGACCAAGAAGAATGCCAATGCAGCCCTGGTCTACTCCTTCCTCTACAAAATGGTGGAGGTGTTTAAGGAGTACTTTAAGGAGCTGGAGGAGGAGAGTATCCGTGACAACTTTGTGACTGTGTATGAGCTGATGGACGAGATCATGGACTTTGGCTTCCCTCAGACCACAGACAGCAAGATCCTGCAAGAGTACATCACC…
ENSSSAT00000219064	XM_045699497.1	PREDICTED: Salmo salar angiotensin-converting enzyme 2 (LOC106609069), mRNA	NP_068576.1	angiotensin-converting enzyme 2 isoform 1 precursor [Homo sapiens]	ace2	0.0773913	0.00375	0.13913	0.00666667	4.48911	1.53499e-11	2.85734e-10	CACACACACACACACACACACACGTACATATTCACTGTACAGCAAGGCAGTGTTATGTTTGAGATAGTAGCCCATCTACCGTGCGATAGCTGGCCCACTGACCTACACTGTACCCTTCTATCCACCAATCTGTGTATAAAGGACAAGATACACCCTGGAGTTATGACTCTGACCAAAGGGCGAGGACAGCCCTTAGAGTTAGATATAAGTGAATAAGAAACTGAAGTGGTGTCAGTGTGGCCGTAGGGGATATTCATACAGGATGTCTATGACCAGGCGTCTTCTAGTGGGGCTGATTGCTGTGGCCTGTGTGGCAGCACAGTCAGACTTAGAGAGAAGGGCACAGGAGTTTCTGGACACGTTTGATGGGAACGCTACTCATCTCATGTATCAGTATTC…
ENSSSAT00000243801	XM_014179269.2	PREDICTED: Salmo salar protein phosphatase 1 regulatory subunit 3C-B-like (LOC106589379), mRNA	NP_005389.1	protein phosphatase 1 regulatory subunit 3C [Homo sapiens]	ppp1r3c	6.09174	0.317083	10.8596	0.54625	4.48475	7.26364e-52	2.11538e-49	CTCGCTAGCATGGCACCTAGCAGATGATCATACCCCTATGATGAACTGATACTCTGCTCAGACAAGTTCAAATAGATTTGCTGTGTCAGGGTGGAGGTATTTCAAAGCCTACAGCTGCCTGAGATCTCAAAGAAATGTCTCCCAGCCCAGGCTCCCACTTTGGCATGGTTATATTTAGATTATGATCCCCTAATTTTCCAACTAGAGTTAGTTAGACCTGGAATTTCACAAATAGTCTAATGGAATGGTCCGAAATGCCTCAGGTCTATCTTCAAAATATGAGATATGGTATTATAGATGTCTATAATGTATAGACTACAAACTATGTGTTATTGACATGCACATATTTAGTTGCTAAACATAAAAACAACCAGTAGAGGTCTATTATGACTAAAAATC…
ENSSSAT00000177533	XM_045698574.1	PREDICTED: Salmo salar zinc finger protein 239-like (LOC106575361), transcript variant X1, mRNA	XP_047293567.1	mitochondrial enolase superfamily member 1 isoform X1 [Homo sapiens]	enosf1	0.0852174	0.00625	0.15087	0.01125	4.48462	8.02911e-18	2.79187e-16	GTGGCTGTCTGGTCACTACTGAGAGACTGTCGGTGGCTGTCTGGTCATTACTGAGAGAATGTCGGTGGCTGGCCATCCTGTCTGGTCACTACTGAGAGACTGTCGGTGGCTGGCCATCCTGTCTGCACTATGTGTGCAAAGCTGTCATCAAGGCAAAGGGTGGCTACTTTGAAGAATCTAAAATATATTTTGATTTGTTTAACGTTTTTTTGGTTACTACATGATTCCATGTGTTATTTCATAGTTTTGAAGTCTTCACTATTATTTTACAATGTAGAAAATAGTTAAAAAAAAAACTGGAATGAGTAGTTTTGTCCAAACTTTTGACTGGTACTGTATATGGACAAAATCATCATGGTGCTTTTTGATGCCAAGTTTACAAACATTGGTTGTGGTAAG…
ENSSSAT00000108226	XM_014139297.2	PREDICTED: Salmo salar phosphoglucomutase-1 (LOC106568718), mRNA	NP_001166289.1	phosphoglucomutase-1 isoform 2 [Homo sapiens]	pgm1	5.75261	0.31	10.2513	0.538333	4.47182	0.000357063	0.0021511	ATGACAACATGTCCACTGCAAGTTCTGACTCTACCCACAGCCCCTTACCCAGACCAGAGACCAGGTACTAGTGGTCTGAGAAAGAAGGTGTTCGTCTTCCAGTCCAAAAGGAACTACCTTCAGAACTTCGTCCAGAGTATATATTCCTCCATCGATCTGCTAGACCGCCAGGGGTCCACAATGGTAGTTGGGGGAGATGGACGCTACTTCAATCAAACAGCCATCGAGATCATTGTTCAGATGGCAGCTGCGAACGGGGTTGGACGGCTCGTGATTGGTCATCATGGGATCATGTCCACGCCAGCGGTTTCCTGTGTGATCAGAAAGTACAAGGCCATCGGCGGTATCGTCCTCACAGCCAGTCACAACCCTGGGGGACGCGAAGGAGACTTTGGCATC…
ENSSSAT00000078340	XM_045707381.1	PREDICTED: Salmo salar dynein axonemal heavy chain 7 (LOC106586067), mRNA	NP_061720.2	dynein axonemal heavy chain 7 [Homo sapiens]	dnah7	0.0173913	0.000416667	0.0308696	0.00125	4.46825	2.6471e-05	0.000202726	ATGGTGTCAGCAGTCCACTTTGCCTTGATGTCTCTGTCTCCACCTCCCTTCCCCCTACAGATCGAAGGCTTCAACCAGGAGGAAGAGGCCTTCAACTGGCCCGTGTCCCAGTACCCGCAGCGCAAGAAGGTCCAGGACCGCCTGCTCCCCTTCCTCCGCCTCTACGAGACGGCCGCAGAGTTCCAGAACCAGCACCGTAAATGGGTTCACGGGCCACTGTCCGCGGTCAACCCAGACAAGGTGGAGGGCGATGTGGGCAACTATTGGCGTGCCCTTTACAAGCTGGAGAAGGGTTTCGGGGATACGCCCAAGGCTCTGCACATTGCTAGCCGCGTTAAGGCTGAGGTGGAGGCCTTTAAGGAGCACATCCCCCTCGTGCTGTGTAACCCGGGGCTACGT…
ENSSSAT00000012965	XM_014152606.2	PREDICTED: Salmo salar golgin-45 (LOC106575890), transcript variant X3, mRNA	NP_003657.1	golgin-45 isoform 1 [Homo sapiens]	blzf1	0.107391	0.000416667	0.190435	0.000833333	4.45575	4.7524e-06	4.17204e-05	CCTGGCTCTCCAGACACATCTGTCCAGTAACGGTGGCAGCGATGCGTTCCTGCTGCTGCTTCTGTTCTCTCAGACTGGACTGCTGCTCTCCAAGACTGCTCTCTAGCGCCACCAGCTCATCCTGGTGGACAATACAGGAGAGAGATCTAACTGCCATCCTGGAAGTCATCCATCGTCATGTCTCTCTGTCATTCGACTGGACTGTTGTGAAAACTTCCTCTACCATCATGTCTACTGCTGCAGTAGCAGACAGAGGTTCCGTCCATCCAGTCAGGGGACCCGGCGACGGCATGGAGACAGACGAGCCCCCAGTCGCTAAGGAGATCGGTGTCGTGGATACGCCTCTGTTTTCGGTGCCACTACTTAAAGTAGCTAGTCCCAAACAAAGTCCCAAGACGA…
ENSSSAT00000250703	XM_014151520.2	PREDICTED: Salmo salar tumor necrosis factor receptor superfamily member 1A-like (LOC106575188), mRNA	XP_047274085.1	butyrophilin subfamily 3 member A1 isoform X8 [Homo sapiens]	btn3a1	0.576957	0.0304167	1.03565	0.0516667	4.44525	5.79461e-26	3.84789e-24	TGTGGTTTTCCACTTTAATTTTGAGTGTGACTCCAAATCCAGACCTCCAGGGGTTGATAAATTGGATTTCCATTGATTATTTTTGTGTGATTTTGTTGTCAGCACATTCAACTATGTAAAGAAAAAAGTATTTAATAAGATTATTTCTTTCATTCAGATCTAGAATGTGTTGTTTAAGTGTTCCCTTTATTTTTTTGAGCAGTATATTTATTTATGTACATACATACAGAGAATGTGAACCCTTTGTGATTACCTGGATTTCTGCATTGGTCATCAAATTTGATCTGATCTTCATCTAAGTCACAACAATAGACAAACATAGTGTGCTTAAACTAATAACACACAAATTATTGTATTTTTCTTGTCTATATTGAATACATCATTTAAACATTCACAGTG…
ENSSSAT00000191614	XM_014212965.2	PREDICTED: Salmo salar glypican 4 (gpc4), transcript variant X2, mRNA	NP_055416.2	EH domain-containing protein 2 [Homo sapiens]	ehd2	0.0191304	0	0.0347826	0	4.44469	3.24084e-10	5.16802e-09	CTCTAATCTGAAGGGCTTTGGTCCGGTTTTAGAACTCTGAGATTCGGCTACAAAAAGGTAGCACATCGTTGGTTCTTAACGGACAGAAATGAGCATGTGAGAGCGATAAATTACAAACTTAATGAAAACCGTTGCCTCTACAAACTTATTCAGTCCGAAAGGTGGCAAGTCTAATGGTCACTTTACGGATGCTGTAGTAACGGTTCTTATCCGACGCCAAGACATTGAGTTAGGTCGGGGGGCAAGAAAGACCCTGATAAAAATCTGTGTGGTTCTCGTTAACTACCGGACGACTCATGACGACAGGCGAGGAGTGTGTGCTGTGTACCTCCAATCAAGTTGATATGGAAATTTTCATCGAAATTGGTGGCATATTAGATATGATGGTAGAGAGATTTT…
ENSSSAT00000077699	XM_014211096.2	PREDICTED: Salmo salar ral GTPase-activating protein subunit alpha-1-like (LOC106611173), mRNA	XP_047287138.1	ral GTPase-activating protein subunit alpha-1 isoform X4 [Homo sapiens]	ralgapa1	0.261739	0.0154167	0.466957	0.0270833	4.4411	6.64101e-11	1.14273e-09	GATATTTTGGGGAGAGGTGTGTTGTTTGGACTGCTAGCAACATTTTACATAAACTCTTATCTGCAAAATGCACACCTCTCACCGACTTGAATTTATTTGTATATATGTTATCGCCCTTGAAGGCTGTTAGGTCGCAGTACATAATCAAATGATAACGGACCTCCAGCTCTTTTGTGGTTATCAATCTTTTGAAGAAGATAAGCAGGGGCTTGGTGCCTCCTACACAGATTCGTTCGTCTCCTTCTTTCGGAATGTTCTCAAAAAAGCCTCATGGGGACGTCAAAAAATCAACACCGAAAGTGTTGGATCCCAAAAAAGATGTACTGACACGTCTAAAACACCTGCGGATCGTTATAGAAAATGCAGAGTCGGGGGACCTGAAGCATTTCTTTGACCAAT…
ENSSSAT00000061894	XM_014134382.2	PREDICTED: Salmo salar zinc finger protein 335 (LOC106566398), transcript variant X5, mRNA	XP_005260561.1	zinc finger protein 335 isoform X2 [Homo sapiens]	znf335	0.0217391	0.01625	0.0373913	0.0283333	4.43659	0.00101129	0.00547128	CTGTCCTAAGGATGGAAATGAGTCAGATGGCTCGAGAGTTACAGCATTATGTTGACAATGCTAAGGTTGTGGGTTTGATTCCCTCACACACTGAACATGTCATCCAGTCTCTTTGGATACTGAAGTTCCCTCTGGGGAAAATGAACATTATATTCTAAAAGCTCTGCTATGGACCATATTTTATATACTAGATGGAAGGGGAGATAGAGGTGGAGAGCAGCAGTGATGTGGGTCCGTCAGGGTCCGGGATGGAGGAGCCATCGGAGAGCGGTATGGGCATGGAGTCCTCAGAGGCCATGTCTGCAGACAGCAGTGATGCAGCGGCTCACCATGCATCCCACCATCACAGCCAGCACCACCACGGCATTGCCCCAGAGTCAGACTGCCACGTGGGACAGA…
ENSSSAT00000001190	XM_014203030.2	PREDICTED: Salmo salar TBC1 domain family member 16-like (LOC106606686), mRNA	XP_047291300.1	TBC1 domain family member 16 isoform X5 [Homo sapiens]	tbc1d16	0.731304	0.04	1.3013	0.0683333	4.42655	2.7825e-23	1.5123e-21	AGGATGGGCGCAGAGTCCTGGTGTCGGTGTAGATGTCTCTCGGTCGGCTCTTGCGACGCGCCTCCTCCAAGGCCTCGGACCTCCTGACCTTTAACCCAGGGTCGGCGGGGTCGCGGAACAGCTTGGACGGAGAGATCATCTTCTCCAAGAACAATGTGTGTGTGCACCCTGCCGAGCCCCTGCCGGGCCTGCCCGAACACCACCCAGGATACCTGTGTGTGCACATGGAGAAGGATGAGAGCCTGGGAACCACTCTGATCCTAACCTGGGTTCCCAACTCCCGCATCCAGAAACAGGACGAGGAGGCCCTGCGTTACATCACCCCAGAGAGCTCACCTGTCCGCAGGAACGCTCGGCGCAGGCCCCGCAGGCCCCACTCCCGACACCCTCCCGCCCAGG…
ENSSSAT00000020009	XM_014137124.2	PREDICTED: Salmo salar neurogranin (protein kinase C substrate, RC3) a (nrgna), mRNA	NO HIT	-	-	0.919565	0.0516667	1.64043	0.0883333	4.40138	3.08971e-51	8.72996e-49	GCCACAACCTTTTCGTACACTTCTGTAATGTTTTGTTTTGTGATTTCGGAGAGCTGGGCAAGGAATAACGTCAGAGCTCGTTCATGCGCTATCAGCTGATTGGAGAATGAATCCCGATTTGCATGCATACTGCCATATAGGAGTAAAATAGTTACGGGAAAGACGTGACGAAGAGGACGAAGGTTAATGTTAAAAAATATCAAACAAAAAGTCTGAGAAGTGAACGTTACGTTTCAGTATAGGATTTTTATTTTCCATTCTTTCGCAATGGAATGTCGAAATGACGGGTGTCCCAGGACCCACGAGGATGACATCATGGATATCCCCCTGGACGACCCCGAGGCCAACAAGGCTGCTGCCAAGATCCAGGCCAGCTTCCGTGGTCATATGACTCGCAAG…
ENSSSAT00000220240	XM_045702751.1	PREDICTED: Salmo salar uncharacterized protein LOC556372 homolog (si:ch211-196f5.2), mRNA	NO HIT	-	-	0.174348	0.00916667	0.311739	0.0158333	4.39584	8.46226e-30	7.33081e-28	GCTCTCCAGTCTCTGGGCGAAAAACAGCAGGGGTTTTTGTGAGTGGTCCTGCTGAGAACAATGACACTGAGGCGCGCGCGCACGAGATGTTTTTCTTTCAGTGTTTGAATGAACACAACGTCGCCCGGTTAGAATATTATCGCTATTTTACGAGAAAAATTGCATAAAAATGTATTTTAAACAGCATTTGACATGCTTCGAAGTACAGTAATGGAATATTTTGACATTTTTTGTCACGAAATGCGCCGGCGCGTCACCCTTCGGATAGTGACTTGAACGCACGAACAAAACGGAGCTATTTGGATATAACTATGGATTATTTCGAACCAAAACAACATTTGTTGTTGAAGTAGAAGCCCTGGGAGTGCATTCTGACGAAGAACAGCAAAGTCAGGCTGG…
ENSSSAT00000154646	XM_045705336.1	PREDICTED: Salmo salar inositol 1,4,5-trisphosphate receptor, type 1b (itpr1b), transcript variant X6, mRNA	NP_001365381.1	inositol 1,4,5-trisphosphate receptor type 1 isoform 4 [Homo sapiens]	itpr1	0.03	0.00208333	0.0543478	0.00333333	4.38237	0.000154937	0.00100875	ATATATATATATATAGCGAAAGGGGCGTTTCTTCAAAGAGCATGTGGAGGAGGTAAGAAGGGGATTGCCGCTGAGGACAAATTCAGCTGTCAGAGACGTGGTGTTCTAACTGGAGTTTCAGCCGGCTATCATGGAATTAAACGAGGACAGCGCAGTAGAAATTCACGTTTGCTGATCCTTCCTGAATCTCTTCTATTTTCGTCGCATTCTTCCTTTTGTGAAGGCACCGTCCTGGGTGAGACAACATGTCGGACAAGATGTCCAGTTTCCTCCACATAGGCGACATCTGCTCCCTCTATGCGGAGGGCTCCACCAGTGGATTTATCAGCACTTTAGGGCTTGTGGATGACCGCTGTGTGGTACAGCCAGACACAGGCGACCTTAACAACCCACCCAAGA…
ENSSSAT00000017172	XM_014191921.2	PREDICTED: Salmo salar alcohol dehydrogenase 1-like (LOC106600509), mRNA	NP_000662.3	alcohol dehydrogenase class-3 [Homo sapiens]	adh5	82.4417	4.82625	144.747	8.19958	4.37421	2.04757e-38	3.02806e-36	CTGGCAATTTGACACAAAAATAAAATGTAATTCATTCATTCACTGAATATTGAGGGGAATGAATACTTTCAATGTATGTGAAAAAAACAAAATCGCCAAAAAATGAGATACAAGGTTTTTCCAGGACGCCGACAATATCGAAGAGAATAAGTCTCCACAGTGTTCGAGAAGAACGAGACAACAGTATCTCCCAGAAGAGCCTATCCCACACAGACAGTTCAATCTATTTTCTAGTTAACACTATATTGCATTTAATCATAAAGCCAAAATGCACAGGTTATATCAAAGGTCATTGCAAACAGATGAATCACATGACTGACTCATCTCGGTGACTTATCTATATTACATGCAGTTATGTTAGCTACAAACAATAACTGTACAGTGTTAGTTGTAATCTAC…
ENSSSAT00000133766	XM_014144242.2	PREDICTED: Salmo salar sodium-dependent glucose transporter 1-like (LOC106571316), transcript variant X1, mRNA	NP_699200.2	sodium-dependent glucose transporter 1 [Homo sapiens]	mfsd4b	0.073913	0.00333333	0.129565	0.00583333	4.3708	4.2783e-06	3.78308e-05	GCTAGATGTCGCTGTATTCGTGAATTTATTTAAATCATATGACTAGTACTTCCAGTACGCTGATCTCCATATTAATGTCATACACTTGACATAAGGAACCACGGCTTTTACCATCCAGCCAACGTTCTCCATGTCCGATTCTTCATGCAATGAATGAATGAATGACTCGAAAATATATCAGCAAGTGTCGTTGAAGGAACGGTCAGTGCGCACAGTTTGTTTACCAAACGCACTGGCGCAAGCTTTCCAACCAGCAGAATACAGCGCAGCCATCATTTGACTGCTCGACCAATGCCGGTCTCGGCCGCCAGAGATCCTGTTGGGAAAACGAAGCATGTTCGTTTCGCAAGGATGGAGGAGGATGATAATAACGATGACCAAGAGGAACATACTCTGTTT…
ENSSSAT00000235410	XM_014159429.2	PREDICTED: Salmo salar vasoactive intestinal polypeptide receptor 2-like (LOC106579482), mRNA	NP_003373.2	vasoactive intestinal polypeptide receptor 2 isoform 1 precursor [Homo sapiens]	vipr2	0.0421739	0	0.0778261	0	4.37047	2.63081e-05	0.000201605	GTTACCTTGCCTAAAACTGAATAATTGCCCTTGACCCCAACCCCAGCCTTATACAATATATATCTCTCTCTATTTATCGCTCTCTTTTTCTCTGCGTGTGAGAGTGAGTGCTGTTGTTATTGAGCCCACTGACTGCCTCGGTAGCGCGGATCACTCAGGCGCGGGCAGAGGCTGGACGGAGTTGACGGGAACGCGCAGTGCCATAAGTTAACGGGAAAGAGATCTCTGCTGTCAAACCGACCTCCGCCTCACTTCTGATAGCTGCCCTCGGAGCTTTCTGTGGCTCTGACTGACTCCCCACCTTTCCAGCATTCTCTTTCTTTTTCATAGTCTCCCTGTTTTTCTCTCTCTCCCTCTTTCTCTCCATACCAGTACAAACAGCTTTCTGGACGATTTTAA…
ENSSSAT00000124453	XM_014147427.2	PREDICTED: Salmo salar tumor protein D54 (LOC106572880), transcript variant X3, mRNA	NP_955394.1	tumor protein D54 isoform c [Homo sapiens]	tpd52l2	0.746957	0.0479167	1.31913	0.0854167	4.36592	2.36584e-09	3.40663e-08	GAAAAGGCGCAAGCTGAAAGTTCATCATCGAGCTGAGGTGGCTTTATTATTGGAGTCGAGTAACTACCTGTTATTTTATCCGTCGCCCTCGACGAATGAGGTTGTTTATTGTTGAGTACTGTCAATCCAGACGTTCTCAGGTTTTCCATTGATTGAGTGGACGGCACTGCTAGCTAGCTAGCCACCACCCTTTTCTCCATTACTAGCTAACGTCGTTCTCGCTCAAAACACTCCGCTCATTCGACGCTATGGACCCCGTTGGTCAAGACATCAACCTGAACTCCCCCAACAAGGGCCTGGGCCCCACAGGAGGAGTGGACTCCCTAACGGGTGTCTCCATGGAAGGGGGAGCCACGGGAGTAGCAGCCGTCAACACGCTGCCCCCAGGGCTCACAGAGG…
ENSSSAT00000070750	XM_014199948.2	PREDICTED: Salmo salar serine/threonine-protein phosphatase 2A 55 kDa regulatory subunit B gamma isoform (LOC106604865), transcript variant X2, mRNA	NP_065149.2	protein phosphatase 2, regulatory subunit B, gamma isoform a [Homo sapiens]	ppp2r2c	1.98826	0.111667	3.51609	0.190417	4.36511	6.66976e-51	1.83591e-48	CTCTCTCCCTCTCTCTCTCTCTCTCTCTCTCTCTCGCTCTTTCTCTCTTTCTACCTCTCTTTCTCCCTCACACACACACACGCTCTCACACTCACACATACGCCAAAGCTGACACTGCAGCAGAAAAACAGGCCGGCAGGATTTCTCCCTGGCTGTAGCGTAGCGTCAGAGAAGGACTCCATTGGCTGAGAGAGAGAGAGAAGGACGGTCTTCGTGGTTGCTCTATCGAGGACTACCCGACCAGAGGCAACGGGCTGCGTGTGTGTGTTAATGTGTTAGGTCCGTGTGTGTGTGTGTGAGCACCGCAGCAGGAGCAGCAGCACTGCAGATGCTGACTGAGTCCGGGGCTCGGCTCAGCGCCTCATCCTCCCCTCCCCCCTCGGAGCATCGACGTAGAAA…
ENSSSAT00000177491	XM_045701615.1	PREDICTED: Salmo salar pyruvate carboxylase, mitochondrial-like (LOC106592454), transcript variant X1, mRNA	XP_016873361.1	pyruvate carboxylase, mitochondrial isoform X1 [Homo sapiens]	pc	2.82174	0.16375	4.99087	0.280417	4.36248	1.21361e-36	1.62571e-34	GGGGGTTTGTACTGTGTACCGAGAGAGAGAGAGAGAGAGAGAGAGAGAGAGAGAGAGAGAGAGAGAGAGAGAGAGAGAGAGAGAGAGAGAGAGAGAGAGAGACTTAACTGTTCAACAGTCAGCCAACAGAATAGCAGCAGGTCTTTCTGTCTCAGCCAAACCAGCATAGAGTCAGATAGAAACACGGAAAGGTTCTACAGGTTACTCAAGGTGTGTGTCTGTCAGCCACATGTAAAAGGAGTCCCTCATCCATCCCGTGTGAAAGGAGTCCCTCATCCATCCCGTGTGAAAGGAGTCCCTCATCCATCCCGTGTGAAAGGAGTCCCTCATCCATCCCGTGGTCAGGTGTCTGTGTCCACTCCCCTGTCTGTTCAGTGGGTTTGTCTACGTTGTTTCTGC…
ENSSSAT00000134613	XM_014141432.2	PREDICTED: Salmo salar solute carrier family 22 member 13a (slc22a13a), mRNA	NP_004247.2	solute carrier family 22 member 13 [Homo sapiens]	slc22a13	0.116957	0.00541667	0.208696	0.0104167	4.35903	2.47061e-11	4.48261e-10	TCTTGCATAAAGGCTTCTCTGACAAAGCACCTTCTTTCTGGAGCTACTCAAGCAGAGAATTGCTTTAATTCTTGAACATGGCTGATTTTGGCGAGATCCTGAGGACCATTGGAGACTTTGGATTATTCCAGAAGCTCATACTATTTGGACTATGCTTCCCGAATCTTGTCCTGCCTTTCCACCTGGCCAGTTTGATTTTCATCCAGTCAGACCCTGAGCGCCACTGTAACACTGACTGGATACTTAGAGCTGGTTCCAATCTGAGCAGTGAGGAACAGCTGAATCTGACCGTGCCCCGGCAGGAGGATGGAACCTTCAGTAGGTGCCTGATGTTTACCCCTGTAGACTGGGACATTGACACCATCAGGGAGCATGGACTCAATCAGACCACTGACTGCC…
ENSSSAT00000192321	XM_014199885.2	PREDICTED: Salmo salar soluble guanylate cyclase 88E-like (LOC106604839), transcript variant X3, mRNA	NP_000848.1	guanylate cyclase soluble subunit beta-1 isoform 2 [Homo sapiens]	gucy1b1	0.143913	0.00875	0.256957	0.0145833	4.34741	8.18402e-07	8.1033e-06	GTTCAGCAGTAGAGGTGACGTGAGGTGAAATGAGGTGATGTGAGCTGTTGACTCCGTCCAGACAGTGACAGTGAGCCCTCAGAGACCAAGCATTTAACTGCTCCTTGGCATGATGAACGGATACACACGTACACACACACACACACAGGATGACGTCATCAGGATGCCCACCTGTGCATCACAGAATTCGTGACGTGCCAGTCAAAGAGGAGGTCATTGGCGTGGAGAGGGCGTAGGCGGGTTCAAGGGTTAGAGGTCTTGGTCCCAGTGCAGACTGAAGCAGGGTGAATGATGTATGGACTGCTGTGTGAGTCTCTGCATGACTTCATCAAGGAGTCGTATGGAGATGATGTGTGGAAACTGGTCAGAGAGAGGGCCGATGTCAGGCTACACTCCTTT…
ENSSSAT00000210643	XM_014177352.2	PREDICTED: Salmo salar zinc finger protein 384 (LOC106588408), transcript variant X2, mRNA	XP_047284424.1	zinc finger protein 384 isoform X3 [Homo sapiens]	znf384	0.193478	0.0108333	0.343913	0.0195833	4.34456	2.25508e-21	1.04636e-19	GAAGGCTACCAGCAATAACAAGTACATTTCATATCATCATAAATTCATCTAAATAATCATCTAATATATGATCATATTAATTTAAATAGTTCTATACGTCCCCAAAGACCGGAAATAAATTTCTCGGCACCGGAAGTGTAGAGCGGAGCAGACCCACAAGAGGGAAAAAGAAAAAAAATCGAGGAAAAAATATTCGGAGAATCTGAGGGTTTGGGCGGATTTGGACTGAGTTTCCGAACTGTCCCAACCCGAGGGAGCCCCGGGGTTGAGAGGGAATCGCCAACACCGAAATAATGGAAGATTCCCATTTCAACTCATCATACTTTTGGTCTCCCGTTCCCACAGTACAAGGACAGATTGAAAACGCCATGTTCCTGAACAAGATGAAGGAGCAGTTGG…
ENSSSAT00000224393	XR_001321906.2	PREDICTED: Salmo salar uncharacterized LOC106576201 (LOC106576201), ncRNA	NO HIT	-	-	0.263478	0.0166667	0.47	0.0266667	4.34361	2.91689e-15	8.07585e-14	AGTGACGTAGTAATAATTGTCCACTTCCTAAGGCTCCCACTAGATGTCAACAGTCTTTAGAAAGTTGTTTGAGGCGTCTACGATGAACAGAGACCGAATGAGAAGGCTGGGAAGTTGGTCACCCAGGGAATGACATCACTTCATTTGCGCGCATTCACGAGAGTGGTAGCTCTGTTCCAAAACGTTTTTCAAGACACAGGAACCGTCCGGTTGTAATATTACTGAATCTTTACGTTCTAAAGGCCCTAAAGATTGATGTTTTACAACGTTTGACATGTTTGAACGAACGTAAATACAACTTTTTTAAACTTTTCGTCGTGACATTGTCCGCGCGCTTCCTACATTTGGAGTAGCTGAACTGAACGCGCAAACAACAAGGAGTTATTTGGACATAAATTA…
ENSSSAT00000089947	XM_014142386.2	PREDICTED: Salmo salar receptor-type tyrosine-protein phosphatase U-like (LOC106570261), transcript variant X10, mRNA	NP_573438.3	receptor-type tyrosine-protein phosphatase U isoform 2 precursor [Homo sapiens]	ptpru	0.156087	0.00958333	0.277391	0.0158333	4.33742	0.000147301	0.00096375	CTCTACTGTACCTGCAGCTGTTTCTGTTGAGGTATAACATAGCTATAGCAGCTCAAATTGCCAGTGTGTTTCGCATGGAGGGGGCACTCGCTTCAGGAAGGAAATCAGCCATCAATGGGATCGAGCAGACAACTTTGTTACAGTCCTGCCGGAGTCACTCATTACAAGGATTTCTGATAACGTGAGCTGGACTAAAACGTTAAAATGTATACCGGAGTGTTTCTACTGATGCTGCTCGTCGGGATCTACGCTGATACTATGGACCAAGGGCCAACAGCTGGCTGTACCTTTGACGAAGACTCTGACCCTGGACTGTGTGAGTACAAGCAGGGACAGGAGGACGACTTTGACTGGCAGCTGATGAGGACATACAACTGGCCACACAGCACCCCAGACCTG…
ENSSSAT00000171764	XM_045700250.1	PREDICTED: Salmo salar cathepsin E-like (LOC106576650), transcript variant X1, mRNA	NP_001901.1	cathepsin E isoform a preproprotein [Homo sapiens]	ctse	7.27478	0.46375	13.5713	0.795417	4.33009	1.19904e-09	1.79121e-08	CATTCAAGGATGCATCAATCCATCCTGGACGTTACACATGCATAAAATATAGATCCTCATAGTTGTACTGTCTCACTGTCATTTCCCCTGGAGAGATCTGCTGGGCTGTGTTAGGGCTGGTCTTACTGGGATCAAAAGTCCATTGGAGAATATCAATTCTCTGGCTCCTCACCTCCAAACCCATTGAATGAGAATTCAGAGGAGGCATGAAGAGAGGATGCGAGGACTCAAGGAAATGAGATCCACCCATTTTCACCTCCTACCTTTCCTCTCAGTGCTGAATGACAGCCAGTTTGTTGTGTCTACAGCCTGTGTTCAGTGAGCGTCTGGTCTGCAGCAGCCACTGACAGACACTACCAGTCAGGATGAGGTGGACTGTGTTGACCCTGATCTGCTGTA…
ENSSSAT00000127128	XM_014180955.2	PREDICTED: Salmo salar ADP-ribosyl cyclase/cyclic ADP-ribose hydrolase 1 (LOC106590199), transcript variant X3, mRNA	NP_001766.2	ADP-ribosyl cyclase/cyclic ADP-ribose hydrolase 1 [Homo sapiens]	cd38	0.566087	0.0329167	1.00348	0.0566667	4.32913	2.60171e-32	2.70737e-30	TTGTAATGAGAGTCATGCGGGCCATCTGTCTGTCTCTCTGTGGCAGGAAAAGGCCTAGTTTTGGGAGCCCAGCCCCTCAGGTTTCTTAGTGGCCAAGGGAGGAGGTTAATGTCCACTGCACAACCCCAGGACACTGCTACTGTGCAACGAGGGAAATGAACACCACTCCTACGGACATCCAGATGTTGTGGAGCTAACTGTTCATCAACTCATCAATGTTTGTGTCCCTTATGCAGTGCTATGACTGTGAGGAGATCTGGAGGGAGTTTGAGGAGGCTGTCATGAGGAAGTCTCGCTGTAACGTGAAGGTTAAGGACTACAAAAGGATGTTCCATGCCACGCCACAGACTCTGACATGTGGTAAGTTGCTGTTCTGGAGTAAGACCAGGGAGCTGATGC…
ENSSSAT00000233401	NM_001165332.1	Salmo salar vaccinia related kinase 3 (vrk3), transcript variant 2, mRNA	NO HIT	-	-	0.194348	0.0120833	0.343913	0.02125	4.32188	6.68987e-11	1.15067e-09	CCTAGTTTTTCAACCACTCCACACATTTCTTGTTAACAAACTATGGTTTTGGCAAGTCGGTTAGGACATCTACTTTGTGCATGACACAAGTCATTTTTCCAACAATTGTTTACAGACAGATTATTTCACTTATAATTCACTGTATCACAATTCCAGTGGTTCAGAAGTTTACATACACTAAGTTGACTGTGCCTTTAAACAGCTTGGAAAATTCCAGAAAATGATGTCATGGCTTTAGAAGATTCTGATAGGCTAATTGACATAATTTGAGTCAATTGGAGGTGTACCTGTGGGGGTATCTCAAGGCCTACCTTCAATCTCAGTGCCTCTTTGCTTGACATCATGGGAAAATCAAAAGAAATCAGCCAAGACCTCAGATAAAAAATTGTAGACCTCCAC…
ENSSSAT00000152332	XR_006761183.1	PREDICTED: Salmo salar protein arginine methyltransferase 2 (prmt2), transcript variant X2, misc_RNA	XP_005261168.1	protein arginine N-methyltransferase 2 isoform X1 [Homo sapiens]	prmt2	0.976522	0.06125	1.72522	0.1075	4.32167	3.64503e-48	8.91206e-46	ATGTGCTCTTGCAGTCATCTTTTCAGGACGGCCACTCCTAGGGAAAGTAGCAACAGTGCTGAACTTTCTCCATTTATAGACAATGTGTCTTACTGTGGACTGATGAACATCAAGGCTTTTAGAGATACTTTTCTGAGTTTCAGAGCTGGAGACAGGTTACTGGTCCACACCAAGACGTCAGCTGACTGGTGGTGGGCGGAGTTGGGAGGCCTCTGTGGCTACGTTCCATCTAGTTACCTGAAACAAGATGACACCTCAGAGGACACCTCGGAGGACCCCTGGCAGGATGAAGAATACTTTGGCAGCTATGGAACACTGAGGCTTCAACTGGAGATGCTGAGTGACCGAGCGAGGACGGAGGCGTACCGCCAGGTGATTCTGACCAACAGCGCCCCCCTC…
ENSSSAT00000120395	XM_014136662.2	PREDICTED: Salmo salar alpha-1A adrenergic receptor-like (LOC106567426), mRNA	NP_000670.1	alpha-1B adrenergic receptor [Homo sapiens]	adra1b	0.117391	0.00625	0.209565	0.01	4.32017	1.54686e-16	4.82433e-15	GACGTCTTGTGTCAAAATGTTTAGGTTAATCCAGAAAGGGAGGAAAGGTTGTGTCTTGTGCGCATGGATGCGGGAGTGGTCACTCAGTGGTGTCGCTGTGTTTCAGCAGTAAGTATCACCACGGTGGGAGCGCTGCAGTGGGAAGGGAACGGAGTGAGAGGCGACAGTCACGACGACTGCAGTAGCTGGTTAAAGTTATATAATCATGTGTTATGAGACTTCATTTTTCCGGACAACATCATGGGATTATGGAACCACACCATAAAAGGTCATTGCGCTTTTTCTCTGAGTTTTGCGCTCATGCTTAGTAATTGTTTTAGTTTGATTACCATTGAAAATGAAGTACACAGGTGATGTAACAAAATAAACAACGTTTGTGTTGATCCATGGATTTACACA…
ENSSSAT00000245506	XR_006760460.1	PREDICTED: Salmo salar uncharacterized LOC123728724 (LOC123728724), transcript variant X3, misc_RNA	NO HIT	-	-	0.686522	0.0441667	1.2313	0.0754167	4.30643	1.15428e-13	2.71334e-12	CAGCCCACTTGGAGGGGTGGGCAGAAGCCACTCCCCCGCTTGGAGTTTGGAGGAGTGGGCAGAAGCCACTCCCCCGCTTGGAGTTTGGAGGAGTGGCTTCTGTCTAGCCACTCTACCATAAAGGCCTGATTTGGTAGAGTGCTGCAAAGATGATTGTCCTTCTGGAAGGTTCTCCCATCTCCACAGAGGAACTCTGGCGCTCTGTCAGACTGACCATCGGATTCTTGGTCACCTCCCTGACCAAGGCCCTTCTCCCCCGATTGCTCAGTTTGGCCTGGTTGACAGCTCTAAGAAGAGTCTTGGTGGTTCCACTGTGTTCTTGGGGACCTTCAACGCTGCAGAAATGTTTTGTTACCCTTCTCCAGATCTGTGCCTCGACACAATTCTGTCTCGGAGCTC…
ENSSSAT00000181993	XM_014148300.2	PREDICTED: Salmo salar AGBL carboxypeptidase 2 (agbl2), transcript variant X5, mRNA	NP_079059.2	cytosolic carboxypeptidase 2 [Homo sapiens]	agbl2	0.173913	0.0116667	0.308696	0.0191667	4.29734	7.1256e-64	3.26896e-61	GGGGGTTCTACTAAGCTATATGGAATTGTTTTAAGGTCATACAAAGGATAATTTAGCTTTTTGATTTGGAATTTTATGACCACTTGCAGTAACAACAAAAAGATATTTAAAAAATATTTATTTTTTGGCCTTACTGCTATTAGCCCATACAAACAAATTTAATAAAATATTCACTACATGAAACAGTCCCCAAAAAATATCAAAAGGAAGTTGGTTCTGAAGTGTCTCTCCTATATCTGAGAGATATAAGAAAGATCAGGAATAGTTTTGTTATATATATATATATATTTTATTTTTTTACATGGATTAATAAAAAAATAATCCTCAGCAATCTACACACAATGCTCCATAACGACAACAGGTTTTATACATTTTTGCAAATGTATTAAATAAAAAACA…
ENSSSAT00000123103	XM_014167207.2	PREDICTED: Salmo salar glycoprotein endo-alpha-1,2-mannosidase-like protein (LOC106583256), mRNA	NP_001106954.1	glycoprotein endo-alpha-1,2-mannosidase-like protein isoform 3 precursor [Homo sapiens]	maneal	0.0634783	0.000833333	0.112609	0.00166667	4.28641	0.000407371	0.00242186	TTTGGAGAGCTGCTTCATAGCTGTGGAGAGTCCTTGAAAACACACATGGAATGGTTGATGTAGACATACGGCCGCTGATGAGGATGTTGAAACGATGTGACGGACACCCTGGAGCTTTTTCCCTTTCACGAAGGTTATACGACGTTTGGAGAAAAGGAAGTCTTATTCACACCGCTGACTTCAACCGACCAGGAACCCCGGTTCACTCCAGCAGGAATCGCCTCTACGAGACAATCTATCCGCAATGGCCAGGCTGCGGAAGAAAACGTGCATAGCTCTGTTCTTATTTACACTCTTCGTTTTCGGAACCATGATGGGTTTGAGAACTCTGAAGCCCAGCGATGGGTTCTCGGACCTGGCCCCGGGGTTGGGCCTCCTGCCGATGATTGGAGGAAGGAT…
ENSSSAT00000169072	XM_014128551.2	PREDICTED: Salmo salar signal peptide peptidase-like 3 (LOC106563206), transcript variant X2, mRNA	XP_011536227.1	signal peptide peptidase-like 3 isoform X1 [Homo sapiens]	sppl3	0.0508696	0.00583333	0.0904348	0.0104167	4.27611	6.26522e-16	1.8454e-14	TAATAGTATTTCAAACGATTCAAAAATCGCGCCACTGGATTAGACTGGCTGTTACGTAGGTGGGACGAATTCGTCCCGCCTAGCCCATAGATGTTAATAAAGTGGTTGGAGTTGAGTCAGTATGTTGGCAGCAGCCACTCAATGTTAGTGATGGCTGTTTAACAGTCTGATGGCCCTGAGATGGAAGCTGTTTTTCAGTCTCTCGGTCCCCGCTTTGATGCACCTGTACTGACCTCGCCTTCTGGATGATAGCGGGGTGAACAGGCAGTGGCTCCGGTGGTTGTTGTCCTTGATGATCTTTTTGGCCTTCCTGTGACATCGGGTGGTGTTGGTGTCCTGGAGGGCAGATAGTTTGCACCCGGTGATGCGTTGTGCAGACCTCACTACGCTCTGGAGAGC…
ENSSSAT00000006394	XM_045716321.1	PREDICTED: Salmo salar serine/threonine-protein phosphatase 2A 55 kDa regulatory subunit B gamma isoform (LOC106590778), mRNA	NP_065149.2	protein phosphatase 2, regulatory subunit B, gamma isoform a [Homo sapiens]	ppp2r2c	0.0586957	0.0025	0.101739	0.00541667	4.27563	1.54091e-10	2.54276e-09	CTCGCTTTCTCCCTCTCTCCTTTTCGCTCATCCCGCCACCCTTTTCTCTCTCTCTCTCTCTCTCTCTCTCTCTCTCCTTTCCTCTCCACACAGAGACACACGTGCCCCTGCCTGCCTGCCTGCTCAGTGACACTGCAGTACAGAGGACATAGCAGCAATAGACAGGCAGACAGACAGACAGGCAGACCGACACGCAGGCAGAGACACAGAAAGGCAGAGAGACTGGCAGGCAAACAAGCCGACAGGCAGAACGTAGGAAGGTGTGTCGAGGCCTTGTCTCCTCCTCCTCCTCCTCCTCCTCTTGCAGAAGCAGAGATCCTGTTCTCCTGCGCTCTCCTTCAAGGACTTCCACACTCTGAGACCAAGAACTGCTGCTGATACGGTTCCTGTTTGTTAGTA…
ENSSSAT00000188878	XM_045688745.1	PREDICTED: Salmo salar leucine-rich repeat-containing protein 56-like (LOC123724572), mRNA	XP_054184863.1	leucine-rich repeat-containing protein 56 isoform X2 [Homo sapiens]	lrrc56	0.751739	0.0458333	1.32826	0.0783333	4.26926	1.12474e-06	1.0895e-05	AGCAAACTTGTGCGTGTCTTTGTAAATGCTCTGAAGAATGTGCACTAAATAAGGTGTCTGGGAGTGATGATTTGTTCCCAGGACTCAGCGAGGGTACTGGTGACTGAGCTGAGTGGGTCTGGTCAGATGAACCCAACCCCTGCTGCTTATGAGGACTCTGACATGCAGGTGGAGCTCTACCTCTCTCCAGAAAAGCTGGGACCTGGGAACCACGCTGTCCCATCTGCAGGTGCTGTGGATGTCTCGCTGCAACCTAGCAGACCTGGATGGGATTCCCTCCTTCTCCTCTCTCAAGGAGCTGTATGTGGCCTACAACAGTGTGTCGGACCTGAGTCAGGTGAGCATGCTGGAGAATCTACAGCTGTTGGACCTGGAAGGGAATGATGTGAATGACCTGGT…
ENSSSAT00000148184	XM_014199777.2	PREDICTED: Salmo salar lipid droplet-regulating VLDL assembly factor AUP1 (LOC106604766), mRNA	NP_853553.1	lipid droplet-regulating VLDL assembly factor AUP1 [Homo sapiens]	aup1	1.04565	0.0695833	1.85435	0.120417	4.25707	7.89903e-65	3.74458e-62	CGAGACGCTGATCTCTTTCTAGCGTTGAACATGGCGCCCGAGGTAGACTAGCTGGAAACGTTAGCCAGCATCAACATGAGCAAATAAATTGTTACCAGTTTGACCTTTTATCGTTTCGAATTAAATGGTTGATTAGGTAGTATGCAGGAAAGTGACGGGTGTAATTAACTTTCTCAACCTACAGATTAGGTGAAATAATGGAAACTCGAGGAATAGAACAGATGTTTGACTTCCAGCGGTTGCCAAACGATGGACTGGTCCTTTTGCTGGTGTTGCTTTACTCTCCAGTTGGCCTGTGTTTGATGTTACTACGACTCTTCGTAGGTGCACATGTGTTTTTGGTGAGCTGTGCACTCCCAGACAGTCTTGCTAGAAGATTCATTGTGAGAATAATGTTCT…
ENSSSAT00000234232	XR_006757716.1	PREDICTED: Salmo salar uncharacterized LOC106563766 (LOC106563766), ncRNA	XP_047293567.1	mitochondrial enolase superfamily member 1 isoform X1 [Homo sapiens]	enosf1	0.0291304	0.00125	0.0517391	0.00208333	4.24966	7.42777e-09	1.00382e-07	AAATAAATAAGCATAAATATGGGTTGTATTTACGATGGTGTTTGTTCTTCCTGGTTGACCTTTTCTTGTGGCAACAGGTCACACATCTTGCTGCGGTGATGGTACACTGGGATTTCACCCAATAGATAGGGGAGTTTATCAAAATCGGGTTTGTTTTCGAATTCTTTGAGGGTCTGTGTAATCTGATGGAAATATGTGTCTCTAATATGGTCATACATTTGGCAGGAGGTTAGAAAGTGCAGCTCAGTTTCCACCTCATTTTGTGGGAAGTGTGCACATAGCCGGTCTTCTCCATCAGTGTTTTATTCTAGGCTTCTACACTGCGAGAGAGCAGACACACCTCTCGAAAATCGAAGGAGACTTGATACGGCACTTCTGATATCTCGCCTGGAACTTCCT…
ENSSSAT00000220596	XM_045701617.1	PREDICTED: Salmo salar pyruvate carboxylase, mitochondrial-like (LOC106592454), transcript variant X3, mRNA	XP_016873361.1	pyruvate carboxylase, mitochondrial isoform X1 [Homo sapiens]	pc	0.0452174	0.00125	0.0804348	0.00166667	4.23914	0.000174883	0.00112582	ATGCTCTGTATATTTATTTTATTATATTTTTTCTTTATTTCTTTCCTCCTTTCCTTTCTCTTCTTCTTTTCTGTTCTCTCCCCTCCAGGTGAGATAGCTATCCGTGTGTTCAGGGCGTGTACTGAGTTGGGGATTCGTACCGTGGCTGTTTACTCTGAAGAAGATAGAGGACAGATGCACAGACAAAAAGCTGACGAAGCCTACCTGATAGGGAAAAGTCTTCCTCCTGTTGCTGCCTACCTGCATATACCTGACATCATTAAAGTAGCTAAGGAGAATGGTGTAGATGCTATCCATCCAGGTTATGGGTTTCTATCTGAGAGATCAGACTTTGCCCAGGCCTGTGTTGATGCAGGAGTCCGCTTCATCGGGCCCTCCCCAGAAACTGTGCGCAAGATG…
ENSSSAT00000132098	XM_014159600.2	PREDICTED: Salmo salar dipeptidyl aminopeptidase-like protein 6 (LOC106579565), transcript variant X2, mRNA	NP_001927.3	dipeptidyl aminopeptidase-like protein 6 isoform 2 [Homo sapiens]	dpp6	0.131739	0.00791667	0.234783	0.0133333	4.2331	0.000246747	0.00153922	GTGTGGCGGCTGAGGCTCAATAAAGAGCTGGCCCTGCAGCGTGCTGTTGTTTAGCCAGGCTAACACTGGCGCTGGCATACTCCAGGATGCTGTTCGACCACAGACCTATGCCGAGGGGACTGCACGGCAGGAAGCTGTCCAGAGTGGAGACGGCAATAAAGTTCTGGAGGGAGCTGGTGGGGAGTAACCCTCCTCAGAGGAACTGGAAGGGTATTGCAATCGCCCTGCTTGTCATTCTGGTCATCTGCTCCCTGATCGTCACCTCGGTCATCCTGCTGACACCAGGTGAGGATGACAGCTTGGCCCTCAAGGGGAAACTGACCGTGGGGGACATCTTCAGGAAGGACTTCAAGGTTCACGACCCTGAGGCCAAGTGGATCAACAGTAATGAGCTACTGT…
ENSSSAT00000125965	XM_014150259.2	PREDICTED: Salmo salar motile sperm domain-containing protein 2-like (LOC106574402), transcript variant X1, mRNA	NP_689794.1	motile sperm domain-containing protein 2 isoform 1 [Homo sapiens]	mospd2	0.398696	0.02625	0.706957	0.0454167	4.22529	1.15181e-29	9.90089e-28	CGCAAGGGCAAAAACCAAAACGTGCAGCCATGGGGGGGGGGCCCAGGACCAAGTTTGGTAAAACTTTGTTCTAGAGAACATCACCTGTCAGTTGGCAGTGGCACACACACATACAGTGGCAGGGTCAGACTGTCGAAATGGCATTGTGGCTTTTAAGCATTTGGAGTGTCAGTTCGTCTGTAACAGCTGAAATAGTGAAACATGATGGTCTACTTCCTCCCAGACAGCACGTCAGGCACACATCCGAACCAACTGGTTTTGGTTTGTTGATCATGACGGACGCAAGATCGGTTTTAACAGAGCAGGACATTCAAAAGAAAATACAGGAAACAAGAAAACGATTCTGTATCGAATATGCACAAGACTCATCAGACAAGTATGACTCCAGGGATGTGGACA…
ENSSSAT00000188800	XM_045698965.1	PREDICTED: Salmo salar fibronectin type III domain-containing protein 3B-like (LOC106591582), transcript variant X2, mRNA	XP_047304710.1	fibronectin type III domain-containing protein 3B isoform X1 [Homo sapiens]	fndc3b	0.0908696	0.005	0.163043	0.00833333	4.21759	0.000339082	0.00205249	CTCGGATTGTCCCAGAGAGCGCGCAGCGCGGGCAGAGTCCAGGCAGGGGATCCAACGACCAGCCCTGGAGACAAATAACAGCAGCGGACGTCTGTTTCAACATTATTTTATTGCAGTGAGGTAGGCCAGGCCAGTGTGTGTATCCATGAATGTACGTCACTATGATGATGACCGACCAGCTGATGGACTTAGCTCCACCTCCGCTGCTGAACGGGGATCTGCCGCTGATTCAACACATGGTTAATGGAGACGCAGTGCAACAGGTGATCCTGGTACAGGTGAATCCAGGGGAGACCTTCACCATCAGAGCGGAGGACGGCTCGCTGCAATGCATCCAGGACCGTGACTCACACAGCAGGAATTCCACAGATGAAAATGTGGAGAGAGTGAGAGGAGGGA…
ENSSSAT00000165401	XM_045700686.1	PREDICTED: Salmo salar tyrosine-protein phosphatase non-receptor type 13 (LOC106576846), transcript variant X3, mRNA	XP_047280963.1	tyrosine-protein phosphatase non-receptor type 20 isoform X7 [Homo sapiens]	ptpn20	0.0386957	0.00125	0.0691304	0.00208333	4.21664	3.99563e-12	7.94933e-11	CTCCCATATGAAGCGTCTTTCATGTTCCGAGGTCGTCCTGAACAGTGTAGAGATACCGGCCAACCTCAGCCAACACGAGTCGCTAAGGAAGTTGTGTGATGACATCACAGCAAAGGTGGAGGCGTGTCTACGGCAACAGAGTGAGTTGAGGGAAATCAACAGAGATCTACCCGAGCCATGCCCACTGTCAGAGGTGAAGGAACAGGCCTGGAGCGGTGCTTGCTGTGGATCTTGTGAGGAAATCTGCAAGGAACTGCCATACTTCGCTGAAGGAATATCTACAAGTAGTGAGTAACCACAAGTACTCCAGAGCCCATCCCCAGAATCATCTCCAATGCCTCTCGACAGAAACAGGACTGTGAGGGCTTCTCAGAGGCCCCCTCCACAACCTCCTCCATA…
ENSSSAT00000109441	XM_014163238.2	PREDICTED: Salmo salar serpin H1-like (LOC106581278), transcript variant X1, mRNA	XP_047283756.1	serpin H1 isoform X1 [Homo sapiens]	serpinh1	43.4622	2.84958	77.2487	4.86625	4.21261	1.05716e-120	2.25518e-117	CCAAACCAGCGGTAAGTTGTTGGTTGCAAAGCACTGTACGTCAAAAGTGATTTTTATACTCCCAAGTGATGATTTAAATGTACAATTTATATCAATTTGTTTGTAAATGTTATTCGAACATCACACATAAGATGCAGCGGTTTTTGGTGAATATTTGTTGTGCATTTTGTTGTAGAGAATTCCAGCTAATACTAGTTAGCAACTTTCTGTGTCTGGTGGGGGGGATTGTATATTTTCTACAGTGCGTGAGTGCAGAGTTGGATGGTGAGTCGTGCATTGTATGACGTGCAATTTTGTGCTGTTCCTATCAGGTACATTGTTAAAGATATTATATTGTAATTGTATTATTTTGGTAACTACATTGCCCAGTGAACAAGCACCAAACCAGCGTGCGTGAGT…
ENSSSAT00000083347	XM_045697624.1	PREDICTED: Salmo salar E3 ubiquitin-protein ligase MARCHF7 (LOC106574235), transcript variant X2, mRNA	NP_001363184.1	E3 ubiquitin-protein ligase MARCHF7 isoform j [Homo sapiens]	marchf7	0.237391	0.0179167	0.417826	0.0304167	4.18379	3.66197e-07	3.835e-06	GTAATTGTCCTATTTGTGGATATGACTGTCATGTCCTCAATCGAGTGGTTTCTAGTACTAGGATGGTGGTTAGCAACTGTAGCCCTAGCATGCTTTGTGGTCGTGGGCTAACGTTAACTATATATTTAGCCTAGTAGGTAACGTTAGCTAGAAAGCTGTTTTTCTTCAGTGGTGCCAACAACAAGTTTGGGAGGCTAGCTTCACTAGCTAGCCCCAGGCAGTGTAACTTTGAAATCATTCATGTTTCTTGCTTACATGGCTATGGGTATTGCTAACGCCAATCAGTGATGGATTCCAAGCCTCGCCGGCTGCCCTTTACGGTGTCCAGCACCACGTCGTCTTATTCTTCCTCCTCTTCCCCCTCCTCCCTGGGATCCAGCAGGCTCTATGGAAGATCCA…
ENSSSAT00000126941	XM_045702466.1	PREDICTED: Salmo salar transcription factor 7 like 2 (tcf7l2), transcript variant X12, mRNA	NP_001139757.1	transcription factor 7-like 2 isoform 5 [Homo sapiens]	tcf7l2	0.0534783	0.000416667	0.0921739	0.000833333	4.17997	3.70498e-05	0.000275797	TACCTGCCCCTACCCGAGGAAGCAAATGTTGATATAACCTAGATTGATTTAAGTTTATCCTGGAAAGCATGCGCAGTAAACTTTTGGCCCCTATGCCGTGGCTTTTCAAAATTGCTACATTTTGAAACTGGAGAAAATAAGGATGTGCTTTCTATTCATTTTCAGTGGGAGACCGCCCATATATTGAATCCGCATTTACAAGTAGGCTACTTCAGCCTATTTTGCTATTCCAGCACAAAAGCAAACCGGCGCTTCACTGTCCTGCGTTCCTCACCCAAACTGCCTTCTCTAACTGCACACTCGTCCGCCGGCTTCCTCCAGCCTTTTTTCTCTCTCTCCCTATTTATAAAAACGTCACTTCAAGTCCCTCCCTTTTTGAATGTCATTAGTTTCTTGTGT…
ENSSSAT00000089608	XM_014172063.2	PREDICTED: Salmo salar beta-2-glycoprotein 1-like (LOC106585643), mRNA	NP_000033.2	beta-2-glycoprotein 1 precursor [Homo sapiens]	apoh	225.574	15.3213	391.271	26.1017	4.16365	1.44083e-31	1.41642e-29	GGACCACACAACATATCACATGACTCCCAAGTTTACTTCAATATGATAGTTATATACCAATATAAAAACACTTTTTAACGCCATTTCTCGAATAACGAATTTTACTGATACAAAAAGATCCCACCTTGTCTAACGTATTTTGTTTTGTCAACATTTCGAAAGTTTTCCAATAAATGTGCTGTTAACATCAATTTGTTTTATCCATCATGTACTTTACTCGCATAAAAAGGTTGGCTGGATACCTGGATAATGTCAAACCATTTTGAGGATGCTGGAATTATATTTTGGTCGAATACTTTCAGGGTTTTTGAACGGACCGTCTACATTTTTTCACCGTCCACTGCCGAAAGAACGGACACAGTCTCTCTCAACCCCCAGAAGATGAACCCAACCTTGGCT…
ENSSSAT00000206870	XM_045712516.1	PREDICTED: Salmo salar piggyBac transposable element-derived protein 4-like (LOC123733146), mRNA	NO HIT	-	-	2.21304	0.153333	3.89	0.262917	4.16119	4.50704e-30	4.00193e-28	CACACACACACAGCAACATCCTTACAGAGGGGCCAAACTCACAGGTTTTCCCAGTGCTGGTGGACCCTCCAATTCTACCACACTGATACCCATAATTCCACTCTGCTTACAGGTCACTCTGTGAGGCAAACCCACAGCAGTTAAACAAACAAACTTTCATGGAGGACTGAGGAGGATGCATTTTGAATTGTGGAGAGAAGAGGACAGACATGTCACAACAATGGCAGATTGAGGAGACCACATGGTGGTCTACCTTCCCTGTGGCCGACATGGTTGCTGTATGGATAGTGGAAAGGACATGGATGTCTCGTTTGTCATGTCACTTTACTGCCAACTGTTACCTGTTCTTCTGGAACTCCACCTCCCCCCTCTGCATCTTCCTGCTTCCGAATGCAGGCA…
ENSSSAT00000155044	XM_014191322.2	PREDICTED: Salmo salar leucine-rich repeat and immunoglobulin-like domain-containing nogo receptor-interacting protein 3 (LOC106599990), mRNA	NP_001094861.1	leucine-rich repeat and immunoglobulin-like domain-containing nogo receptor-interacting protein 3 precursor [Homo sapiens]	lingo3	0.257391	0.0183333	0.45913	0.0308333	4.15854	3.27078e-15	9.00308e-14	CTGGGAGGGAGCGTTTTAACAAATGAAACAATAAACACATCACAGAAAACAATGCACCAGCATGATAACAGAGTCAATAACACCTAAGTAAACAACCAAGGGGAGTGGCAGATATAGGGAAGATAATCAAGGAGGTGATGGAGTCCAGGTGAGTTTCATGAGGCGCAGCTGCATGAGACGATGGTGACAGGTGTGTGGGATAATCAGCAGCCTGATGACCTAGGGGCTGGAGGGGGAGTATACGTGACAGCTCCCCCTCCCCGTCGCGTGGCTCCAGCCGCAAGACGTCGTCAAAGGGGACGAACCCGGGTATCAGGAGCGGACCGGTCACCCCTGCTGATGTGAGAGAACCTGTCACGCCAGCTGAGGCACGGGAACCTGTCGAGTCAGCTGGGGCAC…
ENSSSAT00000173327	XM_045695472.1	PREDICTED: Salmo salar kinesin-like protein KIF3C (LOC106570995), transcript variant X1, mRNA	XP_047296546.1	kinesin-like protein KIF3B isoform X1 [Homo sapiens]	kif3b	0.101304	0.00666667	0.18087	0.0108333	4.15427	2.87446e-34	3.31456e-32	GTAGCTGAATGAGGTAATGATGTGTTTGTCTCCTCTCTGTTCATCCTGAAACTCGCTCTCAGTTCTTTAATGGAGCCGTAGCATCTCCTCTGCGGTACGAGAGCATCAGGCTGTATCTCCGGGCACCAAGGCAGGATGAAAACCCGTTGGTATGTGTTTTTATTGACCGGGACGTGTGAAGGCGGAGCTGGCTTTATTATCGAATGAACCCCCCGGTTAACGGACAGACAACCGGACAGAATGCACCGGGACCTCAACGGAACCGTCGTGATTATTGATCTAACCCAGTGAGGTGTGTTTAATACCGCTAGATAACGCAAGCCGTTCTGTGGATTAAATCATATTGTTGACGGTGAGAAACACACTGATGGATTGGTTAAAGAATGAGAATATAATATC…
ENSSSAT00000046979	XM_014214962.2	PREDICTED: Salmo salar serpin H1 (LOC106613072), transcript variant X1, mRNA	XP_047283756.1	serpin H1 isoform X1 [Homo sapiens]	serpinh1	2.74348	0.1875	4.87913	0.32125	4.15362	2.23119e-161	8.65399e-158	GTGATTTGGACATCGAACTGATGGCATCAGAACTACATTTCACTATACCTATTTAAGAGACGTACCACATGGTACCAGTAGAATTTCACATTGTAATTCAATAAAAGGTTACTTTTAGTTGAAATTATGTAAAAAGTGGTTGCAGTTGCTTGTATTGAGACTGGTGAGGACGTGTTTAGCCTGCAGCATTAGGACCATGCAGAGGACTCCAGCAAATGGATCCAGGGGGAGGTCTGACGTCTAGGCTTCCTAAAGAGAGCCAGAGGTTTTCATTTGCATACCCCATTCCCAACTTCCAGAAGTTTCTTTTCTGTGGGATATATAGGCCAGAGTAAAAATAATAGGAACATCAATCGACAGAGGAGCTAACCCAAAGAGTGATATCTGGAAGAGGTCGTG…
ENSSSAT00000244561	XM_014137795.2	PREDICTED: Salmo salar mitochondrial intermediate peptidase-like (LOC106567911), transcript variant X2, mRNA	NP_005923.3	mitochondrial intermediate peptidase [Homo sapiens]	mipep	0.0578261	0.00458333	0.105652	0.00666667	4.15124	2.04015e-05	0.000159932	GTTTAATATGACATGTAGCCTATTTGAAATTATGTGCGCTTCTTACATTCACCTTTCATGTTCATAGTCAATACTTTTCATTCAAATCCATATGGTTTGGTTTCAATACTTCCAAACCAAATGGTGTGTCCAGAAAGTCACACAAATCAATGGCTGTTGGTTAAATTGTGATTTTAATGAATGGAGCGAATTTGGAGCGGCCGTTTTTTTCCTGTGAGCGTGGACCTGTTTTTAGCTGACGGCCCATGTACACCAGCACAAGATGCTGCTTCCCATTCATTTCAATGGAAGGAGAGTGGTGAGAAGCGGAGAGGGCGGGAGACCTTTGGGTGGTGCGAAGATGGCGTGGGAGGCGGTGAAAAATATGAACTTTTCCCAACTTTATGCAAATCACCAGCA…
ENSSSAT00000069520	XM_014176968.2	PREDICTED: Salmo salar alpha-1,6-mannosylglycoprotein 6-beta-N-acetylglucosaminyltransferase B-like (LOC106588199), transcript variant X2, mRNA	NP_001186101.1	alpha-1,6-mannosylglycoprotein 6-beta-N-acetylglucosaminyltransferase B isoform 3 [Homo sapiens]	mgat5b	0.219565	0.0154167	0.393913	0.0270833	4.15007	2.23618e-05	0.000173719	CGCACTGCAATTTCTCAACCCTCCCGCGCCAGACACCCAAAAACACTCATGGCAAAAGGAGATTGAGTAGAGCCCCCAAAGCATACGAGAGGACAAGCGCTCTAACGCGCATTAGTTCGTTGCTTTCTTCAGAGAAGAAAGGCACCCAATAGACTTCGTTCTCCGAGAGTCCATAGTACATATTGGGGACAGGGATTTTTGAGACCAAGTTGCATGGAAATCAACTGATTCGGTCTATATTTTCTTCCACATCTGCTGTGAGGAATGCTACTCTAATACGCGACAAACGGGACCATACTATATCGTTCCAGTTATCTGGACAACCTGCAACGATCAAATAGAGATTATTTATCTAATTTGCAAAGTGACATAATGAAATCCAAATCGTAGGATAAAAAC…
ENSSSAT00000158362	XM_045707349.1	PREDICTED: Salmo salar guanine nucleotide exchange factor DBS (LOC106586727), transcript variant X3, mRNA	XP_047286179.1	guanine nucleotide exchange factor DBS isoform X14 [Homo sapiens]	mcf2l	0.0326087	0.00125	0.0586957	0.00208333	4.14682	2.63142e-05	0.000201634	GTGTGTGTGTATGTGAGGTGTGTGTGTATGTGAGGTGTGTGTGTATGTGAGGTGTGTGTGTATGTGAGGTTTGTGTGTATGTGAGGTTTGTGTGCGTCTTTAAAAATTGGACTTGCCTGCAATCCCCCCTTTCCACTCCTTCTCTCTAGGTCTGCATGCGCATGTTGCTACTGAAGGTTGCATGCGTACATGTTCAGTGTCCTCCCCTCCTCCTTTCCTCCTTCCCCTCTACACTGCTGGCATCCCCCACTCTGCATCTCTCCATCAGTGCAGCCGGGGACGTCTGCATCTATCACAGCTTCAGCATCTTCACCATCCCCTCTCTGCAGCCAGCATCCTCTCTTCTCTCTGAAACATCCCTCGCTTCTCTCTCCTTTCTGCAGCATCTCTCACTCCATC…
ENSSSAT00000083788	XM_045724946.1	PREDICTED: Salmo salar contactin-5 (LOC106613405), mRNA	XP_016873415.1	contactin-5 isoform X1 [Homo sapiens]	cntn5	0.0317391	0.00166667	0.0569565	0.00208333	4.14369	0.000784689	0.00436063	GCTGAGTCAAACAGGCCACCTGACGCGCGGACTCAACCGCTGATTTGTCATCACCGCTGTGTTTATCGCTTTCAGACCGCATTCGGTGAAAAGGTTCCCGAAGTGGAGGCAAAGGTGAACTCCAACGGAAAGCAACGGACAGTTTTGAAATCGGCAAGAGACTACAACGAAGGGCGCGAAGGATGTTCTATTCACGTCGTCGTCTCATTATGTAGATAGACACAGAGAAAAGGAGCCCTTTGGAATCAAGCTCCTCTCTCTACCATTCCGGGGTTCAGGGGACGACAGAGACTGGTTGGTTACTGTTAGATTCTCTGACACTGGGAGTGAAAACAACGTGACATTACGAAGGAAAAACCTGCCTGTTCCCTGCTTTTAGCGGTACAGCTTTAATGAGGA…
ENSSSAT00000209370	XM_045709438.1	PREDICTED: Salmo salar major facilitator superfamily domain containing 2ab (mfsd2ab), mRNA	NP_116182.2	sodium-dependent lysophosphatidylcholine symporter 1 isoform 2 [Homo sapiens]	mfsd2a	0.927391	0.0616667	1.65696	0.10625	4.1261	1.09371e-06	1.06137e-05	AAACATCTTCAAAACAACACTCACCGTTTTTACGGTAGACAACCAGCCGTTCTCACAAAGCATTGACAAGGAAGAGAGGAAATAAATCTAGCCTAAATAAAATGACCACAACAGTCGTATTTACAAGTCAAACTTCCGAAACACTGCGATGGAGGCTGTCTTCTATTAGTGGGCGTTAGTCTTCCGTCCAGGCAAGGGGGGGAAAATAACTAAATGTTGTCCTTTACGCGCTGGTGAAATGTAAGGAGCGTCTTGCGTCTTCTTCCTTAATTCCTATAATGAGTAGTCTAACCAACACCGCGAAACTAAATGACTCTCGATATAATTAGCTGTTGCTTCCAGTTGAATGCTCACTATTTGATTCCTGCGCACTAAAGTGTATGAGAAAGTAGACTACTA…
ENSSSAT00000204362	XM_045700250.1	PREDICTED: Salmo salar cathepsin E-like (LOC106576650), transcript variant X1, mRNA	NP_001901.1	cathepsin E isoform a preproprotein [Homo sapiens]	ctse	26.7365	2.06417	49.8513	3.54083	4.12096	3.14249e-07	3.33393e-06	GTTGTACTGTCTCACTGTCATTTCCCCTGGAGAGATCTGCTGGGCTGTGTTAGGGCTGGTCTTACTGGGATCAAAAGTCCATTGGAGAATATCAATTCTCTGACTCCTCACCTCCAAACCCATTGAATGAGAATTCAGAGGAGGCATGAAGAGAGGATGCGAGGACTCAAGGAAATGAGATCCACCCATTTTCACCTCCTACCTTTCCTCTCAGTGCTGAATGACAGCCAGTTTGTTGTGTCTACAGCCTGTGTTCAGTGAGCGTCTGGTCTGCAGCAGCCACTGACAGACACTACCAGTCAGGATGAGGTGGACTGTGTTGACCCTGATCTGCTGTACCTGGACTGCACATGGGCTGATCAGGATCCCCCTGCGTCGGATGCTCTCTGTGCGTACTCA…
ENSSSAT00000149514	XM_045704771.1	PREDICTED: Salmo salar semaphorin-5B (LOC106582350), transcript variant X7, mRNA	XP_047304311.1	semaphorin-5B isoform X11 [Homo sapiens]	sema5b	0.15087	0.0104167	0.265217	0.01875	4.0917	8.06957e-05	0.000561553	CAAAGATCCACATCTGGAAAGCCAGTTTGATAAGGAGGTGTCATGAACTGCTCTCAACCTGTGCCAGTGGCGGGAATGGCCAGTCACACCACTCTGAACTAGTCAAACTTAAAATCAGAAATTAACTTCTACATCACATCACCAGATAATAATGAAATAAGTCATGTCAATGAAGTTTATTATAAGGCTATAGAACAGTGGGGCAATACCTCACAAGCCCTTACTCAATACTCCAAGTACTTTACGCGCTTGTTTAAAAAAAATGCAAATTCTCTCTTGTACACCCCTCTCAGTTGGAGTTGCGATGGTCCTTGTACTAGCATCCAATTCACAGAGAGAACGCAGTAACCAGCGCAGGTCGTTCTGTGAGCGACACACATCGAAGAGAGGAGATACACT…
ENSSSAT00000002373	XM_045718843.1	PREDICTED: Salmo salar suppressor of fused homolog (LOC106604342), transcript variant X3, mRNA	XP_011538163.1	suppressor of fused homolog isoform X4 [Homo sapiens]	sufu	0.0334783	0.00458333	0.06	0.00791667	4.08886	0.000164951	0.00106712	GAGGAAAGAGAAGACAAGCAGAGGAAGCGACTGTAGACTATTAAGCAACCCCTAGCCTTTCCCCAGGTTTTCTGATGGGAAGTGAGGGAGAGAGGGAGGGCAGGGCTGGTCTGATGGAGTTCTTCAGAAGCAGCTCTGTTGAATCACTGTGTGTGGGGGCGTGAGCCTCACTCCCACTGTTTCTTTGCTGGGAAGTGACTGCCTTGCTTGTCATACAGAGAGAAAGCTAGAAAAACAAGGAGGGGGAGACTAGTGTGGAGGGGAGTGGTATTTAAGCGGGTCTCAACTCAATGTCAGACAGTGTGGTGCGACTGTGGGACAGGGAACAGTGGGACCTGGCTGCACAGTACAGGTGGATATCAGTGGAGGGAGAAATGTGGAGGATGGCCTCAACTCCAG…
ENSSSAT00000179646	XM_014133174.2	PREDICTED: Salmo salar probable G-protein coupled receptor 173 (LOC106565734), mRNA	XP_047298140.1	probable G-protein coupled receptor 173 isoform X1 [Homo sapiens]	gpr173	1.48435	0.105833	2.62957	0.183333	4.08413	4.88476e-08	5.84842e-07	TAAGACTGTATAAAAACCAAGCACTAAGAATGAAGATTCAGTTGTTTCATGGAACTGCTCGGCTTCTGTTACTTTTGTAATAAAAGTCTAATTGAATTCACAAGCTCCGGTATCTGAGAAGTATTTGATTTAATATTTTTCCACAACAGTAACACTGAAGCAGGCATAAGAGCATCAGCCGTACCGGACGACTGTGTGATCACGCTCACAGTAGCCAAACAGGTCAACATTCACAAAGCTGCAGGGCCAGACTGATTACCAGGACGTGTACTCCGAGCATGCGCTGATCAACTGGCAAGTGTCTTCACTGACATTTTCAACCTGTTCCTGACTGAATCTGTTATACCAACATGTTTCCAGCAGACCACCATAGTCCCTGTGCCCAATAACACTAAGATA…
ENSSSAT00000214461	XM_014173612.2	PREDICTED: Salmo salar RNA binding motif protein 44 (rbm44), transcript variant X3, mRNA	XP_005246132.1	RNA-binding protein 44 isoform X2 [Homo sapiens]	rbm44	0.09	0.00625	0.16	0.01125	4.07354	5.74678e-15	1.54838e-13	GCATAATTTGTCAATATTTATCGACAAACTAGTTGATATTCTTCGTTCCAGTGATGTTAGTTAGCGCTATAAAGAATGTCGCAGCTTTTCATGTATTGCAAACACCTAACATGTGGTATCCCTTCCCAATGCTCATGCCGTTGTCTCTGTCGCCGGAGCCACAGCGTCCATCAGATATTTCTCAAACGCCCTATGGATCAGGGATGATTCAGATGCATATGGTACCTTGTGACCAACGTTTCTTTCAAAATGCAATGAACGGGTTGGCTGACCCTCCGTCTTTGTCGATAGAGGACTGCAGGAAATTCCTTCTCAACAGGTCTGTGTTTGACCTGGTGAAAGTCACCCATTTCCTGGAGCTGACAGATCCCAAGCTGCTGGGTTGGTACTTATCTCTGC…
ENSSSAT00000199185	XM_014156010.2	PREDICTED: Salmo salar TRAF-interacting protein with FHA domain-containing protein A-like (LOC106577687), mRNA	NP_443096.1	TRAF-interacting protein with FHA domain-containing protein A [Homo sapiens]	tifa	0.734348	0.0570833	1.31391	0.0983333	4.07107	2.33683e-11	4.25526e-10	GAACAAACAGTGAATAGCTTGAAACTGCCTAGGCAAGTTGAGGTTATTTATTAGCCTAGCTAGGTACATAATATTATGATTATGCTACTATTCGTACCAACTACTTCGAATGACCAAGTGAACCTGAAAGTGAAAGACAACATCCCTTCAATTGCATCAGCCATCATAAGATCCATCATGGAAGTGTCTCACACGGTGGAAACAGAGGAGCTGATGACATGCCTCCAGATCCAGCTCTACCACCCCCAGCAGGCTTCCAGGGCTCTGTACCGCATGTTGCCTCTGGACACCAGACACAAGCTCCAGGCCGAGGACCCAGTAAGGCTGGGCCGGGATGCCCAGGCCTGCACCTTCGTGCTGGCCGACCCCCGTGTCTCCCGCAAGCAGCTGTCTTTGCAG…
ENSSSAT00000075706	XM_045696256.1	PREDICTED: Salmo salar GTP-binding protein 10 (gtpba), transcript variant X1, mRNA	NP_149098.2	GTP-binding protein 10 isoform 2 [Homo sapiens]	gtpbp10	0.104783	0.00291667	0.186522	0.00458333	4.0675	0.00175634	0.0089181	TTAATTCATCCCATTATGTTCCTATCAACAGAAAATTATGGTAACTTTGTGGACAACCTGCGTTTGTATGTGCGAGGGGGAAGTGGGGGGATGGGGCTTCCCCGTCTGGGGGGTCAGGGAGGGAAAGGGGGAGACGTGTGGGTGGTGGCTCAGAAGGAGATGACGCTGAAGAGGGTCAAGGATAAGTACCCCCAGAAACGCTTCATCGCTGGAGTAGGAACCAACAGCAGTGTCCGTGCTCTGAGGGGGCAGAAAGGAGAGGACCAAGAAGTCCTGGCTCCTCCTGGCATTACTGTCACCAACGATGATGGAAAGGTCCTCAGTGAGCTGAACACTGAGGGGGATCGTGTGCTGGTGGCCAGAGGGGGTCAAGGAGGCTCCTACCACTCAGAGTTCCTG…
ENSSSAT00000017180	XM_014191921.2	PREDICTED: Salmo salar alcohol dehydrogenase 1-like (LOC106600509), mRNA	NP_000662.3	alcohol dehydrogenase class-3 [Homo sapiens]	adh5	247.666	17.865	438.034	30.67	4.06662	4.57037e-47	1.05403e-44	TTTTGGGTGTCAGGGAAAATGTATGGAGTGATTAAATGCCGCGCTGCAGTGGCATGGGAGCCAAGCAAACCCCTGGTGATGGAGGAAATTGAGGTGGCTCCTCCCCAGGCACATGAGATTCGCATCAAGATAGTCGCCACGGGTGTGTGCCACACTGACCTGTACCACCTGTTTGAGGGGAAACACAAGGATGGCTTCCCTTGTGTCCTGGGTCACGAAGGGGCTGGGATTGTGGAGAGTGTGGGGTCTGAAGTGACCAAGTTCAATCCAGGTGATAAAGTCATCCCTCTGTTCATCTCCCAATGTGGCCAGTGCCGGTTCTGCAAGAGCCCAAAGACCAACCTGTGTGAGAAGGGCTGGGCCAGTGATAGGTATGATGTGATGTCAGAATCAGACACC…
ENSSSAT00000224153	XM_045709040.1	PREDICTED: Salmo salar zinc finger homeobox protein 3 (LOC106587324), transcript variant X6, mRNA	XP_047290123.1	zinc finger homeobox protein 3 isoform X1 [Homo sapiens]	zfhx3	0.0678261	0.00416667	0.11913	0.00791667	4.06591	1.8033e-13	4.16217e-12	GAGAATAATGCAATGCAAACTCCCTCAATTCATTTCTTACTGTCAGTAGCCTCATCTGCTGCTTGAGTGTTTGTTGTATACATATTCTATACATAGGCCTACTCAAATACATATAAACATCATAAAATGCAGAATTCAATGCGTTAGCTTCGTGGCAAATATCACACACAGAGGCTAGCTACTCAAAACTAGTGGACTGGACGTGGGCTATATTCATACCATAGACACACACAGGAAGTTGGAGTCTATGCTTTTCACAACTTCAACTTAAATTCTGTAACTATTTTAAATACATCGCCGATATGCTGTCGAGGTATTGTAACATATCTCCAAATTGATTTAGTTTTGTATTAAATTGGTGTTATCAAGTGTCATTTGTAAACTATTGTTTTACACTGA…
ENSSSAT00000238787	NM_001165332.1	Salmo salar vaccinia related kinase 3 (vrk3), transcript variant 2, mRNA	NO HIT	-	-	0.0530435	0.00375	0.0943478	0.00666667	4.06568	1.47531e-10	2.43781e-09	GTAGTTATATAGGATGGTGTGTATAGACAGTAGTTATATAGGATGGTGTGTATAGACAGTAGTTATATAGGATGGTGTGTATAGACAGTAGTTATACAGGATGGTGTGTATAGACAGTAGTTATATAGGATGGTGTGTATAGACAGTAGTTATATAGGATGGTGTGTATAGACAGTATAGACAGTAGTTATAGAGGATGGTGTGTGTAGACAGTATAGACAGTAGTTATAGAGGATGGTGTGTGTAGACAGTAGTTATAGAGGATGGTGTGTGTAGACAGTAGTTATATAGGATGGTGTGTGTAGACAGTAGTTATATAGGATGGTGTGTATAGACAGTATAGACAGTAGTTATATAGGATGGTGTGTATAGACAGTAGTTATATAGGATGGTGTGTAT…
ENSSSAT00000197448	XM_014168344.2	PREDICTED: Salmo salar adhesion molecule with Ig-like domain 3 (amigo3), mRNA	NP_942015.1	amphoterin-induced protein 3 precursor [Homo sapiens]	amigo3	0.0247826	0	0.043913	0.000416667	4.05451	6.3901e-09	8.70616e-08	GAGAGAGAGAGAGAGAGAGAGAGAGAGAGAGAGAGAGAGAGAGAAAACTGGCTGTATGATTGCGTTAAGCGAGCTAGACAGAATGTTGACTTATTTCAAACCCCTCCCTTGCTCACTCGCTGCTCGCACTGTCTGTCGCAGACAGCTCGTTTAGTGACCTATAACTCTTCTGCCTGGATAAAAGGACATTTCAATTACAACTGTGAGAAAAAGGTGGTCGGGGTTCGTGACAAGAGGCAGTGGGACTACGGATTCCCCACACAAGGACATTACAGAGAGAAAAGCTTCCAATAGGACTCTAGCAGCTTCTCCACGTGTTATTAAACCTCCGGACCAGCGCCCAGTTTTAAATGGGCTACTCTGATGAGCCCTGCCACAACAACAGTTCCAGTACTAACC…
ENSSSAT00000009703	XM_014212395.2	PREDICTED: Salmo salar short transient receptor potential channel 7-like (LOC106611810), mRNA	NP_065122.1	short transient receptor potential channel 7 isoform 1 [Homo sapiens]	trpc7	0.0517391	0.00291667	0.0917391	0.00625	4.05101	5.87942e-12	1.14856e-10	CGACGACAACCGCCCGGCAGCTGTCCCCTCGTTTCAGGACCGCGGACAGCGACTCCCCCGCGGACAGGACCAAGATGATTACGCGAACCACTGCACAGATCCAGATAAGCTACTAGAGCCGCCGCGAGACAGCAGCGAGACCCAGCCACCAGTGGAAGCCATGCATCGGAGACACACCACAGTGCGGGAGAAGGGGCGTCGCCAAGCCGTGCGAGGACCCGCCTACATGTTTAACGAGCGTGGCTCGGCCCTGACGCCCGAGGAAGAGGGTTTCCTTGACGCCGCCGAGTACGGCAACATCCCAGTGGTCCGCAAGATGCTAGAGGAGTCCAAGACCCTTAACTTCAACTGTGTGGACTACATGGGCCAGAATGCATTGCAGCTGGCGGTGGGAAATGA…
ENSSSAT00000108763	NM_001141267.3	Salmo salar chemokine (C-C motif) ligand 25a (ccl25a), mRNA	NP_002980.1	C-C motif chemokine 21 precursor [Homo sapiens]	ccl21	0.32087	0.02	0.575652	0.0345833	4.04919	8.1118e-11	1.37884e-09	CATTCATCACAGACAGAAGAGAAGATGGAAGCTTTTCAAGTGTGCTGCTCCATAAACAATGGTTCATATGAAGACTGCTGTCTGAAGTACGTGCGGAGGGTGACGAAGACTGCTGTGAGGATGGTGACGAGTTACAGGAGGCAGGAGACGGATGGGGGCTGCAACATCCACGCTATAGTGTTCACCATGAAGAGAGGCAGGTTGTTCTGTGCTGACCCCAGAGAGAAATGGGTGAATGAACTGATGCTGAAGGTTGAAACCAAGAAGAGTAAAAAGCAGATGAAGGTGCTAAAGAAGCTGAAAGGCTAGACGCTCTGCCTTCGAGACCGTGTTGTCTATAACCATTTACTCTGCCATCCTGCCGTGACGAGTCCTGTTGTAAATCAGTACGATTTTTGA…
ENSSSAT00000176893	XM_014154175.2	PREDICTED: Salmo salar gamma-aminobutyric acid receptor subunit pi (LOC106576778), transcript variant X1, mRNA	XP_024301780.1	gamma-aminobutyric acid receptor subunit pi isoform X1 [Homo sapiens]	gabrp	0.378696	0.0258333	0.66913	0.045	4.03565	3.04473e-21	1.39306e-19	GCGATTGGTTCCTTTGGGCTTCAATAATTGACAGGCTACTATGCTTTGTTCTACAACGACTTTGTCCCAGTGTTAAATGGGAGGTGATTTTGCCACTGTCAATGTAGCTTCCCAATGAATTTTTTTTTTAAACAAAATGTATCACATCATCCAATGGTGTTCTTAATGTTAATAGTTTTTCCATCAAGGGAATTATATAAATAGTGTAAATAAATTAATTTGTTCTGAGTGGGCCAAGTCATTGTTGGTGACATTCATCTCGTGCGTTGTCTTTAGAGACCCCAAAGCGGCGGTAGGGTTGGTTGGTTGGACCATTGCGATTCATTGTGCACAAGGCAAGCGGCTTCTCCTTGTTGACGGAAATTCGCTGACAGAGCACCAGTTGTTTTCGCAGGCAGA…
ENSSSAT00000169016	XM_014164875.2	PREDICTED: Salmo salar cilia and flagella associated protein 91 (cfap91), mRNA	NP_203528.3	cilia- and flagella-associated protein 91 isoform 1 [Homo sapiens]	cfap91	3.66261	0.269167	6.52043	0.46375	4.03445	6.08865e-45	1.23407e-42	ACCCCGTATATACTGTGTCCGGTGAAATGGACCATGCAAGGGCCAGCTTCAAGGCACATGCATCCGTGGACCGGGTGAGGAAGGTTCCAGAGTATGGGTCCATGTTCAGTCACCTACCTCACCACCCTCGTTACGCCTTGCGTCTGGACACCACTGACCCTGTGCCCACTTTTATTGACCGCCGCTGGCGAGGGTACACAGAGCAGCGCAGAGAGGCAGTTCAGCAGCTGGCAAGGGTCATTCCTGGTGCTCAGTTTCAGGTCAGAGGGCGCAAAGACAGCAGCGTTTCAGGCATTGATCGTTGGAAGTTTTTCAAGTGCCCCCTGATCCCCTTTGCACAGCAGGTTCCCCCCGATGTGGTCTTTGCATTGCCCAAAGCTAACCCATACTCTACAGTGG…
ENSSSAT00000239436	XM_045714946.1	PREDICTED: Salmo salar pre-B-cell leukemia transcription factor 1-like (LOC106600918), transcript variant X3, mRNA	XP_047279399.1	pre-B-cell leukemia transcription factor 3 isoform X4 [Homo sapiens]	pbx3	0.153913	0.0145833	0.275217	0.02375	4.03397	2.27516e-21	1.05453e-19	AAGGTACCCCCTTATTCAAACTCAACCCCTTGATCTGCCCCCTGAAAACGTAGTGTGCCACTGAGGTCAAGACCTCTTGACAGTATTCTATTGTAGCCGAAGTGCTTCCGTGAAGTCTTTTCGCATAAAAAGTAACCATGCCTGTGACCTGAATGCCAGCCTTAGCTCAGTGGGCTAACACTGATTAGGGTCATCTGCATGTTAGGGAAGGGAGCGAAACTGGTTCAATACAAAAGTCTAAAATAGCCGACTGAAGTTTTTCATATGGCCCTGGATTAGTTTATATGAAACAGGAAAATATCTGAAAAATAAAATGGAAAGTAAACATCTAATCAAATACAATCTGACGCAGTAGCATCATGAATTGAATGCGCGATATTGTATGGTCACAGAGTTGGC…
ENSSSAT00000157956	XM_014125236.2	PREDICTED: Salmo salar probable polypeptide N-acetylgalactosaminyltransferase 8 (LOC106561363), mRNA	NP_059113.1	probable polypeptide N-acetylgalactosaminyltransferase 8 [Homo sapiens]	galnt8	0.723913	0.0541667	1.27652	0.095	4.03218	1.14947e-13	2.70353e-12	TTCCACACCACAGATATGAAGTATCCAGGGCTTCCTGGCTTGGAGGACCTAGGCATTATCCCTGCCTCCGTAGAGCAGAAGGCCATCGAGGTCCTGCGTCGCCATCGCCGCTTCCGCTTCTTGGAGGCTGAGTTGGCCGATACCAAGCCAGCCAAGACAGTCAACTATTGAGTAGCCCGTCTTGTCTGACCGCCCAACACCACCACCATAGCCACATGCTGATCCTCCTATACAAATGTGCTGTCTTCTTTTACAAATACGCTGTACATAAATAAATAACAGATGATCGTCTAAAACTATTTTATCGTTATGATTCCATGGATCCATTAAAACAACATTCATTGTGTAGCAAAAAATCTATAAGTGTAAATAATCAGTCACCTTAACACACTCCCATCT…
ENSSSAT00000151938	XM_014166923.2	PREDICTED: Salmo salar rootletin (LOC106583103), mRNA	NP_055490.4	rootletin [Homo sapiens]	crocc	0.0117391	0	0.0221739	0	4.01031	0.00140089	0.00730003	TGGCTATCTAATTAAACCGCAAGGGTGGCCAGGCGAAGAACGCGAATTGAAAGCTCTCCTCGTGGAGGAGGGAGGGGGAATTTACATTCTGCTAATCCCCTTGTCCTCAATCTTTCTCCGACAGTCCTGTAGAGGATGGAGCAGGACGCACCTGTGGGACGTGACAGAAATCCTGAGATTCCAACTAACTCACAACTTTCTGAACTGTCTGTACAGCAGACATATATTTTTTTGTTTTATAGTTGCTAGTGTGTCGTTCATTTAGATGCGCATTTAACCGCGTGCATCCGTTAATTTTGATCTAAATCGAACGGTTAATCCTATTTGATAACGCTACCAGCGCATGGGACTGGAGCGAAACATTTCTTTTTCGGCCCTTTCTTGCTGTTTTTGGATTAA…
ENSSSAT00000099020	XM_014196394.2	PREDICTED: Salmo salar histone acetyltransferase KAT5-like (LOC106603125), transcript variant X4, mRNA	XP_006718484.1	histone acetyltransferase KAT5 isoform X1 [Homo sapiens]	kat5	0.243478	0.0179167	0.43087	0.03125	4.00873	5.43447e-14	1.32834e-12	AGAAAGGTTGCTGCAGCATTTGTGTTAAGGACTCACTGCTTATTTATTCGTTTTAGTTTAAGACTGGGGACATGGTTCTTGTGATTATGTACATGTAGCCAGTACTTTTAGTAGTCTTCCGATGATAGTGAAGTAAACGAACAGCATCAATGCTGCGTAAACAATTGACTCCCTCGAACATACCCAGAACCATTGAGCAGGCCATTTTCCCATAACTACTTGCGCGCTTCTACATTGTACGTTCGCAGATGACCAAAATGGCGGATTCGTCGGTCGATGTTGTCGAGGGCTGTAGGCTCCCTGTTCTCCGAAAAAATCAGGAAAACGAAGATGAGTGGCCCTTGGCTGAAATTCTCAGTGTGAAAGAGATCCCTGGGAGAAAACTCTACTATGTCCACT…
ENSSSAT00000140164	XM_014208952.2	PREDICTED: Salmo salar solute carrier family 43 member 1b (slc43a1b), mRNA	XP_005274415.1	large neutral amino acids transporter small subunit 3 isoform X1 [Homo sapiens]	slc43a1	0.0843478	0.00375	0.148261	0.00625	4.00652	1.35459e-06	1.29394e-05	ATTCGTTGCGGCGTGTGTGTGTGTGTGTGTGTGTGGGGTGGGGGGTTTATCTAGACCGTAGGAAGGAGAGAGGAGGGGTTTAAAACCATGCAGATGTAATGAAGTTGTGACGAGGAACTAACCGAATGGAAAGTGAAGTTTCACAAGACCAACAGTAACTGACTGTGTAACGTGTTAGCAACACATGAACACTTTAAGTCCCGCTTTTTTTCACTAAAGAAGGGAAATAAACCATTTACCATAGATATCAATTCTTTCAGGGATTAGCGTCTGAAAGCAGCGATGGCTCCTTCTCTGGCCCAGGCCTATCGTAGGCGGTGGTGGATGGCGGTGACTGCGGTCATAGAGAACCTGCTGTTCTCTGCTGTGCTGCTGGGCTGGGGATCGCTACTCATCATG…
ENSSSAT00000134720	XM_014180768.2	PREDICTED: Salmo salar methyltransferase 4, N6-adenosine (mettl4), transcript variant X2, mRNA	XP_047293697.1	N(6)-adenine-specific methyltransferase METTL4 isoform X1 [Homo sapiens]	mettl4	0.132609	0.0120833	0.23913	0.0208333	3.99462	0.000746367	0.00417322	CGGCAATAATGTCCAAGTAGAGAAAGTAGAAAACCCAGCAAAGAAACGAAATGTGTAAGTAACGTTAGTAAGCTAGTCACCTCCACGAGGTTCGCTTATGGACACTCACGGCATGTGAAGATATCAAAGAGAGAGTAGTTTGCCAACCAGACTGGCTATGTCGATTGTGTTTAGAAATGCCAACGGGTGGCTGTTGGATGCTTGTTCACTTGTCGACAAGGGTGTCCAACTATGTAACGTTACTTCGGAGAGGAAAGCAGCCAGTGGAAAGTCGTATTTTAAATGTTGTTTTAAACATGAGTGGTTTCAGATTTTAAAATCTCACGTTAGTGTTAAATCCAGTTGTACCGTGACCACAAACGACTGTGCCGTCTCAGACGCAGCGCTACAGAGGAGTGA…
ENSSSAT00000104766	XM_014148814.2	PREDICTED: Salmo salar A disintegrin and metalloproteinase with thrombospondin motifs 20 (LOC106573613), transcript variant X1, mRNA	NP_891550.1	A disintegrin and metalloproteinase with thrombospondin motifs 9 isoform 1 preproprotein [Homo sapiens]	adamts9	0.323043	0.02375	0.583913	0.0416667	3.99297	2.81112e-15	7.79821e-14	CATTGGCTCTCCGGCCTAGGGGCGGGCCTTGTTTCTGATGTTGGCGAGCGTTTAGGGTGCAAGGGGTGTTCTATGGATGGCTAAGGAAAAGCTTAGTTGGCACTGATCCCTCCTTTCCATATAGACGTAGCTTACTTTAGGCATCAAATACTCTGTAAGGTATCGTAAATAGTGCGTGTTTGCAGAGGATAGTGGATGCATGTTTAATAATGCGATGAGGCCAACGCACTTTGCAAGACTTGTGCTGCAGAGAGCCTCCGCAGATCCCACGACCTGTTGCTGAAGCCGGGAGGAGAGAGGAGAGGCGCTTGAGAAGGATAGTACTGCCTTGGACACGAGAGCCCGTGGTTTCTTCGCTGAGGAAATCATGCAGTTTGCAATCTGGCTGGTTGGACTAAT…
ENSSSAT00000052196	XM_045701617.1	PREDICTED: Salmo salar pyruvate carboxylase, mitochondrial-like (LOC106592454), transcript variant X3, mRNA	XP_016873361.1	pyruvate carboxylase, mitochondrial isoform X1 [Homo sapiens]	pc	0.283043	0.0241667	0.503478	0.0416667	3.98246	4.28884e-05	0.000315236	ATGCTCTGTATATTTATTTTATTATATTTTTTCTTTATTTCTTTCCTCCTTTCCTTTCTCTTCTTCTTTTCTGTTCTCTCCCCTCCAGGTGAGATAGCTATCCGTGTGTTCAGGGCGTGTACTGAGTTGGGGATTCGTACCGTGGCTGTTTACTCTGAAGAAGATAGAGGACAGATGCACAGACAAAAAGCTGACGAAGCCTACCTGATAGGGAAAAGTCTTCCTCCTGTTGCTGCCTACCTGCATATACCTGACATCATTAAAGTAGCTAAGGAGAATGGTGTAGATGCTATCCATCCAGGTTATGGGTTTCTATCTGAGAGATCAGACTTTGCCCAGGCCTGTGTTGATGCAGGAGTCCGCTTCATCGGGCCCTCCCCAGAAACTGTGCGCAAGATG…
ENSSSAT00000000335	XM_045689609.1	PREDICTED: Salmo salar excitatory amino acid transporter 1-like (LOC106563909), transcript variant X1, mRNA	XP_005248399.1	excitatory amino acid transporter 1 isoform X1 [Homo sapiens]	slc1a3	0.0382609	0.00166667	0.0665217	0.0025	3.97558	4.09737e-08	4.95998e-07	ATTAATGGGGACCCCCCCCCGGCTTCAGATTCCCACACTAGGATGCAGCGGATCCGGGAGGGCATCCACATAAAGACCATGAAGGCCAAGAGGAAAGTGGAGGACATCTCTAAGGAAGATGTCCAGGCGTTCTTCAAGAAGAACGCCTTTGTGCTCTTTACTGTAGCGGCCGTCGTTGTAGGTATAATCCTTGGCTTTGCACTGCGTCCTTATAAAATGACCTACCGAGAGGTGAAGTACTTCTCTTTCCCCGGAGAGCTGCTGATGAGGATGCTGCAGATGCTGGTGCTTCCCCTGCTGGTATCCAGTCTCATCACAGGCATGGCAGCGCTGGACAGTAAGGCTTCAGGAAAGATGGGTATGCGAGCTGTGGTGTATTACATGACCACCACCATCATC…
ENSSSAT00000137361	XM_014125728.2	PREDICTED: Salmo salar cryptochrome-2-like (LOC106561609), transcript variant X2, mRNA	NP_066940.3	cryptochrome-2 isoform 1 [Homo sapiens]	cry2	0.973043	0.0816667	1.72391	0.14375	3.97305	2.02671e-12	4.17022e-11	ATATAACACGTGCGAAGCAACCAATTGACGCTGAGCTAAACGGTCACTCTCTGACCAATGGGGGAAGAGAGAAGACGAAAGTGGTTACGTAGTAGTGCTTTGGATCCGTCCGCTCCACATTTCTTCCTGTTGTTGACAGGACTCCAACTTGGAAGACTCAATGCGTGTCTGTTACATCGTAAAATGAAGACATTTTAGGATTTATCTTAATTCAATTTGTTATTTTTGGTATTATTATGGACTAGCTTGGAATCATGGTTGTGAATTCAGTGCATTGGTTTCGTAAGGGATTGCGGTTACACGATAATCCGGCTTTACAGGAAGCTCTAAATGGCGCGGACACTGTGCGATGTGTTTATATATTGGATCCGTGGTTTGCTGGTTCCGCCAACGTCGGCA…
ENSSSAT00000140885	XM_014160427.2	PREDICTED: Salmo salar purinergic receptor P2X, ligand-gated ion channel, 7 (p2rx7), transcript variant X1, mRNA	NP_002553.3	P2X purinoceptor 7 [Homo sapiens]	p2rx7	0.0908696	0.00541667	0.163478	0.00958333	3.96814	0.000155696	0.00101323	CTTTTAATGTTCTTACCGGTATACCCCAAGGCCTACATCATTAGTCAATATTAATATATTATTATTCATGTACTTTTCAAGCAATTTATTGTCAAATCATTTCAAAGTAGCAAATAACATAAAACAATCGACAAAGACGACTTTGTTTTCTGCTTTGGCTGCTCAATAGGGATGTGCATGCACACTGCCTCCACAACAACGATGACTGGACCAGTCTTGAATTTCACAGACGTAGAATATTGTTCGGTCAATGGAACTGCAACAGCTGCAAGCTGACCCAGAGGAAGGAGAAGAAAGAACCAAGTATGAGTCAGAAGAGATCCTTTCTCTCAGTCAGACTTATCCAAAATGCCTTGTAAACTGCTAAATCTATGTGAATATGAAACACATAAACTGGTC…
ENSSSAT00000219256	XM_014143578.2	PREDICTED: Salmo salar bone morphogenetic protein 3 (LOC106570967), mRNA	NP_001192.4	bone morphogenetic protein 3 preproprotein [Homo sapiens]	bmp3	0.0326087	0.00125	0.0595652	0.00291667	3.96783	1.95615e-07	2.15434e-06	GGGGACGATTGGCTGTCAATCCAGAGATCTTCTCAGATCTGAACATAACCAAGAGCTGCTGTCCTCAACGCTATTAGCTATTACATCAAACTGGGAGCCCTTATTCACTCAACCGAGAGAGAGAGAGAGAAAGAGAGAGAGACAGAGACAGAGACAGAGAGAGAGAGAGAGAGAGAGAGAGAGAGAGAGAGAGAGAGAGAGAGACAGAGAGAGAGAGAGAGAGAGAGAGAGAGAGAGAGAGAGAGAAAGAGAGAGAGTGAGAGACAGAGACAGAGAGACAGAGAGAGAGAGAGAGAGAGAGAGAGAGAGAGAGAGAGAGAGAGAGAGAGACAGAGAGAGAGAGAGAGAGCGAGACAGAGAGAGAGCGAGACAGAGAGAGAGAGAGAGAGAGAGAGAGAG…
ENSSSAT00000233819	XM_014161534.2	PREDICTED: Salmo salar purpurin (LOC106580452), mRNA	NP_001310447.1	retinol-binding protein 4 isoform b [Homo sapiens]	rbp4	1.34348	0.112917	2.40174	0.193333	3.96172	1.70076e-60	6.81344e-58	TCTAATACCTTGGTGTTGCCATGCCCATGTGTAAACAGTACTTTGGCTTGGCTAAGGTAAACTTAATTCCCTAGACGTGCTTTCTCTGTGTTTAGACTAGTATACACCCTTGCTCCAATTACATAAAGCCATTTCATTGTGTATGGGAGAGTGCAACAGTTTATGGGCAGGATTTTGTTAACTGGATTAGTAATAGATTAAGATTTAACCCTCCATTTAGGACCAAGATGTGAAAATAATCAGTGAGCTCGTCTATGCCTTGGGTATATAAGGATCCTTGACAGAAGAGAAACGCATACCTGCAACTTCATTGAAGCTTAACCTCTTGCTTTGTTCCTGAAAAGAAATGGACTTCCATATGCTGGCCCTTGTAGTGGTGCTCCTGGCGGGTCTGGAGCA…
ENSSSAT00000241113	XM_014188214.2	PREDICTED: Salmo salar butyrophilin subfamily 1 member A1-like (LOC106596975), transcript variant X1, mRNA	NP_001229732.1	butyrophilin subfamily 3 member A3 isoform c [Homo sapiens]	btn3a3	1.39826	0.110833	2.49609	0.19	3.96167	4.15581e-12	8.24302e-11	GACCAGTTGTGCAAACACATCTTGTGTGGCAAGATAATCCGGGAAGAGAGTTTTATGTTTGTATGCCGTCTAACCTGTGCGTCTAGAAACAGAGATGTTACTTTATGTTCCTTGGCTACGCACGTGTGCGTTTTGTGACTCCTATCTCTGTCTGTGATTCTCCGAGTCTTAGAAGGCCTGATTTGACCTCCTAAACCACACCTACTGACCTACAGTACTGTGTCAGCAACACTCTGGGGTCAGGGGTCACCTAGTGTTACACTCATCATGGCTTAATAAGGAAGCGGAGCTGCCTTCACAAAACACACACACACACTAAATGTTGCTCAATTGCTTACAGCAGGTAACAGTTAAGTTTAGAATGGGGATCTATGATCAAAGTTTATCCTCAGTTGAGTT…
ENSSSAT00000054377	XM_014162475.2	PREDICTED: Salmo salar mitochondrial fission factor homolog B (LOC106580918), transcript variant X2, mRNA	XP_047301084.1	mitochondrial fission factor isoform X5 [Homo sapiens]	mff	0.483478	0.0370833	0.861304	0.0629167	3.95908	1.04663e-15	3.02741e-14	CGTAAAACAACTTCCTGTTTGTCCCCATCCATTACATTCGTTCAGGGCTGCAGTGTATGTTGTTGTCCCTTTCAGCTTCCTGGAATCAACATATAAGGATGCTACATCATTTGTAATGTAATCTTCAGCTGGACCATATTTATTTTTGCACGTATATTTAATTGATGGGAGAAGAATAAACCGAAGGCCAAATGAACGGAGCAGCATTCCCCTCTCCCACTGCAGAGATGGCGGAGATGAACCGCATCCACTACGAGCTGGAGTACACAGAGGGCATCAGCCAGCGCATGAGGATTCCTGAGATGCTCAAAATTGGCCCCTACGGTCATGACAACCCCGAGGCAGGCTCACATGACCTGCACAACATCATGATGCAGGTCCCAGAGAGGATCGTAATGT…
ENSSSAT00000060669	NM_001140445.1	Salmo salar Hyaluronan and proteoglycan link protein 4 (hpln4), mRNA	NP_075378.1	hyaluronan and proteoglycan link protein 4 precursor [Homo sapiens]	hapln4	0.0430435	0.000416667	0.0778261	0.000833333	3.95722	1.39874e-09	2.06962e-08	CTTGAAGAGATAATAATGCTCTCCTCACAGCCCCTGTTCCTGGGGACAGTGACCTGCTTGGTCCTAACCTTTGTCCTCTCTGTGACCTCCCTCCCTGCCGATGCTGAGAAGGGGAGGAGGAAAGTTGTTCATGTACTCGAGGATGACACTGGGGCAGTGATCGTTCAGACCGCCCCTGGTAAAGTGATCACCCATCGGGGAGGCTCCATCACCCTGCCCTGCCGCTACCACCACGAACCCGAGAGCTCCGACCCCAACCGCATCCGCATCAAGTGGACCAAGGTGACGGATGCACTGGTGTTTGAGGACGTGTTTGTGGCGTTGGGCCTCCAGCAGAGGGTGTTCGGGTTGTACCGGGGTCGTGTGTCCCTAGAGCAGAACGGACCGGGGGACGCATCT…
ENSSSAT00000253347	XM_014143961.2	PREDICTED: Salmo salar potassium voltage-gated channel subfamily S member 3 (LOC106571186), mRNA	XP_047300211.1	potassium voltage-gated channel subfamily S member 3 isoform X1 [Homo sapiens]	kcns3	0.406087	0.03125	0.727826	0.0533333	3.95341	0.0014792	0.007659	TGTAATTCGATTCCCTTGGTGATAATCTAGTACTTTTGCCTGCTTGAGGAAGTGATAAGCATTAAACGATGGACCCTTGAGCCTTAACCTCATTGCTAGCCACCGGAGGCTGATCATCCCAAACTACATTTCCCACCAGCACTTCCCCCTCCTTGCCCATGTGGCCTATGGCTCATCATCAACAACATGGGATATGGGCAAGTCCTCCACCGATGCGGAAATGAGGAAGACCAGGTATACCTCAACGTGGGAGGTGTCCGGCACGAGGTGGCAGAGGAGACGCTGCTCCGCTTCCCCCACACACGCCTGGGCCGCCTGCTGCACTGCCGGAGCGAGGACGCCATCCTGGAGCTATGCGACGACTACAGTGCCACCGAGCGCGAGTACTACTTTGACCGC…
ENSSSAT00000088043	XM_014210914.2	PREDICTED: Salmo salar latent-transforming growth factor beta-binding protein 2 (LOC106611061), transcript variant X2, mRNA	NP_000419.1	latent-transforming growth factor beta-binding protein 2 precursor [Homo sapiens]	ltbp2	0.0604348	0.005	0.108261	0.00875	3.94157	8.97397e-05	0.000618587	CAAATATCATATTGTTATGTCAATGTTCAATTACGAGCCTACTAATTACTCAATCACGTTTATCAATGTGCTATATTATATGACAAGTTGACCTAACCTAGCATACTCAATCTAACATTTCCTTGATTTGCATTTTTAATACTATCCTGCGGTATCCACATTGTGCGCTACATGTGGGTTTATGCAACCGCAGCAAAGAGGAGATCAGGGTTAGTTTATGTGTATTATCTCGTACTGTAGCTTGGCGGCTTGGACTGAGGGGGGCTGAGCGTAGGCATCAATAAGACCACTAAGGGGGAGTTTTCTACTTGTAAAATGCATGAAAAGCCTCCAAAAATTCCCGGTGACTTCAGATCCAAGGAGGTGGTCATATCCATCGGAGCACCATTCATACTCTAG…
ENSSSAT00000208247	NO HIT	-	NO HIT	-	-	0.245217	0.0175	0.436087	0.0295833	3.94127	7.50905e-22	3.59566e-20	CAAACATAGGAGGGACAGAGCCAGAAGCTGGGCTCAGCTCAGGGTTGAGTAAGGCTGTGTTTAGACAGGCAGCTCAATTCTATCACTAATTGGTATTTTTACCAATCAGATCAGCTTTGAAAAATATTTAATGTGATTCGTCAAAAGCCCAACTAGCAGAAAAATATTATAATTGGGCGGCCTGTGTAAGCAAGCCTTAGAGGGGCAAGGCTGAACTGGATTGAATTGGAATAGAGTGGCTGGACTGAGATGGGCTGGGATGGACTGAGATGGGCTGGGATGGACTGGGATGGGCTGGGATGGACTGAGATGGGCTGGGATGGACCAAGATGGGCTGGGATGGACCGAGATGGGCTGGGACGGACTGAGATGGGCTGGGATGGACTGAGATGGGCTTGG…
ENSSSAT00000242507	NM_001141833.1	Salmo salar chloride intracellular channel 5a (clic5a), mRNA	NP_058625.2	chloride intracellular channel protein 5 isoform b [Homo sapiens]	clic5	0.0643478	0.00208333	0.113913	0.00375	3.94099	7.25293e-06	6.14164e-05	CACACAAGCGCGCAGCACAGCAAGGAGTTGCTGGGTACAACAGGACAGACGTGACTGGGCCAGAACCCAGGCTGAGAACACAGACGGACAATACACACATACACACTCTTGCAGAAGATAGTGCACACCTGTTAGAGCAGTGGAGATGACTGACACGTCTGCAGCTGAAGAGGAGAAGGACCCTGATATTGAACTTTTTGTCAAGGTTGGGGGTGTGTGTGTGCCTGCGCGTGTGTATTTGAGGATCATGTCTTTCTGCTGTATGATTATCTGCTGCGTAGTGTGTGTGTGTATTGTTGTTGTTGTTGGTTTCCTGTGGCACAGGGCCAGAGTAACCCAACACGCATGCGAGTGTTATCTCTGTCCCCTGTCCCCTCTCTCCCCTATACCTTTCTCCTC…
ENSSSAT00000171387	NM_001139756.1	Salmo salar transposase-like (LOC100194703), mRNA	NO HIT	-	-	0.0326087	0.00166667	0.0569565	0.00291667	3.93733	3.08881e-10	4.94313e-09	CAAAACCCAGCCCTTTACGCCAACGCCAGGAAGTGCGCCGATAATTGTGATGGTGAAAATAGCAAAAAGATTTCTGACACACCCCTGAAGATGTAGTGCTACCGCATGCACTTAGATTTACCAACGCGCTAGGTTTGTGAAAATAGAGCCCTCTATGTAGCACATGTGTCTGATGCTGTCTGGCCAAAAAGAGCGTGACATGACATTTCGTTTTCTTTTCTCTGCCCTGCTCTGAAAACGCCGCATTGCTGCAGCTTAACTGGAATGAAAGTCACGTTTACAATCATATCGTGCGAAACAATGCACGGGAACTCTGTCAGGGTGAAATATTCCATTATTATGAACCAGTCTGGGGTTGATTAATGTCACTTGTTTCTACTATTATGAGAAAACTTGGAT…
ENSSSAT00000016439	XM_045696094.1	PREDICTED: Salmo salar espin (espn), mRNA	XP_016857922.1	espin isoform X5 [Homo sapiens]	espn	0.0926087	0.0075	0.166522	0.0125	3.93203	1.34123e-18	4.98462e-17	TGGAGATCAGCTGCAAGTTTTTGCTCCAAACCTTCTCTAACACACCTGATTCTGCTCATCAAGGTGCTGATGAATATCCCATTAGTAGCAAAAGCCTGCACCATCATCAGCATAGCTCTCAGGGAGGGTTGGCCACCACTGACGTAGGCTACTGTCCCTTTAACTACTGAGACGATTTCAAGCAACGAACATACTACTGGAGTGATCCTCCCCCCTATGGATTATTTATCAAGTGGTAAATCCCATGTCGCGATTTGCGGTAATTGTGGATACGGGATCCAAGACAGCCGCCCGGAATTATATTCTTAATGTCCTACAACTCCGATAACGTTATCATAACAGAGAAATGATGAAGAAAGAAGTCGATATGAAGACCAAAGAATATCTCTGCAACAGGTG…
ENSSSAT00000142295	XM_014174471.2	PREDICTED: Salmo salar VPS10 domain-containing receptor SorCS3 (LOC106586800), transcript variant X1, mRNA	NP_055793.1	VPS10 domain-containing receptor SorCS3 precursor [Homo sapiens]	sorcs3	0.0386957	0.00208333	0.0678261	0.00416667	3.92864	5.88332e-05	0.000419542	CGGCGCATTTCTCTCTCTCGCTCTCTCTCCCGTTCTCAGCTCTCGCTCTCCTCTCTCTCTTGCGTTCGCGTTCTCTCAAATGCTCCCTCTCATCCGGGCGCACATTCGGCAGCTCGGCTTCGATACAGCTCCTCCCCTATGTGGTGGCTCCCGTGACCAGCTCCTTGAACGTGAACAGTTTAGCTGAAGAGCGCTTTTCTAAATACCACGACAATCTCACCGACTTCGGGAGGAGTTGGTCCTCGGTTGGATAAGGTTTTCCCGCTCCGTGTGTTGGACCAAAGTCTCTAACTATACCAGCAATGGATACTTGGCTTGGCTTCTGCCCAGGCTTGCACTTAACTCTGTGTACCTGGCTTCTGATCTCCGCTCATACCCAGCTAAATGCCAAGGCGGAGA…
ENSSSAT00000160941	XM_014207257.2	PREDICTED: Salmo salar E3 ubiquitin/ISG15 ligase TRIM25 (LOC106608974), transcript variant X2, mRNA	NO HIT	-	-	0.137391	0.00958333	0.244783	0.0154167	3.92407	3.72158e-08	4.5392e-07	GAAGAAGTACGGCTATTCAGAATGAGGGTCCAGCCTAGTGCACTCTGTTTTGGTGCGTGTGACCTGGAACGTGCTTCACTTTGTTTTCGTCCGGTATTGAACGCAGTTTATCCCGTCTTTAATTTGATCTATTATTTACCTTTTAAAATATCTAAAGTTGGATTAGGAAAGTTGCTTGAAATGTTTGGACAAAGTTTACAGGTAACTTATCAGATATTTTGTAGTCATGTTGGGCGAGTTGGCACCGGTGTTTTTCTGAATGAAACGCGCCAAATAAATGGACATTTTGGAGATATAACGACGGAAATAATCGAACAAAAGGACCATTTGTGATGTTTATGGGACCTATTGGAGTGCCAACAGAAGAAGCTCTTCAAAGGGTCTTCCTTTCCTGTGGCG…
ENSSSAT00000103429	XM_014146526.2	PREDICTED: Salmo salar N-fatty-acyl-amino acid synthase/hydrolase PM20D1.2-like (LOC106572400), mRNA	NP_689704.4	N-fatty-acyl-amino acid synthase/hydrolase PM20D1 precursor [Homo sapiens]	pm20d1	0.276087	0.0216667	0.488696	0.0366667	3.92353	8.00849e-10	1.22357e-08	GTGACCTATTTCCAGCCCAAAAGGTGGCGCTCAAACGATCATTCATAGATCAAATTAGCAGAAAACGTCACGAGCAGTTTGCACTCTTCACAACACGCTGTGCACTGTCGAATTAAAACATGACCGAACGCAGTGCAAAATTGAACATTCTCAAGTTTGTGAAAATTGTGTCGTTTAGCTTGTTATTAGTTATATTAGGCTTTTTCGTTGCAGCCACTGTAAGGACACTAACGTTTGATGTGAATGCAGGACTTCAACTTGCACACTGGGAGAAGACGAACAATATTGCGTCTGACATAAACCAGCACCAGAGAGAGGAGCTTCTAGCGAATTTCAGAGACGCAATCCGGATTCCCACCGTGTCAACCACGGAGACTCAGCTCAACACCACCGCATTGC…
ENSSSAT00000026078	XM_014210021.2	PREDICTED: Salmo salar endoplasmic reticulum oxidoreductase 1 alpha (ero1a), mRNA	NP_001369398.1	ERO1-like protein alpha isoform 7 precursor [Homo sapiens]	ero1a	0.0634783	0.00416667	0.113913	0.00708333	3.92205	0.00138719	0.00723704	CAAGCACGCTTCCGGTTGCCTCACTCGACTACGTGAATTACGTGACCATTTGGTCCACAATAGTTTAAACAATGTCAGATAAACTGAGATTGCTGAATATATGTTCAGGTGAGCCTTTTCCATTGCATGCAGTGAATATTAAAACGTCCACGGACAACCAATGCTAAAAGCGTCTACCAAACGCTGTCAATTGCTCATAACAGAGCGGAAGAGGCGAAGCAAGACATTTCATTCTAGCCAAAAATCTGTCCAAAATCAACCCAATGCGATTCTAATGGGCTTATTTTTGGACCTAAGCTTGTAGTGTGCCTTTCAGCCATTGGGACAATGACTCCCATTGTTAGGGCGGAGACATGAGCTTCTCGTCATTATATAAAACATCTCTGCTCATGAGCATGG…
ENSSSAT00000089523	XM_014167844.2	PREDICTED: Salmo salar solute carrier family 6 member 22, tandem duplicate 2 (slc6a22.2), transcript variant X2, mRNA	NP_057699.2	sodium- and chloride-dependent GABA transporter 2 isoform 1 [Homo sapiens]	slc6a13	0.381739	0.0304167	0.681304	0.0520833	3.92111	1.83932e-26	1.26368e-24	CACAAAATGAAAACACTGTAAGAGTACATTTCCTCAGAAATGTGTCACCTGAACATGCAGAGCTGATGTGGTGGATCGGTAAACCTGGGATCGTAATAATCTCCTTAGGCCCACAACATGCTACACAACAATGTTACCGAGGAACAATATACAAGTGTGTGGGCTGGGGGCCGGCTGCTATCTTATTTCATGACCTCAATAAAAGCACCACCACCTCTCTCAACACATCCATCTAGCTCACTTGATATCCTGCTCACTCTCACTAACTCAAGTTGTATTGGAAGCAAACAACATAGTCCAAGGATTTGAGAAATCTTCAAACAGACACTTGACGGTTTACTGATCTGCTGCATGAGGACACTGTAATAGACTTTCAAAGGCTGAAATGGAGCGTACATA…
ENSSSAT00000048727	XM_014123823.2	PREDICTED: Salmo salar serine/threonine-protein phosphatase with EF-hands 2 (LOC106560689), transcript variant X1, mRNA	XP_011530341.1	serine/threonine-protein phosphatase with EF-hands 2 isoform X1 [Homo sapiens]	ppef2	6.38	0.524583	11.3226	0.90125	3.91796	3.84815e-204	2.98511e-200	GCTGACAGGACAGTAAAGAGTTAGAAAAATAAGGTCTTTGCTGCTGATGTGTTAAAATACTGAGGGAGAGACCTCATCGTGGAGAGGCAACCTGGCCAGGTCATGGGATGTGGCTTTGCAAAATCAGACCAGCTGAAGAAACGCGACAGAGAAACCAGCCTCTTAGTCCCAGCTGCCACAGCAATGAGGGCAGCTCTCCTGATCCAACGTTGGTACCGTCAGTACGTGGCACGGCTGGAGATGAGACGCAGGTGCACCTGGAACATCTTCCAGTCCATCGAGTACGCAGGAGAGCAGGATCAGATTAAGCTCTACAACTTCTTTGGCTACCTCATGGATCACTTCACTCCAGCCAGCAGTGAGCGGAACCTGATCTCACACATCTTCCGTGAGAACAAC…
ENSSSAT00000206447	XM_014186782.2	PREDICTED: Salmo salar GTPase IMAP family member 7-like (LOC106595410), transcript variant X1, mRNA	NP_694968.1	GTPase IMAP family member 7 [Homo sapiens]	gimap7	1.29174	0.0954167	2.29696	0.16375	3.91764	8.82358e-16	2.56705e-14	TAGTAGAGATGGAACAAGGTACAGGAGGGACTCTGAAGATTATGTTCCTGTTGACACTCTGTCTGCAAGACTTCACTGGTCAATGCCAAGTTTCAGGGCAGCCTTCTGACCTGAGGATAGTTCTGGTGGGGAAGACTGGAGCAGGGAAGAGTGCAACAGGAAACACCATCCTGGGTAAAAAAGTGTTTGAGGTGAAGGAATCTCCAGTGTCTGTGACTGCTCAGAGTGAGAAACAGAGTGGAGTGGTGGCTGGGAGGAAGATTGATGTCATCGACACCCCGGGGCTCTATGACACAACAATGTCTAAAGAAGAGATTAAAAGAGAAATAGAGAAGGCCATCTACATGTCAGTCCCAGGACCCCACGCCTTCCTGCTGGTGATCAGACTGGGGGTGAGGT…
ENSSSAT00000249773	XM_045719499.1	PREDICTED: Salmo salar aquaporin 8 (aqp8), transcript variant X1, mRNA	XP_011544124.1	aquaporin-8 isoform X1 [Homo sapiens]	aqp8	0.14087	0.00625	0.249565	0.0104167	3.91443	4.06767e-10	6.41343e-09	ATGTTTCACTGGATTGTCTTTTACTCCCTTCAGAGAATAACAGGAGCAGACTTTGCACAGATGCAGAGACTTCAAAGCACCGTCAAGCCTCCCAACAAGTTTGAGCGCCTGGTCCAGCCGTGTCTGGCTGAGCTGGTGGGGACCATGTTCTTTGTGTTCATCGGCTGTGTGTCGGTCATAGAGAACGTGGAGGCAGCAGGGAGGCTGCAGCCAGCTCTGGTCCATGGTCTGGCCGTGGCAGTCATGGTGGCTTGCATGGCAGAGATCAGCGGCTCCCATTTTAACCCACCGTTTACCATTGCTATCTACCTGTGTGGAGGCATGAAGCTGAATATGGTGGGGCCCTACCTCATCAGTCAGCTCATAGGGGGTGTGCTAGGTGCTTCTATGTCAAAGCTG…
ENSSSAT00000186107	XM_045687368.1	PREDICTED: Salmo salar FRAS1-related extracellular matrix protein 1-like (LOC106613563), mRNA	XP_047278804.1	FRAS1-related extracellular matrix protein 1 isoform X2 [Homo sapiens]	frem1	0.0252174	0.00125	0.0430435	0.00291667	3.91042	5.47143e-05	0.000393061	GTTTATGTACTTAGCCATATGCTACGTGCTCGTTAGTTACGCTCCCTAAGTGTTAGCAATGTGTTTGTCCTCAATGCAATGCACGCCTGCAGAATCTATCTATAGGATAATGACCTGTTGAGGTGTGGGCACCAGTCTCCTTCCAGGATGCCTGTGATGCCATAAAACATCAAAGCTACTGCTTCACAGCAAACAGTCTGGCAGGAAGACGACCTCTAACAGACGTGGAGAACCCTGTGAGTGTGTGCTTTTGTTCTCACTATCTCACAGGTCTTTCCACTGTGTTTTGTCTCGGCTGTGGTCCTTTTTTTGTGTTGGGATGCCAGAGTTTTCCCAGTGACGGAGTGGTTTCAGGAGGGTTGTGAGTGTGTGTGTGTGTGGGGGTGTGTGTGAGTTGAC…
ENSSSAT00000014628	NM_001139990.1	Salmo salar stomatin (EPB72)-like 3b (stoml3b), mRNA	NP_004090.4	stomatin isoform a [Homo sapiens]	stom	11.4496	0.9375	20.1817	1.60667	3.90828	4.15958e-13	9.21435e-12	GGCCGGTTGGACGTACTGCCAAATTCTCTAAAGCAACCTGATGTTGGTTCAGGGAGCCTAGGTTGCTGTGGCTGGCTCATTGTGATCCTCTCTGGTCTGTTCGTCTTCTCCCTGTTCCCCTTCACCATCTGGTTCTGTATAAAGATAGTTCAGGAGTATGAACGTGCTGTCATCTTCAGGCTGGGCCGTATTACAGACCGGAAGGCTAAGGGACCAGGTATCTTTTTCGTTCTGCCGTGCACAGACTCCTTCGTGAAAGTGGACCTGAGAACCGTGTCATTCGACATTCCCCCACAGGAGATCCTGACTAAGGACTCTGTGACAGTGTGTGTTGATGGGGTGGTGTACTTCCGGGTGAGCGACCCCATCTCCTCGGTGGCTAACGTGTCCAACGCTGAC…
ENSSSAT00000080022	XM_045704003.1	PREDICTED: Salmo salar NADPH oxidase 4 (LOC106581414), transcript variant X2, mRNA	NP_058627.2	NADPH oxidase 4 isoform a [Homo sapiens]	nox4	0.0791304	0.00583333	0.142609	0.00958333	3.90571	1.16574e-05	9.52713e-05	ACACAACAGTGGACACTGAAGAACCGTGGAAAATTACCCACACGACCATCGAGTGCCGTGGCGCCCTCACCCGTTAGAAAAAGAGAAAGACGGGGGAGAAAGAGAGAGGGAGGGGAGGACGAGAAAACGACAAGCCGGTTCGCCGGTGCTAAAACACTCCACGCCGTGCACAAGGACGCCGGGACAGAAATGCCCCCCAAAGACTTGCGAGACATTAGAGTGCCAGTTTATCGGGAGTGATCCGCAAAGAGACGGGCTTGTGTCACTGGTAGGCGGAGATTCGGAGTCAAACAAAAGGGATTGATTTTCCATAAGCTCCCAAACTGGAAAACTTGGCGGCGGTCGGTGCGGCTGAAACATGGCTTTGTCAGTGCGGAGTTGGGTCGCGAACGAGGGAGG…
ENSSSAT00000060698	XM_014133757.2	PREDICTED: Salmo salar hepatocyte growth factor-like protein (LOC106566001), transcript variant X2, mRNA	NP_066278.3	hepatocyte growth factor-like protein isoform 1 precursor [Homo sapiens]	mst1	13.673	1.10583	24.2648	1.95333	3.89858	2.60251e-06	2.38633e-05	GACAAATGTATCTTTACCTTCACGCTGTCTGAGTGGTTTCTCTCTGAACTAAAACTGGGATGGATGGCTCTGTGGTTTCACTTTTCCCCTGAAAAAGTCAGTCTACTGTAATCTTTGTGGTCGTTTGGATTCTACTGCCGTTCAGTGGTGATCACGCGTATTGCCGAGGCTCATAAATAAAGTGTTACACTGACTTGAGTTTATATTTTAGGCTACATTGTATTAATGATTAATGTACTTATCGATTGGTTGTCTTTTGGGGGTAAGCGGCTCTGTTTGATTAAGCTTGTTACAAGTTCACTTGTGGGTGGATGGGATAAAGTCATTATTCACACTGATTTCGTAACTTTGGCTTTTCCCGTCCAGTAAAAACCACAATACATTTTTTTTTATCGGCTT…
ENSSSAT00000170123	XM_014200970.2	PREDICTED: Salmo salar paired-like homeodomain transcription factor 3alpha (LOC100136797), transcript variant X1, mRNA	XP_047281308.1	pituitary homeobox 3 isoform X1 [Homo sapiens]	pitx3	0.0513043	0.00166667	0.0921739	0.00333333	3.89464	0.00174993	0.00889245	TAGAGTTTTAATACTTCAAATGTTTCATTGTGTTGCTAAATTTCTTTGCGTGCATATGTGCTCCTTGTAAAAAAAGGTCAGCCCTGTGAAATATACATTCTTACCCGCCAATGCTAGAATCTACCAGCATTTGGTGAGTGTTAATTTTCCACCCTGGTCCCATGAGTTGAATGGGATTTGTGCCACAAATGCTAAAACGTCAACATGTGGAAACAATGCCAGGACAATTCACACTTAGTTGCCGTCATACCTTCTTCAAAGACTATTACAGGAGCCGGGAGGCCGTGGTTATGGATTTTAACCTTCTGACGGACAGTGAAGCCCGTAGCCCGGCGCTATCGCTCTCGGACTCCGGGACCCCGCAACATGATCAGGGGTCCAAAGGCCAAGACAACAGCG…
ENSSSAT00000146697	XM_014127066.2	PREDICTED: Salmo salar protein transport protein Sec31A-like (LOC106562280), transcript variant X2, mRNA	NP_001387094.1	protein transport protein Sec31A isoform 14 [Homo sapiens]	sec31a	0.110435	0.00958333	0.197391	0.01625	3.89454	1.5158e-06	1.43699e-05	TGTCTTCCGATGCAATGTTGCAGGATGGATGACAAACTGATACGGGACACATGGTAAGATATCAAATTGGCTAGTCTGTCAAACAACTATAATTCTGAACAGTAATTTAAATTGCTTGAGGAAATCATGGAGTCCAACAGACCATTTTCCTTGTCCTATGATTCAAATCTGTATCTGCTGTTCACATCATGAACCAAAGTGATTATTATTACATTAATATGAGGACGTGCATGAGCCTATAATTGGTATTTTGACTAGCTTTGATTGTACTGTATTTTAAGCTTACATTTTGGTGCTGATCCAACAGAATACTGTTGGTGGTGGAAAGGATGTGACTTGGACCAGGAGGTCAGTTCAGTACTTTTCCCTGATACAACATGGAGGCCGTATAGATCATAG…
ENSSSAT00000233787	XM_045704214.1	PREDICTED: Salmo salar solute carrier family 28 member 3 (LOC100380695), mRNA	NO HIT	-	-	0.106522	0.00791667	0.188696	0.0141667	3.8859	3.52516e-08	4.31319e-07	CTACAATGTACAGTGACGTTGCCTAGATATGATGGCAGAGTTTTCTAAACAAATGCCGACGTAACTTATACAAATCATCATGATATCATTTTGCCAGGACCTGAGCCCTAGGACCATGCCTCAGTACTACCTGGTATGAGGACTCCTTGCTGTCCACCGTCCACCTGGCCGTGCTGCTGCTCCAGTTTAAACTGTTCTGCCTGCGGCTATGGAACCCTGACCTGTTCACCGGACGTGCTTGTTGCACCCTCGACAACTACTATGATTATTATTATTTGACCATGCTGGTCATTTGTGAACATTTTAACATTTTAACATCTTGACCATGTTCTGTTATAATATCCCCCCTGCACAGCCAGAAGAGGACTGGCCACCCCTCATAGCCTGGTTCCTCTCTAG…
ENSSSAT00000227528	XM_014197751.2	PREDICTED: Salmo salar adapter molecule crk-like (LOC106603721), mRNA	NP_058431.2	adapter molecule crk isoform a [Homo sapiens]	crk	0.11	0.0108333	0.196957	0.0145833	3.88062	2.9121e-46	6.35523e-44	TCAATTTGCTAATAGGTTTTTATTTACTAAGAATATTAACACATTACATGCTACAGAAAATAAAAGGTCAAATTTGAACTTCAAATAATATAGTGTTATAGCACAATGGCACAACTTAAAATCAATAAATCAGTCGTCTTTCTTTTTTCACCTGCTCCTGTCCTCTTCTAAAATATAGGGATGGAACAAAAGGAAAATTGTGATTGGGTACAAAAATACAAGACAATGAACACCATTTGGCATGATCGATGAGGCATGATAAAAATAAAACATAAAATGATGGCTAATGGGGGAAACATAGCAGATAAGGTGCATTAAGGGGATTCAACATTGAGGGACTTTTGTTAAAGGTCACCATTTTAAAGTCACACATTCAAATCCAATTATTAATTGGTCTAC…
ENSSSAT00000060309	XM_014146557.2	PREDICTED: Salmo salar FERM domain-containing protein 4B-like (LOC106572414), transcript variant X1, mRNA	XP_047303727.1	FERM domain-containing protein 4B isoform X5 [Homo sapiens]	frmd4b	0.0843478	0.00625	0.149565	0.01	3.87958	0.00107178	0.00576313	ATTGTGTATAGCAGTTCAGTACAGCCGCCGTAGCTGAGGACAGCGAGCGCTAAAATCTCCTTTCACATAAATAACTGCGGGGTGAAGGCGTGGTGAGCGTGGAAGAAAGCAAGCGTGCGCGAGTAGCCCTACGAGAGAAGGCTACTAATAGTTGACTGCGATACAGTTCACTGGCTCTCTCCTTTTGCTGAAAACATAACAGGGATGCATTGAATGCGATTCCTATATGCCGGGGGAGACCTATGTTAGATTCAAGAAACCAACCAGCTGAAATAAAAGGAAACGCCCAAAACGAAGATGACGGAGGGGAGACTCTGCCAGGTGCATCTCCTTGACGACAGGAAACTTGAGCTGCTGGTTCAGCCCAAGCTGTTGTCCCGTGAACTGCTAGATCTGGTG…
ENSSSAT00000237323	XM_045700423.1	PREDICTED: Salmo salar chromodomain-helicase-DNA-binding protein 4 (LOC106576265), transcript variant X3, mRNA	NP_001284482.1	chromodomain-helicase-DNA-binding protein 4 isoform 2 [Homo sapiens]	chd4	0.136087	0.0108333	0.23913	0.01875	3.87683	4.35086e-15	1.18575e-13	ATGCATTTTATTAAATCAATTCCTGTACCCTTTCCATCGGCAGATGAGGAGGAACCAGAAGAGGCTGTGTCTGACGTCGAGGTCCCCACCAAGTCAAAGAAGAAGAAGAAAGCCAAGAAGAGCCGTGAGAGCAGGATCAGCAAGAGACCAAGACCTGTCAGAGAGGTAGGATGGGAGCCCAAGAGCTCCACTCAGCTGCTGGAGGACTGGGGCATGAAAGACATCGACCATGTCTTCACTCAGAAGGACTACACCACCATCACCAACTACAAGGCCTTCAGCCAGTTTGTCAGACCCCTCATCGCAGCCAAGAACCCTAAGATCGCTGTGTCCAGGATGATGACTCTGATGATGGCCAAGTGGAGGGAGTTCAGCACCAACAACCCTCTGAAGGGCTGT…
ENSSSAT00000090349	XM_014173948.2	PREDICTED: Salmo salar apolipoprotein A-I (LOC106586541), mRNA	NP_000473.2	apolipoprotein A-IV precursor [Homo sapiens]	apoa4	1.27696	0.104167	2.2713	0.176667	3.86944	9.4958e-09	1.26349e-07	ACCGTCCCTGTTATCAGGGTAGGATGAAGGTCAAGCAAATGCAACATTTAGGAACATTATTTATTTATTTAAGGTGACACAATCAGGAGCACTGATGCTTGGGTCTCCACATGACACCTTTTCACTGTCCTCTACGTCAAGGACACAAGCTCTCTCAAGCAGCATACAGCCCAGTCATGAATGTCTTAGTGCTGCTTGCTCTTACTGTTTTCACTGGGTGCAATGCCAATGGCCTGTGGCAGGACCAGTCTCAGCAACAGCTGGACATGGTGAAAGATGCATTCTGGGACTACGTCGCCAAGGCAACACTCACCGCTGAGGACACCCTACAGAAGATCCGACAGTCAGAGGTGGCACAGGAAGTCAACACCATGGTCTCTGAGAGTGCTGATGCTGTGA…
ENSSSAT00000162156	XM_045723680.1	PREDICTED: Salmo salar thyrotropin receptor-like (LOC106575145), mRNA	NP_000360.2	thyrotropin receptor isoform 1 precursor [Homo sapiens]	tshr	1.38087	0.117917	2.45565	0.204167	3.8672	7.05809e-45	1.41377e-42	ATGCATCGTCATCGGGAAATCTTGCCTGGATGGTTCGTATAAATCTACAAATCTCCTGTCCCCAGATCCTACAATCTGTCCAATATTAAAATATTATTGGAACTGTATATCCCCAATAAATTACCTACAGTACCACGCACAGAAAAGTACAAATAACTCACCCTCCCCATACGGTGTGATTCAGCCATGTTCAACGCACGCAAGTTTCATATGAACGGAACGCCCCCATACCGCATCTCTATCAAATTTGACATCGATTTAACTTGGGAGTACATGTCTTCATGAGATGCTATACGGGCGAATACAACTTTAATATACCTTGACATTGGAAATTAAACTTTAATGTGCCGAATATGCGTTCATAGGCTTCACGCAATACCAAATAATGAGCGAGGATAT…
ENSSSAT00000143550	XM_014148379.2	PREDICTED: Salmo salar leucine-rich repeat-containing protein 17 (LOC106573377), mRNA	XP_047275673.1	leucine-rich repeat-containing protein 17 isoform X1 [Homo sapiens]	lrrc17	2.63957	0.216667	4.73391	0.370417	3.86454	1.75342e-38	2.60661e-36	TTAGAGAGCAGTGGGGTGAGAGAGAGGGTGAATATGTGCATGTCGTAATTTTCAACAAACAAGTTAGCTGCAGCCTTTCTGTCTCTCTCTCGCAGCAAAGTACAACCACTTAACCAGCTGGAAAAATGCTGGCCCTGAGCCAGAGAGAGAACCTTTTTCATTCCCCAGGGTCAACATACAGACTTGAAGAGGAGCACACAAACTGACTCTAGTGCAGCCAGGGGGCTGAGGACACAGATGTGTTGTTGGAAAACTCATGTGGATATAGTTAAAGCAGATAGAAGGAGACATATGGATCAGAGAGGACCGCAGAAACTGTCCTGAGTGCAGCCAGAGAGATTGAGGTGGATGAGCTTGTGGCAGCCCTTCCCTTTGGCCAGGAACAGCAGCTGAATCCCA…
ENSSSAT00000149240	XM_014164501.2	PREDICTED: Salmo salar DEAD-box helicase 3 X-linked a (ddx3xa), transcript variant X2, mRNA	NP_001180345.1	ATP-dependent RNA helicase DDX3X isoform 2 [Homo sapiens]	ddx3x	2.31	0.200833	4.11391	0.34625	3.86403	1.80589e-07	1.99672e-06	CTTCACCTTGTCTCCTTTTCTTATGTCCTATCATAATAGATGTTTACTACGATTTAATATGTTTGCTATTAGCAATATTATTTCCTTTACTATCATACGCACTTCACCTGAGCAAAAAGAAGGCAGATTAATATTTCCGCGCGGAAATTTACAAAATGTGGAACATCGCGATGTCTGTTCTAAAATAGTGTTATCTCGCGGTACCTGTGCGCGTAATTTAGCTTCATTCCACCACGGAGAAGCCAGTGGAAGGTTACGGTTACAGCTCGAGTGGATACTTTAATTTACAACCACGTAAAAACTGACAGAAAGGAACATTTATTTACACAATACACTTGTTTTATTGACTGAAAGGACATAACGTTAGGAACATATTACGGACTGGAATCTAGGAAGGAT…
ENSSSAT00000131079	XM_014175355.2	PREDICTED: Salmo salar AT-rich interactive domain-containing protein 3B-like (LOC106587208), transcript variant X3, mRNA	NP_001294868.1	AT-rich interactive domain-containing protein 3B isoform 1 [Homo sapiens]	arid3b	0.573043	0.04875	1.01565	0.0825	3.86157	1.03813e-07	1.18793e-06	GCTGGTTTATCCTTTCAATTAAGACCTAGACAACCAGGTAAGGGGAGTTCCTTACTAATCAGCGACCTTAATTCAACAATCAAGTACACGGGAGGAGCGAAACACCACAGCCAGTCGACGCTCTGTGGAATGAGTTTCACACGTGGAATAAATAGATCGTTAACTGAACGTAAAGACCACACAGACAGTGGAGCCATAGTACCAGACCAGAGCATTACCATCCACATCCGTTTGGGGGCAGAATTGAGTTGTTACAATATTACATCATGGCAAGGGAAGTAGCCAACAGACTGTCATTACTTGCGTTATGTACATGCATCACTGTATAAATGTGTCTTTGTAGGCTATTTTATAGCTCACTGCTCAGCAGAGTAATTTTTATCTGGGATTATAAATTGC…
ENSSSAT00000254508	XM_014199766.2	PREDICTED: Salmo salar BCL6 corepressor-like 1 (bcorl1), transcript variant X2, mRNA	XP_047298303.1	BCL-6 corepressor-like protein 1 isoform X4 [Homo sapiens]	bcorl1	0.0304348	0.0025	0.0547826	0.00416667	3.85236	9.03097e-06	7.52919e-05	CCAACTTCTGAAAAAATGTCTTTCAGTTGCTCCTCTGTGGCCTCATATGGAATGTTTCCCACTGTTAAATTGAGTTAAGAGTTTAAGACAGCAACTTGACTGAGTTGTGGAAAAACTTACAGAACACAAGAATCCTAAACAACAACATGCAAAAGACATGAGATGCAGAGTTCTTAGTTAACGTTACTGTTGTCTATGGCTGAACCACTTGTTGCTAGTAGCAATATGTGATGGTAATTCTGACACTATTAGCAAACTAGCCAGTTAACTATAAACCTTGTTAACACAGGTATACACTTAGCTAACTTGTCACTTACGTCTGTGATACTGACAGAGGAATACCTTGGCTAACTAACGTGAGGCATACTTGCGATCTATAAAAATACGTTTGATACAAAT…
ENSSSAT00000220392	XM_045695611.1	PREDICTED: Salmo salar adenosine 3'-phospho 5'-phosphosulfate transporter 1 (LOC106571220), transcript variant X4, mRNA	NO HIT	-	-	1.44087	0.11375	2.55652	0.195	3.85043	1.59714e-49	4.12981e-47	CCTCAACATCAACTCCTGCCCACGGTTCCTGCCAACTACTCAAATATTGACACCATCGTCACTCACATAGGTTTTAATGACCTTCGTTTTAGGCGATCTGAGGAACTGAGGGAGGACTACAAACATGTTTTACACCCTCGCTAGCACAGGGAAGATAATAATAATCTCTGACCCCCTCCCATGTTACCGAAGGGGTTTGGAATGTTTCAGCCGACTCTTTGCCCTGAACGAGTACCTGAAGAAACTTTGCAACTGACGGACAGAGTCGGTAGTGCTCCAGTTCTCCCTGTCAGAATAAGCAACAGAGGACTTGGAAACCATATCAACTCCTGTAGAAATGGCACTGTGGCGGTGCCTGGGGAGCAGGAGAGATGGGGAGATGTTAGGGACTCCATAAAA…
ENSSSAT00000245173	XM_014163292.2	PREDICTED: Salmo salar ephrin type-A receptor 4 (LOC106581317), transcript variant X1, mRNA	NP_004429.1	ephrin type-A receptor 4 isoform a precursor [Homo sapiens]	epha4	0.0282609	0.00125	0.0482609	0.00166667	3.83562	0.00104735	0.00564456	TTTTATGTGGAGATAAAAGTTACTAATTTTTTTCTAACATTGTCTCTGTGTTTGTGTCCTCAGTGGGAGGAGGTGAGCATCATGGATGAGAAGAACATTCCCATCAGGACGTACCAGGTGTGTAACGTCATGGAACCCAACCAGAACAACTGGCTTAGAACGGACTGGATCCTCCGAGGTGGTGCCCAGCGTGTCTACATCGAGATCAAGTTCACCCTGCGCGACTGTAACAGCCTCCCTGGTGTCATGGGAACCTGCAAGGAGACCTTCAACCTCTACTACTACGAGTCTAACAACGACAAGGAGCGCTACATCCGAGAGAACCAGTTTGGCAAGATTGACACGGTGGCAGCCGACGAGAGCTTCACCCAGGTGGACATCGGCGATCGCATCATGAAG…
ENSSSAT00000194145	XM_014155143.2	PREDICTED: Salmo salar neurofilament light polypeptide-like (LOC106577225), mRNA	NP_060876.5	mucin-4 isoform a precursor [Homo sapiens]	muc4	0.0352174	0.00208333	0.0613043	0.00416667	3.83385	1.03593e-14	2.71903e-13	ACTGCCCAATGTCGCAAGGATCTGTACACAATTCCTGGAAGCTGAAAATGTCCCAGTTCTTCCATGGCCTGCATTGTCACCAGACATGTCACCCATTGAGCATGTTTGGGATGCTCTGGATCGACTTGTACGACAGCGTGTTCCAGTTCCCGCTAGTATCCAGCAACTTCACACAGCCATTGAAGAGGAGTGGGACAACATTCCACAGGCCACAATCAACAGCCGGATCAACTCTATGCGAAGGAGATGTGTCACACTGCATGAGGCAAATGGTGGTCACAGAAGATACTGACTGGTTTTCTGATCCACGGACGTAACTTTTTTGTTAAGGTATCTGTGACCAAGAGATGCATATCTTTATTCCCAGTCTTGTGAAATTCATAGCTTAAGACTTAATAC…
ENSSSAT00000199783	NM_001165350.1	Salmo salar neutrophil cytosolic factor 1 (ncf1), mRNA	NO HIT	-	-	0.274348	0.0220833	0.488696	0.0370833	3.8284	5.87988e-35	7.0172e-33	GCCCTTCATAATGTTATTGAATACCACATGATATACTCAATTTCCTGATGCTGGTTTAAAATGTTTGGGAGCAGCTTATTGATGTCCTGTACTCGTGCTCCTGGATAGCACAACATTTTTGACATTCCTCACTGTTGAACTGCCCAATACAACGCCGGAGAAGGGAATTGAGAAATCCGCCCATTCCCACCCCTCACACAGTTCATTGATCCTTTCATGGGCCTGGCGATAGGTCCAGATCTCCCACAGAAGGCAGTGCCCTGTCAGATCCAGAGAGAGGGAAAGGAGCCGAACTCAACGACGAAGCAGCTGCTGAAGTCAGCATAGTTGGAGTCAGCACCGCCATCGCAGACACAGGATCGAGGAGGAGAAGCAGATGGAAAAGACTTCCTTGGCAGC…
ENSSSAT00000219906	XM_014182177.2	PREDICTED: Salmo salar GTPase IMAP family member 7-like (LOC106591005), mRNA	NP_694968.1	GTPase IMAP family member 7 [Homo sapiens]	gimap7	6.05783	0.51625	10.7504	0.877083	3.82606	4.0133e-25	2.51991e-23	TAGTAGAGATGGAACAAGGTACAGGAGGGACTCTGAAGATTATGTTCCTGTTGACACTCTGTCTGCAAGACTTCACTGGTCAATGCCAAGTTTCAGGGCAGCCTTCTGACCTGAGGATAGTTCTGGTGGGGAAGACTGGAGCAGGGAAGAGTGCAACAGGAAACACCATCCTGGGTAAAAAAGTGTTTGAGGTGAAGGAATCTCCAGTGTCTGTGACTGCTCAGAGTGAGAAACAGAGTGGAGTGGTGGCTGGGAGGAAGATTGATGTCATCGACACCGCGGGGCTCTATGACACAACAATGTCTAAAGAAGAGATTAAAAGAGAAATAGAGAAGGCCATCTACATGTCAGTCCCAGGACCCCACGCCTTCCTGCTGGTGATCAGACTGGGGGTGAGGT…
ENSSSAT00000202948	XM_014213391.2	PREDICTED: Salmo salar MAX dimerization protein 3 (mxd3), mRNA	NP_001258757.1	PRELI domain-containing protein 1, mitochondrial isoform 2 precursor [Homo sapiens]	prelid1	0.116087	0.0116667	0.204783	0.01875	3.8175	2.66023e-50	7.13829e-48	AGCCCAAGTCACTCTGTCATGTAGCTGCATGCTACATTCTTCTAAAAGTAGTAGAAAATGCATTTATCTCCGATGTAAATGGTGTTGCCAACGAGGTATTTGCCAAAGTGTAACCAGTTACATATGAAGTCATCATTTTTGGGGAACGATGGGGAAGTACTTTGCCTGCGTAGATCATCTGAAAAGTTCCTGGGACCAAGTCTGCATTGCTTTTTGGGAGCGATACCCCAACCCCTACAGTAACCATGTCCTAACGGAGGACATCATCTTTAGGGAGGTAACTCCCGGTAACTGTCTGGTCTCTAGGCGACTGCTGACCAAAACTAACCGCGCGCCTCGCTGGATGGAGAAGTACCTGCCGGTTACCATGGCCAGGCACGCCTACATCATCGAGGATTC…
ENSSSAT00000146753	XM_014177319.2	PREDICTED: Salmo salar retinoic acid receptor RXR-beta-A (LOC106588394), transcript variant X8, mRNA	NP_002948.1	retinoic acid receptor RXR-alpha isoform a [Homo sapiens]	rxra	0.728696	0.0645833	1.29652	0.110833	3.8168	4.2097e-12	8.34141e-11	AAACGCTATTAGCGCGCACCACCGCTAACTAACTAGCCATTTCACATCGGTTACACTGGCACGCTTGAGAAATGTGCTCTTCACAGATTAATCCCGGTTTCAACGGTGTATGTTGTCTTGTGGGCGAGCGGTTTGCTGAACAGAGTGCCCCATGGTGGCGGTGGGGTTATGGTATAGCCAGGCATAAGCTACGGACAATGAACACAATTGCATTTTATCGATGGCAATTTGAATGCACAGAGATATCATGACGTGATCCTGAGGCCCATTGTCATGCCATTCATCTGCCGCCATCACCTCATGTTTCAGCATGATAATGCACAGCCCCATGTCGCAAGATTCTGTACACAATTCCTGGAAGCTGAAAATGTCCCAGTTCTTCCATGGCCTGCATACACA…
ENSSSAT00000014710	XM_045701172.1	PREDICTED: Salmo salar phospholysine phosphohistidine inorganic pyrophosphate phosphatase-like (LOC106577390), transcript variant X1, mRNA	XP_024303890.1	phospholysine phosphohistidine inorganic pyrophosphate phosphatase isoform X3 [Homo sapiens]	lhpp	0.210435	0.0191667	0.375217	0.0325	3.81641	4.56502e-29	3.77454e-27	AGGTGATGGTGTCTAGGGTGCTATTTCAATTTCTTAGAGGAACAGGAATAATAAAGATAATTGAATGTAGGTAGGCTGTGACTGGCCTTACACTCCAGTACAGTAGGTGGCAGTGGAAGCACCTAAAGGTTGGATGCGATCCGCCAGAAGTAGAAGAAGAAGAATCAGCTCTTTCACTGTGTCACTTTTTTCGTCATGGCAGTTACCAGCTGGGAAGACTCTGTCAAAAGTTTGAAAGGTGTGATTTTAGACATGTGCGGCGTGTTATATGATGCTGGAGAAGACGGCGGCTCTCCAATTCCAGGCTCCGTAGAAGCGGTGAAAAGGCTAAAGGCCTCGGACCTACAGCTGCGTTTCTGTACCAACGAGACCCAGGCCACACGGGAGGTGTTTGTAGCC…
ENSSSAT00000150859	XM_014126478.2	PREDICTED: Salmo salar NEDD8-activating enzyme E1 regulatory subunit-like (LOC106561978), transcript variant X1, mRNA	NP_003896.1	NEDD8-activating enzyme E1 regulatory subunit isoform a [Homo sapiens]	nae1	0.633478	0.05875	1.1213	0.0995833	3.81549	3.68958e-13	8.21371e-12	ATAACATTTTGCGCAGGTTTGAATCGATTGAATGCGCTCTATTACTCCCTCTGGTGGTCAACTGTAGTTAAATCGAAAGTGCAGCATTGAATTTACAACTGCGTTCAGCCACTTGTCTCTCTATCGAATCAGCGAATGGAGTTATCAAATTAACTGGTGGGATTCTTCGCCAAACGGACCATGGCAGCGACTAAAGCTTCTAAAGAGCAGAAATACGATAGACAATTGAGATTGTGGGGAGACCATGGCCAAGAAGAACTTGAAAATGCACACGTATGCCTGATTAATTCCACAGCATCTGGGACTGAAATACTAAAGAACCTTGTGCTTCCAGGCATTGGATCATTCACTATTGTCGATGGACACAAAGTCTCCGGGGAAGACGTCGGAAATAACTTT…
ENSSSAT00000120420	XM_014205188.2	PREDICTED: Salmo salar clusterin-like (LOC106607816), mRNA	NP_001822.3	clusterin isoform 1 preproprotein [Homo sapiens]	clu	1.21609	0.110417	2.16087	0.19	3.81123	6.37362e-41	1.06431e-38	CAGGAACTGAGCTGTGACTGGGAATTACACAACTTCTGGAAAAGTCCAAAGCCACAGGGCGTGAGTCACAGTGTCAACATCACCGCTAGGTTCTGTATAAATACCTAGCGGAAGACAGCCTCACTGCAATTCATCCGCTCTGAAGAGGCAAGATCAACAGGGAGGTGTGTACTGCATCAGTCGCTTGGTATCTAAGAAACAGTAATGATGAGAGTCTTTGGGTCACTAGTGGGCCTTGCTTTGCTTCTGGTATCTACTGAGTGTCTGCTGCCTCCATCCAAGGAGGATCTAAGCCAGATTTCTCTCCTGGGGGTGAAGTACCTGGACAAGCAGATAGAGAATGCCATCAGTGGGGTGAAGGAGATGAAGACAGTGATGGAGAGGTCTGGAGATGATCAC…
ENSSSAT00000099977	XM_014210412.2	PREDICTED: Salmo salar polyadenylate-binding protein 4-like (LOC106610810), mRNA	NP_001129126.1	polyadenylate-binding protein 4 isoform 3 [Homo sapiens]	pabpc4	0.111304	0.0108333	0.200435	0.0183333	3.7982	3.06482e-05	0.000231775	ATTTTACCATGCAGGTAGATCAGCGGTTTAATGGTGTTGTGGTGAGGAGTTCATGTTTGGTGTTGGGTACCAGAGCAAGGGAGCTCATGGGAATGCATTTGTCTTCACTTATGAACTCACCCAGTGTGGAAACACACAATGGATTTGAGACTATTCCAATGTCCTCCACTTAAACCCCAGGAACTCCCACCTGGTGGCTGTCTGCTTTTGTACTGCCTGTATCCTTCATACCACAGGTCTGAGGTGAGTCCCACTACACCTGTTTCAACACCAGCTCACTAGACTGGAGTCTACAAGAGCTGGGGCTTTGCTGTGAATGTGATAAACTCATTCTGGACCAATGCATCTGAAACCAGTATCTGTCAACGAGGGCAGCTCATCCACCTCCAGAGCTATGTG…
ENSSSAT00000239319	XM_045711072.1	PREDICTED: Salmo salar uncharacterized LOC123731615 (LOC123731615), mRNA	NO HIT	-	-	0.0278261	0	0.05	0	3.79605	0.000843186	0.00465238	CACATGCTAATGTAAAAAGCTGGTTTTTGATATAAATATGAACTTGATTGAACAAAACATGTATGTATTGTATAACATAATGTCCTAGGTGTGTCATCTGATGAAGATCATCAAAGGTTAGTGCTGCATTTAGCTGTCTTCTGGGTTTTTGTGACATTATATGCTAACTTGAAAAATGGGTGTCTGATTATTTCTGGCTGGGTACTCTGCTGACATAATCTAATGTTTTTCTTTCGTTGTAAAGCCTTTTTGAAATCGGACAGTATGGTTAGATTAACGAGAGTCTTGTCTTTAAAATGGTGTAAAATAGTCATATGTTTGAGAAATTGAAGTAATAGCATTTCTAAGGTATTTGAAAATCGCGCCACGGGATTACACTGGCTGTTGCGTAGGTGGGAC…
ENSSSAT00000226015	XM_014195929.2	PREDICTED: Salmo salar uncharacterized LOC106602920 (LOC106602920), mRNA	NO HIT	-	-	0.147391	0.0158333	0.261304	0.0254167	3.78796	4.07328e-12	8.0925e-11	TGCATCACGACCCCGTGTTGAATCATGGGGACCATTATCCTCTCCTCCTCATCCTGTTCTCCTCTCATCCTCCTCTCCACGACCTCATCCTCCTCTAAATGCCGCCTCTTTCCTCCTAATGCCTAACCTCCTACTCTCTTCTCTCTTTCCCTTTCTTGCCACTCCACTCACTCCTTGTACCTTCCACACTCTTACTCTGTACATCAATAAAATCCATTTGGCACATGATTATGCTCAGCCACAAAATGGGATGGAGGTGCTATTTTTAGCCGGCTAAGGGAGGAGAGGGAGGGCATGGGAGCGAGAGAGAGAAAGGGGGTGGGATAAACCGTTCTTTTCGTTCTGTAGCTGTATGTTGGTCGGAGGCACAGAGCTCTGGGGTAGCTTGGCTAGAGACAG…
ENSSSAT00000211151	XM_014177062.2	PREDICTED: Salmo salar uncharacterized si:ch73-347e22.4 (si:ch73-347e22.4), mRNA	NP_009084.2	zinc finger protein 208 isoform 1 [Homo sapiens]	znf208	0.00782609	0	0.0156522	0.000833333	3.78571	4.5948e-07	4.74149e-06	CGATCTTCAGGTTACCAGTATTTAAATAAACTGGTAATATATATTTGACATTTGCATCAAGCACATCACCGTCCATCACTTAACCACCATGAAGTTCATAAATGATTTAATCTGCCTAAAAACAATGCTTTTCCACGTCGTAAGCGTAGTACAACACAGTTTATCATTGCATAATAAATTGTACCGACACAAAAAGATCCCACCATGTCAAACGACCAAACTTCTTGTTTCCACCACACCTGTCGTGATTATTTGTTATATGGCATGACTTTCCTTGCATGAATGGAAACGTGCTTGGAAACGTGCTTACTGTGGAGAAACTCGGCACAAAAGTCAGTCAAGATACTCCTGATCTAATGTGAACTTCTATTGTAAGACTACTGTAAATCAAAAGTAAAA…
ENSSSAT00000192516	NM_001141261.1	Salmo salar oleoyl-ACP hydrolase (olah), mRNA	XP_024303828.1	S-acyl fatty acid synthase thioesterase, medium chain isoform X2 [Homo sapiens]	olah	0.58087	0.0554167	1.03522	0.0945833	3.78511	1.27102e-20	5.5647e-19	CACACAAGTAGCCTACAAATGCATGCTGGGCCGGGCATGCGCTGAGCTAATTAAGTGAAGTAAGCGCTACTGGAGCGAAATTGGAGTGGGCTAGAAGGCCGATGCTTCAGCCTTTGCGAAACTCGCTCCAGACTCTAGTCAAATTGGGCATGCTCCACTCCTTGCTCCACTCCAGCTCACATACTCTGGTAGCTGTAGCTAGTTGGCTAGCTAGCAGCAAGCAAGGGATAAGAACTTTGCCACTGAGCATGGCAACGGAACATAAAGAACTAACGACTGGGTCATGTTTGTAAAGATCAAACTAATCTAACGAACGACTGGGTCGCGTCTCTAGCAATCAATAGATGACATCCGTTTACTAACCAAACCTGAAGAAGAGAAGAACCAGGGCTGTGGTAG…
ENSSSAT00000124358	XM_045716151.1	PREDICTED: Salmo salar nuclear factor 1 X-type (LOC106591076), transcript variant X19, mRNA	NP_001352911.1	nuclear factor 1 X-type isoform 5 [Homo sapiens]	nfix	0.711739	0.0683333	1.27304	0.11875	3.77838	4.94768e-14	1.21283e-12	GATATAGGCTACTCTACACGTCGTATTGATAAAACGCTGGATATTATTCATTTAACCCTCGTAATAACATATTTGTTAGCCTAAAGAAAAAGAGCGGTGTATTGTCATTATTCATGGTTACTGAGTATGAGCTGAAACGACCGGATTAAGCAGAAGTTTGCCACCGCGTGATTTACGAAGTTGAGAGATTCATGTTAATGATTTTATGTTGTATAGCAAACAACGTCGCCCCTGATCAATCCCCCAAAAAAATATCCGTGCGCACGACAGGAGAATCCGTGGAAGAGGGTGGGAGACCAAACTTTTTTTCCCCAAAAGTTTGTGTAAGCTTTCACTTTCAGCCTTCTAGGCGGGGTTACAGTACAGCATGGAGTGAGCGAAACAGGACGGCGAGCGATT…
ENSSSAT00000099060	XM_014196392.2	PREDICTED: Salmo salar histone acetyltransferase KAT5-like (LOC106603125), transcript variant X2, mRNA	NP_006379.2	histone acetyltransferase KAT5 isoform 2 [Homo sapiens]	kat5	0.814783	0.0770833	1.4487	0.136667	3.77132	5.53737e-14	1.3504e-12	AGAAAGGTTGCTGCAGCATTTGTGTTAAGGACTCACTGCTTATTTATTCGTTTTAGTTTAAGACTGGGGACATGGTTCTTGTGATTATGTACATGTAGCCAGTACTTTTAGTAGTCTTCCGATGATAGTGAAGTAAACGAACAGCATCAATGCTGCGTAAACAATTGACTCCCTCGAACATACCCAGAACCATTGAGCAGGCCATTTTCCCATAACTACTTGCGCGCTTCTACATTGTACGTTCGCAGATGACCAAAATGGCGGATTCGTCGGTCGATGTTGTCGAGGGCTGTAGGCTCCCTGTTCTCCGAAAAAATCAGGAAAACGAAGATGAGTGGCCCTTGGCTGAAATTCTCAGTGTGAAAGAGATCCCTGGGAGAAAACTCTACTATGTCCACT…
ENSSSAT00000072925	NM_001140630.2	Salmo salar Treacle protein (tcof), mRNA	NO HIT	-	-	0.0447826	0.00333333	0.0773913	0.00541667	3.76478	1.07225e-06	1.04208e-05	TGAGGATGAAGAGCTCTTAATCAGTAGATTAAAGCCCTTTAATTGATTATTTTGATTGTGCTAGTCGTTCTACCTTAAAACGATGACTTCAAAGGACCCGAATGCATCAAACAGTGCCTTGCTTTATTTGATTTATCAGCATTTAAAGGAGAATGGTTACCAGAAGGCTGCAAACGTGCTGAAAAAACATGCAACTCAGATGGAAACACCAGAAGATATCACCTCTTTACATGACATCTACACAAGTTGGACCAAGGTCTCAGAAATCGGACAAAATCCAAAACAAGAGCCTGAAGTGGATTCCACCACCCTGAAGAAGATTAAGGCCGATCCATCAACCAAAGAGGAAGATGTGGACTCAAAACCAATTGATTCTCTACCTCCTGCCCCCCACACACC…
ENSSSAT00000120780	XM_045705912.1	PREDICTED: Salmo salar ral guanine nucleotide dissociation stimulator-like 1 (LOC106584237), mRNA	NP_001284600.1	ral guanine nucleotide dissociation stimulator-like 1 isoform 3 [Homo sapiens]	rgl1	0.133478	0.0145833	0.236087	0.025	3.76316	1.29012e-25	8.35253e-24	CAGATAGTGTGTAGTGGAGGAGAAAGTAATTTACAGCGCAGGACCATGTGGCTGGGGACTGGAAACATTTCTGCCCTGGGTAGATTTACCGTGTTCTGAGTCCTCGGATCATAAAGCGCTGGTCATGAGATTCACCTGAAATATGAAGATGGTGGAGGGTTGTGGAAGAAAGGAAACCAGCTGTAAAGATCCGGGAAGGAACGCTGGAGCGGCTGGTGCAGACCCAACTGATGGCATTCAGGGACAATAAGCTCGCCTACACCATCATCTTCCTGTCCACATACCGCGCCTTCGCCAGCACGCACACCGTGCAGCAGCTGCTGCTAGACAATTGTTCAAGAAGGTGATTCCTCACCACTGCCTGGGCTCCATCTGGTCCCAGAGGGATAAGAAACAGAA…
ENSSSAT00000178087	XM_014175170.2	PREDICTED: Salmo salar low choriolytic enzyme-like (LOC106587128), mRNA	NP_001002036.3	astacin-like metalloendopeptidase precursor [Homo sapiens]	astl	0.117826	0.00833333	0.21	0.01375	3.75825	0.000100144	0.000682349	GTTTACATGCACACCTCACACATGTCACGTTTCACACCCTTTTCAAGGACTTCCTGCAGAATTCCCACCTAATGTCCTCAACTGTCTGCCTATTTCTGTGCTCATATTCCCTTATCTGGGGGTCCGTTATCTACGTGTATATATGCCTGAGGACAAAGTATAAAAAACAACCCTAACTACTGCCATTTCACTCATACTTTCTCGGAGCTCTGAGTCCTTTTGCTGCCATGTTTGTGTTCAAGTTCACTGTGGGTCTCCTGGCCCTAATACTGGTGTCCTCTGCTTGGGCTGAGGAACTGACTGAGTCTAAAGAGAATGTTGCTGAGGAAGACACTTCTGCTGAGCTCTCTGTTGGTGAGCTGCTGGCCAGAGCCAACAGGGATCTCACCCCCGAAGCCG…
ENSSSAT00000168831	XR_001329023.2	PREDICTED: Salmo salar zinc finger protein 239-like (LOC123723725), transcript variant X2, misc_RNA	NO HIT	-	-	0.0565217	0.00625	0.101304	0.01	3.75785	9.12992e-17	2.90368e-15	GTATGAACATAGCTTTTTAGCAAGTTTGCATAATGCTAGTTAACTAACGTTAGTCACAAACTCGATTCATCCACCACAGCAGGGACTGTGATGCAGCTAGCTGAGGAACGCTCAACTCATTTTTCTTATCGAGGCTGAATTGAGTTTTGATATCTGGTCGCGGGATTTGCTAGCAACAACATTCAGTGCGGTTACATGCACACAAAAGCGATTATTTTGTATAGTCGGATTATTATAACAGTTAGATTAAAACGTTTACTTACTTTGCAAGAAGAACCTAATAATACTTTTTACATGAACACATCTGAAATCAGGTTACCTGATGGCAATCTGATAAATGCAGAAAATAGTGCTGAGTGATTAGTGCTTTTTGGTTTGGGTTCGATAATTATTTTTAAA…
ENSSSAT00000177625	XR_001329023.2	PREDICTED: Salmo salar zinc finger protein 239-like (LOC123723725), transcript variant X2, misc_RNA	NO HIT	-	-	0.0565217	0.00625	0.101304	0.01	3.75785	9.12992e-17	2.90368e-15	GTATGAACATAGCTTTTTAGCAAGTTTGCATAATGCTAGTTAACTAACGTTAGTCACAAACTCGATTCATCCACCACAGCAGGGACTGTGATGCAGCTAGCTGAGGAACGCTCAACTCATTTTTCTTATCGAGGCTGAATTGAGTTTTGATATCTGGTCGCGGGATTTGCTAGCAACAACATTCAGTGCGGTTACATGCACACAAAAGCGATTATTTTGTATAGTCGGATTATTATAACAGTTAGATTAAAACGTTTACTTACTTTGCAAGAAGAACCTAATAATACTTTTTACATGAACACATCTGAAATCAGGTTACCTGATGGCAATCTGATAAATGCAGAAAATAGTGCTGAGTGATTAGTGCTTTTTGGTTTGGGTTCGATAATTATTTTTAAA…
ENSSSAT00000206814	XM_014137788.2	PREDICTED: Salmo salar neuronal acetylcholine receptor subunit alpha-9-like (LOC106567906), mRNA	NP_060051.2	neuronal acetylcholine receptor subunit alpha-9 precursor [Homo sapiens]	chrna9	0.322174	0.0279167	0.576957	0.0475	3.75471	4.62193e-08	5.55321e-07	GGCCAACCAACAAGAGCATGCAGGTCGCAGTGGTGGGTAGTATATGGGGCTTTGGTGACAAAACGGATGGAACTTCTTGGTGCTCATGGGAGGTATGCTCAGAAGTTGCTGACTGATTTGTTCGCTAACTACACCAACGCTCTGAGACCAATAATCGACATGGTAAACACACAAACACATGATGAGCGTAACCAGATCCTGACCACATACCTGTGGATCCGGCAGGTGTGGACGGACGCCTACCTCACTTGGAAGAAGGAGGACTACGATGGTCTCGATACCATCCGTATACCTAGTAGTTATGTATGGAGGCCTGATATTGTCCTATATAACAATGCTGATGACCAGTTCGCCAGCTCCATGGAGACCAATGTGGTGATCCGTAACGATGGACAGATC…
ENSSSAT00000057123	XM_014169210.2	PREDICTED: Salmo salar leukocyte elastase inhibitor (LOC106584200), mRNA	XP_011512636.1	leukocyte elastase inhibitor isoform X1 [Homo sapiens]	serpinb1	2.85304	0.252083	5.07739	0.42875	3.75203	2.45199e-08	3.06922e-07	TGCATATCGAAGCTTTTCACACGCAGAGAAGCAGAACCGACAGATCAGTCATCAGCCATGGCTTCTCTCAGCAGCTCTAACACAGCCTTTGCCTTGGAGCTGTACCGCACTCTGGGTCAGACCAACACAGGGAATGTCTTCATCTCCCCCTTCAGTATCAGCTCAGCTCTGGCTATGGTCTACCTGGGAGCTAAAGGAGACACAGCTGCTCAGATGGCAAAGGTTCTGTCATTCAACTTGACTAAAGACGTCCACACAGATTTCCAGACACTCAATGGAGATATCAACTCTCCCTCTGCATCTTACATCATGAAACTGGCCAACCGTCTGTATGGAGAGAAGACCTGCAACTTCCTGACTGAGTTTTTAGAATCCACCCACAAGTTCTACCATGCAGAC…
ENSSSAT00000228183	XR_001319326.2	PREDICTED: Salmo salar uncharacterized LOC106563814 (LOC106563814), transcript variant X1, ncRNA	NP_689772.2	methyltransferase-like protein 27 [Homo sapiens]	mettl27	0.0908696	0.0104167	0.162174	0.0166667	3.74387	1.20412e-10	2.01387e-09	GTGGGTGGTATACGTTTCGCCATTCAATGCCCAATTCGTTTCCTATCTCCTTTCTCTAATGTCTCTAGTACTTGGAATGCGATTCCTATCTCCTCCCTTTCTCTGATACCGCTGGTACTTGGACTTGGTGGTCACTAGTTACCACAGTCACAAACCCCGCCCATTTCTACAATTTTCTTCTTCAAATTTGGATTTTAACCTAACCTTATCCAGACGGTTAACCGTATGCCTAACAATAACCCTTAATTAATACCCCAAGTCACATTTTTTTTTTTTTTTTTATAAATATTTTACTATATAGTTGAAACACTTGTTGGACTCCCGTTTGCATTGCGTGTGTGCGTCACATCTGTGCCACCCCAAAGTCATTCCAGTTTTCTAGTGTAGCTAGCTAGCTAA…
ENSSSAT00000181007	XM_014179291.2	PREDICTED: Salmo salar interferon-induced protein with tetratricopeptide repeats 5 (LOC106589386), transcript variant X2, mRNA	NP_036552.1	interferon-induced protein with tetratricopeptide repeats 5 [Homo sapiens]	ifit5	0.0421739	0.00416667	0.0747826	0.00708333	3.74336	2.5134e-05	0.000193406	TTGAAACATTGAATTGAAATACTGTAAATTTCCATTCATTCCTATGGAGGACTGCTCCTACTGGGGAGTGCCAATATGGCCAACCGGTGGCTTCAAAGCCTCTCAATGGTCAATACATAGAAAAATCACAATCCAGGGTTTATATACATTATTGGTTTGCAGTAGTCTCAGATTTTTATTACCTCAATACTGTGGTCATATATCTTATCTGCCATCGAAAATAAAACGAGAGGTCAAAGCAGATATGGAAGTCAAGCTGAAAGCACTTGAACGTCACATTACATGGGGAATAAAAAAGGCTGACATCAAGGATAAAAGCGAAGGTGGAGGTCTGCATCCTTCACTTCTCCAGAGCCGTGGATCTGAAGCCCTCCAACGACCACACCAGGGTGAACCTGG…
ENSSSAT00000227664	XR_006767726.1	PREDICTED: Salmo salar uncharacterized LOC123739486 (LOC123739486), ncRNA	NO HIT	-	-	0.134783	0.00958333	0.238261	0.0175	3.72939	3.05309e-05	0.000230958	GTTCTCTCTGCTACCACACGGCAAGCGGTACCGGAGCGCCAAGTCTAGGTCCAAAAGACTTCTTAACAACTTCTACCCCCAAACAATAAGACTCCTGAACAGCTAATGAATTGGCTACCCAGACTATTTGCAATGCCCCCCCCCCCACACTGCTGCTACTCTCTGTTTATTATCTGTGCATAGTCACTTCAACTCTACCTACATGTACATATTACCTCAATTAACCGGTAACCCCACACATTGACTCTGTACCGGTACCCCCTGTATATAGTCTCCACATTGACTCTGTACCGGTACCCCCTGTATATAGCCTCCACATTGACTCTGTACCGGTACCCCCTGTATATAGCTTCCACATTGACTCTGTACCAGTAACCCCTGTATATAGCCTCCACATTG…
ENSSSAT00000107867	XM_014139295.2	PREDICTED: Salmo salar low-density lipoprotein receptor-related protein 8-like (LOC106568715), transcript variant X3, mRNA	NP_004622.2	low-density lipoprotein receptor-related protein 8 isoform 1 precursor [Homo sapiens]	lrp8	0.0321739	0.00291667	0.0565217	0.00416667	3.72123	5.31825e-09	7.33601e-08	CAGGTGCATCCATCTTCAACTTTTTATGCCTATTGGCGCGTGAAAAACAAGAATATTTTAGGAATTCCCGCCAATGTTTTGGCTCCACGAAGAACGTTGTAAAATAATGATAGTCTACAGTAGGCCTGAACATCTTCATGTTATCGGGGGAAATAAATGAAAAGACTGCTTTATTGTTATTTTTACTGGCACAATCCCCGCCTATACACGCCGTCGTCACTGATTCAAATTGCTAGTGAGGTTTAGTTCGGTGAAGTACCACTGTCGCATCGCTAGAGGAACGGATATTAGGTCAGGCTTTGTTTGTGGATGAGCTCCATCACCTCCTCCAGAAATGTGGACGGATATAAGGAAACTACTGCTCTTTCATTTGTTAGCCCTGAAACTTCATTCCTCAAA…
ENSSSAT00000118328	XM_014177892.2	PREDICTED: Salmo salar DNA topoisomerase 2-beta-like (LOC106588671), transcript variant X4, mRNA	NP_001059.2	DNA topoisomerase 2-beta isoform 2 [Homo sapiens]	top2b	0.0434783	0.00416667	0.0769565	0.00666667	3.71571	0.00112068	0.00598906	CCCGCCATAAGGCCTGAAAACTAGGCCCTTTTTCCAATAACGTAGTCGAACGAGTTAAGAAGGAATATCGACTTCCCTTCTAACGACCTAAAAAGCTACATTTGGTTTGCCATCAAAATAATTAGTATTGCTAGATAATGTAACTAATAAAGGAATCTGAATATGTCGCAATAGAAAAGATAAATCAGCTTTATTAAACTTTTAAAAACGATTGTTAGGCTATTTTCTGGCAATTGTGCTGTGACGTTAAGACTACAAACCGTTATAAATGGCCTATTTGCGAGATTGACTTGTCGTTTAATTTCATTGTAGCGTCAAACCCAAGAAGACTCGAGGCTGTAATCGCTTCCAAGGATGCTTCAACAAAGTACCGAGTAAAGGGTCTGAATACTTATGTAA…
ENSSSAT00000140259	XM_014153175.2	PREDICTED: Salmo salar splicing factor 45 (LOC106576190), transcript variant X6, mRNA	NP_116294.1	splicing factor 45 [Homo sapiens]	rbm17	0.349565	0.03125	0.614783	0.0520833	3.71275	1.64002e-05	0.000130788	CTGTAGGGATAGTCGGTAGGGCAATTTTTCTTGCCTTTTCCCTATCCTTTACCATTTTGTGTCACAACGTGTAATTAATTCACACTCCAGAACAGTAGGCAGAAACACAGGGCTAGAACAGAGAAATAGATGAATAGTCGTATAGTACTACTACACTCCAGTATAGTAGGTGGCAGTGTATGCACCTTGCAGTTGGTTGCGATCCGCCAATATCATTTTAAAGAAGAAGTTGACCATTTTTGATGACGTTTATTGTATCAATTTGAAAGTCCGTGTAGCAAGCTGTGTGTGTTAATGTGTGCTAATGAAAAGGCACGTATTCGCGCATTACAACGATTTATTTGTCTACTAGTTATATTTTATAAGGTCTATTTACCCTGCCACTGCCAGGAGTATCTT…
ENSSSAT00000117972	XM_045690765.1	PREDICTED: Salmo salar glutamate receptor ionotropic, NMDA 1-like (LOC106565473), transcript variant X3, mRNA	NP_001172019.1	glutamate receptor ionotropic, NMDA 1 isoform GluN1-3b precursor [Homo sapiens]	grin1	0.103478	0.00916667	0.184783	0.0166667	3.71248	4.76209e-12	9.39319e-11	CAAGGACAGCCGCAGCCCCAAGCGTCGCATCAGTCTGATAATCACTTCACAGCAAAACCCCGCACAGAGCCCACGGAGGACCAGGAGAGGGATACACAGCGCATAAAGGAAAACGCATACACCGCAAAATATGCTCTGACTCGTTTCTATCGACATTGGAAAAAAGAAAATGGTGGAAATTGACAAAGAAAATCAAAATGTTTGAAGAAAGACTGCTGACAATTACGAAGATAATCCAACAGCGGTTGAGGTCCTGACCATGAACATTCCTCCGCATTTCCCATAAATCAGCTGTCCAGATTTTCCACATTGTACAGGGGGACGGTGGTTCCTGTCTTTTTAACCGGGTGAACCGTGCAGTCCAGAAGCCGGGCAAGCCGACCCGCCAACACGAGGGAG…
ENSSSAT00000193381	XM_014161534.2	PREDICTED: Salmo salar purpurin (LOC106580452), mRNA	NP_001310447.1	retinol-binding protein 4 isoform b [Homo sapiens]	rbp4	9.58478	0.894583	16.9891	1.52375	3.706	3.45565e-129	8.93548e-126	CCTGTCCAAGGACATTATGTCTGGGATTACAGAACCAAACTGGTGCAACAGATCATGTTACTTAACCCAGGGGCAGGAACATAAAGTCCCACGTGGACTGTTCATTTCATAAAGCGTGTATCCTTACAATTGAATAATTGTTTACTCTTACAACTGCATGAACTTGACATCCAATCCCTCTTTATTTATAATTGTTCAATGAATATGTTTTATGAGTTCAAAGAAAGTGATACCAACTGATAAGAAATGCATGTAATTTATTTCCATTTAATTTCCATGTCACTAAAGAACTATCTAATACCTTGGTGTTGCCATGCCCATGTGTAAACAGTACTTTGGCTTGGCTAAGGTAAACTTAATTCCCTAGACGTGCTTTCTCTGTGTTTAGACTAGTATACA…
ENSSSAT00000183953	XM_045689998.1	PREDICTED: Salmo salar glutamate receptor ionotropic, NMDA 1 (LOC106563238), transcript variant X6, mRNA	NP_001172020.1	glutamate receptor ionotropic, NMDA 1 isoform GluN1-5b precursor [Homo sapiens]	grin1	0.409565	0.03625	0.730435	0.0629167	3.70495	2.45405e-13	5.57223e-12	CAAGCTGCATGCTTTCATCTGGGACTCTGCGGTGCTGGAGTTTGAAGCCTCGCAGAAGTGCGACCTGGTGACCACGGGAGAGCTGTTTTTCCGTTCGGGCTTTGGCATAGGCATGCGCAAGGACAGCCCCTGGAAACAGAATGTGTCCCTGGCCATTCTCAGTTCCCATGAGAATGGCTTCATGGAAGATCTAGATAAAACCTGGGTGAGATACCAGGAGTGTGACTCACGGAGCAATGCCCCAGCCACACTCACCTTTGAGAACATGGCAGGAGTGTTCATGCTGGTGGCTGGAGGCATAGCAGCAGGGATCTTCCTCATCTTTATTGAGATCGCCTACAAGCGACACAAAGACGCCCGAAGGAAGCAGATGCAGCTGGCCTTTGCGGCCGTCAACGT…
ENSSSAT00000149710	XM_014159808.2	PREDICTED: Salmo salar collagen alpha-1(XVIII) chain-like (LOC106579677), transcript variant X2, mRNA	NP_001846.3	collagen alpha-1(XV) chain precursor [Homo sapiens]	col15a1	0.0991304	0.00916667	0.176087	0.015	3.70358	5.89602e-08	6.98178e-07	TCCCACTCGAACCAAAGCCCCATAAACACTGACCTCAACTGGTTTGGTAACGGTGATGTGAATATTCATCACAAAAAAATGTAATATCTACAAGTGATAACTGACACTTTTTTTTTATACAAAAAAATGTATGCGTCTGTGCCTGTTGCATATTTTCTAATTTCAAGGCCAGATAAGAACCATTTTAAAACGGGAGAAAGGTAGGAGAGAGAGCTCACTCCTTAATAGGGAGGAAGGGAAGTTGGTGTGCGTTAATTTGAATCTGGAGTAGCGCTATATGAGGGGAGAGTCCACGAGGAGCGACTGTGAGGAGTCAGATTTCAGTGTTTTAGTCCTGGAGGACTAAAGGAGCCTTTGTTTCATTTGGAACTGCGGGCAGTCCAAGGAAACCGAGAGTGA…
ENSSSAT00000253082	XM_014135687.2	PREDICTED: Salmo salar SRSF protein kinase 1-like (LOC106566977), transcript variant X1, mRNA	NP_003128.3	SRSF protein kinase 1 [Homo sapiens]	srpk1	1.71261	0.172917	3.05087	0.297917	3.69763	1.54384e-23	8.53763e-22	ACCAGAGCTAGTCGGGGTAAAATTGGAGCAGTAAACCTGGGACATCCAATGGACTTGATAAGCTGAGTCGTTTGGAACAGCTAGAGCCAGAGGAGTCACTGGACAGAGAGGACCCCCGAGAATACTGCCATGGGGGGTACCACCCTGTTCACATTGGAGACACCTTCAACAGGAGATACAAGGTTCTGTCTAAGTTGGGCTGGGGATACTTCTCCACTGTATGGCTCTGCTTGGACCTCAGGTTGGGCAGGCGAGTGGCCGTGAAGGTTTTGAAGAGTGGAGAAGGATTCACACAGGCTGGGCAAGACGAATTGACTCTGCTACGCTGTGCCAGTGGTCCCACTGCTCGTCACCTCCAAAGCCGGAGGATAGTCCAACTGCTGGATGAGTTTAAGATAG…
ENSSSAT00000102726	XM_014161534.2	PREDICTED: Salmo salar purpurin (LOC106580452), mRNA	NP_001310447.1	retinol-binding protein 4 isoform b [Homo sapiens]	rbp4	8.71261	0.825	15.3826	1.39917	3.6936	1.33604e-58	4.9567e-56	CTATCTAATACCTTGGTGTTGCCATGCCCATGTGTAAACAGTACTTTGGCTTGGCTAAGGACCAAGATGTGAAAATAATCAGTGAGCTCGTCTATGCCTTGGGTATATAAGGATCCTTGACAGAAGAGAAACGCATACCTGCAACTTCATTGAAGCTTAACCTCTTGCTTTGTTCCTGAAAAGAAATGGACTTCCATATGCTGGCCCTTGTAGTGGTGCTCCTGGCGGGTCTGGAGCAGAGTTGGGCTGCCTCCTGTGTGGTGGACAGCTTCAATGTCAAGGAGGACTTTGACCCCAAGAGATACGCAGGGAAGTGGTACGCTCTGCAGAAGAAGGACCCTGAGGGACTGTTCCTCCAGGACAACATCTCAGCTGAGTACACCATCGGTGACGACGGCT…
ENSSSAT00000225391	XM_014154175.2	PREDICTED: Salmo salar gamma-aminobutyric acid receptor subunit pi (LOC106576778), transcript variant X1, mRNA	XP_024301780.1	gamma-aminobutyric acid receptor subunit pi isoform X1 [Homo sapiens]	gabrp	0.0391304	0.000416667	0.0682609	0.00125	3.68799	8.79667e-08	1.01682e-06	GCGATTGGTTCCTTTGGGCTTCAATAATTGACAGGCTACTATGCTTTGTTCTACAACGACTTTGTCCCAGTGTTAAATGGGAGGTGATTTTGCCACTGTCAATGTAGCTTCCCAATGAATTTTTTTTTTAAACAAAATGTATCACATCATCCAATGGTGTTCTTAATGTTAATAGTTTTTCCATCAAGGGAATTATATAAATAGTGTAAATAAATTAATTTGTTCTGAGTGGGCCAAGTCATTGTTGGTGACATTCATCTCGTGCGTTGTCTTTAGAGACCCCAAAGCGGCGGTAGGGTTGGTTGGTTGGACCATTGCGATTCATTGTGCACAAGGCAAGCGGCTTCTCCTTGTTGACGGAAATTCGCTGACAGAGCACCAGTTGTTTTCGCAGGCAGA…
ENSSSAT00000148170	XM_045717354.1	PREDICTED: Salmo salar rho GTPase-activating protein 26 (LOC106603859), transcript variant X1, mRNA	NP_001129080.1	rho GTPase-activating protein 26 isoform b [Homo sapiens]	arhgap26	0.203913	0.02125	0.361304	0.0370833	3.68126	1.68639e-25	1.08114e-23	TGTTGTCAGCAAGATTATTGCGTTGGCTATGTAGAGTACTGTAGACAGGTATCTGCATAGTGCTAATCTCTGTGTTCTGCTACCTTCTTAAGTGGATTGCACATCACCCGTCAACGATTTCTTCCTCCTCTGACCTCGGGTGCTGTGGACTCGGAGGAAACATGGGACTGCCTGCTCTGGAGTTTAGTGACTGCTATCTGGACAGTCCACAGTTCCGAGACAGATTAAAGTCTCACGAACTGGAACTGGACAAGACCAACAAATTCATCAAAGAACTAATCAAAGATGGGAAGGCGCTCATCCAAGCATTGAAAAATCTGTCCACGGCCAAGAGGAAATTTGCAGAGTCTCTCAACGAGTTTAAGTTCCAGTGCATAGGAGACGCAGAAACGGATGACG…
ENSSSAT00000171340	XM_045690585.1	PREDICTED: Salmo salar guanine nucleotide-binding protein subunit alpha-12-like (LOC106564016), mRNA	NP_031379.2	guanine nucleotide-binding protein subunit alpha-12 isoform 1 [Homo sapiens]	gna12	0.193913	0.0191667	0.348261	0.0320833	3.67674	1.01563e-12	2.15957e-11	CCTGGACACTGATCCCAAGTCAGCTTCTACTCTATTATTCTCTACTGTATATGGAGTTTGTCACCTGGACACTGATCCCAAGTCAGCTTCTACCCTATTATTCTCTACTGTATATGGAGTTTGTCACCTGGACACTGATCCCAAGTCAGCTTCTACTCTATTATTCTCTACTGTATATGGAGCTCATCACCTGGACACTGATCCCAAGTCAGCTTCTACCCTATTATTCTCTACTGTATATGGAGTTCATCACCTGGACACTGATCCCAAGTCAGCTTCTACTCTATTATTCTCTATTGTATTACATTTGTTATGATTCTATCAAAAACATTGAGCTCTACGTCCCAGTGTTCTTTCTAGGCGCCTCACGTAGTGACAGAGTGGTGTTGAGTCGCCCCC…
ENSSSAT00000092692	XM_045717841.1	PREDICTED: Salmo salar transforming growth factor-beta-induced protein ig-h3-like (LOC106604146), mRNA	NP_000349.1	transforming growth factor-beta-induced protein ig-h3 precursor [Homo sapiens]	tgfbi	30.2348	2.85542	53.16	4.83542	3.67278	0.000808862	0.00448154	GCAAAACCGGACAGGAAGATCACGTCAGTGACTCAACCCACTCAAAGTCGAGTATAGTGAAAAAAGCCTGGCACGACGTGATGCACCCCTCCTAGGGACGGCATGGAAGAGCACCAGTAAGCCAGTGGCTCAGCCCACGCAATAGGGTCAGAGGAAGACAATCCCAGCAATGTATTCATCCCTGCTGAAACACTCTGGGTGTGGGTGAGACAGATGTACTAACAAAAAGCAGTTTTGTCAGAGTTCCCAGTCCAGGGTTCCCAGTCTAAGCCAATGACTGAATCTATTGGCTGAGAAACTTTGTTCAGGTCAAACTGAGAATTTCTGTGGTAAAATAGATGTCCTGGCTTTGATACTCTCTACAGTGGATATCCTCAGAATGCTAGATGACGTGGCTAT…
ENSSSAT00000167045	XM_014138851.2	PREDICTED: Salmo salar alpha-kinase 2 (alpk2), mRNA	NO HIT	-	-	0.763913	0.0729167	1.35261	0.126667	3.66791	4.07682e-05	0.000301034	CCTCGTAGGTGAGGAGGTAGTCTAACGTATCTTACCCTCGTAGGTGAGGAGGTAGTCTAACATGTCTTACCCTCGTAGGTGAGGAGGTAGTCTAACGTATCTTACCCTCGTAGGTGAGGAGGTAGTCTAGGACGACAGAGGCATGGGAACAGAGGAGACTACAGCGGTACTTTCCCAGATCTTTATTGGATGCCTTGGTGATGGTGAGGGACACTCTGCTCTCATCTCCAGCACTACACAGAGCAGAAAGGAAAGAATAAACCTTTAATCATTATTCTGAATTAACATAATCTATTCATACTAAGGCTTGTTCTCCAGTGTTTCCCAACCAGGGGCACTAGGACCTGTGGATACTTGGCCTATGAGACCATAGGCTCACTGGTAAAATGCATATGAGGG…
ENSSSAT00000231591	XM_045720719.1	PREDICTED: Salmo salar creatine kinase B-type-like (LOC106607642), transcript variant X1, mRNA	NP_001814.2	creatine kinase B-type isoform 1 [Homo sapiens]	ckb	3.55174	0.34125	6.30957	0.584583	3.66715	8.79185e-23	4.57724e-21	AAAGCACGGGTATAAAACAGAACCCGGCACAAACCAGCCGGAAGCATGCCAAGCTCAACAATAAACAATTTCACACACAGACATGGGGGGGAACAGAGGGTTAAATACACGACAAGTAATGAGGGAAATGTAAACCAGGTGTGTGGGAAAACAAGACAAAAGAAATGGAAAATGAAAGGTGGATCGGCGATGGCTAGAAGACCGGTGACGTCGACCGCCGAACGCCGCCCGAACAAGGAGAGGAACCGACTTCGGCGGAAGTCAGAGAACTTCAAAATGAGAAGATCCTGCCATGGAAAAGATGACTGGGTGGACATAAAGTGGAAAGGAGGGGAAATAACTCACACAATGCAGCAGGACACCTTCAGCTACGGGGTCTTTGTAATGCAGGTGAACGCA…
ENSSSAT00000120426	XM_014205188.2	PREDICTED: Salmo salar clusterin-like (LOC106607816), mRNA	NP_001822.3	clusterin isoform 1 preproprotein [Homo sapiens]	clu	7.29696	0.700833	13.0209	1.20083	3.66668	2.56499e-135	7.81681e-132	ATGTCTGTTTTTCAGGTGTGTACTGCATCAGTCGCTTGGTATCTAAGAAACAGTAATGATGAGAGTCTTTGGTGTCTGCTGCCTCCATCCAAGGAGGATCTAAGCCAGATTTCTCTCCTGGGGGTGAAGTACCTGGACAAGCAGATAGAGAATGCCATCAGTGGGGTGAAGGAGATGAAGACAGTGATGGAGAGGTCTGGAGATGATCACAATAAGTTCCTGAGTGCCCTGGAGAAAACTAAACAGCAAAAAGAGGATGCTCTGAAGGCAGCTCAGGAGATGGAGACTAAACTGAGTGAGGAGCAGGAGGTGTGCAACGGCACCATGCAGTCTCTGTGGGAGGAGTGCAAGCCCTGTCTGAAGAACACCTGTATCAAATACTACTCCAGGACCTGCAGC…
ENSSSAT00000015945	XM_014161686.2	PREDICTED: Salmo salar lysyl oxidase homolog 2B (LOC106580522), transcript variant X2, mRNA	NP_002309.1	lysyl oxidase homolog 2 precursor [Homo sapiens]	loxl2	0.0478261	0.00625	0.086087	0.0108333	3.65986	0.0010078	0.00545414	GCACTCCCTGTGGGCTTGATGCCAGCTGTTGGGATACAGCTGCGTTTGGCGGGGGATAAGCGCAAGCACAACGAGGGGCGCGTGGAGGTTTTCTATGATGGCGAGTGGGGCACGGTCTGCGATGATGACTTCTCTATTCACTCTGCCCAGGTGGTGTGCAGGGAGTTGGGCTACTTGGAGGCTGTCTCCTGGTCTCCGTCCTCTAAATATGGGAAAGGAGAAGGGCGCATCTGGTTTGACAATGTCCAGTGCACTGGGAAAGAAAAGACCCTGGCACTGTGCATGTCCAACGGGATCGGCGTCTCCGACTGCAAGCACACAGAGGACGTGGGCGTGGTGTGCAGCGACAAAAGGATTCCAGGATTTAAATTCATCAACACCATGAGTTTAAACATTCAA…
ENSSSAT00000216826	XM_045717777.1	PREDICTED: Salmo salar oxysterol-binding protein-related protein 10-like (LOC123724060), mRNA	XP_047303351.1	oxysterol-binding protein-related protein 10 isoform X10 [Homo sapiens]	osbpl10	0.226522	0.0145833	0.404348	0.0254167	3.65958	0.000126875	0.000842641	CCTCTGTCCTCCTTAGACCAGGACCTTCTTCTCCTCAAGGCCACGTCAGCAGCTACCCTCTCCTGTCTGGGAGAGTGTCTCCACATGCTGCAGCACAATGTCAGCCAGGCCGCGCAGCATGTCACCCTGGGTCGGTCAGACAGCCAGGACCGGAGTCAGAGTCCCATCCACAAACAGACGTCCAGCCAGAGTAACAGCAACATCTCCAGTCAGACTCACAACCACAACCACAACCAGTTCAAGAAGCAGATGAGCCTGGATCCCAACCATGTTCCCACCGCACCATCAGACAGCTTTGCAGGATGGCCCAGATCTCCCTCAGAGAAGCAGGTGACCAATAGAGGAGGGACACCTCTTCCACATGTTCCCTCTCCAGCCCACATCAACAAGGAGCTGGTT…
ENSSSAT00000225330	NM_001165332.1	Salmo salar vaccinia related kinase 3 (vrk3), transcript variant 2, mRNA	NO HIT	-	-	3.22435	0.3125	5.7687	0.54125	3.64396	1.21416e-40	2.00009e-38	CACTCTACCATAAAGGCCTGATTTGGTAGAGTGCTGCAAAGATGATTGTCCTTCTGGAAGGTTCTCCCATCTCCACAGAGGAACTCTGGCGCTCTGTCAGACTGACCATCGGATTCTTGGTCACCTCCCTGACCAAGGCCCTTCTCCCCCGATTGCTCAGTTTGGCCTGGTTGACAGCTCTAAGAAGAGTCTTGGTGGTTCCACTGTGTTCTTGGGGACCTTCAACGCTGCAGAAATGTTTTGTTACCCTTCTCCAGATCTGTGCCTCGACACAATTCTGTCTCGGAGCTCTACAGATAATTCCTTCGACCTCATGGCTTGGTTTTTGCTCTGACATGCACTGTCAACTGTGGGACTTTTATATAGACAGAATAAGGCTGTAACTTAACGGAAATGTGG…
ENSSSAT00000233157	XR_001328808.2	PREDICTED: Salmo salar uncharacterized LOC106605216 (LOC106605216), transcript variant X1, ncRNA	NP_061974.2	apolipoprotein M isoform 1 [Homo sapiens]	apom	1.33043	0.12375	2.35348	0.2125	3.64253	9.49886e-07	9.31652e-06	CCCCACTCGGGCTCTTCCTCTCTCAATCACTACATAACTGTGAATTGATAATCCCAGCGGTCTCAGGCCTTTGTTGGAACTGGAAGCCCTGTTCACTTTGATAGGATGCCTTTTAAAGAAAGAGGAAATCATGTCTCACTTTGTTAATGAGATCTTGGACCTCTTGGTTTCCCCTCATTTCCTACAGGCCTGGTTTTAACAAAAACATTCCCACCTTATCTTCATCTGCTACTGTAACTGCACTGGGGATATTATCTAGCTGGCTAGCAGATCCATTTAGCAGATATAAGCAAAACATGTTGGACTGACTTCATGAGCACGTCCCATTTGTTACTGTATGTTTGAAACGTCACAGCTGTTCTGGTAGCTAATCATATGTCACGTTACTTGAACCGCAGT…
ENSSSAT00000196867	XM_014216777.2	PREDICTED: Salmo salar histamine H3 receptor-like (LOC106613937), mRNA	NP_009163.2	histamine H3 receptor [Homo sapiens]	hrh3	0.0582609	0.00541667	0.103913	0.00916667	3.64218	1.10006e-18	4.12065e-17	CAGTTGAATTTACTCCCCTTACAGAGTTAGCGTGGGATGCTTCCAGCTGTCTGGGGACATAGGCCTATACTCAGGCAGGAACCATGTGTCAAGTGCACCTGTTTTTTGTGTGTTTTATTCTAGGATAAAAATATACACAAAAACAAAGATACATGAAACCACCTTATTTTACACTCTCAATCCGTGTGAGATTTTTTTTCTCAGGCTACCTCGATAAAAAAATCCAGCCATCATTATATTCAATGGTTTTATTCCAAGTAGAATACTTTTTCAAGCAGAAAATTCGTTTTCGTTTTCCATGTACATCCAGTCTACACTCTTCAGTGACAATTCTTGCTCCCGTGCAGGGCAGCGTATAGTAAATGCGCTACAAAAAAACGACTAGATATAACGTTGCGC…
ENSSSAT00000243208	XM_014214941.2	PREDICTED: Salmo salar chordin-like (LOC106613058), mRNA	NP_003732.2	chordin isoform 1 precursor [Homo sapiens]	chrd	0.0656522	0.00708333	0.118261	0.0108333	3.63887	1.00847e-23	5.65764e-22	TTTAAAACGACATAAGAGTTCAATCAAACCGTTGGCTTACAAATAGGCTACACAAACGTATGACTGTTCAGGTAGGAATGGTAGGTATGTGAAGCTGAAGTTAATATGGCCAAAATAAATAAAGTGCTAAATAAAAAAAAGGTCATTCTGTGATAGAGGATCATGCGTCGCCTGAGCTATTCAAACTATGTTCATTTGTTTCTTTTAAGTCACTTAGGTGTGAACTCTAGAAGCAGTTGGATAAATACAGAACAGGCTGCACACACAGAAACCAACATTCCTCCCTAGCCTACTGTAGGCTACAGCCCTGAAGATTCCACTTTCCTTCACTTGGTGTTCACATTTTACATGGAAATAGGTTAGGGGTATAGGCTCTAAGACCCCTGTTGAACCCCCCCA…
ENSSSAT00000180521	XM_014190912.2	PREDICTED: Salmo salar protein FAM227A (LOC106599621), transcript variant X1, mRNA	NP_001013669.1	protein FAM227A isoform 1 [Homo sapiens]	fam227a	0.23087	0.0254167	0.409565	0.0445833	3.63387	3.59074e-07	3.76642e-06	GTGGGAACACAAGTATATATGAATAATATACAATGGACAATTGGGCTTGGGGGTACAATATCACATTACACAAGGACCTTAAGGGACATACATACACTTATAATTCTAACAGCTTTTATGTTAGTAGAGTATTTAGACTAGTAGGCCTGTCTTTATCTGCAATATTTGTTGGATGGCGTCACAGGGTTTCCTCGGTAACGCGCTCTTGAATTCCACACACAGAGCTGCGTGAATTTCAGTACGAGGGGACAGGACGACTGGACAGGGGTTTTACAGCCAGGCAAATTGACCCGTGTCCCTAGGTTTTTTGCTGCGGCGGCAGATGTGGTAGTGGCAGAGGTCCACAATGGCGGACATTAGTGAGCAGTGCGCACCCATCGTGGTGTACCAGGAGGACGT…
ENSSSAT00000055014	XM_014143504.2	PREDICTED: Salmo salar alpha/beta hydrolase (si:dkey-193c22.1), transcript variant X3, mRNA	NP_001010982.2	kynurenine formamidase isoform 2 [Homo sapiens]	afmid	77.7296	7.46333	138.64	12.7833	3.6309	1.34767e-51	3.87195e-49	CTTGACAGATGATCAATGAAGTCGGTCATTTGAGGATTCAAAACGACACTATTTTCTTACCTCAGTTTGACATTTTACAAACACCACCCCCTTCTATTCCTACATTTATAGGCCTAAGAAGACACATTGTAGCCTAGTACAATACCCCGTCTAAACGGAAACAGTCCCGCAGATACAGCGTCTCAACTTGGATCATTAAATATGATTGGCCTCAAGTACAACATGTCTCTACCCATGGCTGCAGGGGCCTTGTTAGTGGGCATCCCCTACTCCATCTCTCTCGTAGCCCAGTGGATGTATGGCTGGCCTAACAAGCCAGGCTATAAAAAGTACATCGAGGCTCTGAAGCCAAGGCGGATATACTGTCTGACTAGAGCTGTGCTGGAGATGCTGAAATAC…
ENSSSAT00000126406	XM_014160030.2	PREDICTED: Salmo salar serine/arginine repetitive matrix protein 4-like (LOC106579824), mRNA	NP_919262.2	serine/arginine repetitive matrix protein 4 [Homo sapiens]	srrm4	0.267826	0.0254167	0.477826	0.0425	3.62193	7.49887e-29	6.11738e-27	GACAAAACAAGCTACCAGTCAGCTGGGCTCCTCACTCCGCACGCTCATCCATACACTCTCAAACCCACTCACTCACTCACGCCCACAAACCCAGACATATACAGTCAGCACACACTCGCCTCGGCTCTCAGATCTCATCCACCCGTCGGTGTGTGTGAATGAGTCCCTGTGCAACACGCTGAGAATCACTCCCTCACACACTACGTCCGTCACTGGCTCCTTGGCTCTGACCGGAGAGGAGGATTCTCCTGTATGGCCTGTGACTCTCTGCTCTAACTGAAGACTACCACACAACACAGAGCAGAGAGACAGGGAAGAGGAGAGGGAGAGAAACGCTACCCCCTGAGAAAACAAAAAACAGCCTGACGGTGCAGCAGCAGCAGCAGCAGTAGAAGAAGC…
ENSSSAT00000147708	XM_045723134.1	PREDICTED: Salmo salar neurotrophin receptor-interacting factor homolog (LOC106609876), transcript variant X2, mRNA	NP_001338950.1	lipase maturation factor 1 isoform 2 [Homo sapiens]	lmf1	0.0517391	0.00291667	0.0921739	0.00458333	3.61837	2.92129e-07	3.11904e-06	ATGACTCAGATCTCACTGCCATCCAATCACGATCCGGTGCCAAACTCCATGTCGTACTATATTCACCAATCTCCATGGTGGTTCCATCGCTTTGAGGTTCTCATCGTCCTTCTCTTCACCTTCCTGGGGAGACGTATGGTCAACGGAACTCTGCAGATAGTGTTCCAGGTGACTCTGGTAGTAAGTGGGAACCTAAGCCTTCTCATCTGGCTGACCATAGTTCCCAGGGCCAAGCAAGCTGTACCGGACCTCCAGGCTGAGGAGGCTGCAGGACAGACCCCCAAACCCACCAGAGGTATGCTCACCCGCATTGTCAACAACCTACTTCATCCTCCTCTTCCTTTCTCTCAACACTTTCCATTTCTTCTCGAGATGACCCTATATCACAAATTCTGTTCT…
ENSSSAT00000086248	XM_014216817.2	PREDICTED: Salmo salar Ral GEF with PH domain and SH3 binding motif 2 (ralgps2), transcript variant X3, mRNA	NP_001273176.1	ras-specific guanine nucleotide-releasing factor RalGPS2 isoform 2 [Homo sapiens]	ralgps2	0.116522	0.00958333	0.207826	0.0166667	3.61268	0.000984823	0.00534403	GTAGAGTGTCTGTCAGGGCAGCAGTGTAACAGTTTACTGAGGCCTGCTGAAAGCTGCTGTCAGGAGGAGCTGTCGAGTTGTGGCTGGAACAAGAAGGAGAAGCACAGCTCTGCCCCCAATGCTGTGGCCTTCACCCGCAGATTCAACCAGACGACTTTCTGGGTGGTGAGGGAGATTCTGCATGCTCAGACCCTGAAGATCAGAGCTGAGGTACTCAGTCTCTACATCAGAACTGCCAAGAAACTGTGTGACATAAACAACCTGCATGCAGTGATGGCTGTGGTGTCAGGCCTACAAAGCGCTCCCATCTATAGACTCTCCAAGACATGGGCGTTGTTGAGTCGGAAGGACAAAGCAACGTTTGAGCGGTTGGAGTATCTCATGGCCAAAGAAGACAAC…
ENSSSAT00000020515	XM_045702682.1	PREDICTED: Salmo salar poly(A) specific ribonuclease subunit PAN3 (pan3), transcript variant X3, mRNA	XP_005266390.1	PAN2-PAN3 deadenylation complex subunit PAN3 isoform X2 [Homo sapiens]	pan3	0.112609	0.00916667	0.198261	0.015	3.61116	9.24881e-12	1.76872e-10	ATGAACAGTGGACTCCCAGCTTCAGCTGCTCCGCTCGGGGGTGTCGGAATACCCTGCGTGAAGGTGAAGTTCTGCCGATACTACGCAAAGGACAAGACTTGCTTTTATGGGGACGAGTGTCAGTTTTTGCACGAGGAACCGTCCATGGCAAGCATGTCTCTTCACGGTGGAGGAAGCCCTGTCCCTTTATCCATGTCAGGAGGAGCCGTGACGGCAGCGGGGTATCCGCTTAGTGCACCCCCGGCCTGCCCGGTAGGGGTGCCGACCGTCACTAAAAAGAGCGACTCTCTGGGGTCTGCAGTCCCTGGTATGGAGGGTGGGACCGATGCTAATCTGACCAACTCCTACTTCAGCAGCAGCTTCATTGGGGTCAACGGCTTCGGGAGCCCCGCAGAGTCT…
ENSSSAT00000122389	XM_045704006.1	PREDICTED: Salmo salar arf-GAP with Rho-GAP domain, ANK repeat and PH domain-containing protein 1 (LOC106581405), transcript variant X2, mRNA	NP_001356418.1	arf-GAP with Rho-GAP domain, ANK repeat and PH domain-containing protein 1 isoform e [Homo sapiens]	arap1	0.199565	0.0208333	0.35087	0.03625	3.60917	1.12945e-05	9.25627e-05	TATGGTCTGAGTACGCTCCAGGGTAGTGTCTACCTGCCGGTCAGAGGCAGGGTCCTAGCCCCGCCCCCTAGAGATGGCCCCTCCCCTGAACCCTGCCCTGTTCTAAAGATTGGCTGGCTGGATAAGAACCCAACCCAGGGGTACATAACGCACACACATACACACACATACACACACATACACATCCAGTATATGACCCCTAACTGTGAGGTGTACTCTAAGAGGATCATACCAACGGCTGCCATTACGGGGGTGACCAACGTGGGGGAGCAGAAGTTTGAGGTGGTCACAGCCAACCGGACCTTTCTCTTCAAAGCCGAGAGCGACTGTGAGTCCGTGTGTGTGTGTTCATCCTTTGTTGCTCTTCTCTGGTTGTCAATGACCTCCTTTCTGACCCCT…
ENSSSAT00000060566	NM_001140930.1	Salmo salar uroplakin 2 (zgc:194948), mRNA	NP_006751.1	uroplakin-2 precursor [Homo sapiens]	upk2	0.247391	0.0233333	0.44	0.0404167	3.60521	1.0675e-14	2.80018e-13	AATGTGGTTGTGTTCACACGAGTCTCACCTACTCAGCACGGCTTGAAATCTATCAACAACAATGAGGACAATGTTCATCTTCTTTGGAATACTTTTCACCCTTTCAAATGCAGAATTCCAAGTGAGCCTTCTGAAAGAGTCAGATGGAGTTGTAACAGGCAGGTTTGCTGATTCTTTACTTTTGAGCCTGCCTCCATGTGCTTTGGCAACACAGAGCGTGACTTTGGAGTACAACAACACTGACACCAACGAGAGCAAAACTTTGGTCAATATATTCAAAGTGCTCCCCTGTCGGTTCAGAAGGGACATCATCTCAACCATTGAGAATAATGCCCAGTTCACTACCAGCAGAAACCTGGGTTATCAAGTGACAAATCTCACCACTGGCTCAACATACAG…
ENSSSAT00000180980	XM_014216054.2	PREDICTED: Salmo salar mediator of RNA polymerase II transcription subunit 16 (LOC106613614), transcript variant X1, mRNA	NP_005472.2	mediator of RNA polymerase II transcription subunit 16 [Homo sapiens]	med16	0.10087	0.0116667	0.181304	0.0195833	3.60242	0.000269051	0.00166614	GGGGGTTCCACAAAAACAGTCCATGGGAAGTCCGAAACAAAATACAATTTCAGGACGGTTGGTCATTATGAATTTGAGACAAAATATCTAAAGGATTGCATTATTAAACATACTTTCCAAACGTGGGTCTGTTGTAGACCTGCTTACCTAATGTCAAAATGCAAGTCCTGCAAGTGCACCATTATGTGGACAAAAAGGAATAACTTGTGGGGGACTTTGACATGAGGTAAGCAGAGATGAATTGGGTCTACAACAGACCCACGTTTGGAAACTGTTTAAGAAGATCTATGAGATATTTTGTCTCAAATTCCCTGCCCATAGGCACAGTAAATTGAAATGGAATTGGATTTAACTTCTGGCTTCCCACTGACTTTTTTGTGCAACCCAATACAATTGAAA…
ENSSSAT00000210318	XM_045690146.1	PREDICTED: Salmo salar amyloid-beta A4 precursor protein-binding family B member 3-like (LOC106563729), transcript variant X2, mRNA	NP_573420.2	amyloid-beta A4 precursor protein-binding family B member 3 isoform a [Homo sapiens]	apbb3	0.0273913	0.000416667	0.0491304	0.000416667	3.60194	0.000120948	0.000807108	GTCACATTACCTATATTGTAAACGAAATCCATTATTCGGCGATACTAATGCTTGTTAATGTGGTTTACGTTACTGTTTTACTTTCTTGATCGACTATTGATTACTCTAGACTAGTGTACACGGCACAACTTTGACAGCTCATGGGAATTCTAAAGGCCATAAATGTGTCTTATGAGTATCGTGTTTCTATTCTTAGTTCTTACAGACATCATACCCAGCATCGTAACGGCAGCAGACGCCTAATGGACCAGTAAATCAGGTTGCTGATACGAATGTAATGTTTAGTTTGCTAACATTAGCTAGCTAGTAGGCTAGCGTGACAGCTCTTCCGCAAAAACATAACGTGACCGTGGTTTTGCTAGCTTTATCTACATTGAACAGACCTGAAGAATCGTCCAG…
ENSSSAT00000060303	XM_045708731.1	PREDICTED: Salmo salar prothrombin-like (LOC106587117), transcript variant X4, mRNA	NP_000497.1	prothrombin preproprotein [Homo sapiens]	f2	0.0308696	0.00208333	0.0569565	0.00375	3.60003	0.000157995	0.00102616	GCACACACTATCATAGTCTAAATTAGCAGATAGCGGTGTTTTAAAAGGTTGATTTATTGTGTATTTGTTTTTGATATTGCCTTTAAGTCTTTATCATTTGATATTCTGCTTGTAATTACTGAATATCATTTCTTTATATATATATATATATATATATATATATATATATAAAGAAATCCATGAGTTGGCCCTGACAGAAAATAAACAATGGAGAAAGCAATTCTTGACACATTGTGTGGAAAGCTTATCCATGGTCATATGTAGTAGTTTAAACTTTAATGGAAATATTGAATGCAACATTGCATGTGACATGGCCCAGATGGGAGGCGCAGCCCCAAGTCAGTCTTAGTATAGTGGTTCAATATTAACCAGGTGGATTCAGTGTAACAGAAAGTGGGG…
ENSSSAT00000246118	XM_014140842.2	PREDICTED: Salmo salar leukocyte cell-derived chemotaxin 1 (LOC106569467), transcript variant X1, mRNA	NP_008946.1	leukocyte cell-derived chemotaxin 1 isoform 1 precursor [Homo sapiens]	cnmd	0.258696	0.0270833	0.45913	0.045	3.59975	8.3222e-23	4.34332e-21	CTGACTTTAGGCAACGTTAGAACTGAGCGAGAAAGAGAGAGAGAGATAGAGCGACTACTGTAAGAGCAGCTCAGGTATCCCATCTGACTGAACGCATTGTATGTTCCAGGGTGATTTAAGGAAAGGCTTCCTTCTGCCTTTAGATCCGCTGTGCACGTTCACGTTTGTGTTCCACCTACAGAACAAGGCGCGGTCCCGTCTGGATTAGGACTAGAGAAATAGTGCATCATATGTGCCTGTCAAATGTAAATACACACATTATGACAAAGGATTTCTTACATTTTGTAGTCCTACACTGCCTGTATGTGAGTGCCTCTGCCAAGAGATCTGGACATGTTTTACACAGAAGTTAATGAGTGCACTTGCCCTGTGGTTGGTTGAAGCCCCGAACAGGCTGTT…
ENSSSAT00000226770	XM_045717640.1	PREDICTED: Salmo salar uncharacterized LOC123742565 (LOC123742565), mRNA	NO HIT	-	-	0.0547826	0.00333333	0.096087	0.00666667	3.59797	8.221e-13	1.76655e-11	CTTTGCAGATCCTCTCAATTTCTGTCAGTTTGGATGGGGCGCCGTTGCTGCACAGCTATTTTCAGTTCTCTCCAGAGATGTTACAGATGTTAGATCGGGTTCAAGTCCGGGCTCTGGCTGGGCCAATCAAGGACATTCAGAGACTTGTCCTGAAGCGTCTTGGCAGTGTGCTTAGGGTCGTTGTCCTTTTAGAAGGTGAACCTTCACCCCAGTCTGAGGTCCTGAACACTCTTGAGCAGGTTTTCATCAAGGATCTTGCTCCATTACAGGTTTTCTCAATTGTTTACACACAAATACTGGTACTTGAGACACAATGACCACAACATGTAACTCATGCACCAACCCCCTGAACCAATTCTGCTAAACTACAAGCACAATTCCTGCTTTACACTCAAATTC…
ENSSSAT00000190734	XM_045723735.1	PREDICTED: Salmo salar phosphofurin acidic cluster sorting protein 2 (LOC106611463), transcript variant X4, mRNA	NO HIT	-	-	0.114783	0.00958333	0.205217	0.01625	3.59752	5.21785e-10	8.1486e-09	GCATTGTAATCTGTCATATTTCTGAGCTGAACAGACATAAATAAAAAAATAGTATCGCTAATTTAAATGTGTGCATTAAAGCCATACAATAAAACTGCACTGCATTGTTGTATAAGATCAGATCGTCCTTATTTTTGCTTGATCTCTCAGATTCCACTCTGTTAAACACTGGTGCTATTTCAATACTCATTTAAAAACAGTTTCTAAAAACAACCAGGCACAACTAATATTACACAAGTTAGAGAAACTTTCAACTGTAGCAACCAAATGACTCCTTATTTATTGAAGTATCATCAACCAAATCCTTGTCAAAATGTTACTAGTTATTTCAATCCTTGGTGATATTTGATCATAACACTATGAAATACATTATAGCCTACTGTTATAGTAGCTATTTCA…
ENSSSAT00000222574	XM_014141468.2	PREDICTED: Salmo salar leucine-rich repeat, immunoglobulin-like domain and transmembrane domain-containing protein 1 (si:ch211-106k21.5), mRNA	XP_047288861.1	immunoglobulin superfamily containing leucine-rich repeat protein 2 isoform X1 [Homo sapiens]	islr2	0.0317391	0.00291667	0.056087	0.00541667	3.58269	0.00117455	0.00624531	CTAAACTCGCGCGCACACACACACACGGGAAGCAGAATTTCCACATTCCGTTTGGAGTTGTACAGTACTGAGAAGGAGGGACACACCTTTACTGGAGAGCCCCAGGAGAGAGGAGGAGAGGAGGGATTAGTTAGTTACTTAGTTAGTTAGCTTGACGTGATTAGGAGGGCTTGGCTTCTGTGTCTGCCGTTGTAAACGTTTTACACTTGGATACGTACAGTACGGGCTGTGGAGGACAGGTTGACAGCCATGTGTTGTTGGCTATGCCTGGACATTTATTAAAGACAAGGCAACAGGTCGTTAAAAAGTACCTGCTGCATCTGCAATGTGTACTACAGAGAGAGGTTGGCCTTTTTCCTCCTCCAACCTCACTTTGCAGGAGAACTTCATGTCATTGAC…
ENSSSAT00000192790	XM_014127992.2	PREDICTED: Salmo salar calcium/calmodulin-dependent protein kinase type II subunit beta (LOC106562908), transcript variant X2, mRNA	NP_742075.1	calcium/calmodulin-dependent protein kinase type II subunit beta isoform 2 [Homo sapiens]	camk2b	0.03	0.00458333	0.0534783	0.0075	3.57412	0.00129331	0.00680298	GGGGATTTTCTTGTATTGTTAGGTATTACTGCACTGTTGGAGCTAGGATCATTAGCAAAATATGCATACACAACCAATAACATTTATTTTATTTTACTATTTGGAATATCGGCCCCTTGTCTATGATGTCATCTTGCAGACTCTACCCTTTAAGTACACAAAAAGTGATTAGGGGTTGATTATGTACTTGGCTCATTATCTGCACAGTCCTGCCGTCTGTTTGAGCGTGTTGTGGAGCAGGACGGAGAGAGGCAGCAGAGGGAGCTGCAGCAGAGACACGAGGCCTGGGTAGCGCCCCCCATGGTGCAGGAGCTAGAGGTACAGGCCACCAAGCAGCCGGTGGAGCCCAGGGGAGTCAGGACAGAGCCTGCTGCCCAGAGATAGTTCTGTCTCAGGTTC…
ENSSSAT00000162615	XM_014135724.2	PREDICTED: Salmo salar far upstream element-binding protein 3 (LOC106566971), transcript variant X8, mRNA	NP_003925.1	far upstream element-binding protein 3 [Homo sapiens]	fubp3	0.890435	0.095	1.59043	0.160833	3.57405	8.21511e-08	9.53736e-07	GTCTTTAAAGACACACATCGACTTATTTTACTATTAAAAACATTTCTAAGAGTATTCCAAAACATATAAACACATTCGCATCGAATGCCTCATGTAATCAAACATTTTCATATTGCTCAACAAGCACTATAAAAATCACTCAACCAAACCATGTTTCCACTAATTAGCACAACCACAAAGTCTAAATTGTCTATCTCGTAAAAAGTAATGGCAATTCGTTTTTGCTGTTTGGTCTTAATTCAAGGTTAGAGTTAGGCATAAGGTTAGCCGTGTGATTAAGGTTAGGGTTTAAAATCACTTTTTCAGAAGGGCCATTTTAGAAATAAGTGGGGTTTCTGACTTTGTGTCTGTGGTAACTAGTGACGACACACAAAATATATTTTTGTACCCTCTGACTTC…
ENSSSAT00000214420	XM_045716758.1	PREDICTED: Salmo salar NLR family CARD domain-containing protein 3-like (LOC106602775), transcript variant X4, mRNA	NO HIT	-	-	0.135652	0.0141667	0.242174	0.0233333	3.57328	2.03418e-30	1.84068e-28	TGGAGAACGACAGGGTGTTGTCCAGGATCACGCCAAGGTTCTTAGCACTCTGGGAGGAGGACACAAGGGAGTTGTCAACCGTGATGGCGAGATCATGGAACGGGCAGTCCTTCCCCGGGAGGAAGACGCAGCTCCGTCTTGCCGAGGTTCAGTTTGAGGTGGTGATCCGTCATCCACACTTAGTTCCTCATGGAATAACGTTTCACAGCAGCCACACCTCTCTACTGAGTTGCACACAGTCAAATTAGCCCCAAGGTTGTCTTGTTAAATCTTGTTCATTCTCTAAAATTAAATACCATGACTGTTTTCTCACGATACAACATACTTTGGTGATATCGTTATCAATCTACTGCAGATCCCTTAAAAATAAATGTGAATGCAGGCTGTGCTGTTAGTTTG…
ENSSSAT00000007246	XM_014211542.2	PREDICTED: Salmo salar calpain-1 catalytic subunit-like (LOC106611380), transcript variant X1, mRNA	NP_775110.1	calpain-3 isoform c [Homo sapiens]	capn3	0.589565	0.0616667	1.06043	0.106667	3.57309	3.75985e-05	0.000279491	ATCCTGCATACAGTACAACAATGCCTCCTCCCGGTGTGTGTATGAGTATAATGCAGGAGCGCAACAAGCAAGAGGGTGTTGGGAGTCTTGCCAACCCAGAGAAACACAGCAACCAAGACTTTCAGCAGCTGACGCAATACTGTTTGGCCAGGGGAGTGAGGTACATCGATGAGATGTTCCCCCCAGACCATAACTCCATTGGTGATGGGCTACTTACCCCTAATGACATGAGCAGAGTGGTGTGGTTGAGACCAGCGAAAATGATACAGAATCCAGATTTTATCCTGGATGGACTTTCAAGGTTTGACTTTGGGCAAGGAATGGTTGGAGATTGCTGGTTTCTTGCTTCCATTGGGTCTTTGACGTTCCAGAAGGACATCCTGGAACAAGTAGTACCCC…
ENSSSAT00000127108	XM_014161830.2	PREDICTED: Salmo salar excision repair cross-complementation group 8 (ercc8), transcript variant X1, mRNA	NP_000073.1	DNA excision repair protein ERCC-8 isoform 1 [Homo sapiens]	ercc8	0.203913	0.02	0.354348	0.0329167	3.57058	0.000806848	0.00447183	GGAAAATACTTAATTGGCTAACGTTACCTCATCCCCTGTATAAACTTTGACCTAGACGAATGCCTCTGTTTTGTCCTACATAGATAACGTTACTTCTAACTAGTCTAATAGCTACTCAGTTATCTTCTAGAACTGTCCGATTTTATTACTGTAACGAGAAGTTATGCATTTTCGCTACCTAGCTAACGTTAAAGTAAATGTGTGCAGACTGTAACAGAGCAATATTTGGTATAGGCTACAGTATCATATGTAACAGTAGCTCGCTAATATTAATTTCAATATTAGAAATATAGCTAAAACTTTGACCTACACAATGATCCTATCAACGCATATTCAATTGGATTTGTTGTTTACGCAATCTAACAGATAACAGTAAGATATGTTTTGATTGGATGACTG…
ENSSSAT00000165811	XR_001319104.2	PREDICTED: Salmo salar uncharacterized LOC106562803 (LOC106562803), ncRNA	NO HIT	-	-	0.0221739	0.000416667	0.0386957	0.00125	3.56888	3.18339e-07	3.37314e-06	AAAAATGTGCATTTTGTGACTGTACTATTTAGTGTCATTGTTTTATAGATACCATAGTGAGAAAGGATTCATTTCGCAACACCTACGGCTTCCACTAGATGTCAACGATCTTTATAAAGTTGTTTGAAGCGTCTATGATAAACAGAGAGCAAATTAGAATCCAAGGAAGTTGACATGTCATCACTTCATTTTTTTGCGCCTGCGCATAAATCTGAGAAACGTGAGTTTGTCATCATTTTTTATCTAGACATAGGATAGGTTGTGTGAAAATATTACTGATGTTTAACGTTAAAAATGGACCAAAAGATTAATGCTAAACAACATTTGACATGTTTGAACGAACATAAATAGATTATTTACTAGGTTTTTTTAGCTTTTCGGCGTGATTTTACCAGCCCC…
ENSSSAT00000197303	XR_001319104.2	PREDICTED: Salmo salar uncharacterized LOC106562803 (LOC106562803), ncRNA	NO HIT	-	-	0.0221739	0.000416667	0.0386957	0.00125	3.56888	3.18339e-07	3.37314e-06	AAAAATGTGCATTTTGTGACTGTACTATTTAGTGTCATTGTTTTATAGATACCATAGTGAGAAAGGATTCATTTCGCAACACCTACGGCTTCCACTAGATGTCAACGATCTTTATAAAGTTGTTTGAAGCGTCTATGATAAACAGAGAGCAAATTAGAATCCAAGGAAGTTGACATGTCATCACTTCATTTTTTTGCGCCTGCGCATAAATCTGAGAAACGTGAGTTTGTCATCATTTTTTATCTAGACATAGGATAGGTTGTGTGAAAATATTACTGATGTTTAACGTTAAAAATGGACCAAAAGATTAATGCTAAACAACATTTGACATGTTTGAACGAACATAAATAGATTATTTACTAGGTTTTTTTAGCTTTTCGGCGTGATTTTACCAGCCCC…
ENSSSAT00000089011	XM_014199846.2	PREDICTED: Salmo salar purinergic receptor P2X, ligand-gated ion channel, 3a (p2rx3a), mRNA	XP_011543373.1	P2X purinoceptor 3 isoform X2 [Homo sapiens]	p2rx3	0.0395652	0.00416667	0.0708696	0.00625	3.56799	6.20826e-14	1.50455e-12	GGGAGGGGAACAGGGTGACCTACGGAATGCTCATTACAGAGCTAGAGTCACAGATAGGGTGAAACGAAGAAAGAGAGGACACAGGGAATTTATGCGAAAAGTCTTATCAGCAGCATTGTGTGGTAACTAAAGGCTCTCACTCACATACTTCTAAAGGAACTGAGGCAAAATACATTTATCACTGTAGCTGTCTCTCATATAGACACATGCACACATACACACAACCCAACTCTCAGGATGCCTAAGATATGGGCCTTTATTACGGATTTCTTCACCTACGAGACGACCAAGTCGGTGGTGGTGAAGAGCTGGTCTGTTGGAATCATCAACCGCGTCGTACAACTACTCATCATCATCTACTTCCTATGTTGGGTCTTTTTACACGAAAAGGCGTACCAG…
ENSSSAT00000167816	XR_006762370.1	PREDICTED: Salmo salar sperm acrosome membrane-associated protein 4 (LOC106588217), transcript variant X2, misc_RNA	NO HIT	-	-	0.0395652	0.00291667	0.0704348	0.00458333	3.56544	1.61201e-10	2.65546e-09	GCTGTGAATTTCAGATATGAATTATAAACGTTTTTAAGGGGGGTCATTTTGGGCACATGCTCCCCTCAAAGGTATGTGCACCGCCCTGCTCCATGTAGAATAAGGAATCACGTCGGCTCTATTCGTGGAATGTCTATCTGCAACGTTCAGGATGTTTTGCAACTGAACGTGGCCAAGATACCTACCTCTACCTTGTATAACGGCGACGTGGCTGTGGTGATGGGAGGGAGATTATAAATAGCAAGTTGGTGATCAGCTTTGTTGTTTTTAGCACATCGCTAATGGTCAATAGAGGCAAGGATAGAAGCACCTGCGAAACTTCTTTTTTTTGTTTCAACGATGAACAGAATTATTCTCAGCATTTTCGCAGTTGGCCTGTGTTTTTCAGTTGGCCAGGCT…
ENSSSAT00000249163	XM_045687923.1	PREDICTED: Salmo salar serine/threonine-protein phosphatase with EF-hands 2 (LOC106560689), transcript variant X2, mRNA	XP_047298151.1	serine/threonine-protein phosphatase with EF-hands 1 isoform X1 [Homo sapiens]	ppef1	9.31261	0.963333	16.5287	1.64667	3.56479	5.73109e-191	3.05646e-187	ATGGGATGTGGCTTTGCAAAATCAGACCAGGCAGCTCTCCTGATCCAACGTTGGTACCGTCAGTACGTGGCACGGCTGGAGATGAGACGCAGGTGCACCTGGAACATCTTCCAGTCCATCGAGTACGCAGGAGAGCAGGATCAGATTAAGGTGGGACAACAGACATACCTAGCATTCCCAGCTTTCCTCCCATTAGCTCATTTGACTAATTACCGTACAGTACGTCCTCTGAAAAACCTGTGTCCTATCTCCATCTTAGGGAACCTGATCTCACACATCTTCCGTGAGAACAACATCTGCCGTAATGTAGATTGGGAGAGGTACTTCTGCTACAAGAGCATTGAGGTACCAGAGCTGTACTCTGGTCCCCACCTCTCTTTCCCCATAACATGTTCCAAT…
ENSSSAT00000230177	XR_006760944.1	PREDICTED: Salmo salar ADP-ribosylation factor-like protein 4A (LOC106582214), transcript variant X5, misc_RNA	NO HIT	-	-	0.0373913	0.00166667	0.0678261	0.00291667	3.56381	0.0010043	0.00543691	GTTTTATTATAGGGTGTTATTCCAATACTGCCATTGGTGTCTCAGTGCAGTCCAGCCTAAGCGCAGCATCAGTAGAGTCCTGCTCTAAGGTTAAACTAAACTATAATACTGCCATGCATGAAGCAAAACGCCGATCACACTTACTATTATTAACCAATGACAGCAAACATGTACCGTAAAGCCACGCCCACCACATTTACATGCCCTTCCTGTGCATGTTAACCTGGTTCACACTATCGGGCCAAACCCAGCTACGCCATGCTGAGCTGAACTAGGCTGGTCTGGTTAAAGATCTACCAGCTGGACTAGGCTGGTCTGGTTAAACATCTACCAAAGCTGCTAAACGGATCATATATCAGTCAGCACGGTACAAGTCAGGTCAGCCATATGGTGGGAATC…
ENSSSAT00000092610	XM_014176307.2	PREDICTED: Salmo salar puromycin-sensitive aminopeptidase (LOC106587691), transcript variant X4, mRNA	NP_006301.3	puromycin-sensitive aminopeptidase isoform 1 [Homo sapiens]	npepps	0.125652	0.01375	0.224783	0.0233333	3.56278	8.94765e-05	0.000616822	CAGCTCCGCAAAGAACAAGTATGAATGCGCTGACTTCTGCAGAGGCGGTAAATGCTGACCGTAAGTGCTGCACTGCCAATGCAGACGTCAGAATGACCATGTAGCGCCTTTGATATGGCCTCTGCAGAAGTCAGTGCATTCATAGTTTTTGCGCTTCCCTAAGTATCTCAGAGCTGCTCTGAAAGAAGTTGTCAAGGAAGTGAGTTTGTATTTATACAGGACCTCATACCCGCACCTACCATCAACTAATCATGTCAATGCGGAGCTATATGGAGTCCTACTCATTGTTACAACATTTGAGGCGCACAGCGCAGTACGGAGCTCAATTTGGCCACTGCTTGCCTCTGGAGACTTCGCAATTGCATCACACCATCCATACGCCTCCGACCACATTTTTGG…
ENSSSAT00000243328	XR_001321906.2	PREDICTED: Salmo salar uncharacterized LOC106576201 (LOC106576201), ncRNA	NO HIT	-	-	0.147391	0.0158333	0.25913	0.0270833	3.55716	2.23091e-19	8.89964e-18	CAGGGAATGACATCACTTCATTTGCGCGCATTCACGAGAGTGGTAGCTCTGTTCCAAAACGTTTTTCAAGACACAGGAACCGTCCGGTTGTAATATTACTGAATCTTTACGTTCTAAAGGCCCTAAAGATTGATGTTTTACAACGTTTGACATGTTTGAACGAACGTAAATACAACTTTTTTAAACTTTTCGTCGTGACATTGTCCGCGCGCTTCCTACATTTGGAGTAGCTGAACTGAACGCGCAAACAACAAGGAGTTATTTGGACATAAATTATGGAGTTTATCGAACAAAACAACATTTATTGTGGACCTGGGATTCCTGGAAGTGTCTTCTGATGAAGATCATCAAAGAAGTTGGTGTTGGTGCTCTAGACAGAAGGCAAGTAGTTAAAAGGTT…
ENSSSAT00000208759	NM_001139756.1	Salmo salar transposase-like (LOC100194703), mRNA	NO HIT	-	-	0.013913	0.000833333	0.026087	0.0025	3.54955	7.36258e-11	1.26028e-09	CGATTGTAAAACCTCTTTGTCACGATCGTCATAATAGATGGACCAAGGCGCAGCGGGTATGTGAATGCTAATTTTTATTCATCCAAAACAAACACGATAAACGGACGACAAAACAGTCTTGTAGGCTCACACAGCAATACAAGAAACAATCTCCCACAAACCCCAAAACAAACATACTCCTAATTATAGGACCTTCAATCAGAGGCAACGATAGACAGCTGCCTCCAACTGAAGGCCCCAACACCAATTAGCAAAACATAGAAATACAAACGACTAGACAGAACATAGAAATAAACTAACATAGAACAATAACCAAAAACCCCGGAATACATAAATCTAACACCCCTCTACATACACAACCACCCCGAACCATAAAAAACAAATACCCCCTGGCACGTC…
ENSSSAT00000224837	XR_001320668.2	PREDICTED: Salmo salar uncharacterized LOC106570442 (LOC106570442), ncRNA	NO HIT	-	-	0.152609	0	0.270435	0	3.54652	0.00146594	0.00760001	GTCCAGCCTAGTGCACTCTGTTTTGGTGCGTGTGACCTGGAACGTGCTTCACTTTGTTTTCGTCCGGTATTGAACGCAGTTTATCCCGTCTTTAATTTGATCTATTATTTACCTTTTAAAATATCTAAAGTTGGATTAGGAAAGTTGCTTGAAATGTTTGGACAAAGTTTACAGGGTCCGGTGTGAACCCCTGGGTGCCCACCACATGGCCAAGGGGCCCCACAAGGTTGAGTCCTTAGTCCCCTCCTGTATTTCCTGTATACCCACAACTGTGTGACCTCCGACTCCGTCATCAAGTTCGCTGACGACACAACAGCAGTAGCCCTGATTACCAACACTGATGAGACAACCTACAGGGAGGAGGTAGGCACTCTGACGGCGTGGTGCCAGGTGAACAAC…
ENSSSAT00000222077	XM_014170268.2	PREDICTED: Salmo salar aquaporin-9-like (LOC106584734), mRNA	NP_066190.2	aquaporin-9 isoform 1 [Homo sapiens]	aqp9	0.0834783	0.00791667	0.146957	0.0129167	3.53577	1.5115e-06	1.43355e-05	CTTGGATGGGAGACCGCGTGGGAATAATAAGCGCTGTACATTTCTACTGATTTTGTCCAGTAGGAGGCGCTGTGTCCCCGTTGTAACAGGCACACTTCTGCCAGATGGTCTCTACCGTCTCTGCTGCTGTGTTTTGTTTTGTAAAAAATAAACGTAGTGAACTCCGAGAAAGGCTTGAATCACAGAGGGACGTTGGGAAATGTCTTTGTTTTTACAGAGAGATGGTTTACGGAGAATTCACCCGACTCTGCTATTCAACCAGACAGCTTTTCAGTAGCGGTGTCTTCTGGCAGAGCAGGCAACGGATGGCACACAGACAGCAGAGTTGGGGACAGATATGCAGGGACAGACTGGCAGAGACAGGGAGTCTCAGTTGTTTGGCGTTGGGTCTGTTGCTCA…
ENSSSAT00000222746	XM_014170802.2	PREDICTED: Salmo salar septin-5 (LOC106585048), transcript variant X1, mRNA	NP_002679.2	septin-5 isoform 1 [Homo sapiens]	septin5	0.283478	0.0304167	0.506522	0.05125	3.53334	7.76912e-27	5.48337e-25	CGGCTCCTTTCATTCTTTGTGTAATTTCCACAGCCATGACTTGTATGGCTGATGTGCAGTCTAGACGTTGGCTAGGTTCTTCATTTAATCATTCATCTCTGGCTAGTGTTATCCCAGGGGTGAGTTGAGAGTCCCTACTAGCTTCACTAAGCTCTATGTGACCGATTACTGACTCGTACAAGTCCACACTTGAACCACACAGAGGGTTTGTATCTCTGTTAAAGGACACTGTGTTCTTTGACAAATGATCGCTGTTATGGTCAGATATGGGCTAGATTGTTTATCCCTCTGTCTGTCTGTCTGTCTCTCTCGCTCTGGGCTGATATAGGTCGTTACTGTTGCAGTCAGTGCTTTATTTATCTAACGGTCGAAAAGGGGGAGGGACAACAGGGTGAATGA…
ENSSSAT00000156703	XM_014166101.2	PREDICTED: Salmo salar nerve growth factor b (beta polypeptide) (ngfb), transcript variant X2, mRNA	XP_006710726.1	beta-nerve growth factor isoform X2 [Homo sapiens]	ngf	0.0634783	0.00958333	0.112174	0.01625	3.53308	0.0012315	0.00651725	CTCACTGTGGATTGATGAAATATATTTATTGAGCACTGTTTTGTTCAAACCTGTGGGTTCCCTACTGTACAATGAATCCCACAGGTCCTGTGTATCACGTGTGTACTGGTATGTAACAAGTATATTACACTGGCGCTCTTTGGCCATCCCTCTCCCACGTCAGTGTGTTTAGAATGGCTTGATGGGCTGCTTTACAAACCCTGTGCATGACTCACCACAGCGCAGAGGGAAAATAATACTGTGGCTACCCCACTTTCCAACCAAGGTTTATGAACACTGAAAGCGTAAGCTGAAGATATACAGCAACTTTTGGCAGGTGCCAGAGCCAAGCTGGGGGCCATAGAGAGCCAGACAGACAGTCCTGATGGCAGAAACCTGGAAGGCAGTCTGCTCTGAACA…
ENSSSAT00000177471	XM_014199893.2	PREDICTED: Salmo salar myozenin-2 (LOC106604841), mRNA	NP_057683.1	myozenin-2 [Homo sapiens]	myoz2	0.0686957	0.00666667	0.122174	0.0116667	3.53307	2.83373e-10	4.55285e-09	ACACACACACACACACACACACACACACACACACACACACACAGAGGGGTTCAGATTTTTATTATCAGGGACACAGGAGGGCAGGGTTGTAAATCCTTACACCCTTACACCCCCCTCCCAACCAGCCCTCTCAACTTACCCCCTTGCCCCCTCATCCCCTGGCTCTCTCACTCCTCGCCTCTGTTAAAATAACCCTGTGAGGTTAGCACCCGGAGCATCCAGGGATCACTGGTATACAAACTGTTCCCTCACAGATGAGAAGCATCAGAGTGGGATAGGGAGGCATCCCAGATTCAGAGACGATAAATCACACGGCGATATACTCACCTCACATCACCTCATTTCACCTCACGTCACCTCTACTGCTGAACCTGTGAGAAGAGAGACAGAGGAAGATGA…
ENSSSAT00000188380	XM_045719045.1	PREDICTED: Salmo salar collagen alpha-1(VI) chain-like (LOC106585480), transcript variant X1, mRNA	NP_001839.2	collagen alpha-1(VI) chain precursor [Homo sapiens]	col6a1	0.415217	0.04375	0.737826	0.0758333	3.53082	1.16137e-30	1.06103e-28	GTGTAAACTGTATGAGATGGGAGGTTACTTTGCAGGTGAGCCCCACCCTCTCCTGTTGCACAGACCACTAGCAGAGAGAGCAGAAAACACACCTGGACAACCCAAACCTGTGGGATATTCACATTTTAACACATATGCAAAAAAGAGAAAGGTTCTCCTGAAGTCCCTTCTCCCCTGAGTCTCCAGAGGGCCTCTCCCATGATGAACCTGACCGGTGCTATTCTACTTCTCTCGTTGGTGTCGCTAGTCCATGGTGCCTGCTCTCTCAATGGGAGGAACAGAGGAGACCTCTATGACTGCCCAGCAGATGTGTACATTGTTCTGGACACCTCAGAGAGTGTGGCGCTGAGAGCCAAGCCCTACGGCTCCTTTGTTGATCAGATCAAGCAGTTTGCCCTG…
ENSSSAT00000153528	XM_014214542.2	PREDICTED: Salmo salar serine/threonine-protein kinase DCLK1 (LOC106612896), transcript variant X1, mRNA	NP_001317001.1	serine/threonine-protein kinase DCLK1 isoform 5 [Homo sapiens]	dclk1	0.0665217	0.005	0.116957	0.00916667	3.53081	2.43955e-12	4.97293e-11	GGGACTAGTAGAGTAATGACCGCCTGCGCCACGCCCCTTGTTTCAGCGCATCTAGAGGGGTGGAGAGAATATGAGAGAGAAGGGAGCGTGTTAGCGAGGTGAGATGCTTGGTGCTTCCCTTGGAAGGCCTGCATGTCAATGAGTGACGGCCAAATGGAAATCACTGCTCGAGACAGACACCAGCTGCAGCTCGTGCTGCTCACACTTGCTCAATCACAGAGCAGCAAAGGGGCGGATGCTTCTTCTGCCGCTCAGGCGGGCCATCATACTACACATATCAGCACTGACACAGCCTATTGGAAAGCTGATATATGCAATTGCTAAACACTGACACGGTTGACTGCATCCGACTTCAATTAAAGTCATGGAGCTGGAGCACTTTGACGAACGGGAGAAAGC…
ENSSSAT00000156196	XM_045707613.1	PREDICTED: Salmo salar myosin IIIB (myo3b), transcript variant X2, mRNA	XP_011508957.1	myosin-IIIb isoform X3 [Homo sapiens]	myo3b	0.0804348	0.00833333	0.144348	0.0141667	3.52184	0.000356297	0.00214709	TGGAAAACATGTCTTTGTAGTTAGAAATAAAGGATGTGCAATTTGGATTGATATAAAACCACAGACATCTGTGAGAATCAGAGAGAGAAACTCACGTTTTAAATGAGAAGAAAACAACTAGGCAGAGACCAATTCACAATGCATCATTGCAAGCCAATGAGGGCATTACATGCCAAATAGGAACTATGAATGACAGCAACAGATTATATTGCTCACTGGATGAAAACTGGGTTGAAGTTTCAAAGACAAAAGGCCTCTCTCAACGTAATGACCAGTACTGTACAAAGCCTCTATGTCATGGCATCATCTCTAATTAGTGGAATTTGTCAGACATGCAGATGATGCCAGCAGGGAATCCTAAGAGTTTCAACATTTGTTAAATAGTTAGCTAAACCAAGG…
ENSSSAT00000059130	XM_014193544.2	PREDICTED: Salmo salar tetratricopeptide repeat protein 39A (zgc:158403), transcript variant X1, mRNA	NP_001138304.1	tetratricopeptide repeat protein 39A isoform 1 [Homo sapiens]	ttc39a	0.0921739	0.01	0.164348	0.0175	3.51979	3.53515e-07	3.71337e-06	GTGTTTTGGGCAGAGTGCCCGGAAGAAAAAATGTCCAATGGGAAAGATGCACCTGCGGCGGCGAATGTGTGTGCGCAGCTCCTCACAGATGACCTTGCAGGTGTGCCTTGAGGAGTGTATGGAGGCCCTGGACCTCTTCCTCAACAACCACTTCAGTGAGAGCCTGGACAAACTGCGGCCACGGGCGAAGGAGAGCATGTACCATGCTCTGATCTACGCCACTGTGCTGGAGATGCAGGCTATGATGACCTTCCAGCAGGATGACATCGTCAATGCAGGCAACACCATGAAGAGTGCCCAGGAGGTCTGCCAGAGGTTTCGACGAAAGTCCCCTAGCAATATCAGTAAATCACCTGGAGAGCATCTAACTGAAGAGCAGCTCCAAGCTCTCCATGCTGA…
ENSSSAT00000126392	XM_014134721.2	PREDICTED: Salmo salar ankyrin-1-like (LOC106566514), transcript variant X11, mRNA	NP_001135918.1	ankyrin-1 isoform 9 [Homo sapiens]	ank1	0.0565217	0.00583333	0.0995652	0.01125	3.51906	0.00172014	0.00875457	TACACACACAGTTCTCAGCAGCTTGGTCGGTGAAGTAGAGGACAGTAGAGGAGGGTAGAGAGAAGCAGAGGAGGGCATAACAGAGGGAGAAAGAGAGAGGGAGCTCTGCAGCAGGATCCCCATCGTGCTGAGCCCAGGACTGCGTGACTGGTCTGTGCTGGGTGAGGGGGAGGGGAGGCGAGGCATATCAGTGCAACACAGCCTTACTGGATGAGTTGCAGCAGCAGCAGTAACACTAGCAGCATCTCATTTGTGGCTGCTGGGAACTCGGTCGCTAGAGCACGGCGCTCCCGCTCACACACACACATACAGGCGCTCCCAGCGCCACCGCCACACACACGCAGTGGCAGCCACAGCCGTCGTTAGAGCCTGGGCTGGGGCAGGGACCGCTACTGTGAC…
ENSSSAT00000011194	XM_014209123.2	PREDICTED: Salmo salar tripartite motif-containing protein 2 (LOC106610021), transcript variant X3, mRNA	XP_016863437.1	tripartite motif-containing protein 2 isoform X5 [Homo sapiens]	trim2	0.113913	0.0120833	0.202609	0.02125	3.51419	0.000105478	0.000715005	GACAGAGAAGGCAGAGGGCGCACAGTTTTTGCTTCTCTCTCGTAAATATTGCCCTGAGCATACTGACTGACAAAATGGTGCAGGGTGAGAGGAAGAGGGAACTTTATGACAGAGTATTAGGATGGCCAGTGAAGGCTCCAGTAGCATCTCCAGCCCTGTGGTGCGACAGATCGACAAGCAGTTCCTGATCTGCAGCATATGTCTGGACCGCTACGACAACCCCAAAGTGCTGCCCTGCCTCCATACCTTCTGTGCCTGCAGAACTACATCCCCGCCCACAGCCTGACGCTGTCGTGCCCTGTGTGCCGCCAGACATCTATCCTGCCGGAGAAAGGCGTGGCGGCGCTGCAGAGCAACTTCTTCATAACCAACCTGATGGATGTGCTGCACCGGCCCCCC…
ENSSSAT00000177614	NM_001165332.1	Salmo salar vaccinia related kinase 3 (vrk3), transcript variant 2, mRNA	NP_848586.1	peptidase inhibitor R3HDML precursor [Homo sapiens]	r3hdml	0.146957	0.0166667	0.261739	0.02875	3.51265	0.00113298	0.00604725	GTGACAGAGGACCAGTCCCTTGTTTTCCTCCCCAGGTTCAGCAGATGCAGGGGCCTCACCATGATCTCCATATTGGCAGCCTGAGGGAAGACCTGGGAGCGGACACGGTTGTGATAATCCAACAAGGAATTCATTTCTCTGGAGGAGATGGCTCGCCTTATTCGGATATGAGGCACACTGATGCTGGAAAGAAGGTTCTGGCACTGCCAAAGTACACTACATGGCAACAACTGGCAAAGCTCTACCAGCAGCGTGAGGTCAAAGAGATCGCCAAGACACGGGCATCGTCAGTGGAGCACTTAAACTGTAAATGGCAAAGGAGAGACTTCCACAAGTCTGGTACATCCTTACGAGCAATTTCCAAATGCCTGAAGGTACCACGTTCATCTGTACAAACAA…
ENSSSAT00000011637	XM_014142217.2	PREDICTED: Salmo salar aquaporin 10b (aqp10b), mRNA	NP_536354.2	aquaporin-10 [Homo sapiens]	aqp10	0.167826	0.0154167	0.291739	0.02625	3.50615	0.000291474	0.00179125	AACAAGTGACGCAGAGGATTGCGTGCAAGCCTTCTCAGTCTGTGTGAACTTGTTAATAGTCAGCCGGAGAGTTCACTGTCCAAGTTACGTAGTACTACTGATGAGGACATTACATAAGCTTCCTTTTTGGTGTCCAAAACACGCTACAGGGATGGACCGACTGCTGAATAAATTTCGAATCAGGAGTAGTCTTGTCAGAGAGTGTTTGGCTGAGTGCCTGGGGGTCTACATCATGATTCTGTTTGGATGTGGCTCCGTTGCCCAGGTAACGACATCTGAAAACAGTAATGGTCACTACCTGTCAATCAATCTGGGATTCGCTCTGGGAACCACCTTTGGAGTCTATGTTTCCCGTGGGGTGTCAGGTGCTCACCTAAACCCTGCAGTGTCTCTCAGCCT…
ENSSSAT00000144011	XM_014177604.2	PREDICTED: Salmo salar angiopoietin-1-like (LOC106588502), transcript variant X2, mRNA	NP_001137.2	angiopoietin-1 isoform 1 precursor [Homo sapiens]	angpt1	0.45	0.0504167	0.804348	0.0895833	3.50604	0.000581115	0.00333198	CTCGATTTACTAAAAACCATGGAAATACAACACAGCATTGTGAACCCCTGTGTTATATAGTTGAGTGGTGGACAGTGAGAATCCTGTGGCATCTGCTGTGTACTGTAGCGCAGGGGAGACGGGAACAGACTGAGTGTGTACAGGGGCAGGGCTACCACACAAGCCTCAGGTCAGAGAGCGTGTAAACCAATCCTCGCAGTCTGAGCACATCCTCTGTGCTTGGGGTCCCTCTCTGCCTTACACACACACACACACACACACACACACACACACACACACACACACACGAGAGAGAGAGAGAGACTTGTCCATAAACACACATTCCTCTGCAGTCTCTGTGAGGGGCAGGCTCAGAGTGTGCTGGAAGCCTGGTGCTGTTCTTTAGTGAGCCTCGCTCCA…
ENSSSAT00000209480	XM_045706980.1	PREDICTED: Salmo salar patatin-like phospholipase domain-containing protein 6 (LOC106586907), transcript variant X7, mRNA	NO HIT	-	-	0.0808696	0.00416667	0.143043	0.00708333	3.5047	6.52163e-08	7.68209e-07	TCATGTGAGATGAGACCTTTTTCAAAACGTTTTTCAAGACACAGGAAAGGTCCGGTTGAAATATTACTGATGTTTCACGTTAAAAATGGCCCTAAAGATTGATGCTAAACAACGTTTGACATGTTTGAACTAACATAAATATATATATTTTTTTACTTTTCGTCGTGACTTTTCCCTCCCGCGCCCTACATTTTGAGTAGCCTACCGAACGCGCTAACAACACGGAACAACATGGAGTTATTTGGACATAAATTATGAACTTCATCGAAAAAAAACTACATTTGTTGTGGACCTGGGATTTCTGGAAGTGCCTTCTGATGAAGATTATTAAAGGTGAGAAAGGAAATCAAGGAAACATGGGGATGCCTGGTGCTCTGTGGCTACTTGGGAAACAGGAAG…
ENSSSAT00000191478	XM_045724243.1	PREDICTED: Salmo salar protocadherin-11 X-linked (LOC106612267), transcript variant X2, mRNA	NP_001161835.1	protocadherin-11 X-linked isoform h precursor [Homo sapiens]	pcdh11x	0.0343478	0.00375	0.0604348	0.005	3.50459	6.60526e-15	1.77018e-13	GGAGAAGATGGGAGCTGTATTGTTTACTGTAGGCTCCTCCTCTCACAGTGATGTCAGTCGGAGGCAGAGAGGTGGGCAGTACTGAGGGATCGGGTTCATACAATGCTACTGAGACAACTAGGCACAGCTTAGCACACTGATACAGCATACCGTCAGCCCTGCTGTAAGTGATGCCGCACTAAGGAACACTTTCACCCAAACTCCGTTGGGGGACAGAACACTACCCAGGCTACAGTTCATTTATGTGTTCTTTTTTGTTGTTGCTGTATAATAACATTTACAAAAATGAAAACAGTGCTGTCAGAACTGAAGTTTTCAGACATCGTACCAAACTGTTTCATTTTTTGCGCGCTCTTGGATGGAAGTTTTTGCGCTTGTAAAAAGCTTTAACACATGCTC…
ENSSSAT00000208009	XM_014129849.2	PREDICTED: Salmo salar map3k7 C-terminal like (map3k7cl), mRNA	NO HIT	-	-	0.296087	0.0320833	0.527391	0.05375	3.50235	1.08687e-05	8.93304e-05	CTTAAATGTAAAATGTAAAAATGTAAATTTAAAGATTTGAGAAATAAATATAGCAGCACGAGAAAGCTGGGATCCTCTTTTTAAAAAGGTGTCCAGTCAAAACGCGATTGCGCAATGACAGGGTTTATAAGAACAACACGTTTCACTAGGCCTTGTGCTCTCTAACCGCGTTTCTTACGTCGGTTGGCCACGGAGAATGAGAGCTTACAGTTCTTGGTAACTGGCCGCATCCGGCGTGAGCTGCTGGCCGAGCTGGTGGAGGACGAGCTTGTTGCCGTGGAGATGGCCTGTCTGGAGGATGAGTTCCGTGTCCTGTCGGAGGAGAACGCCACGCTGCTCAACGTCCACACTGAGCGCGCTCAGCAACTGGAGACGCTCAGCTCCACCAATCGGAATCAG…
ENSSSAT00000234808	XM_014160336.2	PREDICTED: Salmo salar glutathione hydrolase 1 proenzyme-like (LOC106579933), mRNA	NP_038347.2	glutathione hydrolase 1 proenzyme precursor [Homo sapiens]	ggt1	1.03826	0.112917	1.84261	0.194167	3.50181	1.44489e-11	2.70023e-10	GAACATGAGCAGGAAGTCCCCGGTGGCTGGCCTGGTGGCTGGCCTGGTGTTTCTTTTTCTGGTAGCTGCCCTGCTGGCTGCAGTAGGAGTGCTCGTGTGTGTGTACGTGGGAAACAAGAACCCCATCTCACCCTCAGACCATTTCTACTCAAAAGCTGCCGTGGCTACAGATGCTGGGATATGCTCTGAGGTGGGGAGGGACATCCTGAAGAGGAACGGCTCAGCGGTGGATGCATCTATCGCCGCCCTGCTGTGTGTTGGCCTCCTGAACGCTCACAGCATGGGCATTGGAGGGGGTCTCTTCTTCAACATCTACAACGCTTCCACAGGGAAGGTAGAAACCATTGACGCGAGGGAGACAGCACCCATGAACGCGACGGAAGACATGTTTGGCAATAA…
ENSSSAT00000213031	XM_014191133.2	PREDICTED: Salmo salar piRNA biogenesis protein EXD1 (LOC106599786), transcript variant X2, mRNA	XP_047288167.1	piRNA biogenesis protein EXD1 isoform X4 [Homo sapiens]	exd1	0.238261	0.0266667	0.41913	0.04625	3.49571	3.2472e-08	3.99371e-07	TGCCCTTTGTCCTGTGGGGAATGATCTCTAGTACCTTGCTTGGTCATGCTCTCTCCACCTAGATGATGCACATCTGGAAGCAGCAGGTGATCGAGATAGGAGCAGACGGGGTTGGGGCGTTCCAGCACGAGAGAGTCTGTTGGCTGCAGATTGCCACTAAGAACAAGGTGTACCTCTTTGACATCCTGATGCTTGAAGCCCGGGCCTTCAATAACAGCCTGTCCATGATCCTGGAAAATAACCACCTAGTAAAGGTCACCTATAGCTGCCAGAGGATTGCCGGATGTCTGAGGGCTCAGTTTGGAGTAAATCTCAGCAACGTCTTTGACACGCAGAGCAGTGTTCTGGAGCTGCCTAGGGAGCTGCGGGAGTTGAAGCACATGCGGCAGGAGTGGGCCA…
ENSSSAT00000089141	XM_014209685.2	PREDICTED: Salmo salar delta(4)-desaturase, sphingolipid 2 (degs2), mRNA	NP_996801.2	sphingolipid delta(4)-desaturase/C4-monooxygenase DES2 [Homo sapiens]	degs2	0.145217	0.0170833	0.258261	0.0295833	3.49495	8.77878e-17	2.79826e-15	CTCGGAGTAATCGGGAGGAGAATTGTCCCCAATGACATGCTCCTCTACCATAGTGTCATGGTCAACATCCTTCTTGTCATCTGAGACAGAGCACAGGAGCAGAGTTAAAACAGATGCACAGGAGTGTGTGTAGGTGAGGCACGCATTGCCACTGCGCTCCCGCGGGCATGAAGAGCATCGAAATGGATAAGACAGGTGAACGGGGAGACTTTGAATGGGTCTACAATGATCAGCCTCATACTTCACGAAGAAAAGAAATATTAGCAAAATACCCAGAGATCAAGTCCCTGATGGGGCCTGACCCCCAGTTGAAGTGGGTGGTGACAGGGATGGTCCTCACCCAGCTTCTGGCCTGCTACATGGTCCACGACCTCCCCTGGAAGTGGGTGTTATTCTGGT…
ENSSSAT00000193646	XR_001330175.2	PREDICTED: Salmo salar uncharacterized LOC106611903 (LOC106611903), ncRNA	XP_047288065.1	high mobility group protein 20A isoform X1 [Homo sapiens]	hmg20a	0.0273913	0.00291667	0.0473913	0.00541667	3.49221	0.000579127	0.00332259	CCGTGCTCGATTGTTCTTCCTGGTTACATCATTTGTTGTGGCAGTCTCCTTGGTCGCAGGTCTAAATGCATTTCTAATATCCCGCAATGAACTTTGATCTGCCGCAGAGCCCGGCGACAGTCACAGAGATATCTCCTATCTCCCTCCACGGGTTCGCTCTCGTCCCGGTGACCAGCTTGGGGGCGGGGGGTGAACCGGGGAGCCTCGACATTGCACCTGGCTCCGGAGTGATACAGGTGTTGTGCCGAAAATCTCCCCCCCTGACAGAATTCGCCCCCCCCCCCCTTTCTAATTTCCTTAATTTTGTGACTAGAGTCAAATACCTTCTGTTGCACACATCAGAGTCAAACACTTTATATAGAACAAACCGAAATTAATTATTAATGTATCTGTGTTATT…
ENSSSAT00000248866	NO HIT	-	NO HIT	-	-	0.19087	0.0208333	0.332609	0.0354167	3.48154	1.60546e-06	1.51526e-05	CTTTAATGGACATGAATCATTGATCAGCCTCACCTGGCTGCGTGCACCTCCAGGTGCGCCAGTGCACACACAGACGGGCTTGTGCAGTCTGCTGTTTCTGGGGGAGACATGAGCACCGCCGGAGCCCGTCCTGGCCTCAGCCTGGACAGTGGTGGGCTATGGCACAAGAGAGCCATGCAGAGGAGCAGAGCTCTAGTCCGAACCTACCTCAAGTCCAACTCTGTGCTCGCACTGCCTCAGCGCAATGGAACACGACAAAGGGACAGTGTCCGACTGCCTTCCCTAGCTGCCTTTAAAGCCTCGCACAGGCAGACCACCACGACTCCACTCAGCATTAGCGAGCCCTCCCTCTTCACCCCGGGAGAACAAGCCGTGTTCGAGGGTTTTTCCCCTAACCGC…
ENSSSAT00000248382	XM_045689841.1	PREDICTED: Salmo salar calcium/calmodulin-dependent protein kinase type II subunit beta (LOC106562908), transcript variant X4, mRNA	XP_005249919.1	calcium/calmodulin-dependent protein kinase type II subunit beta isoform X20 [Homo sapiens]	camk2b	0.0182609	0.00208333	0.0330435	0.00333333	3.47888	0.00158308	0.00813321	CTTGATTTGCGCATGGTTTTTCCTGCGGACAATTTTCAGTTCCTACCTAGAAATTACAATAAAGGTAGCACATTCTTAAAGTCAGCGAACAACTTTAAACGTTTGCGATTAAGATAATTTTATTGAAATATAACAGTGTGTGACATATTACATTGAAAGTTAAAATATACAATGCCGTCGTCTATGGAAATGATAGAGTTGTATGACAACGCTCCACTTGGAATCTTGCAGCATTTCGGAAACATCCATAATTTCCTTGAGGTCTATTTCGGCTTTCTGTACCGCAAGACAGACTTTTACCGCCTGCTGTCAACCCACAATGACCGTATGGGCTTCTCTCCAGGGGTGGCCGAGAAGATGGTCCTAAACGTAATTAACTACAGTAGCTAGTTAAACATT…
ENSSSAT00000184639	XM_014171001.2	PREDICTED: Salmo salar HtrA serine peptidase 4 (htra4), mRNA	NP_002766.1	serine protease HTRA1 precursor [Homo sapiens]	htra1	0.323478	0.03625	0.570435	0.0633333	3.4757	2.041e-10	3.33189e-09	GATCAACTCTATTCGCTGCATAAGGCAAATGGTGGTCACACCAGCTATTGACTGGTTTTCTTATCCACGCCCCTACATTCTTTTTTAAGGAGACAGCTGTACTGAAAACTGAAAGGGTGCTCCTTCCTTGTGGGTCTCTTCAAATCCTCTACATAAAGTCACACAGCTGCATTCCAGAGAGTTCACTTGGGGGACTTAAAGGACTAAGCAAGAGTGGAGCTCAAAATCAGACTGCTGCTACTGGAAACATAGTTACAAGACATTTAGACAGACTAAACTGCAAACTAGACCAACCTGAAGCTGTGGATTCTGAATGTACATTTTGCACATGCATTTTCTTTTCAAATAAGGCATAATTTAGATAAAATAGGAGGTGATATAGACAGGTATACGCAAAAC…
ENSSSAT00000183628	XM_014152572.2	PREDICTED: Salmo salar gamma-crystallin B-like (LOC106575873), mRNA	NP_005201.2	gamma-crystallin B [Homo sapiens]	crygb	0.0365217	0.00208333	0.063913	0.00416667	3.47239	2.0157e-08	2.55762e-07	GTATTACTCAGATTAGTCTACCATTTAATTTCTTCATATAGAAATATAGTTGTTAATGTATCACAATCAAATCCCAATCTAGTCTAAAACAACATAGTTGTAATCGTCAAGAGATGATCACTCATCTACAAAACATTTTATAATTACAATCATCCTAAATAAAATAAGCCTTTGTTGAAAAGGAAAAACGCTTACTTTGTTGACCACCTAAGATAAAAATACATTGCAGTGTTCACAGCATTCTTGCGAAAAAAAAACGCTGACGTGTTAAAAGTCAAACTATTTACATGACAATACTACCGTTTGTCCATGGATTATAAAGAGAGGACGCACCTCCCAACCCGTGCTGAGTGCCAGTGAGACCAAAGTTAACCTTCACAATGGGAAAGATAATTTTCT…
ENSSSAT00000223665	XM_014173998.2	PREDICTED: Salmo salar V-set domain containing T cell activation inhibitor 1 (LOC106586567), mRNA	NP_078902.2	V-set domain-containing T-cell activation inhibitor 1 isoform 1 precursor [Homo sapiens]	vtcn1	0.0613043	0.00291667	0.108261	0.00583333	3.46645	2.08987e-08	2.64426e-07	CTCTGCAGTCCCTGGGCGAAAAACAGTAGGGGTTTTGGAAAGTGGTCGTTCTGAGAACAATGACACTGGCGCGCGCATGCATGTGAAGACTCCATTTTCTATTTTCAGTATTTTCAGTGTGTCTCCCGGTCTGAATATTATCGCTATTTTACGAGAAAAATCGCATAAAAATTGATTTTAAACAGCGTTTGACATGCTTCGAAGTACGGTAATGGAATATTTTGAAATTCTTTGTCACGATACGCGCCGGCGCGTCACCCTTCGGATAGTGTCTTGAACGCAAGAACAAAATGCAGCTATTTGGATATAACTATGGATTATTTGGAACCAAAACAACATTGGGTGTTGAAGTAGAAGTCCTGGGAGTGCATTCTGACGAAGAACAGCAAAGATGTCGTG…
ENSSSAT00000247587	XM_045703517.1	PREDICTED: Salmo salar WD repeat-containing protein 87-like (LOC123729234), mRNA	NP_114157.4	WD repeat-containing protein 87 isoform 2 [Homo sapiens]	wdr87	0.02	0.000833333	0.0347826	0.00166667	3.46219	1.30129e-06	1.24651e-05	GGCTGCCCAACACAAATCCCCTAAAGAAAACGCAGTGTGTTTACATAAAACCTTTTATGAGCAATTCAGTCAAAACTAAACAAGCTCACATTAGCAACTTCCTAATGCAGCACTTTTCAAAATGCAAAGCTCGTTCAAGCTAGCTGACTTGGTTACATTCCCAACTGCTGCTTTGTTTCACTTAACGAGACAATGGTGCCATTGTCTGGAACTTGTAGTTTTACCATTGTCGCGTAGCCTTTACAGGTGTGATTAACTCAGGTAGAATAAAACTACAAACCCGGAGTATTCTAAATACTATGCGCATGCGTACTGAAACACGGCGGACCAGGAAGGATCGGGCATATTTTAGTTAATAAAACATTATTTCGGAGACTGATTGATATACCATGTTTTTAA…
ENSSSAT00000075001	XM_045722310.1	PREDICTED: Salmo salar nucleosome assembly protein 1-like 1-A (LOC106596138), transcript variant X6, mRNA	NP_001294853.1	nucleosome assembly protein 1-like 1 isoform 2 [Homo sapiens]	nap1l1	3.11087	0.328333	5.58	0.578333	3.46084	0.00077947	0.00433587	GTTCAAGACTTGCCTGGCTTTGTCCGTCTCCCCTCAGCTCGTCAGCTCACCGTGCAGATGATGCAGAACCCACAGATTCTGGCCGCGTTGCAGGAGAGGCTGGACGGCCTGGTGGGCTCGCCGTCAGGATACATGGAGAGCTTACCAAAGGTAGTGAAGAGACGGGTCAACGCCCTAAAGAACCTACAAGTGAAATGCGCCCACATTGAGGCCAAGTTCTACGAAGAGGTCCATGAACTGGAGAGAAAGTACGCCGCTCTCTACCAACCCCTCTTCGACAAGCGAAGCGACATAGTTAAAGCAGCCTATGAACCCACAGAGGAGGAGTGTGAGTGGAAGGCTGATGAGGAGGAAGAGTTGACAGTAAGTAAGCAGGAGGAGATGAAGGAGAAGGCCAAG…
ENSSSAT00000253824	XM_014153405.2	PREDICTED: Salmo salar zinc finger protein 419 (LOC106576307), transcript variant X2, mRNA	NP_085116.2	zinc finger protein ZFP2 [Homo sapiens]	zfp2	0.153913	0.0208333	0.273478	0.0366667	3.4595	0.000119181	0.000796674	CCTTTATAGAAGCAACACAACATAAGACAAAAAATGGCTTTTATCTCCGTAACTATCATGGTCCTTGCATTTTACACAAATGGCTATGCAGGTGACATTTTATTGACCCAGACTCCTGCAGTTGTCATGGCACAGTCTGGAGAGTCTGCCACGATCAGCTGTAAAGCTAGCGGTGCCATTGACAATGATTTAGCCTGGTACCATCAGAGACCTGGAGAAGCTCCTAAATTCATCATCAACTTTGACAGAGGTTTAACATCTGGTTGATATCATGGCACTGGATATGATATTGATTTCACTCTGACCATCAGTGGAGTTCAAGCTGAAGATGCAGGAGATTACTACTGTCAGCAGCATGAAGCTACTCCGTTCACACAGTGATACAGAGCTGTACACAAA…
ENSSSAT00000163123	XM_014173612.2	PREDICTED: Salmo salar RNA binding motif protein 44 (rbm44), transcript variant X3, mRNA	XP_005246132.1	RNA-binding protein 44 isoform X2 [Homo sapiens]	rbm44	0.0456522	0.005	0.0808696	0.0075	3.4549	2.84698e-07	3.04427e-06	GCCCTCCAGTGGAAAAGCGATGTTACTACATCTACAAACAGGGCTGTGGGCAGCAACACGTGCGAGCTGACAAATAAGAAAATCGTGATTGAATGATGATCTATTAGACCCTCCGTCTTTGTCGATAGAGGACTGCAGGAAATTCCTTCTCAACAGGTCTGTGTTTGACCTGGTGAAAGTCACCCATTTCCTGGAGCTGACAGATCCCAAGCTGCTGGGTTGGTACTTATCTCTGCCTGTGGAGGACAGGAAGCTCATACAAGAGGAAGGAGGACTCCATCGGTTTCTGCAGAGGCATCCGGCTCTGAACGTAGCCAGACAACTGGTTTATGTGAAACAACAGGTGAGAGGTTGCTGGAAACCTCCTGCTGTTACGCAGACAATGTCGTCAAACCTAAA…
ENSSSAT00000243611	XM_014214613.2	PREDICTED: Salmo salar multidrug and toxin extrusion protein 1-like (LOC106612938), mRNA	NP_060712.2	multidrug and toxin extrusion protein 1 [Homo sapiens]	slc47a1	0.196087	0.02125	0.345217	0.0370833	3.45059	3.14796e-15	8.69024e-14	CTTGTATTTAATATGTAAGCCTTTTGGGATGTTGAAACTTTGCATTGGTGACCTGCTGACCAGAGCAGTGCTTACACAGCTGCAGAGGAGCTGTCTGTCTGACAGTGACAGTGGAGTTACAGCACACTCCCAGCAGTAACACTATTGAGGACTGAGAGGGGACAGACACAGAGGCTGGGATGGAAGACTCTGGGCCTACACTGGCATCTGGGCCCACTTCTAATTCTAATCCACCTATAATGGAGGAGTCTAGTGCCAAACTGTTCTTCTGCCGCTGGGTAAGACACAGAATCCCCCTGGCACACAGAGAGGAGTTCTACCACATTCTCCGGATGACTGGACCCTTGCTGCTATCTCGAATCCTAAACTACCTGCTTCCATTTGTCATCACTATGTTCT…
ENSSSAT00000111254	XM_014156090.2	PREDICTED: Salmo salar erythropoietin (LOC106577763), transcript variant X3, mRNA	NP_001362695.1	GRB10-interacting GYF protein 1 isoform b [Homo sapiens]	gigyf1	0.0178261	0.00333333	0.0308696	0.005	3.44917	3.0483e-05	0.000230656	GCCTCTCCACCCCCGCCACGCGTGGCTGTGTCTCCTAGACAGCAAGCTACAGGTCAGGGAGACAACCGCTAGAGACTTGCGTCAACAAAACTGGGTGGGGGGTGTTTGCGTCTCAACAAAGCTCTAAGATGTTGACGCTAAAGGCCTCTGAGGAATACCATCAACATGCAAATAACGGCATTATTAAAGTAACAATCTAGGACAAGGCTATTTCATTTGGTAATGTTCTAGGCTGTCAGCGCACCATGGCGCACCGGCACTTCTGGCACACTTGCATTACAGGATTACAAAGAATGTCACTGTGTCCAGTGAATCAAAAGACTCTTTACGTTCCTGCTGATGCTGTTGGAGTGGACCAGACCAGGCCTACCGTCCCCCCTGCGGCCGATCTGTGACCTG…
ENSSSAT00000177535	XM_045710050.1	PREDICTED: Salmo salar NACHT, LRR and PYD domains-containing protein 3-like (LOC106592897), transcript variant X2, mRNA	NO HIT	-	-	0.436957	0.04875	0.777391	0.0825	3.44477	8.17239e-08	9.4955e-07	GTTAGCAAAGGTGTCAGCTAGAGATGACGTGCAGGATCTTGCAGGGATTTGTAGTCTTGAATGATGTCTACTCTGATGCAAATTAGCTTTTTCGAATCTTAGCGTAAATAGAGCTGAATATATTGATAAAAGTCACCTTGTCCGAGAGGTTTACATGGATATCAAAGTGTCACGCCAGTGTAAACCTATACGAAAGACAGCCCTTAGTTTAAAAGTTTCTAAAATCCCCTATGGGAAAAATGAATGGTGTAAAAAACAATTGGAACCAATTTGACCGCTAGGTTTTATGGGTATTATAACACCTCCACTGTGGGGCTCTATAGTAGTGAGGCAACAATGGATATTGACAATGAGTTCATACATTATGTAAAGTCTAATGGAAAAACTGGAATGTGGACA…
ENSSSAT00000121747	XM_014145547.2	PREDICTED: Salmo salar glutaminase liver isoform, mitochondrial (LOC106571948), transcript variant X1, mRNA	NP_055720.3	glutaminase kidney isoform, mitochondrial isoform 1 precursor [Homo sapiens]	gls	0.026087	0.00166667	0.0456522	0.0025	3.44258	0.00112356	0.00600294	ATGCATGTGAAAGAAGCACGGTGGCTAGGAAAAACTCCCTTGGAAAAACTCCCTAGAAAGGCCGAAAACCTAGGAAGAAACCTTGAGAGGAACCAGGCTATGAGGGGTGGCCAGTCCTCTTCTGGAAGGCCGGGTGGATATTATAACAGAACATGGTGTGTGGGCGCTAACATCCTGCTGCTGACCCAGGCGTTCAGGAGGAAGTTCATCATCCCAGACTTTGAGGCGTTTGCATCCAACATCAACCAGCTGTACTACAGCACTCAGAGGCAGATTGGGGGACACGTGGCAGATTATATTCCTCAACTGGCTAAATTCAGCCCTGATCTGTGGGGGGTGTCACTATGCACCGTGGATGGACAGAGACATTCTGCAGGTGACACCAAGGTTCCATTCTGT…
ENSSSAT00000174926	XM_045708681.1	PREDICTED: Salmo salar thymidine kinase 2, mitochondrial (LOC106587284), transcript variant X3, mRNA	NO HIT	-	-	0.053913	0.00625	0.096087	0.01125	3.43468	1.41894e-11	2.65523e-10	ATGGACGGACCATGAGAACACATTGATTTGACCTCTAACCTGCTCACCCAGGGGCTGCAGTGGTCATGAGACAGAGAGATCATTCATATGCACTGTACAGTTCAGTTTGGACGTTCGTGTTTCTACTGCTGATTGACACAGAAGTGAATATATGCTTTCTTCAATGTCTTTAAATCAAGTTATACGTCTCAAAGATCCATTCAAATTACAGGGATTTTTCGGGAAATTATTTAGACCCCTTGACTTTTCCAACATTTTGTTAACGTTACAGACTTATTCTAAAATGGATTAAATAAAACATTCCGTCTACACACAATATCCTATAATGACAAAGCAAAAACAGGTTTTGAAATTTCTGCAAACGCATAAAAAAAACCACATACCTTATTTACATAAATA…
ENSSSAT00000205510	XM_014138851.2	PREDICTED: Salmo salar alpha-kinase 2 (alpk2), mRNA	NO HIT	-	-	0.83	0.0941667	1.47826	0.162917	3.43466	1.25948e-06	1.20972e-05	CGTAGGTGAGGAGGTAGTCTAACGTGTCTTACCCTCGTAGGTGAGGAGGTAGTCTAACGTATCTTACCCTCGTAGGTGAGGAGGTAGTCTAGGACGACAGAGGCATGGGAACAGAGGAGACTACAGCGGTACTTTCCCAGATCTTTATTGGATGCCTTGGTGATGGTGAGGGACACTCTGCTCTCATCTCCAGCACTACACAGAGCAGAAAGGAAAGAATAAACCTTTAATCATTATTCTGAATTAACATAATCTATTCATACTAAGGCTTGTTCTCCAGTGTTTCCCAACCAGGGGCACTAGGACCTGTGGATACTTGGCCTATGAGACCATAGGCTCACTGGTAAAATGCATATGAGGGGGTACTTCAGGTGTATTCTGTGCAGAGCAAAACTCAGT…
ENSSSAT00000083267	NM_001139774.1	Salmo salar Epidermis-type lipoxygenase 3 (loxe3), mRNA	NP_001356375.1	hydroperoxide isomerase ALOXE3 isoform 3 [Homo sapiens]	aloxe3	0.889565	0.0995833	1.58087	0.169167	3.42889	3.38774e-14	8.47481e-13	CACAGTTAACAGGGTACTACAAACTATCAACCAATCAGAGTCAAAATGGCAAAATACAAGGTAACTGTGCACACACACAACATCGCAACTGCCACCACGATGAACAATGTCTTCATCAAGCTGGTTGGCGAAAATGGAGAGAGTAAGCGCACGTGGCTCACTAGCTTGAAGGGAGGCTTCTATCAAGGCACGGTGTCTCGTGAATTCGACGTGGTGTGCCCCTCCTCCCTCGGCACGCTGGTGCTGATAGAGTTGGACAAACAGCCACTCCCACTCTTCCCCCAGGACGCCTGGTTCCCGTCCAAGGTTGTCGTGACGACGCCAGAGGGAGACACATGCCAGTTCCCCATCTATCGTTGGATTATGGATAAGGAAGTGCACCTGTTCAGAGAGGGCACA…
ENSSSAT00000237772	XM_014205534.2	PREDICTED: Salmo salar ankyrin repeat and SOCS box protein 2-like (LOC106607987), transcript variant X1, mRNA	XP_054184956.1	ankyrin repeat and SOCS box protein 2 isoform X2 [Homo sapiens]	asb2	0.134348	0.0166667	0.23913	0.0283333	3.42783	3.32973e-18	1.20036e-16	CTATGGATATCATGTGAAGCTCCCAGAAATATTCCAGACGGCTGGATTGGAAGCCCTGTCTCAGAAACATCTACTGACAGAGGAGTGGAGAAGTCTTAGTGGGGGAGTTTAACCAGAGAGCGAAACTTTGACACTCTCTTTTTGCCTTTGGAAAACTGTAAAAGCTTGTGAGAAAGATCCAACATGGCAGTTGCCAGCATATCTATCCCTGGTTCCACGCCGGGCCACAACCTGGGGTTTGATGACTACAGTCTCTACAACAACCTGTCAGATGACGAGCTGATTCTGCTGGCTATCGAACGCAGCCTCAGTGATGCCCACAATGCCACTTCACCGGGTGAAGCCAGCAATACCCCAACAGCTCTAGGCAGAAGAACAGTCCAATATAGGACAAATCCA…
ENSSSAT00000131062	XM_014180989.2	PREDICTED: Salmo salar uncharacterized protein LOC406257 homolog (zgc:56231), mRNA	NP_005724.1	kinesin-like protein KIF20A [Homo sapiens]	kif20a	0.549565	0.0629167	0.981739	0.11	3.42514	1.58066e-06	1.49333e-05	AGCCCCCAGTGTACTCTAAATCCTGTTTTTCATGTGTCATATTGTACAACATCTGATTGAATGAACAAAGTGTAAAAAAAAATACAAGCGCTGGTTGAAAATAACATATAGACAGAACCTTCTCGGCAGGTTTGAATGGGTGGGAATTTCGTTTTGTCTAATGACATCACCAATTGGGGAATGGACCTATAACTAGTAGGTAGGGGCCAATTTGAGATTGTGCAAACCTTCTGAAAAGGGATTGGTTAACCCAGGATTCCACCTGTTCTCAATTAAGTAGTGATTTTAACCTGGAGTTGTTTGGTCTTCTGTGAAGTTTGTATGCTTACTGATATTGTAAATTCTGATTGCAGGTTATCTTGTGTTTAGGTTCATATACAACACTTTTATTTTTTATCA…
ENSSSAT00000077587	XM_014131306.2	PREDICTED: Salmo salar prosaposin (LOC106564846), mRNA	NP_002769.1	prosaposin isoform a preproprotein [Homo sapiens]	psap	0.0965217	0.00916667	0.172174	0.01625	3.41871	2.12263e-10	3.45986e-09	AATAAACTTGGTTTAAGTTTTACTGATTGTCTGTGAGATTTAATAGGTTCATTTAGAACCTAACACTTTCAAGCATTCAGTCAGGGATGTCTAGTTGTAAATTAGTTTTGTTAGAGGATCCACATACTAAAATTACAGCTTCTATTGAATTGGGACCAACATTATGTTTGTACAACTCAGTTCCGCAATACCAAAGAGAATACATAAAGCTTATCACACTTTTCTGTCAAGCTCTGATTGGTGAGGGCTTTATGTGGCAGGTGGACCCTGTCTATACCCCAGTTCTACATTGAGCGGGTGTTCATTTTTCAAGTAGAGTCTTTAAGGGAGAGACTGACTGATGATGGCATTTTTCAAGCTTGTATTCGTTGTCTTAATTGCTTACCAGACCACAGCTCT…
ENSSSAT00000183007	XM_045702093.1	PREDICTED: Salmo salar butyrophilin subfamily 3 member A1 (LOC106578435), transcript variant X10, mRNA	XP_047299551.1	erythroid membrane-associated protein isoform X4 [Homo sapiens]	ermap	0.359565	0.0433333	0.634348	0.075	3.41864	7.55706e-07	7.53059e-06	TGCATACGACTCCAAGGAAGGCTGAAGAAAGACCAACCATAAACTGGCAACCTTTCCTAGACAGCCGCTAGTGGTCGCTATTTTCCTGTCTGTAAATAGCGACCACAAGCGGCAATCCGGCCCGGTGGCAACCCATAAATGGCACGTTCATTTAAGTACACCTGATTGCAGTGTGCAATTCGGGCGGAGTCAAACCTTTGACCCCCTCCCACCGTTTTTTTTTTTTTTAGCACTGTAAATTCAGGAGCTTCTCGGTTCATTCCCTACGACACTTATTTGTAGTTTGTAGGTGGATCATTGGGAAATATATGGAACAATCCCGGGGATATAGCCCCATACAATTTTGGTAAATCGGTCAAAGACCAGTTATGACTAGAAGTAAGCGTATCAAGAACAGAA…
ENSSSAT00000181070	XM_014158345.2	PREDICTED: Salmo salar protein phosphatase 1 regulatory subunit 3C-B (LOC106578980), transcript variant X2, mRNA	NP_005389.1	protein phosphatase 1 regulatory subunit 3C [Homo sapiens]	ppp1r3c	5.81826	0.67	10.3883	1.14583	3.41641	2.50348e-11	4.53743e-10	CTGGGGTTGGAATCAGTCCTGCACTCAGCCCAGCTGAGGTTGATCACCTCAGCATAGCCGAAGGAGCAGGCGTTGTGTAGGGATACGAGGCCTCCCCCATCCTGGGAGTGCACATTGGCTCCATTCTGTAGTAGGTAGTCCACCACATCCCTCCACGCAATTTCCTGATGTCGAATCCTGAGGATGAAAGATGGGTCCTCCACATGTTGAACCCCAGGCCAATGCCAGGTCCTATCATGCCAGTAGATGTAGCCATGAGGATCTGCCTGGCAAGCTCTCCACCCCTCCGCAGCTTCCTCAGCACGTACGAGGACTGCCGATCGCGAAACCTGGTCAACCGCTACAAACCACTGAGGCCATGCATCAGCTCCAAGCAGCAGCTAGAGGACTCCAGCCTGG…
ENSSSAT00000172366	XM_014216107.2	PREDICTED: Salmo salar kelch-like protein 26 (LOC106613638), transcript variant X4, mRNA	NO HIT	-	-	0.0547826	0.00166667	0.0978261	0.00291667	3.41361	0.0012558	0.00662654	TATATATATATATATATATTAATTTTCTAGGCAAGTCAGTTAAAAACAAATTCTTATTACAATGACGGCCTACCCGGACGACGCTGGGTCAATTGTGCGCCGCCCTATGGGACTCCCAATCACAGCCGGATTTGAACCAGAGTAATCCTGTACTGACCAGAAATGGAATACATTGCCTCAGGACGATATCCTACATATTTTGATGCCCTGCATGATGATATCCTATCTTTCTTTCATGAAGACGGGGAAGGGCCTTTCATTGTGGATTCTAGGATATAATGATGACTTTTGATGTCCAATGTGGCTGGTGGGGTGGTGTCTCAGCTGTGGATGATGGCCAGGTTTTTTTTCTAGGTGAAGTCGTTACAGGAGAAAATTCCAGAAAAATCATTCTGCCAT…
ENSSSAT00000106656	XM_014165650.2	PREDICTED: Salmo salar cyclic AMP-dependent transcription factor ATF-2-like (LOC106582491), transcript variant X1, mRNA	NP_001871.2	cyclic AMP-dependent transcription factor ATF-2 isoform 1 [Homo sapiens]	atf2	0.153043	0.01625	0.271739	0.0279167	3.4122	8.2892e-13	1.77942e-11	GGTATAAAAGGAATTCCTAAATATGAGTGATGACAAACCATTCTTATGTTCTGCTCCTGGATGTGGTCAGCGATTTACAAATGAAGAACATTTGGCTGTCCACGAACACAAACATGAGATGACAGTAAAGTTTGGTCCAGCAAGAGACAACAGTGTCATAGTTGCCGACCAAACGCCAACACCTACATGCTTTTTGAAGAACTGTGAGGAAGTTGGACTCTTCAACGAGCTTACCAGTCCTATGGAGCAGGACTTCAAAATAGCTGCTGTGGATGACATGAAAAAGATGCCCTTGGATTTGTCACCTCTTGCCACACCGATGATCATACAAAACAAAATTGAGGACCACTCAGCTGTGGCGGCACATCGGGGCAGCCCTCTGCCCCATCCGGAATCTAC…
ENSSSAT00000113211	XM_045693308.1	PREDICTED: Salmo salar FKBP prolyl isomerase family member 15a (fkbp15a), transcript variant X1, mRNA	NP_056073.1	FK506-binding protein 15 [Homo sapiens]	fkbp15	0.222609	0.0258333	0.394783	0.0433333	3.40894	5.23778e-22	2.5605e-20	GAGCTTCCTCCAGGTCAAGATTCATGACAATAAATTACAAGAATTACCCCACACCTGCCATCAATTTCACCTGACTGTTAGTTTCATTTAGTTAGTTAGCTAACCTCTAGCTCCCGAGAATGGAGAAGGTGGCTTACAGTGTATTTGAATGGGCTAGCTAGCCTCTCGAGCAGTACCAGTGGCTAATTAACTAACTAGTGGATACGTGACAGATCCCTCGTTCACGAAATACTTCCATAACATCCATAAAAACCGGATAACAGCCCTGCTCAGTTCAAGATGCTCACCTACGGTAGCTATAACAGATTATCCTAGGGGTCTTTGACAATCTCGAGAGTGAATCTAATAATACTGAAAAACTCCTTTCTTCGACTAGGACTACATTTCCTCCAGCGTGTT…
ENSSSAT00000202454	XM_014159395.2	PREDICTED: Salmo salar acyl-coenzyme A thioesterase 9, mitochondrial-like (LOC106579463), transcript variant X2, mRNA	NP_001032248.1	acyl-coenzyme A thioesterase 9, mitochondrial isoform a precursor [Homo sapiens]	acot9	0.124783	0.01625	0.221304	0.0270833	3.4088	2.55475e-06	2.34607e-05	CTCACTCTTCGGGGCCGGATGACATCTTGAGGAGAGAGCTCTTGTCGATCTTGAAGAGTCTCCATCCCTCCTCCAGAGAGAGGTCTGCGGCGCCGCGACGCTTGTAGAACTCTATCGACGCCTGGTTGCCCTCGGCGACGATGAAGTGCATGCTGCTGCAGCGAGACTTGACCGCCGTCTGAGGGGGAGAGAGGGAGAGAGCAGGCGTCAGCACACATGTACCGGACAGTGATTGTGAGCTTTCCCCACCCCCTTACACAAAGCCATTCGAATCTAAAAATCAGCTTTTCCTGCGAACACCATTTCTCTTTTCCCAATACATATTCATTGATTATTTCAACAGCAATAAACAAACAGAACAGGAGTGGAATCAGCTATTTGTACAAAGACTCATAATTC…
ENSSSAT00000116793	XM_045703707.1	PREDICTED: Salmo salar myelin-associated glycoprotein-like (LOC106582469), transcript variant X5, mRNA	NP_542167.1	myelin-associated glycoprotein isoform b precursor [Homo sapiens]	mag	0.0147826	0.000416667	0.026087	0.000416667	3.40836	3.82602e-05	0.000284088	CAATGTTATTCACTCACTACAACCTGCCTGACACCTCAATTAAATGTTGTTGCCTATATAAAGACAGTGGTTTATGTTTGACAGATTTATCCTCAGGGTGTGAATACATATTAAAAGTAATACAACTGATACAGAATTGTGTTTTTCCTTAGATTTCTTTGATTGATTCAACAATGGAGAGAGAGAGAGAGCGAGAGAGAAGGAGAACATGAGAGAGGGAGGGAGTAGGAGAGAAGGCAGATGCCATAGGAGCGGAGGACTTGCTGGTTCCTATCTGCTGGGCATTAGGGCTCTTCACTGGGTGCATATCAACTGATGAGAATCCATAGAACCCGGCAGACAGGATTTTACAACCTGTGGAGACGCACAAGGGAAGCACACGCCCGGGGAGAACGTAGA…
ENSSSAT00000199195	XM_014136335.2	PREDICTED: Salmo salar tumor necrosis factor receptor superfamily member 9-like (LOC106567257), transcript variant X2, mRNA	XP_006710681.1	tumor necrosis factor receptor superfamily member 9 isoform X1 [Homo sapiens]	tnfrsf9	0.0508696	0.00583333	0.0904348	0.01	3.40823	0.000558334	0.00321562	ATGACGGTGCCATGTTGACAGTCACTGAGCTCTTCAGTAATGCCATTCTACTGCCAGTGTCTGTCTATGGAGATTGCTGTGTGCTCGATTTTATGCACCTGTCATCAACGGGAGTGACTGAAATAGCTGAATCCACAAATTTGAAGGGGTGTCCACATACATTTGTATATATAGTGTAGCTAGCTATTTACATCCTATCAAATCTGTCGTCGTGTGTGTTTGGTTAGCCTCCTAGCGAGTAGCCAATGCCAGGGCAAGCAAGGTTAGGCATCAAGCTTGCTAACTTATCCTAGCAACGACGCTCGCCATATATCTAGCTAGCGAGAAAGCTAGTTGGCATTGGGAGTATGGGGTAACGTTAGTTACAGCGTGGTGAGGGTGAATTAAACGACTTCAACA…
ENSSSAT00000216412	NM_001165350.1	Salmo salar neutrophil cytosolic factor 1 (ncf1), mRNA	NO HIT	-	-	0.0321739	0.00125	0.0573913	0.00208333	3.4063	1.31178e-06	1.25557e-05	TCGTGCGTCTTGCATCTGTTTATTGAAGAGTAAGGATCTTAGCTGTAACGTGACAATTCCCAGGGCTCCAATAGGCTCTCAGAACCCGGGAAAAACCTGAACGATGACGAGGCAGCCTCTGGCTGAAACAGATTATCGCCTTATCCAAGTGGCCGATCAGAGGACCATTGAATGAGGCGCGTGCACGATTCGCCCCCGTGGAGAAATTTCATTCGGCTGTTTAGCTTATTGCAGATTCCCGGTCGGAATATTATCGCTTTTCTACGAGATAAATGGCATAAAAATTGGTTTTAAACAGCGGTTGACATGCTTCGAAGTACGGTAATGGAATATTTAGACATTTTTTGTCACGCCATGCTCCATGCGTGCGACCGTTATTTACCATTCGTATAGTGTCTA…
ENSSSAT00000215496	XM_045698309.1	PREDICTED: Salmo salar Nance-Horan syndrome protein-like (LOC106595567), transcript variant X7, mRNA	NP_001278796.1	actin remodeling regulator NHS isoform 3 [Homo sapiens]	nhs	0.0147826	0.00208333	0.0256522	0.00375	3.40507	0.000112381	0.000756027	CTCACGCGCTACTCTGGAGCAATGAAAAACTAGAACCCGGGAGGCCACGGAGGAAACCCAAGATCATTCCGGCAGCGCGGATCCTTATATGCAGGCAGGCTGCGCCACGCTTCGGGAGAACGGACGGAGTAAGATCTCAGCAACGAAAAGGATGGAGGGTCTGAAGGAGACACGGGGAACTTTCGATTGAGGAGAGGAGGGGACGAGGGACGGAAGACCGCCCGATGAACGACAGTTTTTTTCTTGGATATTTTTGGTGTGCTTTTTCTAGGGGGGATTTTGGATAATTTTTGCGGTTGATCAAAATGCCATTTGCCAAAAGGATTGTAGAACCCCAGTTACTGTGCAGGTTACCTATTCCAAATGACGAAGGCTCGCTCAACATTGAGGATCTGTGTT…
ENSSSAT00000048536	XM_014123823.2	PREDICTED: Salmo salar serine/threonine-protein phosphatase with EF-hands 2 (LOC106560689), transcript variant X1, mRNA	XP_011530341.1	serine/threonine-protein phosphatase with EF-hands 2 isoform X1 [Homo sapiens]	ppef2	1.20478	0.1375	2.12913	0.230417	3.40393	1.89077e-10	3.09672e-09	ATAATTTCAACAATGAGGGCAGCTCTCCTGATCCAACGTTGGTACCGTCAGTACGTGGCACGGCTGGAGATGAGACGCAGGTGCACCTGGAACATCTTCCAGTCCATCGAGTACGCAGGAGAGCAGGATCAGATTAAGCTCTACAACTTCTTTGGCTACCTCATGGATCACTTCACTCCAGCCAGCAGTGAGCGGAACCTGATCTCACACATCTTCCGTGAGAACAACATCTGCCGTAATGTAGATTGGGAGAGGTACTTCTGCTACAAGAGCATTGAGGTACCAGAGCTGTACTCTGGTCCCCACCTCTCTTTCCCCATAACATGTTCCAATGCAGCTGAGCTGGTGGAGGCCTTCAAGAACAAACAACAGCTCCATTCTCGCTATGTCCTTCAGCTC…
ENSSSAT00000105139	XM_014146748.2	PREDICTED: Salmo salar transcription factor CP2 (LOC106572516), transcript variant X2, mRNA	NP_005644.2	alpha-globin transcription factor CP2 isoform 1 [Homo sapiens]	tfcp2	1.10043	0.130833	1.95391	0.224583	3.39901	3.42888e-10	5.44447e-09	CCCCTTTCCACATAGTGGTCATATTAGTTAGTAGTTCTATATAAACAAATACATCACATAATATCTTATATAAATACTTTTGATATTTTTTTGTACAATAACTAGCATAAAATGTATCGATAATTGTGCACGTTTCCATAATTTCTCCCCTAATTATTAATTTACAAAGTGTTCAGGACGGGACTCTTATTCTGAAGGATTCCAAAAATCCGTGACCCGGAAGTACTCAGTTATTCCTGACTGCTTTGCAGCTATGATATGGTTTGCGAAAATTAGCTATTTGTCTAGCTAGCTAGCTAGCTGACTAGCTAGATGAACAAGCATATTTGATTTTTTTCTCGTGACTTGTGTTTGTATAATGATACATTTTAATGTAGATTTAATTAACTACCATATACG…
ENSSSAT00000087408	XM_014139380.2	PREDICTED: Salmo salar eukaryotic translation initiation factor 4A, isoform 2 (eif4a2), transcript variant X2, mRNA	NP_001958.2	eukaryotic initiation factor 4A-II [Homo sapiens]	eif4a2	17.9013	2.06208	31.8583	3.54208	3.39649	2.16325e-53	6.78641e-51	TTTCGGGACAGACCTGATAATGTTGACTCACTAATCAACTACTTTTACAACTTTGATGACATGGCCCTGAAGGAGACACTCCTTAGGGGTATTTATGCGTATGGTTTTGAGAAGCCATCGGCCATTCAACAGAGGGCAATCATTCCTTGTATCAAAGGCTACGATGTCATTGCCCAAGCCCAGTCAGGGACTGGCAAGACTGCCACGTTTGCCATCTCTATTTTGCAGCAGCTGGACATGGAGCAGAAAGAGACCCAGGCTTTGGTACTGGCCCCCACCAGGGAGCTGGCTCAGCAGATCCAGAAGGTGATTCTGGCTCTGGGAGACTACATGGGGGCTGCCTGCCACGCCTGCATTGGGGGCACCAATGTCCGCAACGAGATGCAGAAGCTGACGGCC…
ENSSSAT00000159308	XM_014144433.2	PREDICTED: Salmo salar neuregulin 1 (nrg1), transcript variant X2, mRNA	XP_016868856.2	pro-neuregulin-1, membrane-bound isoform isoform X2 [Homo sapiens]	nrg1	0.185217	0.0195833	0.331304	0.03375	3.39646	1.6941e-07	1.88128e-06	CTTGCATGCCTAATGCACAAACAGCAGAAATTGGTGTCAAGGGAGGAAATCCTCTCACACACATGGCACAGTGAGAGCCTTTCCCATTACCAACTCCGCCCCTCTCATCTTGTAGTTTACTGTAGCAACTGCGGGCTTCAGACGGATCACACTTGCTTTCACCATCAGAGCTTAGTCAAATGTTCCTTTCTTACCAGCGCGCCTCATTCCGCCTTTAAAGTCCCACTTATCTCCGCCGCAATGAGGACATACTTTGCGACGGGACAGAGTTCATTCACTATTTTGGTTGTTTGTGGAATTTTTGTGTCCTTTTCCATCTCTCCGCATGGAGGGCTGTGTGGGCTGACTTGTAATAACCCCTCTCCTGTGGCTCCGCTGCAGGAGTTGGTGCACCGGTCG…
ENSSSAT00000250564	XM_014167028.2	PREDICTED: Salmo salar uncharacterized LOC106583163 (LOC106583163), mRNA	NO HIT	-	-	0.04	0.00416667	0.0713043	0.00666667	3.38129	0.000125545	0.000834715	AAAGAGAAGCAAATGGGTCTGATGTGTTCAATTAAATGGGGAACGAGTGATTTCTTTAAGTTTCTTAGATGCTCAGATATGTTACATTATGTGCGCATGCGCAGCTTCACTAGGACTTAAATTACAGCACCTGGTAATCACTTGACCGCAGACAATCATCAGGAGCACACAGCCCGTTGGTATGTAACTGTTCTTGTGACCGTTCTTGATACACGGGAAACTGTTGAGTGAAAACCCCAGCAGCGTTGCAGTTCTTGACACAAACTGGTGCCCATGGCACCCAATACCATACCCCGTTTGAAGGCACTTAAATATTTTGTCTTGCACATTCACCCTCTGAATTGCACACATACACAATCCATGTCTCTTGAGTTGGTTGAGTTACTGACTTGATCTTCC…
ENSSSAT00000131426	XM_014177979.2	PREDICTED: Salmo salar serine/threonine-protein phosphatase 1 regulatory subunit 10-like (LOC106588707), transcript variant X2, mRNA	XP_054187341.1	serine/threonine-protein phosphatase 1 regulatory subunit 10 isoform X1 [Homo sapiens]	ppp1r10	2.99826	0.35375	5.34043	0.608333	3.38055	3.68497e-46	8.00098e-44	TTAGTGGAGAATATAATAATATGGGGTTATAGAGCAGACAGCATCATGGAAGACATCTGTGCACTCCCCAAAGCCTGGGTAATAGCTCAGAGAACTGTCACAGAACCAGCTCTGTTACACGTACAATGCAAGTCTTGCGCGTCTTCTGAGGAGGAATCCCGCCTTTGTGGTTCCTCCTGTAGTCAGACCACACTGGACTGGTTCCATAGAGCGCTATGTACTCTACAAATAGGAGAGGTGGATGGACACCAAGTCAATGCTCACTTATGGATGGATTAACAAATTAATTACACTAGTCCTGGACTACTTGCATGGAGATTCTCCATTGAGCATACTTTGTCTGGGTAGTCCCATGGTCTGTCCTTGTAGCGGGCAAGCGCCTGTTCTGCCTCAGCGGCA…
ENSSSAT00000210332	XM_045723680.1	PREDICTED: Salmo salar thyrotropin receptor-like (LOC106575145), mRNA	XP_011535421.1	thyrotropin receptor isoform X1 [Homo sapiens]	tshr	0.0765217	0.01	0.134348	0.0170833	3.37799	7.0877e-09	9.60752e-08	ATGCATCGTCATCGGGAAATCTTGCCTGGATGGTTCGTATAAATCTACAAATCTCCTGTCCCCAGATCCTACAATCTGTCCAATATTAAAATATTATTGGAACTGTATATCCCCAATAAATTACCTACAGTACCACGCACAGAAAAGTACAAATAACTCACCCTCCCCATACGGTGTGATTCAGCCATGTTCAACGCACGCAAGTTTCATATGAACGGAACGCCCCCATACCGCATCTCTATCAAATTTGACATCGATTTAACTTGGGAGTACATGTCTTCATGAGATGCTATACGGGCGAATACAACTTTAATATACCTTGACATTGGAAATTAAACTTTAATGTGCCGAATATGCGTTCATAGGCTTCACGCAATACCAAATAATGAGCGAGGATAT…
ENSSSAT00000165316	XM_045704017.1	PREDICTED: Salmo salar high-affinity choline transporter 1 (LOC106593875), transcript variant X1, mRNA	XP_047301325.1	high affinity choline transporter 1 isoform X1 [Homo sapiens]	slc5a7	0.0195652	0.000833333	0.0356522	0.00166667	3.37422	2.97608e-08	3.67669e-07	GTCACACACATACACAGCTATGTTTCTTTATTTCTCTTCTCCCACGAGCTCGCACTGCACACTCACTCACTCACACACACTGTCGCCTTCCGAGGAATATCATACAAAGTTTCAGAGCCATACAGTGATCATGCTGGAAGAATAGACCCGCCTGACATCGCTTTGATTTGTAGCGCGAGCGCCGTAAACGCTTCTGACTGAGCGAGACGGGTCACATCTACCGAGAGCAGGAGTCAGGGGTCCCTGGTTCGAGCATAGGTTGGGGCAAGGAGAGGGACGGAAGCAATACTGTTACATTGGTGCCGTACCTCGATCACTCAGTTGGGTTCTGCCCAGCTGCTGGGTTTGCTGTGGACAAGGACGAGGTCAAAGGGGGACTCAGGATGGCTCTGGATGTTG…
ENSSSAT00000184895	XM_045719695.1	PREDICTED: Salmo salar glucagon receptor-like (LOC106594483), transcript variant X2, mRNA	NO HIT	-	-	0.0282609	0.000833333	0.0517391	0.00125	3.37268	1.32447e-09	1.96517e-08	GTTGATTTGTATGTTATTGAGGAAACAAAGAAGTGTCAAAGATTATTTTCTTACACATCCTTTCTGAATTTAAAAGTAATTCTCGAAGTAATCTAGTTTTTCAAAATAATCTGTAATCTGATTACAATATTTTTGTACTTTTTGTGGATTACAGTTACACGTTTTTTTGCAATCCCTTACATGAAACGATTACATGTAATCCGTTACTCCCCAACCATGGATAAGCATATATAGAGTCATGGAAATAATATATACTATGTAGCCTTTGAATTGACAGAGATTTCTAGAAGGTTCTGAAATTCTGATCCGTTAGGGTTTGACGTGCACTCTCGCGCTTTCACTCGCCTCCAGCGCATGCCTGGGACTAGAGTCGTGCAACAGCGTGGCTAATTGCGCTGA…
ENSSSAT00000235446	XM_014160237.2	PREDICTED: Salmo salar pre-B-cell leukemia transcription factor 3 (LOC106579892), transcript variant X7, mRNA	NP_006186.1	pre-B-cell leukemia transcription factor 3 isoform 1 [Homo sapiens]	pbx3	0.23	0.02625	0.406522	0.0429167	3.36922	0.000897955	0.00492242	CAGCGTTGATTGGTCGATGAGGTTTACTTCCAATATTATAAACATGTCTACTGCTTGCCCACCCTATGAGGCAAGGCTTGGTAGGTACGACCATACATAGCATAGCCCTGAGAAGCGAAGAGTCAGTGCAATTCATTATCAGTTCTGTATCAAACTATATAAAACTCTGCTAAGCATTTTATTTTGTGTGTTACACTCAAATTTTTTATTATGTGTGGAGAATGACGGCATGTTGGTGCACGTGCACGGGTAAGGCATACGACAAGTGGGACTCCACCGTTATTTCATCATTATAATAACAATCTCAAGCACTGCTCTAGCATTTTATTTTCGGGGTTCCAGAGAGAAGTGACAAGAATATAGACCCCTCCTCTGAAGGGCGGAGCGTGCATTTTTATT…
ENSSSAT00000070098	XM_014173464.2	PREDICTED: Salmo salar RAB3 GTPase activating protein subunit 1 (rab3gap1), transcript variant X1, mRNA	NP_001165906.1	rab3 GTPase-activating protein catalytic subunit isoform 1 [Homo sapiens]	rab3gap1	0.156957	0.02	0.277826	0.0341667	3.36456	0.000337601	0.00204454	GCAGACTGATAGTAATTCCAAGACTAAGTTGTAAAGTAAGATATATTTTTCTACTACTGTTACTACTAGATGAACAAATTAAACTGCATTAAAGAAAGGAATTTAAAACAAAGGATTCGAATGAAGGTAAATTGACCATTTGCATTACGAGTGGTTCAAAGCACGAGCCTTGTGTCAAAAGCTTTTTTTGGTGTAAAACGTGTCAAATCCGGTGACGTCATTGATTAATTGCGGAAGAGACTCCGTCGACAAGAATCCCATAATGCAACGGACGGCAAAAATCATAAACAGGGATTCATAATGGCGGCTGACAGTGACCCCGAGTCGGAGGTCTTCGAGATCACGGATTTTACCACCGCGTCGGAGTGGGAGAGGTTTGTGTCCAGAGTAGAGGAGGTT…
ENSSSAT00000222494	XM_014154165.2	PREDICTED: Salmo salar leucine-rich repeat-containing protein 27 (LOC106576774), transcript variant X5, mRNA	XP_047281745.1	leucine-rich repeat-containing protein 27 isoform X5 [Homo sapiens]	lrrc27	0.0956522	0.00916667	0.171304	0.0158333	3.35625	2.87481e-22	1.43791e-20	TGCAAGCAAGACCTTGCTTGAGGAGGCTATCATTTTAGAAATATTTCCTCCAAAATTCTAGAGGTGGAACGAGTTTAGCCTAGAATGCTCATCGTCACCTATTGTGCAAGCAGTAGGCAACATAGTGATGAAATTGCTTGATCCAATGAATGTAGCCTTCAGAGGCTACACTGTAACTTTGACTCACGTGCAATTTGAGTGGCGCTACAATGTTGCACTATAGTTCACCATGAACTCAAACGAATAGCAATACTTCGTGTTTTCTTACCATCTTCCTTTTCATCGTAGACCGGTCTCTTAGAAGAACTATTGGCGCCCATCCTCTTCTTCCACTTGCCCCAGTGAAACATTGATGCGCGAGCTCAGATAGCATTCCTCGCCCGTAAAAAAAAAAAAACT…
ENSSSAT00000204805	XR_006757716.1	PREDICTED: Salmo salar uncharacterized LOC106563766 (LOC106563766), ncRNA	XP_047287314.1	retrotransposon-like protein 1 isoform X1 [Homo sapiens]	rtl1	0.0226087	0.0025	0.0413043	0.005	3.35506	0.000250259	0.00155862	AAATAAATAAGCATAAATATGGGTTGTATTTACGATGGTGTTTGTTCTTCCTGGTTGACCTTTTCTTGTGGCAACAGGTCACACATCTTGCTGCGGTGATGGTACACTGGGATTTCACCCAATAGATAGGGGAGTTTATCAAAATCGGGTTTGTTTTCGAATTCTTTGAGGGTCTGTGTAATCTGATGGAAATATGTGTCTCTAATATGGTCATACATTTGGCAGGAGGTTAGAAAGTGCAGCTCAGTTTCCACCTCATTTTGTGGGAAGTGTGCACATAGCCGGTCTTCTCCATCAGTGTTTTATTCTAGGCTTCTACACTGCGAGAGAGCAGACACACCTCTCGAAAATCGAAGGAGACTTGATACGGCACTTCTGATATCTCGCCTGGAACTTCCT…
ENSSSAT00000241062	XM_014138221.2	PREDICTED: Salmo salar heat shock protein beta-11 (LOC106568146), mRNA	NP_001876.1	alpha-crystallin B chain isoform 1 [Homo sapiens]	cryab	3.67174	0.428333	6.56696	0.734167	3.34717	6.2334e-42	1.08109e-39	ATTCAGGAACAGAAAATGGCAGCATGACAAAGCAGCTGTTGTAGATTCCTTTCTAACTTTGTAGGACGTTATGTGCCCCTGTGACTCCGACCTGCTTCTGTGGTCACTCTGTAAATAGAGCAAAGAGATATACCAGAGGCATTTGGCAGTCAGACTGCAGTATTACCAGGGGCTTGTTTTGGAGCATGACAGAAGTTGCGTAGTCATAACACTCTAACGTAGCAGGCAAATGGAATGCTACTGGAACTTTCCACTGGACAGGATAAAAGCTGTGAGCCTTAGTCTGCTCCGGACATAAGCTCTCAGAAACACACTCAGAGACGAGACCAACAGAGACCAGCAGAAACGACACAGAGTTGATTTGAAGATGCTTTGCCCCAGCATGATGCAGCCTTCCCT…
ENSSSAT00000213975	XM_014158345.2	PREDICTED: Salmo salar protein phosphatase 1 regulatory subunit 3C-B (LOC106578980), transcript variant X2, mRNA	NP_005389.1	protein phosphatase 1 regulatory subunit 3C [Homo sapiens]	ppp1r3c	7.94826	0.932917	14.0978	1.60958	3.34215	1.22709e-10	2.05028e-09	CCAAACTCTGTCCTCCCTTCCCTGGGTAGACGTATTGGCTTTTGCCCTAACACTACACAGCTGATTCAAACAATCAATGCTTGATGATGTTTTGGTTATTTGAATCAGCTGTGTAGTGCTAGGGCAAAACCCAAAATGTTTTCACCCAGGACCGAGTTTGTGAAACCCTGCCCTAGGCTACTGCCCAAATCATTGCTACGAACTTAAACCTGTATGTGTTAAAGCCATTTCTAGTGGGTCTGGGAGAAGGTAGCACGTCCAGTGAAATCAGGGTCCTCCACATGTTGAACCCCAGGCCAATGCCAGGTCCTATCATGCCAGTAGATGTAGCCATGAGGATCTGCCTGGCAAGCTCTCCACCCCTCCGCAGCTTCCTCAGCACGTACGAGGACTGCCGAT…
ENSSSAT00000195007	XR_001319917.2	PREDICTED: Salmo salar coiled-coil domain-containing protein 71-like (LOC106566658), transcript variant X4, misc_RNA	NO HIT	-	-	0.0308696	0.00333333	0.053913	0.00583333	3.33907	0.000117107	0.000784173	GTAAGGTTTATGACCCCCCCCCCCAAAAAAATACCTTTCTCCCTTCCCCTCTCTGACCCTACTGAAGGACTTGAATAGCCTGTGTTAAATATAGAGAGTCTGGGAACATCAAACAAATGGGGAAAAGGAACCATATTTTGGTAATAAAACCAGTTGGAAATATGCTTGGGAACGTAATGAGTATGCATGTCAGTTCGGTTGTCATCTGAGACATTATGACTGATGACAGGACGACATAAACTGTACCTGAGAAAGTATACACCCTCTAGTTATCAGAGTAACATGGAATTGTTATGCAATTGAAATGTTTGATATTGAAATTGTTTGTTAGGAGATTAAATGTAATTTTAGCTTCCAAATGAGAGATTTGGGTTTTCATAAGGAAAGTGCCCTGCTTGA…
ENSSSAT00000172435	XR_001328744.2	PREDICTED: Salmo salar uncharacterized LOC106604873 (LOC106604873), ncRNA	NP_001337923.1	small integral membrane protein 32 [Homo sapiens]	smim32	0.0391304	0.00291667	0.0695652	0.00416667	3.3387	0.000254894	0.00158483	CAGGGTTTTATTTATTTGTACTATTTTCTAGTTGTATAGATTCTGTTGTATCATATTGTTATGATAGTAAAAATATAATACTGTAAGATTTCATATTGCACATGAAATCAAACTCCTGTTCTGCAATGGTAAATGTTTTTTAATCTTTCCTCGCTTGGCAGATATTTATGAGGTATGTGTGTGCATGTGTCCATCAGTGGACCATGTCGGTCTGTCCTTGCCTTGCCAACGTGTCCTGTTGCGACCACGACAGGTGCACATGAATATGAACCAGCCAGCCAACCTTTTAAGGCAGTGGTGTATTAATCATACACAACCCAAATGCCTACTATAATAATGATGGGCCCAATGGTCACCTTCACCTGAATATTCATGACAAATGTCATCATATCCTTTCAT…
ENSSSAT00000067999	XM_045691775.1	PREDICTED: Salmo salar voltage-dependent N-type calcium channel subunit alpha-1B (LOC106567450), mRNA	NP_000709.1	voltage-dependent N-type calcium channel subunit alpha-1B isoform 1 [Homo sapiens]	cacna1b	0.142609	0.0175	0.255652	0.0304167	3.33752	5.95655e-07	6.02433e-06	AAAAAACATTTGCCTGTTTCAATATTGCGCAGTAAAAATGTTTAAGTAATTATTGCATGTTTAAAAAGGTCTGTACTAAATATTATGAATTAAATAAATGGTTTTAAAGCTGTATCTCACCTTTAACGAAGGGGCTGTGCATTTTCGAGCCATCCACAAGCCTGTCCCGGAGACAAAAGGATTCCTGAAAGACGTGTGCGGGAGTGATGTCGCCCGAAAAAACGGCACCCCCGCTCCGTAAGCTCATTACAGAATATTTCTCGTTAGAGACGACCTCGGAGCGAGGCTAGGGAAACAGATACTGGCCATTCTGTACGACAGACTAAAGCGCAACTCCAGACATCTGACCAACAGCCCCGAAGAGTTATCACCACCGGACAGCTAAAAGATAATCTGTGA…
ENSSSAT00000080951	XM_014203414.2	PREDICTED: Salmo salar mitogen-activated protein kinase kinase 4 (map2k4), transcript variant X6, mRNA	NP_003001.1	dual specificity mitogen-activated protein kinase kinase 4 isoform 1 [Homo sapiens]	map2k4	0.0795652	0.01	0.138261	0.0175	3.33631	0.0011722	0.00623358	CTTAGTTGGGCCAAATATTCAGAGACAGAAATACATCATGTTCGCTCATTAAATTACTCTGCTAAATCCATGAGTTAAACAGAAGCAGATATGCCTACAGCTAACGCCAAATACAGTAGGCTATAGATACAAAGTATCTCAAACAATGTAACCAAAAAAGGGAATCACTTGCCTGCACATAACTTGCTAGAGCAAAGAACAATGACATGCATACGTTGCAAACTCTCCAAATGATCAGAGAAAAGTTCGTTTTTGTGCACCTAACTTCACTAGGTTCGTTCATTGTCACTGTCTATAACTACAGAACCAGTTTCTCGTAATCAGCAATTCGACAGCAAATGTTCCTCCTGGACTTTGAACCATAAACTTTGCGTTGAATCCGTATCCGTTAATTTTTTA…
ENSSSAT00000164908	XM_014154630.2	PREDICTED: Salmo salar pleckstrin (plek), mRNA	NP_004720.1	E3 SUMO-protein ligase ZBED1 [Homo sapiens]	zbed1	0.0143478	0.00125	0.0269565	0.00291667	3.33616	1.77525e-06	1.66482e-05	CCCAACTAATATAGGACTTCCAATCAAAGGCAACACCACACAGCTGCCTTCAATTGGAAGTCCACCCCAATTACCTCTACATAGAAACACCCAACCTAGACAGGACAAAGAAAACCCAACTTCTTCTGCCACGCTCTGACCAACACTTGTACACCTACTCCACCTGCTGGTCAGGACGTGACACTATAGACATGTTGATTTTTCTAAAAATCCAGGAGTGCAACCAGGGAGACAGCGAGACATTTAGTCAATATTTGGAAACAACCCATATTTGATACTGACTGTTATGAGAAAAAGCTACAGACAGATAGAAGGAAGGGCAGACGGAGAAGTCCTCCCCCGCACTGCTGAATCCTTGAGGGTTGGGGAGTAGCAGGAATAAAGGAGGGAGGCCAGCAG…
ENSSSAT00000173211	XM_014147206.2	PREDICTED: Salmo salar copine-9 (LOC106572752), transcript variant X5, mRNA	NP_705899.2	copine-9 isoform 1 [Homo sapiens]	cpne9	0.165217	0.0195833	0.293043	0.03375	3.33495	1.97793e-07	2.17608e-06	CCTGTCGAAAGCACTGGAAGAATATAAATTGAAGGGAATCCATCGGTACCAAGAGGCACGCGCTTCAGTTCTCCTCTAAGCTACACGGTGGCATAAAGGGTACATTTATTTTCTCTCCAATGCAATGTATTTTAATCTACGACGCGCTTCTTTCCAAAACTCAATGAAGACAGATATGTCTCTACCGCTAACTTGTGGTCTGTTTTAAGTTTTTAATGGTAGATAATATTATTGAGATATTTCACCAGAATAGCTTGACACGTGCAAATTTAAAGAGATCAACTTCAGAGTCGCGATGATGGCATCAATCGGGGAGTTCGATCCGCTGAACAACATCGTTCCTGCTACTAAAATAGAAGTTACCGTGTCATGCAGGGATCTTCTGCATGTGGACACATT…
ENSSSAT00000088469	XM_014136245.2	PREDICTED: Salmo salar tumor protein D54 (LOC106567218), transcript variant X2, mRNA	NP_955394.1	tumor protein D54 isoform c [Homo sapiens]	tpd52l2	0.104783	0.00625	0.185217	0.01	3.33491	0.000101478	0.000690517	GAACACGGAAAAGAAGTGCTGGGTGAAACGGAGTTGTTCATGCCTCTGCTGATCATGAATAGGCAAGGTTACAGTGGGGAAAATGTTTCACCAAGGAACATTTCCATTGGAATATCAGGAATTGGAAGTCCGACTAACAGTCTATCAGAGGAGGATGAGTTGGATTTAAAGATGGAGCTGGCAAAGACGGAGGATGAAATACAGACTTTGCGGCAGGTACTCTTGGCCAAAGAGAAATATGCAATGGACATCAAGAGGCAGCTGGGTATGGGCCCCTTCAGTGAGATTAAACAGAACCTGTCCAAAGGCTGGCAGGAAGTCCAGACCTCCAATGCATATCTGACAGCCTCAGCTACTCTGGAGGACATCAGCCAATCTAACGTGTATAAGAGGACCCAG…
ENSSSAT00000219255	XM_045723739.1	PREDICTED: Salmo salar sodium/calcium exchanger 3 (LOC106591009), transcript variant X1, mRNA	NP_150287.1	sodium/calcium exchanger 3 isoform A precursor [Homo sapiens]	slc8a3	0.252609	0.0316667	0.44913	0.0545833	3.32806	9.04507e-13	1.93099e-11	GGGGGAGGGGGCGTTAAAAGAGGCATGCAGGGGCGCAAAACATTACTCATTTAAGATTTGCTATTTGAATACAGAATATCATCTTTCGAAAGGAATAGGCCGTGTGGAAAAGAAAATATTTCATCTGGAGTTTAAGATGTAAAACAAATAGACAATCTAAAACAAATAGACAATCTGGAGCTTCCGTCGGTCCGCGTGTCAAAATGATGTCAATGTATCGTCAAATGGAATATTTGTGTTTGATTTATTTGAAATCGTAAACGTTGGATATAGCCTCGGTTGGTTATTTCGCAAGACTGGTGTGCCATATATTCTAAAGTTGACCAACGGACTGGACAGCAAAAGGAGCCGCATCTATACCGAGACCATCAGAATACATTTTCTGCGCTAACGCAGAGG…
ENSSSAT00000021720	XM_014194457.2	PREDICTED: Salmo salar NLR family CARD domain-containing protein 3-like (LOC106602013), mRNA	XP_047289727.1	NLR family CARD domain-containing protein 3 isoform X3 [Homo sapiens]	nlrc3	0.370435	0.04625	0.654783	0.0804167	3.32695	5.94351e-22	2.88323e-20	AAGTCAGTGCTCGAAAATGATTCTCTCTGGGAAGAGAGAGGAGGGGGCCCCTGCCTCTAAAATGAGTCTCTCTGGTGAACATGACACCAAAGCTAAGAGCCCAATCAAGCAGGAGAGACCAGCCTCCCCTGTACCCAGCTGTGTGTCCATGAAGAGTGATAAGTCTATGGGTATACCTATAGTGTTTAGAGAGGGAGACTTTTCTACTGAACAAAGAGACCAACAGGAGAGATCAGAGTCAGAGATTCTCAGTGGTCAGTCTTCCCAGAGTCATCAAACAGACCTGGACTCCATATTCACTTTGCTTGAAGAGAAAATTATGACATTTGTGAAGAACGAGCTGAAGAGGTTCAAGAGGATTCTTAGTCCAGAACTCCCAGAAGGCTTTGAGAGTGTGAA…
ENSSSAT00000237395	XM_014212410.2	PREDICTED: Salmo salar testican-1-like (LOC106611816), transcript variant X1, mRNA	NP_004589.1	testican-1 precursor [Homo sapiens]	spock1	0.0173913	0.00125	0.033913	0.0025	3.32573	1.53138e-07	1.7124e-06	AGGAGGTGTGTTGGTTTGGATTGATTTGGAGCTCGCTCCTCGCTCCCAAGACGTGTCGATCCATCACTCCATCGCCCGGACAACCGTGTTCTGACAGGAAGTGAAGGTGGTGAGGATGACTACTTCAAAAGCTGGGGTCCTGCCAAGCCAATCGACCAGGAGACAGAGGCGAGGCCCGGGAGACATGGGGAACCTGGAACCAAAGTCCACTCCAACCCAGGGAAGAGGAGAACAGAGGAGGCTCTGGACGCCACTAAAAACCCATGTGTGAAGGTGCGCTGCCCTCCTCACAGGGTGTGTGTCAGCCACGACTATCAGACAGCCATCTGCACCAACACCAACGACAAGCAGCCTACACACAGTGTGAAACCGAGGAAAGGAAGCTTGGCCCACAAACAC…
ENSSSAT00000185166	XR_006760460.1	PREDICTED: Salmo salar uncharacterized LOC123728724 (LOC123728724), transcript variant X3, misc_RNA	NO HIT	-	-	0.232174	0.0154167	0.411304	0.02625	3.32517	3.35106e-07	3.54201e-06	AAACATCCTGCCACCCTGCCATCTGATTGTAGCCTACAGCATTCAGTGAACACAGATGCATGCAGCATGTTACATCAACCAAAAGCCCATATTGTCCAGCTGGAATTTGAAAGGGACCTGGCAAGTACATTTCTCCAGGAAAGAGAATGAAATCAGAGACTTCTCATGAGGTTCAACACAGCACTGAGGAGGCTGCAACTCTTCTAAATGGACCTGAGCCCTAGGACCATGCCTCAGGACTACCTGGTATGATGACTCCTTGCTGTCCCCAGTCCACCTGGCCGTGTTGCTGCTCCAGTTTCAGCTGTTCTGCCTGCGGCTATGGAACCCTGACCTGTTCACCGGACGTGCTTGTTGCACCCTCGACAACTACTATGATTATTATTATTTGACCATGCT…
ENSSSAT00000141464	XM_014152020.2	PREDICTED: Salmo salar ATP-dependent RNA helicase DDX3X (LOC106575500), transcript variant X8, mRNA	NP_001180345.1	ATP-dependent RNA helicase DDX3X isoform 2 [Homo sapiens]	ddx3x	0.877391	0.110417	1.56217	0.1925	3.32343	1.85347e-05	0.000146319	CTCTGCTCTTTGTGGTTGTCTCAACCAATAAAATCTCGCTCTGGGTTCCTGCTTCTAGCTTCCATTACACCACGACACGCACCTTCACCAGTTAGTAAGCGGTGTCGGTATAAAGGCTTTAGACCACCGAACTATAGTGTCATGAAAATAAGCAAAAAATAATTTACAGTAATATAATATATCAACTGTGTCTTTAAGCTTCATTCATTCGGAAATTGACAAAAGAAGAAAAGACGAGCGAACCTAAGGGACGTCGACAAACCGGCAAACAAAGAGATCCCTTCTCGACGACAACATTTTTCCTCAATATTCTTTAGTTATGAGTCATGTGGCCGTCGAAAATTTACACGGTCTAGAACAGCAGAAGGATTACTTTATCCTATCCCAGGTATTCCTTAA…
ENSSSAT00000071998	XM_014189881.2	PREDICTED: Salmo salar CMRF-35-like molecule 4 (LOC106598866), mRNA	NP_001161795.1	CMRF35-like molecule 9 isoform 3 precursor [Homo sapiens]	cd300lg	0.216957	0.0266667	0.383913	0.04625	3.32334	1.08357e-10	1.8183e-09	CCTGTACTGGGGTGGTAACTGGACGTAGAAGTATTGAGGGGACTGGAGTAAACAAGATGTACAGGGTCTAAAGAGACTTGAACTAGCTGGGAGCCACAAGTCATCATGGTTATCTTGCTGGTCCCCACACTGAAGATTGTCCTCCTCTTAGCTGCTGTGTGGACTGTGTGTTCAGCAGAGCTGATCACAGTGGAAGGATATAAGGGAGGCAAGGCAGAGATCAGATGCCCCTATAGAGAGGAGTGGAGGAGCCACCAGAAGTACCTCTGTAAAGGGGAATGTCGTGTTTTTAATAAAGACAAAGTTATTAAGACTGAGGCGGGGGAAAACAGCACTTCTAGAGGGAGATACTCACTGAAGGACATCAGAGAGGAAAGTGTCTTCATTGTGACAATCACC…
ENSSSAT00000107929	XM_014169869.2	PREDICTED: Salmo salar fibulin-1 (LOC106584496), transcript variant X1, mRNA	NP_006477.3	fibulin-1 isoform D precursor [Homo sapiens]	fbln1	0.0430435	0.00458333	0.076087	0.00916667	3.32271	0.000614517	0.00350232	ATGTGTGAGAGAGTGTGTGTGTGTGTTTGTGCATATGTGCATACATTGCACAAATACTTGTGTGTGTGTGCGTGTGTGTGTGTGTGTATAAAAAGTGTGTATGTCAGAGAAGAATTCATTGTCTGCTTCAAAAACCTTATGTTGAGCACCAACGTGCAATTTCTGCAGGAGAGTGAATGTGATTGTGTGTGTGTGTGTGTGTGTGTGTGTATGTGCTGTGACTGTTGTCTGCTGGGCCGGGCTGCTCAGGAGAAGGGTCTGCCCTGTGACCACAGCCTGTCTTTGGGCTACCAGTGTGGCCTGGTGTCCCGGGCCTGCTGCGATGATGGAGCCCCTGATGTGAAGACCAACACTCTGGGATTAGCGAAGTGTGCACAGGAATGTGTGGGCAACGGCACT…
ENSSSAT00000019815	XM_014180619.2	PREDICTED: Salmo salar delta-type opioid receptor (LOC106590073), mRNA	NP_001305426.1	kappa-type opioid receptor isoform 1x [Homo sapiens]	oprk1	0.0404348	0.00208333	0.0726087	0.00416667	3.32133	7.38472e-09	9.98475e-08	GGAGGGCGCGGCACTACCCGCGCTGTGCGTGTGCTCGAGTCTCCGCTGAGCCCCGGTGTTGTGCTTGTCTCTCTCATACTCCACTCTACAAAGTTTGGCGAGCCATATCCTTCTGCAATCAAACAGCAAAGATCTTACATCGTTTCGCTCAGCATAATTTCCATATTTTACAGACACAAAAAAAAGGAACAGAAGGAACTACTATCCAGAGGCCAAAGGCATATGCTGGTAGCCCCATTATCTCCTTTTCGTTAGGTGGTCAAGCATAACCAAATATGGAAGGCACCCCGGTTGAAATTTTCAAAGAAGACAAGTGCCTCACGGCGCTCATCGAAGACTGTTATATGAATGCTACTTCGCAGTCTGGATACCCAGAAGGTCACAATCTGACTTTTGACT…
ENSSSAT00000206727	XR_006761530.1	PREDICTED: Salmo salar uncharacterized LOC123729853 (LOC123729853), ncRNA	NO HIT	-	-	5.24348	0.637917	9.27522	1.10125	3.32129	3.19266e-57	1.12574e-54	CTATAATGAACAGAGAGCGAACAAGAAGGTGGGGAAGTTGGTGACCCAGGGAAGGACATCAGTTCATTGGCACGGCTTCACGTGAGCGGTAGCTGTGTTCAAAAACGTTTTTCAAGACAATGGAATCGTCCGGTTAGAATATTACTGAAGTTTCACGTTATAAAGGCCCTACAGATTGATGCATTACAACGTTTGACATGTTTGAACGAACGTAAATATAACATTTTTGTAACTTTTCGTCATGACATTTTCCGCGCGCTTCCTACACTTGGAGTAGCTAACTGAACACGCTAACGACAAGGAGCTATTTGGACATAAATGATGGAGTTTATCGAACAAAGCAACATTTATTGTGGACCTGGGATTCCTGGAAGTGCCTTCTGATGAAGATCATCAAAG…
ENSSSAT00000063019	XM_014150119.2	PREDICTED: Salmo salar leucine-rich repeat-containing protein 58 (LOC106574305), mRNA	NP_001093148.1	leucine-rich repeat-containing protein 58 [Homo sapiens]	lrrc58	0.113913	0.0120833	0.197826	0.02	3.31413	0.000406271	0.002416	TGTCTCCAGACCTTTGTGACATAAGGTCTACCACTAAAACTAGTAGGACATATTACAAAATATTAGATATGGTTCCTCATTTGCTAATAGAAATGAGAGCTGGGGTTTCCAATTGCAAAGTTAATTGACCATATATCTCAGTGTGAAAACATTTACAAAGCATCCACACGTGCAAACTTGATTTCTGGACATGGAGACCTGTGGCACCAGAGCAAGCAGGCATGCACGGGTTAATTTAAACTGGGGGCGGAGAATCCAAAGCTTTAATACCGACTACATGTGAACTTGATGCAAATGTGACAGCTGTGCGTGTGCGGTCTGGAAAGGATTTGCACATGAGCTGAATGCATAAAGAGGCTTTATACGGTCGTGATCAGTGCTGAAAGAGCTTATATTTTG…
ENSSSAT00000099264	XM_014155544.2	PREDICTED: Salmo salar actin-binding LIM protein 2-like (LOC106577496), transcript variant X8, mRNA	XP_005248076.1	actin-binding LIM protein 2 isoform X21 [Homo sapiens]	ablim2	0.239565	0.0329167	0.424348	0.0566667	3.31368	3.7367e-10	5.91234e-09	GGAAAAAATGCACTACTAGCAAGTGCTCTCTGCCCTTTACAGAAGCACTGTATAACATTCATTGTCCACTTGCTCAAGAGAAAGTATGATAACACTTCCGTTTTATCAAGGTTATTACACATGAGATTAATGAGAATTAAATTACTCCACGTTTTATGGAGTTTTTATTATCAACTGGAAGACACCTCAGTCTACGCACAAGAAGGCGCATCCATATTCCATAAGCACACGCATCTCTATGCTGCCAGTCGGCTGGTGCGGTAAACGAGATTCCCAAGAGGTGGTGTCATTTTTTTTTTTTAGGACTGGAACTTCTAGAATATTCTATTTATATTAGATAGCTGCAATAGCTCAACAATAACTCAGCCCTTGTACCCGAGAGAGGCTTTCGGGAATCAT…
ENSSSAT00000243174	XR_001321238.2	PREDICTED: Salmo salar uncharacterized LOC106573035 (LOC106573035), ncRNA	NO HIT	-	-	0.0313043	0.00125	0.0556522	0.0025	3.31083	5.18672e-08	6.18737e-07	CCTCAATACCCTCCCTAACCGGCTGAAGAAAGACGGGCGAAGGCGTGCAAGGAGAGACAGTGACTTTTACCACTCCTATCTGAGTCCGAGCCATAAACCGGGGCAGGGGTGCTGAGAGCGCGTGTGGAGTGAGCGTGGAGAGAGAGAGAACGGCTCAGGGATGATGTGTGCTAAATTGAGAAGCTGGAATTCAAGTCCTAGACTCAAATGTGTATATCCTCAGTGAAAGCAGCGATAACCAAGGGCACGGGCTGAATTCTGGAGATTGAGTGTACATCAAGAGACACCAGGCGGGGGTGTTGGGACAGCATTGGTTTGGGCCACACATCCTACTTCGTACAGTACCTGCAGCATTAAAGATCGTCATGTCTCTCCTTGGGGGGGTGAATAGTTCTCACG…
ENSSSAT00000087086	XM_014185845.2	PREDICTED: Salmo salar transmembrane and immunoglobulin domain containing 1 (tmigd1), transcript variant X2, mRNA	XP_011523089.1	transmembrane and immunoglobulin domain-containing protein 1 isoform X1 [Homo sapiens]	tmigd1	0.0782609	0.00958333	0.137826	0.0158333	3.30382	5.35867e-11	9.30326e-10	GAGAGAGAGAGAGAAAGAGAGAGACGGAGAGAAAGAGAGAGAGACGGAGAGAAAGAGAGAGAGACGGAGAGAGACAGAGAGAGAGAAAGAGAGAGAGACAGAGAGAGAGACAGAAAGAGAGAGAGAGAAAGAGAGAGAGACAGACAGAGAGAGAGAGAAAGAGAGAGAGACAGACAGAGAGAAAGAGAGAGAGAGAGACAGAGAGAGAGAGAGAGAAAGAGAGAGAGAGTGAGAGAGAGAGACAGAGAGAGAGAGAGAAAGAGAGAGAGACAGAGAGAGAGAAAGAGAAAGAGAGAGAGACAGACAGAGACAGAGAGAGAGAAAGAGAGAGAGACAGAGAGAGAGACAGACAGAGAGAAAGAGAGAGAGAAAGAGAGAGAGAGAGAGAGAGAGAGAGAG…
ENSSSAT00000235485	XM_014126472.2	PREDICTED: Salmo salar fibroblast growth factor 4B (LOC106561974), mRNA	NP_066276.2	fibroblast growth factor 6 precursor [Homo sapiens]	fgf6	0.0295652	0.00375	0.0521739	0.00625	3.29714	4.85613e-10	7.60319e-09	CATGTACATTATGAGGGATCCGTCTGTTTCGAGTGGCTTAGAATACTGTCCCGTGATGCAGTAGGTAGTGCGTGATGTAATTTCGCAGAAGATATAAATATCGTCGACGAGGGAAACGCGGCATGGCTGAGCCGCGCTTGCCTAGACGGCCAACGCTTCTCAACTTATCCTTGGACAAGTTCGACTTGAATCTATACACGTTACCTCGGAGAGGACAGTCAAACCAAGCAAGAGTTGATGTCGCACCAAAGGGAACTCGTCAGCTTCGTCTTGGAATGAGCTTCTTTCGTTGCGTTTTGTCATTCGTTCATTTTGTCTTCTTCGGAGTTCAACGTAAAGGCGGGCACAGAGGTGATATTTTTAGTCCCTTAAACTCCCTCAACAAACACTGTAGGCTAC…
ENSSSAT00000242540	XM_014211519.2	PREDICTED: Salmo salar protein eva-1 homolog A (LOC106611362), mRNA	XP_047300182.1	profilin-4 isoform X1 [Homo sapiens]	pfn4	0.0430435	0.00375	0.076087	0.00916667	3.29569	6.32573e-19	2.42711e-17	TAACACCCAACGATGGTCTCCATGGAAACGTCGTCCACCACGCTGAAGAGGGAAAAGTATCAGCAGTAACGCTAACGTTAGTTCTCTGACCTTGACAAGACATACTATACAATCTTTGACAAAATTGGTTATTATGAACCAATTTCAGAATTTGATAAATGACTGTCTTATCGATACAAAACACGTGGAAAGCGCTGTCATTCTGGTTGCCAAGACTGCAGCAGTAACTGCCGCGTCTGCAAGGTTTCAGGTTCTTCCACCACAAGCCCAGATTTTCATAGACTCTTTCAAGCACCTGACATCGACCAGAGAGCAGGGCTTCTACTTCCAAGACAAAGCATACACCTGTGTCCGAGCTGACAGGAACTCCATCTACTGCAGATGTGGAACACATGGCTT…
ENSSSAT00000055818	XM_014135974.2	PREDICTED: Salmo salar tubulin alpha chain (LOC106567090), mRNA	NP_006073.2	tubulin alpha-1B chain [Homo sapiens]	tuba1b	0.141739	0.0183333	0.25087	0.0320833	3.29231	1.55807e-10	2.57057e-09	ATGTTTATAGATGTCAAGATTCCTCTGCTATTGGTCTCCATTCATGCGGTTCTTCAGTTTACATGTAGCCTACCCAGTGTTCCACTAGGTGGTGTTTTTGGCAAGTGTACATTTCTGTCAAATCGTGAGTGTATCTCTGTCCATGTGGGTCAGGCTGGAGTCCAGATTGGCAATGCCTGCTGGGAGCTCTACTGTCTGGAACATGGTATCCAGCCAGACGGACAGATGCCCAGTGACAAGACCATCGGGGGAGGAGACGACTCCTTCAACACCTTCTTCAGTGAGACTGGGGCTGGAAAGCATGTCCCCAGGGCTGTGTTTGTAGATCTGGAGCCCACAGTCATAGATGAGGTGCGCACTGGGACCTACCGCCAGTTATTCCATCCTGAACAGCTCATC…
ENSSSAT00000003905	XM_014179014.2	PREDICTED: Salmo salar synapse differentiation-inducing gene protein 1-like (LOC106589256), mRNA	XP_016877089.1	synapse differentiation-inducing gene protein 1-like isoform X1 [Homo sapiens]	syndig1l	0.0730435	0.00958333	0.13	0.01625	3.28989	3.63209e-10	5.75322e-09	CTACAGTCATACTCAGTCACCCGCTGAAAAAAAGGAACATGGAAGTCTGTGTCAGTCGATACTAGTGTAGGACATCAAGACGAGTATCTGTCCATACGATGATGCTTGCGGCTGGAGGCATCATCACCGGCACCGCGCACTGAAACACAGATGAGCAGGGGTGATTTTAAGACCAAGCAAACTCAGTAGACTAGGCTACAACCGACTTTGTAGCCTATCGCAGTGGATGGAAAACATATATTCAACGTACTTTATGTGAGCTATAGCTATTATTGATAGTTATTTAGAGAGTTATTGAGGAAGTGAAACTATGTGGTGAGTGTGCGTAATCAACACCTCTCCAATACGCAGCGGTCTGTCTTGTCAGCTCAGAGAGCGCGGTTCGTCAGTGCATGCTCC…
ENSSSAT00000224118	XR_001319715.2	PREDICTED: Salmo salar uncharacterized LOC106565689 (LOC106565689), ncRNA	NO HIT	-	-	0.356957	0.0458333	0.631304	0.0804167	3.27951	1.13759e-30	1.04153e-28	GGAAGGTGTAACTTGTGTAACAAAATTGTTACATACATAGGCTATTTTGGAAGGAACGTGGAGAAAGATCTTACGAAATTCAATTTCAGTGAAATATATCATGTGTGGGACCGAAATCCTGCAAGACGAGATGAGACCTGCTAATAAGAAGCCCAACTTTGTCAAGAAAAAATACATCTTCTTATGCCTCCTCACTGTTCCAATCCAACTGCATGGTCAACCTCACAGGGAGAGTTACAGATTTTAAATTAGTTAAATTAGATGGGGAGTGGCAGTGAACAGCAATCTTCAAGTCTTTCCACAGATTTTCAATGGGATTCAAGTCTGGACTTTGGCTGGGTCACTCAAGGACTTTCATACTCTTGTTCCAAAGCCATTCCAGTGTTGTTTTGGCTGTAT…
ENSSSAT00000236886	XR_001319715.2	PREDICTED: Salmo salar uncharacterized LOC106565689 (LOC106565689), ncRNA	NO HIT	-	-	0.356957	0.0458333	0.631304	0.0804167	3.27951	1.13759e-30	1.04153e-28	GGAAGGTGTAACTTGTGTAACAAAATTGTTACATACATAGGCTATTTTGGAAGGAACGTGGAGAAAGATCTTACGAAATTCAATTTCAGTGAAATATATCATGTGTGGGACCGAAATCCTGCAAGACGAGATGAGACCTGCTAATAAGAAGCCCAACTTTGTCAAGAAAAAATACATCTTCTTATGCCTCCTCACTGTTCCAATCCAACTGCATGGTCAACCTCACAGGGAGAGTTACAGATTTTAAATTAGTTAAATTAGATGGGGAGTGGCAGTGAACAGCAATCTTCAAGTCTTTCCACAGATTTTCAATGGGATTCAAGTCTGGACTTTGGCTGGGTCACTCAAGGACTTTCATACTCTTGTTCCAAAGCCATTCCAGTGTTGTTTTGGCTGTAT…
ENSSSAT00000117151	XM_045703931.1	PREDICTED: Salmo salar igLON family member 5 (LOC106582734), transcript variant X2, mRNA	NP_001094842.1	igLON family member 5 precursor [Homo sapiens]	iglon5	0.0447826	0.00291667	0.0786957	0.00583333	3.27892	2.91787e-08	3.61052e-07	CGGGGCGACAAGACGCGTTGCATACCGACAGAGATCGAGGAGAGTAGGCTAATTACGGGACGAATTGTCTACTACAGAACGCACATATTGTATCCATTAGTTTGCTATGTTCTGTCGAATATTTGGCAGAAAACAGTTTAGTATTTATCTTCGTGTTCAGGTGCGCATTTGAGCACATTTTCTCTCCAAACCATTGAAAACAACATTAATTCAGTGTCTGGAATATTTGCGATTATTTTGCACCAGGATTTTGTGTCATTTGGTATTCCCTCTACGTCTACGAAAACATCAACAACCCCTTCTTTGGTTAAGGGGTGGGGGGGTCATCAACGAGAAAAGTCAAGGGAATAGACTCATGTTTTTGTTCAGTCACATGTAAAAGCAGTCGGTTATTGCTGT…
ENSSSAT00000226588	XM_045692005.1	PREDICTED: Salmo salar UF2 component of NDC80 kinetochore complex (nuf2), mRNA	XP_024305881.1	kinetochore protein Nuf2 isoform X1 [Homo sapiens]	nuf2	0.0843478	0.0116667	0.152609	0.02125	3.27824	6.59553e-07	6.62893e-06	GGAAAAAATAAATAATTAAATTCTGCAAAATGTATTTAACGTTAGCTAGCTAGCCAAGGAATCACAACAGCTCGTCGTGCATTTATTTACATTTCGGTCGTACTTTAGACAGAGTGCGAATCTTTACGACACATGTGAAGTATTTAAACATATCTTCCACAGGTTATATTGTTGTCCTTTATTACAGCCACTCACCTCAGACTGCGCCTGGTTGTTTTCGGTCTCTCCTCTGCGCCACACGCGGTTTGCACACGGTCCTTGTGCTTCTCCCCTCCACATGGGCGCTGCTTCTGCACACGGCTCTGCTCTGCTTTTCAAACAGTTACATTAAGTCGGCTCCCCATACTAGGCCTCTGTTGTTTATACTGCATGTATCTGTTGGAAGGAGCCTTGTTAAAC…
ENSSSAT00000067168	XM_014173999.2	PREDICTED: Salmo salar NAD(P)H dehydrogenase [quinone] 1 (LOC106586568), mRNA	NP_000894.1	NAD(P)H dehydrogenase [quinone] 1 isoform a [Homo sapiens]	nqo1	0.259565	0.0320833	0.453478	0.0541667	3.27554	9.87585e-05	0.000673949	CCGAGACCTGGAAACCGATGTGGTCGAAGAGTGTGTCAATTTGGTAGTAGGCGAACGGAAGAGTGCCCTCCTCTCCTCGATAGCCCCCTTCTGCCGAGGAAGCTGTAGTGTATCCACTATGCTCCCTATTATGGAAGGGTTTTGAAATCCACCACACCCCCTTTGAATCAGCTGTTGTTTTCTCTCATAGGAGAAAAGCATGGACAGATTTCAAAACAATGTGCTACATATCTTTTATCTATAAAATGTCTGGCGGAATCAGCTAAAAGTCGCACAAACCCAATTGAGCTTCTCAGGGGGAGAGGGAGAGAGAAATGACAGATTGATTGATTAATTGACAGATGACTAGCTTGATTGCTGATTGACAGGCAGCTGTGTGAGAGGGTTTGTTTGGTCCAA…
ENSSSAT00000127511	XM_014168045.2	PREDICTED: Salmo salar Krueppel-like factor 15 (LOC106583637), mRNA	NP_054798.1	Krueppel-like factor 15 [Homo sapiens]	klf15	1.40261	0.17125	2.5	0.293333	3.27382	4.1558e-29	3.44286e-27	ACACACACACACACACACACACTAGCAGTCATGTGACGGTAATATAGTACAACTACTCTGCCTCGCTGCTAGTTAGTCTGAACGGTTCTGCTAAGCAAGTCTCAAGGACAAACCATGCATTCGAGATAGAGATTCCCCATCAAATGCAAAGGAAAGACAATGCATTGGGATAAAAGAAGGGATTTGTAAATGCTTTGTTGAAAAAGTGGGTGTTTGTCTAGATATATCCTGGCTGGAAACCTTGGAATGAAAGACTTTTCCTGTCGAAGCATTCTTCTTTTTTATCCTGAGAGAGAACAACAGGTGTTTCTCATTTGTTTTCTGCGAAGCGTGACCTTGCTGTGGTGACCCCTTCTGGGGTTTATTTGTTGACAGTTTCCCGACAACAAGAGGAATAAC…
ENSSSAT00000202487	XM_014170270.2	PREDICTED: Salmo salar cingulin-like protein 1 (LOC106584735), mRNA	XP_047289148.1	cingulin-like protein 1 isoform X2 [Homo sapiens]	cgnl1	0.0365217	0.00666667	0.0669565	0.01125	3.26901	0.000310919	0.00189755	CACGTACTTGTGAATAGAGACTGGAATAGGGAGGGGGAATCCCGAGCGCCATAAAACAGCTCCCACAACACTGGCATTTCAGCCAGGGCACTACTTTTAACAGAACTGCGCGAATTTAGCTGTGAATCTCTTCAGTTCTGAGGGAGGTCCTCTATTCATTCAGGACTAGTGTGGACCCAGCAAACACACAACGTTGTCTTAACGTTGTCTCTAAGTTGACTCTCTATAAAGGGAGTCTCACAGACACTGAGTGAGTGGCTCTTCTCCAGACTTCAGTAGAATACAACAGGGCTACAACATGCAGCAGCCTAGGCCTGGTCCCAGAGGCAGCCCTCGCCCTCACAGCGACAGCAGCTGCATGTTCGGGGTTAGGGTACAAGTCCAGGGGATTGAGGGTCT…
ENSSSAT00000021913	XM_014213992.2	PREDICTED: Salmo salar myelin protein zero-like protein 2 (LOC106612638), mRNA	NP_658911.1	myelin protein zero-like protein 2 precursor [Homo sapiens]	mpzl2	0.046087	0.00166667	0.0826087	0.00291667	3.26593	0.000168838	0.0010897	AGACAGTCTAAACTACAGGTCCAGAAGTGTTCACCGAGTTTATAGAATCGAAGTGTCCAGTCCCTTCAGATGTTATTCGCGGGGTTGTTGGGGACTCCACAAGGGTCTGGTCAATTGGGTCGACTCCGGACACCTTTTCTAATGTGCGTAAAACGGTTTTATATCCTCGTCCTCTTTTCCGGACTAGCAGCTTCAGGCGTGTTACCGGTCAGTGGGATGAGGGTGTACACGTCGGGGGAGGTGGAGGCGGTGAACGGCACAGATGTGCGGCTGAAATGTACCTTCCAGAGCAGCTCGCCCATCACCCCAGCAACGCTCACGGTCTCATGGAGCTTCCGCCCCCTCGAACCTGGCCGTGAGGAGTCAGTGTTCTACTACCATGAGAGGCCTTACCCTCCC…
ENSSSAT00000177329	XR_001328744.2	PREDICTED: Salmo salar uncharacterized LOC106604873 (LOC106604873), ncRNA	NP_001337923.1	small integral membrane protein 32 [Homo sapiens]	smim32	0.156087	0.0195833	0.275652	0.0341667	3.26195	1.88818e-12	3.89741e-11	CTTTAACTGTCCATCCCCCACTCACCTTCCTCACAACCTGCTTGGTTTTTATCACCCTGAGACATTCCGCACTGACATAACAATTGTTTCACTCACCTTCTCACGAATGAAGAAGGACATGTTGGGAGAAAAACACGAGAGAAGGAAAGACACACAAACCGAGGCAGGGAGGAAGCTGTATAGCCTACGACCTGGAGAGAAAGAGATCGCGCTACCGGAGAGGAGACGGATCTCTGAACCTTCTATACATTTTCTCTCTCCCCACCCCACTCTTCGGGTCTGGATCGATATTCCCGTCGGGGGATCGGTTGGAGTTGAAGGCACTCAAAACCGAGACTTGTCGACCTTTCCTGGAAATAAGAACGTGCGCGGGGCGCGAGGAGGAACCGGCTGTGAACC…
ENSSSAT00000177765	XM_045692733.1	PREDICTED: Salmo salar myoD family inhibitor domain-containing protein 2-like (LOC123726139), mRNA	NP_001351606.1	myoD family inhibitor domain-containing protein 2 isoform 2 [Homo sapiens]	mdfic2	0.114783	0.00833333	0.201739	0.0133333	3.25732	2.32013e-09	3.3459e-08	GCTTCATCCACACAGGAGGGTCCAGAGGCTTTACAAGTATTGGATGGTTCTTTCTATTTATGAACAAAGGGAAATACATTTTTTTGTCAGCCTTCCAGAAGTTTGTTTCAGATGACCACACAACCAAGGACCTCTAAAAATGAACCAGATCATGTCAAGACGGGGAGGGACCAGAGTCCTTTTCTGGAGGGAGACGTGTCTCGGCCCACAAATTCTGGGGTGATGAGCAGCAACAAGGTCGTGGTGAGTGGAGTGCGGAGGCTGAGCACCATCTCAGAGCACGACCCAGACAAGGTAGATACTGACCTCAGCTCTCAGGATCCCATGGGAGGCCGGGAGTGGGGTGGATCCAGTTTCTCACTGTGTTCCAACAAGCACATCAACAACAGCAGCGATCGC…
ENSSSAT00000214405	XM_045723680.1	PREDICTED: Salmo salar thyrotropin receptor-like (LOC106575145), mRNA	XP_011535421.1	thyrotropin receptor isoform X1 [Homo sapiens]	tshr	0.194348	0.0266667	0.344783	0.04625	3.25488	1.39274e-12	2.92644e-11	ATGCATCGTCATCGGGAAATCTTGCCTGGATGGTTCGTATAAATCTACAAATCTCCTGTCCCCAGATCCTACAATCTGTCCAATATTAAAATATTATTGGAACTGTATATCCCCAATAAATTACCTACAGTACCACGCACAGAAAAGTACAAATAACTCACCCTCCCCATACGGTGTGATTCAGCCATGTTCAACGCACGCAAGTTTCATATGAACGGAACGCCCCCATACCGCATCTCTATCAAATTTGACATCGATTTAACTTGGGAGTACATGTCTTCATGAGATGCTATACGGGCGAATACAACTTTAATATACCTTGACATTGGAAATTAAACTTTAATGTGCCGAATATGCGTTCATAGGCTTCACGCAATACCAAATAATGAGCGAGGATAT…
ENSSSAT00000209150	NM_001173577.1	Salmo salar Ras-related protein Rab-31 (rab31), mRNA	NO HIT	-	-	0.0256522	0.00333333	0.046087	0.005	3.25452	1.07177e-06	1.04175e-05	GTGTATGGTAGCGGATCCCAGACGAGGGCTTTCCAGTATGTGAGGTAAGCCTGACTGAACACACTTCACACTATGCCTGGGTTCATGTGTATTTGTGTGTATTATTTTTGGTGTATTTCCATTGGAAGTAGGCTACTTGAAAGTATTTTCAATAATTTCCTATAAGTAGCCTATTATTTGCAAGTATTTTCAAATACTTATTTCAAATACTATTTTCAAATACAGTACCTGAGTTAAATGCATGGGAGTGTATTTGAGTCAGTATATTTTAGTATTTTCAGATACATGCCAATACTTTCCAACTGTATTTCTAACGCAGACTTGGCCTTGGGTGGAGGGGCGTAGGGGTCTGGATATGCCGACGTAGTAACACCCGCAAGAATCTGGAGGCAATGGACA…
ENSSSAT00000168241	XM_014211543.2	PREDICTED: Salmo salar calpain-1 catalytic subunit-like (LOC106611381), mRNA	NP_775110.1	calpain-3 isoform c [Homo sapiens]	capn3	0.00521739	0	0.00869565	0.000416667	3.25318	3.81594e-07	3.98744e-06	ATCCTGCATACAGTACAACAATGCCTCCTCCCGGTGTGTGTATGAGTATAATGCAGGAGCGCCACAAGCAAGAGGGTGTTGGGAGTCTTGCCAACCCAGAGAAACACAGCAACCAAGACTTTCAGCAGCTGACGCAATACTGTTTGGCCAGGGGAGTGAGGTACATCGATGAGATGTTCCCCCCAGACCATAACACCATTGGTGATGGGCTACTTTCCTCTGATGACATGAGCAGAGTGGTGTGGTTGAGACCAGCGAAAATGATGCAGTATCCAGATTTTATCGTTGATGGACTTTCAAGGTTTGACTTTGGGCAAGGATTGGTTGGAGATTGCTGGTTTCTTGCTTCCATTGGGGCTTTGACGTTCCAGAAGCACATCCTGGAACAAGTAATACCCC…
ENSSSAT00000133456	XM_014146832.2	PREDICTED: Salmo salar agmatine ureohydrolase (agmatinase) (agmat), mRNA	NP_079034.3	guanidino acid hydrolase, mitochondrial precursor [Homo sapiens]	agmat	0.67087	0.0875	1.1713	0.14875	3.24447	2.49643e-05	0.00019217	CCGGAATCCAGAAGCTGAAATCAAAAGTCGCCAACAACTACGCCGTTATATCTATTGAAAGTATGCTGTCTCTTTTGAAAACGAGTCGAATTGATATTCGGGGAACGTTACGGCGGTCATGCATAACAATTACCGATACTTTTTCTGAAGTTTCAGCAGTGTGCAACAAGACACTTGACAGGCGACGTCCATGTTTCACCCCTACACGACTTTGCTCAGGAATGCGCTACAATGTCCCTCCAAGCGCCGAATTTGTAGCGAGGGTCTCTGGAATTGCTACAATGGGCAAGTTACCTTACCAAGAGACTGCAGATGGACTTGATGCAGCATTTGTTGGTGTTCCAATCGATACTGGTACTTCCAACCGACCTGGGACAAGATTTGGCCCCCGTCAGATCA…
ENSSSAT00000126527	XM_014191811.2	PREDICTED: Salmo salar cyclin-dependent kinase 5 activator 1-like (LOC106600449), mRNA	NP_003876.1	cyclin-dependent kinase 5 activator 1 [Homo sapiens]	cdk5r1	0.0573913	0.00625	0.103043	0.0108333	3.24239	5.79762e-07	5.87763e-06	CGCTGCCATATTGTCTGTTTCTTCTCTCATTGCTCAAAACAGGTGGGTGTCCACTCCAAAGTGATGCACATCATGAGCGCGACTCAGACATCAAGCATCGCTTTGAATGACACTCACCGGTCACGAGCAATGAGATACACATTGTTGGATAATCTCATGGAGCAAAAAAGGCACTATTGACCATGGGATCCACAATGTCTATCTCGGTCCGCAACAAGGCAGTCCTCTTCAAAGATGGGCCGGACACTGTGGGCCACTTGATGGAAGTCCAGACCGGTAAGAGCGCAAAAGACAAGACTCTGAAGCGCTACTCGCCATGGAGGCGGATTGTGAAGAAGAAGAGCTCCAAGAAGGTGCAGGCCCACGAGAACACCAACCAAAACAACATTATCCATCTGA…
ENSSSAT00000080224	XM_014189825.2	PREDICTED: Salmo salar lactosylceramide 1,3-N-acetyl-beta-D-glucosaminyltransferase A (LOC106598820), transcript variant X1, mRNA	XP_047305015.1	lactosylceramide 1,3-N-acetyl-beta-D-glucosaminyltransferase isoform X1 [Homo sapiens]	b3gnt5	0.13913	0.02	0.248696	0.0333333	3.24238	2.06032e-08	2.60919e-07	GCGTGGAGTGAACAGAGGAAGTGGCAACACGCTCTGGACAGAGTGATGCTGACACACTCAGTTTAACTGCGCTGCTTCTAGAAAGAGGAGTGTGTGTGTGTGACTCCACTCCAATCACTCCAGGGAGAGGTAGACAGAAATACCCCCAGAGCTATATCAGGAGGGGAGAGAGAGAACTCAACAGGAGTCGGTTGACATTGGGACTACTTCTTACAACTGGTAATTTGGATATTATACATAACAGCGAGCAATGCTCGGCACCCTGGGAACGCTGGATGAGTCTGAGCAACTATGAGGACGGCTGTGTGTGAGTCAGTAACAACAGGAGTGTGAGGGACTTTCCAGACGGAGGCGATGGATTCCGGGAGGCTCCTTATATGATTCACCCTGACACACCCA…
ENSSSAT00000237558	XM_045701557.1	PREDICTED: Salmo salar uncharacterized LOC123728757 (LOC123728757), transcript variant X1, mRNA	NO HIT	-	-	0.124348	0.0170833	0.217826	0.0295833	3.24221	8.63008e-08	9.98785e-07	ATTATTGTCAGTGACATGGCACACAACCATTGGTTGATGCAATGTGGCGTGTCAATTGTAGGCGGCCTCGTACAAATTCAGTGGGCTGGGCTGCAGAGGAAGTCAGCATTTCTTCCGAATCTCTCTCCCCACTCAGCTATGCAGGTGTGTAAGGGGTGAAGTTCTCAATGGGAGCAGAGACTATCGCACAGTGCCAGTAGAGAGACACCGATGAAGTGTCAGTCATGCTGGTGGCTGGCAGCGACGGCAGAGCAGAGCGTGACATGCCAGTGTTTTTTCCTGAGGGGATGTGTGTTTTCTTGGTCTTGGATCCACGGAGTGATAGCAGAATGTTCCATTTATTCTATGGTTCTTTCCTTCCCTTCTTATTTCTGCCACCATGGCATGATCCAGAGCAGG…
ENSSSAT00000149091	XM_014177918.2	PREDICTED: Salmo salar zona pellucida sperm-binding protein 3 (LOC106588682), mRNA	NP_001103824.1	zona pellucida sperm-binding protein 3 isoform 1 precursor [Homo sapiens]	zp3	0.066087	0.0075	0.118696	0.0125	3.23833	1.11382e-09	1.67109e-08	ATTAAAGTCAGCACCAGGTGTTGCAATTACTTGGGTGCTGTAGCTAGTATATAAAACACACAAGCAAATGGTGGTTCTCTCATACACCTTGTTACTGTTCCGGATTAGTTGAGAGAGTTGGTGGTGAATGGCAAGATGGTGGTGAAATTGGTGCTTTTGCTCCTGAGTTACTCCTCTGCTTATGGTTTGTCAGGTAAGGGCTTCCCTTTAGCTGTTGATGACACTGAAGTTCTGTGGGATGAGACGGAGCGATTGAGGGTTGATGACGAATCTGAACCCAAGGTCAGATCTCATTCCCAAATCGTGGCCACTCCCATGTTGGAGCGTTCTCGTAAGCCAGACTATCTGAAGCTACCAGACTACATCCCTATTCGTGCTTCTGAAGACCAAGCGTATGTC…
ENSSSAT00000187468	XM_045708753.1	PREDICTED: Salmo salar large neutral amino acids transporter small subunit 1-like (LOC106587978), mRNA	NP_003477.4	large neutral amino acids transporter small subunit 1 [Homo sapiens]	slc7a5	0.0191304	0.000833333	0.0326087	0.00166667	3.23651	0.000603639	0.00344769	TGTTGATTTCAGGGTGACATCGATAAAGTTATTAACAATTTATTTTTTTGCGTTACACTTACCGCGTTGGCCAACCACTTTAATCAAAATGCAACACTTAAAAAAATGTCTTCTACATATTGTCTTCTAACCAATGACCTGGACATTATTCCCAGATTCCGTTGTTTGAGCTGTGTTAGTTTAAACAGGGTGCGCACCCTCATTTCCTCCTCTCTCGCCCATTTCATTTCAACGTGATGGACAAATACGTGCGTGTTGCGTTTCTCTTTCCGTTTTAGCGACCCAAAATGTAGCGGTGTGTTGTTCTCTAACCACGGAAGAAAATATATCCAGTGTCCATGTGTTTTTAGTTGTTAGTTTCGACAGCGCGTAGCCGACATCCTGATGTCTCCCCTAATC…
ENSSSAT00000207206	XM_014175122.2	PREDICTED: Salmo salar diacylglycerol kinase zeta (LOC106587110), transcript variant X14, mRNA	NP_001186195.1	diacylglycerol kinase zeta isoform 5 [Homo sapiens]	dgkz	0.0686957	0.00916667	0.125217	0.0158333	3.23277	0.000916592	0.00501525	TTTTAAGCCATACCAAGTGGGTGGCGTGGGCTTTCTTATCCGTCTTTTATGTAATGTTTGAGTAGGCTGGCAACTGAACATGCTGCAGAGCTTGGTGCCAATGCTGGAAACTCTTATCCACACAGAGAAAAAGTGAGCAATCGACTGGATCAACAAATGGAACATAGACATCACACACACACACGCCCCGTCCATCTAGATTCTCTGCACATCTGTCTGTCTCTGATATTTTTGTGAGTGAGGCGGAGCAACTTGGCGACTGAGCGAGAGAACAAGCAGGCTGGCTGTGTCAGTGGGAAGTGTCTAGCACAATACTCACACTTCCACACTGACAGGCAAGCAGGCACAGGGAGTTTGTCGTACTCCCGCACCACACAGGGCTTATGGTGGAGTGTTCTG…
ENSSSAT00000014867	XM_045721501.1	PREDICTED: Salmo salar VPS10 domain-containing receptor SorCS2 (LOC106608564), transcript variant X1, mRNA	XP_005248044.2	VPS10 domain-containing receptor SorCS2 isoform X1 [Homo sapiens]	sorcs2	0.0182609	0.000833333	0.0313043	0.000833333	3.23247	0.000193075	0.00123266	GTTGTTTCCATTGTATGGCCTCGCTCCAGTTCCACTCCATCCCTCCGAGCCTCCCTCCCTCTCTCTCCGCTTACAGTAAGTGCTATCTATCTTCCACTCGAATCGCAGTCTCTCTCTGTCAGTATCCACGATATGAGCGCTATAATGGCGCGAACCATGGTACCTCTGCGTCCGAAAGGAACAGTTTCAGCGCACCTGTGCCGGGCTGTGTTTATCGCCTCGGCTTGGATGTCACTGATGGGACCCGTGCGATGTGACAGCGGCGTTTTACACCGGAGCGACGCGCATCGTATGCTTGACAGCGGTGGCGGTATAGGCATAGACAGGAGAGACGGAATGTTCGGACAGGACTTGGGTGATAATGACATGGTGGTGGAATCCCCGCGCTTCAAGAGAGCG…
ENSSSAT00000227131	NM_001165332.1	Salmo salar vaccinia related kinase 3 (vrk3), transcript variant 2, mRNA	NP_004981.2	methionine--tRNA ligase, cytoplasmic [Homo sapiens]	mars1	0.06	0.00625	0.107391	0.0104167	3.23141	3.98059e-05	0.00029454	AGAGAAGGGGGAGAGGAGGTGAGAGAATTGCCAAACTCCAAATCCACCCCTAGCCCTACTCTTCGGACAAGTAGGACTGATTCTGATGGTTTGGAAAATACTCTTCATAATTTGTTATAATGCTTTTGTGATAATTCAGTTAGTAGGATTAGGCGTTTGGTCATTTGGTTCACAACGGCAAGGAGGGATTTCTTTTCTTGTCTTGCATGCCTCATTTCTGTCTTAGAATGCTTTGCTCAACTGTAAGGTTTGTTCACATTTCTCATTCGATTTTAATACACTAGTATGTGGACAAATTAGTGGATTCGGCTATTTCAGCCACACCCGTTGCTGATAGGTATATAAAATCCAGCACACAGCCATGCAATCTCCATAGAGAAGCATTGGCAGTAGAATGGC…
ENSSSAT00000064429	XM_014205880.2	PREDICTED: Salmo salar heat shock protein HSP 90-alpha (LOC106608136), mRNA	NP_005339.3	heat shock protein HSP 90-alpha isoform 2 [Homo sapiens]	hsp90aa1	1.47261	0.196667	2.59609	0.339167	3.2312	1.60977e-27	1.19341e-25	ATGGAGTTGAAAAATGTGTTTTTGACGGTGACGTCAGATTGCACAACTTCGGCTGCACTGAAGGTCCAAGGAGTGACGCAACCCGTCAGAAGACTATCTGGTGTGTTGTGTTCCCATGACGCTCCGATGGAGGAGGAGGCAGAGACCTTTGCCTTCCAGGCTGAGATCGCCCAGCTGATGTCCCTGATCATCAACACATTCTACTCCAACAAAGAGATCTTCCTCAGGGAGCTCATCTCTAACTCCTCAGATGCTCTGGACAAAATCCGCTATGAGAGCCTGACAGACCCGACCAAGATGGACTCTGGCAAGGACCTGAAGATCGAGGTCATTCCCAACAAGGAGGAGCGCACCCTGACCTTGGTTGACACCGGCATCGGCATGACCAAGGCTGACCTC…
ENSSSAT00000234551	NO HIT	-	NO HIT	-	-	0.122174	0.00583333	0.218696	0.01	3.22999	9.94721e-07	9.72386e-06	ACAGGTCTCACCACCTATCAACAGGTCTCACAACCTACCCACAGGTCTCACCACCTATCGACAGGGCTCACCCCCTACCTACAGGTCTCACAACCTACCCACAGGTCTCACAACCTACCCACAGGTCTCACATCTACCCACAGGTCTCACCACTTATCGACAGGTCTCACCCCCTACCTACAGGTCTCACAACCTACCCACAGGTCTCACATCTACCCACAGGTCTCACCCCCTACCAACAGGTCTCACAACCTACCCACAGGTCTCACAACCTACCCACAGGTCTCACCACCTATCGACAGGTCTCACCCTCTACCAACAGGTCTCACAACCTACCCACAGGTCTCAAATCTACCCACAGGTCTCACCCCCTACCAACAGGTCTCACAACCTACCCAC…
ENSSSAT00000018449	XM_045697408.1	PREDICTED: Salmo salar nuclear receptor subfamily 5 group A member 2 (LOC106574163), transcript variant X2, mRNA	XP_047272709.1	nuclear receptor subfamily 5 group A member 2 isoform X1 [Homo sapiens]	nr5a2	1.29261	0.166667	2.28783	0.28625	3.22246	1.32607e-07	1.49496e-06	GGGAGGGAAGGGGATGGGATAGTTCACCAGGCAGAGTTCACTCGACTTCAGAGCAAGTGGACAGTAACTTTTTTATTTTATTTTTAACTCCTGAAGTCTCAACCCTCTTCGTTGCTCTGATTGCCCCCAATTACTAGTCACAGAATGGAATAGGTTAAGAGTGTGGGTCGGTGTCGTAGAAGATAGATCAAACCAGAGTCGTGTTTTCTCTCTGGAGCTGTGGATTGGCATGTCTTCCTCCAGCCCTGACAGTGAATGTGATCAGCGTGGCTCTACAGACGACCTGACTGGTGCAGCTTATAGAATTATGTAAATATTAATAAGGAGAGAAATTAGATCATTTATAGAGGTGGTCAGCCGGACGGAGCGGAGTCTCCCGCTCAGCCCAGCGGAGCTGTC…
ENSSSAT00000204454	XR_006757578.1	PREDICTED: Salmo salar activating signal cointegrator 1 (LOC106562773), transcript variant X1, misc_RNA	NP_057297.2	activating signal cointegrator 1 isoform 1 [Homo sapiens]	trip4	0.0617391	0.00541667	0.11087	0.01	3.21623	0.000733176	0.00410792	GCATTTGTTATGCAACCGGCTTACAACAGGAGTAGCTAACATCCTTATCTTGAAATTGCCATATTAAAGTTGTTTTAACTTTCATAATGTCGGATGCCTTGCTTCGATGGTGTGTGGACCAGTTGCACCACAACTTTGGCTTGGAGGCCAGTGAAGACATAGTCCAGTATATTCTGTCCATCGACAATGCGGACGAGATAGCGGAGTATGTTGGGGACCTCCTTCAGGGCACCGATGGAAGGAAGAAGCAGTTTATAGATGAACTCCTGGACAGGTGGCAGCGGTCTCAGACACTGACTCCTGACAGCACTGGCCTGTTCCCCATGAACTCTCTGTCAGGATCAGATGCTCAAGACATATCCAAGGACACCCAGAAGAAATCCAAGCGCAAGGGTAGGA…
ENSSSAT00000247778	XM_014160251.2	PREDICTED: Salmo salar uncharacterized LOC106579899 (LOC106579899), mRNA	NO HIT	-	-	0.0108696	0.000833333	0.0195652	0.000833333	3.21305	2.85741e-06	2.60689e-05	ATTTTATACATGTGATCACTCCCTAGTGGTATGATCACCTACGTCAATGCATGTGTGTATCAATAAGGCAACCTAGTACAGTAGCTTCTCTGAATTTATTAGCATTGTCTACTGTCACACAAGATCAAAATGTCAAAACCAGACAGTGGTTACTTCTCTTTATCTAGTTTTGGTCTGCCTCAGACCTAGCCTGCAAGCACACTCTCGCGACAGCCAGGGCTTAACTACAAAGACTAATATAGATAGCTTGTGCAACGTATAGTGGCAGAGGTTTTAGACACATAGCAACAGTATCTTATTATAAGGCCTGCAGCAAAACATATGAATCTTATGGTCCCCTTAATCAATAATGGGGAGGGTCTTTGGGACCCACCCCCTACACTAGTTAGCTGGCTAGCT…
ENSSSAT00000251261	NM_001146526.1	Salmo salar low density lipoprotein receptor-related protein 11 (LOC100286587), mRNA	NP_001397875.1	low-density lipoprotein receptor-related protein 11 isoform 2 precursor [Homo sapiens]	lrp11	0.0526087	0.0075	0.0930435	0.0120833	3.21268	3.96276e-10	6.25842e-09	GGACCCAATTAATATTTTACTCTGTAAAATGTATGGAGTTTTATTTAGCCTGCTTTCATTTGTAGCCTATATATTATCTTTAAAAATGCAAATGCTTTAAATCAAATGTATATGTTTGAATGAAAATCATAACTGAAAACCCATTTTCATATTGTTATACCACCAACCTGTTCCTTTTTTATTTCAAATATTTCTGTCAGAAATAACGTTTTGTTCAAAGGTTTCCGTTTTGTTTCATATTCATGATAGATTTATTACATTATTTGTGCAATAACATATTGTTATGTAACACAAAAATTTCTCTTAATGTAAATGTGAAATAAAGTGTCAGCTGAAATAATGAACTGAATACCAATAATGTGCTATGATTTCAAAATATTCACAGGTCTAATAGCCAAA…
ENSSSAT00000106468	XM_045691371.1	PREDICTED: Salmo salar RIPOR family member 3 (ripor3), transcript variant X5, mRNA	XP_011526888.1	RIPOR family member 3 isoform X7 [Homo sapiens]	ripor3	0.0304348	0.00291667	0.0547826	0.00541667	3.21148	0.00105912	0.00570115	GACATGGGGAGTGAAGTGGAGCAGCTAAATAAGTCTCTTGCATTCCTTATCTCTTTTTGCACGTGGTCAAAGCGAAAGGGAGAAAGTGTTTAGATGTCGCCCTTCTCTCAAAATGTTATATTTGGGACCTCTAGAGACATTTTGTGACAGGTATTGTGGGTTAATTTAATTAAATCTCTCAGTTTTGCTGGTTTCCCCACATGACACCTCTTGGGTTATTCCTTTGTGTAGTAGAGTTGCAATAACTCTGTGTAATAGAGCTGTATGGACGGTGCGATTGCCAAGTTTTCTGTTTAAGTCAAGCTGCCAAACGTGGAACTGACCAAGGGGAGGGGGAGAGGGCTCTGAGGCATTTTAATTTACAGCTTTGAAGTAACTCTGGGCCAGCAAGACAAAGAA…
ENSSSAT00000165030	XR_006759334.1	PREDICTED: Salmo salar uncharacterized LOC123727360 (LOC123727360), ncRNA	NO HIT	-	-	0.213913	0.01875	0.382174	0.03125	3.2107	1.78843e-11	3.30318e-10	CCAGTTTTAGCTTTAGCCAGCACCGTCTTTAGATTAGCCTTAACGTCGGTAGCCCTGCCCCCTGGTAAACAGTGTATGATCGCTGGATGATTAGTTTTAAGTCTAATACTGCGGGTAATGGATTCGCCAATGACTAGGGTTTTCAATTTGTCAGAGCTAATGGTGGGAGCCGTCGGCATCTCAGACCCCACAACGGGAGGAGCAGAGACCAGAGAAGCTCCCACCATTAGCTCTGACAAATTGAAAACCCTAGTCATTGGCGACTCCATTACCCGCAGTATTAGACTTAAAACGAATCATCCAGCGATCATACACTGTTTACCAGGGGGCAGGGCTACCGACGTTAAGGCTAATCTGAAGACGGTGCTGGCTAAAGCTAAAACTGGCGAGTGTAGAGAG…
ENSSSAT00000172654	XR_006770270.1	PREDICTED: Salmo salar uncharacterized LOC123743463 (LOC123743463), ncRNA	NO HIT	-	-	0.0743478	0.00791667	0.132609	0.0141667	3.21015	6.31274e-09	8.61177e-08	CAAACAAAGTGAGAAGAATAAGAGCACCACATTGAAGCTGCCCAGCAACACCCGTAGGGGTGGTGTTGTCATCATGTTTGACAGTCTCCTGGAGGGGAAGGAGTCTCTCCGAGAAATGGCCATATCACAGTCTGCCGATATGGACAGCCCCATAAAGAGGATCCTCCTGGATGATGTATTTTGGGAGAGAGTGGTAAGCAGCCTGAAACTCCTGAAACCTATAGCAGTAGCCTTTGCACGGATTGAGGAGACAATGCCATCCTGTCTGATGTTCAGACTCTGCAGTATTTCACTGCCCACTTCACTGTTGCTCCAAGCAGAGGAAACTGCAGTTCTGAAATACATCAAAAAGCGTGAAGACTTCTGCCAGAAGCCCATACACGCCGCAATGTACATGTT…
ENSSSAT00000142014	XM_045722794.1	PREDICTED: Salmo salar GRB2-associated binding protein 1 (gab1), transcript variant X11, mRNA	NP_002030.2	GRB2-associated-binding protein 1 isoform b [Homo sapiens]	gab1	0.316522	0.04375	0.565652	0.0758333	3.20382	3.29488e-07	3.48478e-06	CATGGTATGAGAGGTCCTACATTGAACACTGGAATGCAGTTTCTTTGTTATTTCGTTCAGTCATTAGAAAGCCATCTTTTCCCCCGGTATTCAGTCAGATGGGTGTAAATCTATACTAACCATATGCAAAAAATAATTTATCAAAATGCGGTTATTTGTTTTGGGGGGGGGAGTAACGCCAAACAATTGAGAACTACATGTCCCATGGTATGTTGGTTAATTTTTCCTGCACGCCGCCTCTCCCTCTGCCTGCGCGTTCCAAAGGAGGCTGTCAGGCTGAGTTCAGGGAAAACACAGAGCTGCCGATCTGTCAATCATAATTAGCAACCACAGGGAGTGAAACTGGGAGGAAGGTCGGTGAAACGCTACGTTTTTGGGTGAAAAGGCACTGTACTTTCC…
ENSSSAT00000254526	XM_045708642.1	PREDICTED: Salmo salar adhesion G-protein coupled receptor G5-like (LOC106587141), transcript variant X5, mRNA	XP_011521252.1	adhesion G-protein coupled receptor G5 isoform X4 [Homo sapiens]	adgrg5	0.0156522	0.0025	0.0278261	0.00458333	3.20114	0.00131998	0.00692407	TTGAGCGCAAGGTTGTCAATGTTATATGCGACCATCTCTATTGAAATATGGGCGGTCAAATAGCAATGTCAGCTAAAGTTAACTGGAGTTTTGGTGAGAGTTTAAAAGAATTATTTGTATGTGTTTTGCTGCATATTATGATACATTAAAACTAGTTTTTGTGTAAACACTACAGCATTGTTGTCACACAGGGAACTTTCTGAACATTGACAGTTTCAGTGACGATGATCCAATTACCTCTGCATTAAACGCGTCATCCTCTCCTCCGTGTGTCCCGAGACAGGTGACCCAAAGCACGAGGAGAGAGGGAACTAAAGTCCGTCTCCAGAGTAAGCAAATCCACTTTTCCCATGAGGATGCCATAGCCTACTCTTGGCTTGCCAAAACCCCGGACAAGGA…
ENSSSAT00000186168	XM_014141160.2	PREDICTED: Salmo salar retinal homeobox protein Rx1 (LOC106569618), mRNA	NP_038463.2	retinal homeobox protein Rx [Homo sapiens]	rax	2.41652	0.305833	4.3	0.5275	3.19824	2.08593e-28	1.6496e-26	ATGGATACCTTGGGAATGATTGACGATGGCTGCCTGTCACTAGACAACTACCATGACATGGTGAAGGGAGGAGGGTCTAGCGGAGGAGGCCGGCTCCACAGCACTGACCTGATCCTGGGCTTCAGTAAGGACCAGTTACCCCCTGACACTGAGGGCCTGGAGGACCACCAGGGGAAGCAGGGCCAGTCAGACCCCTACAGATACCTGGCCAGCCTGGAGGACAGCACCCAGCACTCTGCCTTTCACGAGTCAAGCCTTTTCTCCAGGGACAAGTGTGACGGGGACCTGGGAGACCTCCAGAAGGGGGTGGACAGTGGGGAAAAGTCCCCTGAGCTTCCAAAGAAGGACCACCCTAAGAAGAAGCACCGGCGCAACCGCACCACCTTCACCACCTTCCAG…
ENSSSAT00000223096	XR_006769126.1	PREDICTED: Salmo salar uncharacterized LOC123741637 (LOC123741637), ncRNA	NO HIT	-	-	0.0695652	0.00375	0.122609	0.00625	3.19544	7.13858e-07	7.13941e-06	CTCGCGGTGAGTGTATTCCAAATACAATACGGTCCCTGACCATCTCATCCTTGTTTGCATAATCACAGTCTTTCACAAGCAGACGCAGCTCAGTTACAAACTGTTCAAAAGACTCGCTAGCTCCCTGTACTTTCTCATGGAATTTGTACCTAGCGAAAATTGTATTAGTCTTCGGCACAACATATGCTTCAAAACGATCGTAGTATGTTTTCAGTACCTTTGATTCAGCCTCGGGGACCCGTGAACATTAGCTCCACATGCTGTTTGTACTTACGCCATGCATCGGGGTTCTCATAGCTGGACTTCTCGCCCAAAAGCAAACGCTAACTTGGCCATACCTTCAAAGTGTCCTCAGGGGTCTATAGATAATGGGACATGCTGGACCTACCACACACAGGA…
ENSSSAT00000212659	XM_045700740.1	PREDICTED: Salmo salar CEA cell adhesion molecule 1 (ceacam1), transcript variant X10, mRNA	XP_016881634.1	carcinoembryonic antigen-related cell adhesion molecule 5 isoform X1 [Homo sapiens]	ceacam5	0.0504348	0.00708333	0.09	0.01125	3.18668	7.85833e-05	0.000547894	GTTGAAGATCTGATAACACTCAGTATCAAAACTATGCAAAAATATAGAAAGTCAGAAAGGCAGCAAATACTTTTTCACTGCGCTGTAAGTGTTTTCTTGACAGGTTCAATGTGAACAGTGTCTTATGAGCCCACGTTGCCTTAGCCACTGTTGATAGATCATGAGTTTCGACAGGGTCAGAGATTCTATCTCCGGCCTCATTGGCCATGTACCATCCAGCCTTCTCCCAGGACCCGTATAGGACAGACAGAGTTGATCAGATTTACAGTAAACCATAATCAGCTTGAAAACACCCCTGTGTGTCAACAAAAAACACAGTGGGAAAAATGTACGTGGGCAAAACAGGGCGTGGGTAGGTGTGTCTGAGTGTGTTCTGGCGACAGATAGGGTGGATAGGTA…
ENSSSAT00000206765	XM_045710179.1	PREDICTED: Salmo salar CSC1-like protein 2 (LOC106589956), transcript variant X2, mRNA	XP_047274933.1	CSC1-like protein 2 isoform X3 [Homo sapiens]	tmem63b	0.148261	0.0195833	0.264348	0.0329167	3.18265	0.000329274	0.00199808	TTCTGATAACAGCTTGTACGTTCGTTTTGATTGATTACTCAACTAAAAGGTGAAAACGAGGGGGAATTGTTTTGTTGAATATTTGTCATAAAACACACTGGGTTGAGAGAAACATACATCTATGTATCCTATTTCTATGCTTTTGTTACGCCCTATTCATTTCAATGGGTACGCCCTTCGCATCATCCGATCCGACACCACTGCCATGGTTAGCTGCTGCTGCCGTCTCAAGGGCTGCTTCACTCCTGCTTAGCGGCTGGAAACGACGATAGAAATACTGCGTGTGTTTTGTTTTGTTTTGTTGTTGAAGGGACTATTTCATTTTTTTCTGGGAATCATACAAGACCTGGATATAAAACGAAGGTTTTGTTCGTTTGGATCGAGGTGTGTGTGAGGAGC…
ENSSSAT00000077319	XM_045705893.1	PREDICTED: Salmo salar transthyretin-like (LOC106584193), mRNA	NP_000362.1	transthyretin precursor [Homo sapiens]	ttr	0.444348	0.0541667	0.795652	0.0920833	3.18025	1.15783e-05	9.46971e-05	GGCCCTGTGCACGGCGAGTCAGACGCTCAATGCCCGTTGATGGTGAAGATTTTGGATGCGGTGAAGGGTGTACCAGCAGGCTCCGTGGCACTGAGTGTATCCCGACGAGACGCCGATGGAATGATCTGGGCACAGGTTGCTAGTAGAATGACAGACGTGACAAGTACATCATTTGGACGGGGGTGTACCGTGTTGAGTTTGACTCTTGAGGCCTACTGGAAGTCTCAGGGAACCACGCATTTCCACAAGACTGCCGAAGTGGTGTTCGAGGCCCACGCGGAGGGACATCGTCACTACACCCTGGCCCTGTTGCGGAGTCCCTTCTCTTACACTACCACGGCTGTCGTGATAAACGCACACACACACACCTGACCAAGCTTAACAAATAAAGAGCAGGTA…
ENSSSAT00000246005	XR_001329162.2	PREDICTED: Salmo salar uncharacterized LOC106607133 (LOC106607133), ncRNA	NO HIT	-	-	0.292609	0.0433333	0.517826	0.0754167	3.17983	7.00101e-25	4.31645e-23	TCTGCATTGTTGGTAAGGGCCTGTAAGTAAGCATTTCACTGTTAGTCTACCCCTGCTGTTTACAAAGCATGTGACAAAAAAATGTGATTTGATTTATGACCTTCAATCTCCTGAAGCCTTATGAAGGCTTGTGGTTGTCACACTGCCTGGGATGTGTGTGTTTAGCTCAGTCCTTCGGTCCGGACATGTGTTTCCATACCCTATCTGATAGCACAGACCCTGCCCCCTTAACCCCCTCTCATCTTTTCTCGCTCAAGCTTTTTCCGAGAAACTCTGAGACGCCCCAGGGTGGCAGTCAGATGACCTTGGGACAGGGCTCTGCCGGGACTTTATCGAAACGCTGGTATTCCGAGCACGATCGTGAACGCTAACAGGACAGTGAAAGAAGAATGTCTAACT…
ENSSSAT00000212367	XM_045695611.1	PREDICTED: Salmo salar adenosine 3'-phospho 5'-phosphosulfate transporter 1 (LOC106571220), transcript variant X4, mRNA	NO HIT	-	-	0.125652	0.005	0.220435	0.00916667	3.17589	1.17258e-06	1.13224e-05	CCTCAACATCAACTCCTGCCCACGGTTCCTGCCAACTACTCAAATATTGACACCATCGTCACTCACATAGGTTTTAATGACCTTCGTTTTAGGCGATCTGAGGAACTGAGGGAGGACTACAAACATGTTTTACACCCTCGCTAGCACAGGGAAGATAATAATAATCTCTGACCCCCTCCCATGTTACCGAAGGGGTTTGGAATGTTTCAGCCGACTCTTTGCCCTGAACGAGTACCTGAAGAAACTTTGCAACTGACGGACAGAGTCGGTAGTGCTCCAGTTCTCCCTGTCAGAATAAGCAACAGAGGACTTGGAAACCATATCAACTCCTGTAGAAATGGCACTGTATTTCCATTGTGGAAAGAGCCCTCGTGATTGGTGCCTACTCTGGGAGAGAGA…
ENSSSAT00000228206	XM_045721380.1	PREDICTED: Salmo salar zinc finger CW-type PWWP domain protein 1-like (LOC106592207), transcript variant X2, mRNA	NP_001372950.1	zinc finger CW-type PWWP domain protein 1 isoform 13 [Homo sapiens]	zcwpw1	0.0430435	0.00708333	0.076087	0.0125	3.17157	1.05109e-07	1.20131e-06	GGACACACGACAAAACAGTGAACGTTTTGCACACAACGGGTTGAAAAGTTGCCTAACTCGGAAAAAACGTAGTTCTTTACTGAACCCATCCAGTCACCATAATCCCACATGAAACGAGGTAAACTACAAAGCACAGCAACGTCCACAGAGTGGGCAACCGCCCACGGAACTGGCTAAACTACAAAGCATAGCAACGTCCACAGAGTGGGCACCGCCCACGGAACTGGCTAAACTACAAAGCACAGCAACGTCCACAGAGTGGGCAACCGCCCACGGAACTGGCTAAACTACAAAGCATAGCAACGTCCACAGAGTGGGCAACCGCCCACGGAACTGGCTAAACTACAAAGCACAGCAACGTCCACAGAGTGGGCAACCGCCCACGGAACTGGCTAAACT…
ENSSSAT00000230372	XM_014177595.2	PREDICTED: Salmo salar Med30 domain-containing protein (zgc:114119), transcript variant X1, mRNA	NP_542382.1	mediator of RNA polymerase II transcription subunit 30 isoform 1 [Homo sapiens]	med30	0.187391	0.02625	0.333043	0.0445833	3.1669	2.31201e-17	7.76402e-16	ATCATTTTATGTATGGATAGTACTGCTGAATTTAAGTGTATATGTCTTTATTCCATGGTCTTATTGAATGAGATGACACATTTTGTTGTAGGACAATTCTGATCTTGTGAATTGTGATTTATTATGGTTTGCCTTAAATTCAAAATATGGACTGTCCCTCCCATCGTTGCTCTCTATGCTTTTACTATCCCCTAGTGGATAAATGTACTACTGCAGTTCCACAGAAGCCGGAAGTGACGTGTTTGACAAGCTAACGCGGTCGTCTTGTTTGAAAGAGGTTGTTGAGTCGTCGGAACAACACATTTACAAATAAACCAGACACGTAGCTACGATAAATCACAGCTGACAATTGTGAGGACACCATTTTACACCGTCCCATATGGCTACACCCTTACCTCA…
ENSSSAT00000193621	XR_006769413.1	PREDICTED: Salmo salar uncharacterized LOC123741890 (LOC123741890), ncRNA	NO HIT	-	-	0.987391	0.130417	1.75261	0.22375	3.16497	2.05205e-23	1.12533e-21	CTCTGTCTTGCGCTCTCTCTCACTCTCTTTCCCTCCCTCTGTCTTGCGCTCTCTCTCACTCTCTTTCCCTCTCTCTCTCTTGCACTCTCTCTCTCACGCTCTCTATCTCTCTCTCTGTCTTGCGCTCTCTCTCACTCTCTTTCCCTCCCTCTGTCTTGCGCTCTTTCTCACGCTCTTTCCCTCCCTCTGTCTTGCGCTCTCTCTCACTCTCTTTCCCTCTCTCTCTCTTGCGCTCTCTCTCTCACGCTCTCTATCTCTCTCTCTGTCTTGCGCTCTCTCTCACTCTCTTTCCCTCCCTCTGTCTTGCGCTCTTTCTCACGCTCTTTCCCTCCCTCTGTCTTGCGCTCTCTCTCACTCTCTTTCCCTCCCTCTGTCTTGCGCTCTCTCTCACTCTCTTTC…
ENSSSAT00000211235	XR_006760460.1	PREDICTED: Salmo salar uncharacterized LOC123728724 (LOC123728724), transcript variant X3, misc_RNA	XP_011521915.1	C-type lectin domain family 10 member A isoform X1 [Homo sapiens]	clec10a	0.0821739	0.00708333	0.146957	0.0116667	3.15617	5.27347e-05	0.000380251	CTCGAGCCAGCTAAGGCGTGGAAGCTCAATGAGCTAGCTGAGGCACCCCTGGTTCCCTAGGCGTTAGCACCCGGACCCGACGTCACAAACTAAAACAAACTCCCTGACGCTTCCAACAGTCTGTGAGGACAAACGCTGGGAGACGAGAAGCAGGTACAGGGAGTGAACATTTAATGGCAACAGACATGGAACAGGATAGCGTCTGGACATGAACACATAACGACAATAACGCTGACACTGGGATCTAACAAGGAACAGATAAATATAGGAGGGGAAATCAACAAGGTAATGGAGTCCAGGTGAGTCCAATGATGCGCAGCTGTGCGTAATGATGGTGACAGGTGTGCGTAATGAAGTCAGTCTGGCACCCTCGAGCGCCAGAGGGAGCAGGTGTGACAA…
ENSSSAT00000138375	XM_014176087.2	PREDICTED: Salmo salar Wilms tumor protein 1-interacting protein homolog (LOC106587570), mRNA	XP_054189230.1	Wilms tumor protein 1-interacting protein isoform X5 [Homo sapiens]	wtip	0.142609	0.02375	0.251739	0.04	3.15449	0.000730906	0.00409643	CAAAAACTGAAGTTGACAAACGTAACCTGACGTTGAAACTTTGTTGTAAGGGTTTATGTTTTCGAAGAAAAAGATCATGCACTGCTCCGAGATTTCCAAGCACACTGGCCGTTCAGCAAACAGGCGACGATGCCTGGATTGAGCCTGCGTTTTGTTATGATTTCCAAGTGAAATGCAATTACTTCTATCTCACTCGGTAGTCGGTTTGTGGACTAGTGCGCTTTTTCTCTGAATTTCGTTCGTCGCCTCGGGAGCAAACCATGGATCACTATGAGGAAGATTTGGGACTCCGGGCGAGTAAATTAATGGAGGACCTTACCTTATATGAAGCATACAAGGATGGAATGTACAGTTCAAGGAGGGACATGGTTATCAACCCCGATTTGGATTTTTCGTCTC…
ENSSSAT00000254967	XM_014158343.2	PREDICTED: Salmo salar protein phosphatase 1 regulatory subunit 3C-B (LOC106578980), transcript variant X1, mRNA	NP_005389.1	protein phosphatase 1 regulatory subunit 3C [Homo sapiens]	ppp1r3c	2.54652	0.344583	4.51652	0.59125	3.15392	7.6586e-34	8.63287e-32	CAACCAGTAGAGGTCTATCATGACTCTGTCAAGCTATCTCCGCCCCCACTCCCCATCTCTCAACGTAGCCTGAGCCGACCAGACGTTTCAGCACCTGGGGCGGACTGTAAGACAGGCCCAGCTGCTCGCTGATTGCTCGAGCGATCCTCGTTTGGCTTCTCCATTGGCTATCATCCTGTATTCACGTGAAGCAGTATGCAAATCGTCCGTTGTAGCCTACCGATTGAAAACGCTGAGGCCATTAACAGTACAGCTGGACTGCAGAGGGGAAGGGGGCGTGCCACGCAGCATTCAGGAAACTCAACCATATTTCATCGGAATGGCTAAATAACATTTTTTTTCGATTTAGTTCTTAAAAAGTTAGTCCCTTTATTCACCAGCAACATTTAACGTTTTTGT…
ENSSSAT00000195396	XM_045695382.1	PREDICTED: Salmo salar extracellular matrix organizing protein FRAS1 (LOC106570894), transcript variant X3, mRNA	NP_001398073.1	PDZ domain-containing protein GIPC3 isoform 2 [Homo sapiens]	gipc3	0.166522	0.0220833	0.292609	0.0366667	3.15264	1.45481e-10	2.40626e-09	GTAACTCTGACAGAGCTCATTGTTTCCCCCTGCAGTGTAACCCTTACAGAGCTCATTGTTTCCCCCTGCAGTGTAACCCTTACAGAGCTCATTGTTTCCCCCTGCAGTGTAACTCTTACAGAGCTCATTGTTTCCCCCTGCAGTGTAACCCTGACAGAGCTCATTGTTTCCCCCTGCAGTGTAACCCTTACAGAGCCTATTGTTTCCCCCTGCAGTGTAACCCTTACAGAGCTCATTGTTTCCACCTGCAGTGTAACCCTGACAGAGCTCATTGTTTCCCCCTGCAGTGTAACCCTTACAGAGCTCATTGTTTCCCCCTGCAGTGTAACCCTTACAGAGCTCATTGTTTTCCCCTGCAGTGTAACCCTTACAGAGCTCATTGTTTCCCCCTGCAGTGTA…
ENSSSAT00000210127	XM_014198341.2	PREDICTED: Salmo salar trophoblast glycoprotein-like (LOC106604012), mRNA	NP_006661.1	trophoblast glycoprotein precursor [Homo sapiens]	tpbg	0.11913	0.0170833	0.214783	0.0295833	3.15174	3.9473e-09	5.53712e-08	CATCTCACGTCGCAGCTCTGCCAATATTCTACTGTACTCATACCTTCACCTCACTGCGCGTCAACTCCGCAGGGAGAGAGACAGTCCGGACACATTTTTTGGGGGGGAGAAGAGAGAGAAGGAATGCGAGAATGAAGAAGAATAAAGACTATTGAGTGTTTTTTTTTCTTCTCTCTCTCAAGCAAACTGACCGACGAAACTACTTGACCTGTGGCCTCAGAGAGAGAGAGAGAGAGAGAGAGAGAGAGAGAGAGGGAAGTGTGTCCAGTCTCCCTCTTCGAAACGACGTTGTGCAAGAAAAATGTATTATTGTAGTGACGTTTCACGAGGTGTCCTTTCTTTTCTGAAAGGCCAGTGTTTTTGTTTATTAGCCGAGGTTGTGTTAGTGTGTTTGTTGTT…
ENSSSAT00000163404	XM_014129434.2	PREDICTED: Salmo salar neuregulin 2a (nrg2a), transcript variant X3, mRNA	NP_053586.1	pro-neuregulin-2, membrane-bound isoform isoform 4 [Homo sapiens]	nrg2	0.053913	0.00666667	0.0973913	0.0120833	3.13986	0.00080395	0.0044578	CGCCAGAGTGTGTGGGCGGTGCGCGTGTTTGGGAGGGAAGGGGGGGCTGAGGAATGGGCGAGGTGTGATCCAGAGCCGATACGCTTTCTTCCGCGGGACACACACACGGACATGCTGGGAGAAGGAGAGGCAAGCACTAAGGGGATACTTTCTCATGGGGGACTCCAGGGGATCTAACACAGAGCTAGAGCTCCCGTAGAGACATTGTGAATCTGGTGCAACGCCTACACCACCACTGTTACCAGCTGAGAGGGAAGGAAGAGTTAATTGGACACGCAGTGGATGGACCTGGATGGACCTGGATGTCTGTGTGCATCCATTCCCTGTGCTGAGGTCTGAGGAGGGGGCCGAGGGCGGCACCAGACTGGGTTGCCTTGCGTTGCGTGGCCCTCCCCGGCG…
ENSSSAT00000241001	XM_045720003.1	PREDICTED: Salmo salar centrosomal protein 112 (cep112), transcript variant X1, mRNA	NP_001340056.1	centrosomal protein of 112 kDa isoform a [Homo sapiens]	cep112	0.0608696	0.0129167	0.106522	0.0220833	3.13888	1.23626e-07	1.40037e-06	CTCAATGCAACATCTTGCAAATGCACAGAAAGGGTACCATTTTGGAATGACAGCACGAGCACTTGTTTCATCAGCTTTGACAGTTTCTATGACAACAAGGACGCTCCCGTTTTCTGTTTAGGAAAAAGGATGTGACGTAGGACGCAGTCTGTGTAGCAGAAGTTTGAACCGTTTAGATCTGCAGAAGCTGGACATTATGAACAAACAAGAGGAGACATGGGAGAAACTGGACTCAGAGTTTGACCATCATCTGGTTGACATGAAACCATATGTCCTAAAACTCCCCCACAAGACAGAGCGCCAGCGGTGTGCCCTGTGGATCAAGAAGCTGTGTGACCCAGGTGTATCTGGCTCGGGCCTGATGGGACGCAAGAACCGCAACATGTATGCCCGCCTGCT…
ENSSSAT00000115416	XM_014193467.2	PREDICTED: Salmo salar myosin-9 (LOC106601336), transcript variant X1, mRNA	NP_002464.1	myosin-9 [Homo sapiens]	myh9	2.62652	0.368333	4.67696	0.635417	3.13327	3.31566e-10	5.28043e-09	GTTTCTCCACAGTGAAACGCCCCTTCAATAACATTATTCGCCCAGACGGTAAGGATTATTATAACATTGGCTGGGAGAAGCTGGAAGGGCGGAGACATAACATGTAGGCCCCTCCTCCTCTGGACCGCACCCCGACTGACTACGCAAAGAGCGAATTTAACTAGCTAGTGGAAGAGAGAAGGAACAAGAAAGAGAAAAAAAGAAAGAGTGAGGGAGAGCAAGAGAGGGAAGAAGAGAACACTATAGTTTGATCAGAGTTCTTCGCGAGGCTGCTGTCGACTGAAAAGGAGTTTGTTTCGCGGCGACACGGAGACAGACTCAGCCACCGGTTGTAGCTAGCCAACCCCAAAAGCCTCTGCATCTCAACAGCAGCAACCATGGCGACGGACGCAGACAAGT…
ENSSSAT00000215886	XM_014213032.2	PREDICTED: Salmo salar HLF transcription factor, PAR bZIP family member (LOC106612128), transcript variant X2, mRNA	XP_047295745.1	uncharacterized protein LOC124904605 isoform X1, partial [Homo sapiens]	loc124904605	0.06	0.00916667	0.107391	0.0154167	3.13234	1.71785e-05	0.000136561	CATTAACTCTGAATTTTTAAGGTTAGGGTTAAGTTCAGAAATCACTTTCTATCGCCGGATATGAACTTGCAACCTTTGGAATCAGAGGCAGATGCTTCCACCCATCCGCCATCCCTTTCCACAACGAAACCTACTTGAAAGTTAACAGCGCTCACGGTCGCCCCCTAGTGGTCTGTTTCCACGTCATCTCCTGACGTCCTTCGACACGGATGGACGTCGAATACTGACTTGTGTCACGTGTGACCTGGCTGGATTCATCAGGAGTCTATTTACTGTATCGCATTGATTCATCAGGAGTCTATTTACTGTATATCATTGATTCATCGGGAGTCTATTTACTGTATATCATTGATTCATCGGGAGTCTATTTACTGTATATCATTGATTCATCAGGAGTCT…
ENSSSAT00000002491	XM_045701818.1	PREDICTED: Salmo salar SERTA domain-containing protein 2-like (LOC123728801), mRNA	NP_055570.1	SERTA domain-containing protein 2 [Homo sapiens]	sertad2	0.0982609	0.0145833	0.172174	0.0245833	3.12855	0.000239329	0.00149776	TGTTTGGTAAAAGGGGCAAATAACTTGTTACATCTCTATTCCCTCCAACAGGCCAACATTCCCTCCAAGGTGTCATACAACCTCCAGAGACAGACCATCTTCAACATCTCTTTTATGAAGCTTTATAACCACAGGCTTCTGAAGCGTCTGCTAAATGACGTAAATGTAAATGTAATGCTGTGCTGCATCCAGGAAGACCTAAAACAGGAGGGTTCGCTGCGATGTCCAGCTCTCATCCTGCCCCCCTCACCCCTGCAGACGATCTTACGGACGAGGGCTCCTGCGATCCTCTTTACCCTCGCCACTCCCCCCCTCAGCGACCACGCCCACCTGTCTGTCATCGGTGTGGTTGTCATCCGGTGGCCTGTCTCTCTGGAGGTCTGCCTCACGCCCACCTCG…
ENSSSAT00000164992	XR_001323364.2	PREDICTED: Salmo salar uncharacterized LOC106582649 (LOC106582649), transcript variant X2, ncRNA	XP_047289726.1	NLR family CARD domain-containing protein 3 isoform X2 [Homo sapiens]	nlrc3	0.016087	0.00166667	0.0278261	0.0025	3.12483	4.37076e-05	0.000320685	GTATGTGAGACCTTACATGTCTCTTGTATGTTTTTTATTCAATACATGCAACATTTCTGTTGTCTAAATGTAAACCACCCATATAAGTCAGATATTCCTAGAATCTTCTATGAATCTTTTACGTGTATTTGCTGCCATATGTGTTACTTACAAGTTCCAGGTAGAATTGATAAGAATCTTGTTAAATTCTTTTATATCTTTTCCATATGGGTAGTGTTATTTTCATAGCCATGAGAAGCAGTCTATTTGACACAATAATACAGTGATAAAACAGGTTCCTAGACAAATGATTGAACTGTGGACTATGGACTCCTTAAGCTGCGCTGTTATCGTAGTTCTGAGCATGTCACTACCATTCCCACCATCCAACAGGTAAGATAGAATATCCATACAATCCCT…
ENSSSAT00000239894	XM_045693310.1	PREDICTED: Salmo salar SRSF protein kinase 1-like (LOC106566977), transcript variant X2, mRNA	NP_001164232.1	SRSF protein kinase 3 isoform 3 [Homo sapiens]	srpk3	0.236522	0.0375	0.421739	0.0641667	3.12442	1.47488e-13	3.42732e-12	ATTGAAAACGAATGGGTGTTCCGTTGTTTCATCGCTCGATATCTGGACTGTTAGTGGGGTGTTATTCACAGGATTACTCCCGGGTTCTCATGCCCCTTACTAAAACACGTTGAGTGTTTTTGAAATGTTTCTTGCCGATAATGTCGCATTGATTTAACAAAAGCGTTTCATAACGCTCGGACAGAAACATGTACTTTTGTACAGGTATTTGTACATGGTGGAAAAAGGGGTGCCCTGGCGTTCCTGTGAGATCATGAACTGTTGGCCTGGGGTCGTTAAACTCCCCAGTAACCCCACACAGCTGCCATTTCCTCTTCCCTCTACCCCTTTCACAGCTGTGGAGAGATATACAACAGAGTGGGGGGTGAAGGGAAGAAAGAGCAAAAGAAGAGGACAGAG…
ENSSSAT00000209343	XM_045699523.1	PREDICTED: Salmo salar G protein-coupled receptor 155b (gpr155b), transcript variant X5, mRNA	XP_047299488.1	lysosomal cholesterol signaling protein isoform X1 [Homo sapiens]	gpr155	0.172174	0.02625	0.30913	0.0445833	3.12382	1.63393e-06	1.54025e-05	GTTCGGATAAAAAGTCCAGGGGTGCACCCCCACTACCCCCTATCCCCAGGTGAAGGGGTCGTTTTTGGGATGTCTCCCTCCCTCCCTCCCTCCCTCCCTCCCTCCCTCCCTCCCTCCCTCCCTCAGAGTACATGGATGTAAGTATGTCACTCCCACTGCCTCTGTCTATGAGGCTTATAGCACCTCATGGATGGACCATATTTGCAGTGGGACTCATGCAACCATGTGTTTCTGCCTGGAGTTGACAAAATATTCTCATTTAACGAGCAGCACCCCAAACCAACCAAAGTCTCAACAGAGGCTTGTTTTATAGGCTATGCATTTGGTATTACTCCACTATGTAGTGTTGAAACTGTATACTTTTGTTATCATTTTTCACTGTCTTTTTTTTCAATTCCG…
ENSSSAT00000215577	XM_014214359.2	PREDICTED: Salmo salar elastin (LOC106612831), transcript variant X7, mRNA	NO HIT	-	-	0.224783	0.0295833	0.401739	0.0508333	3.1207	1.83647e-05	0.000145111	AGACAGTGCAATTCCTTTTGGATGAGGGGGGTGGGAAGGAGGGGGGTCTCTCCTTCCCTCTCTCTTTCTTTTCTCTCCCCCCTTCTCTCTCTCTCTCTCTCTCTCTCTCTCTCTCTCTCTCTCTCTCTCTCTCTCTCTCTCTCTCTCTCTGGCAGCAGAGCCTGCACTGTTGGCAGGAGTGACCAGAATAAAAACAGCAACACCAGACATAGGGGAGGGAAAAAAGCGAAGTGATCCATTGAACCAAAAGTCTTTGCCCTCTCTTAATTACGTAGTGGCCCATATCTTTTCTCTTTTTTTCCACTTTAAACATTTTTTTTTCTTTCTTCTGTACTTGAAGACCTCTGGTTGTTGGTAATTAGCTTGAGGAGAATAAAAACAACCGATAGGGAGAGGGGT…
ENSSSAT00000014639	NM_001139990.1	Salmo salar stomatin (EPB72)-like 3b (stoml3b), mRNA	NP_004090.4	stomatin isoform a [Homo sapiens]	stom	23.1639	3.24917	41.0778	5.58042	3.11626	4.10665e-55	1.35822e-52	ACACACACACCCTCTCTCTCACACACACACACCCTCTCTCTCTCACAATCACAGTCAAGGAGGAGAGCCAGTGCTGTTGCATGGAAATGGACAGTGAGATAGAAAGTGGTCAGAAGAGACGAGTCAACAGCAAAGATGATCTGATAGCTGATGTTGGTTCAGGGAGCCTAGGTTGCTGTGGCTGGCTCATTGTGATCCTCTCTGGTCTGTTCGTCTTCTCCCTGTTCCCCTTCACCATCTGGTTCTGTATAAAGATAGTTCAGGAGTATGAACGTGCTGTCATCTTCAGGCTGGGCCGTATTACAGACCGGAAGGCTAAGGGACCAGGTATCTTTTTCGTTCTGCCGTGCACAGACTCCTTCGTGAAAGTGGACCTGAGAACCGTGTCATTCGACATTC…
ENSSSAT00000088260	XM_014179719.2	PREDICTED: Salmo salar BAR/IMD domain containing adaptor protein 2 like 1a (baiap2l1a), transcript variant X2, mRNA	NP_061330.2	brain-specific angiogenesis inhibitor 1-associated protein 2-like protein 1 [Homo sapiens]	baiap2l1	0.0473913	0.00791667	0.0869565	0.0133333	3.11591	0.000354714	0.00213891	GCTGAAAAACAGTAGCGCATTTGGATAGTGGTCGATCTGAGAACAATGAAACGGGCGCACGAAAGCAACGTCGCTTTTTTGAACGAAAGCAACGTCGCCCGGTCGGAATATTATCTCTATTTTACGAGAAAAATCGCATAAAAATTGATTTTAAACAGCGTTTGACATGCTTCGAAGTACGGTAATGGAATATTTTTAATTTTTTTGTCACAATACACGCTGGCGCGTCACCCTTCGGATAGTGTCTTGAACGCAAGAACAAACGCAGCTATTTGGATATAACTATGGATTATTTGCAACCAAACCAACATTTGTTGTTGAAGTAGAAGTCCTGGGAGTGCATTCTGATGAAGAACAGCAAAGAGGCTGAGAAATGACTGCCAACATGTCTCTGGATCA…
ENSSSAT00000174188	XM_045692548.1	PREDICTED: Salmo salar exonuclease 3'-5' domain containing 3 (exd3), transcript variant X4, mRNA	NO HIT	-	-	0.0243478	0.000833333	0.0447826	0.00166667	3.11557	4.03062e-05	0.000297906	GGGGATCCATAATAAACCCCAGGAAGAGTAGCTGCTGCCTTGGCAGGAACTAATGGGGATCCATAATAAACCCCAGGAAGAGTAGCTGCTGCCTTGGCAGGAACTAATGGGGATCCATAATAAACCCCAGGAAGAGTAGCTGCTGCCTTGACAGGAACTAATGGGGATCCATAATAAACCCCAGGAAGAGTAGCTGCTGCCTTGGCAGGAACTAATGGGGATCCATAATAAACCCCAGGAAGAGTAGCTGCTGCCTTGACAGGAACTAATGGGGATCCATAATAAACCCCAGGGAGAGTAGCTGCTGCCTTGGCAGGAACTAATGGGGATCCATAATAAACCCCAGGAAGAGTAGCTGCTGCCTTGACAGGAACTAATGGGGATCCATAATAAACCCCA…
ENSSSAT00000008165	XM_045721408.1	PREDICTED: Salmo salar tripartite motif containing 2b (trim2b), transcript variant X1, mRNA	NP_056086.2	tripartite motif-containing protein 2 isoform 1 [Homo sapiens]	trim2	0.131304	0.0183333	0.231739	0.0329167	3.11477	0.000231733	0.0014547	TCTGTCTCTGTTTCCGTAGCGATCTCCTCTCTCTCCCCCGGATCCGGCAGCATAACCCCCTGCACGGATAGACCTGGCCTTTATCGTTATAAAGATGGATCCACCGTGGAATATCCAGAGATGCCGTTATACGCACAACGACCCGGCAACACAGACAATGAGTTCCCAGTCCTGAGGGGAACCCGTCCAGAGTTACTGCAGTCCTGAGGTGAATCCGTCCAGAGTTACTGCAGTCCTGAGGTGAATCCGTCCAGAGTTACTGCAGTCCTGAGGTGAATCCGTCCGCAGTCCTGAGGTGAATCCGTCCAGAGTTACTGCAGTCCTGAGGTGAATCCGTCCAGAGTTACTGCAGTCCTCAGAAAGGACGGTGTTTGTCTGCCAATCCTGTCCGTCCCCCTG…
ENSSSAT00000117868	XM_014180682.2	PREDICTED: Salmo salar insulin induced gene 1 (insig1), mRNA	NP_005533.2	insulin-induced gene 1 protein isoform 1 [Homo sapiens]	insig1	10.6652	1.53	18.9057	2.63542	3.11205	2.78365e-28	2.18719e-26	CACAAGACAAAATGGTAGAGCGCGAAATGAGCAGTCTGAGAGCAGCGAAACGCACAACATTGTCGGATGAACAACGTCGGGTCTCGCTCGATCAGACAGTGTGAACGTCTGGAGATCAAGCGCTGAAGTGCCAAATGCCAAGACTAGAAGAACACTGCTGGAGACGCTCTTGTACATCGAGGGTGGAATCGAATAATTATTCTAGGGAAAACTGGGTCGCATCGAAGGCTGAAGAAATGATGTCAATTATCACATCGGTGCTTAGCAATGTATACGGCTCGCTGCACAGTCTGCAAACAGCAAACTTAATCAGACGGGGTCTCGTCCTTTTCACCGTGGGAGTATTTCTTGCATTGGTGCTCAACTTGCTACAGGTTCAAAGAAATGTGACTTTGTTTC…
ENSSSAT00000146328	XM_014153307.2	PREDICTED: Salmo salar chloride anion exchanger (LOC106576240), transcript variant X3, mRNA	NP_000102.1	chloride anion exchanger [Homo sapiens]	slc26a3	0.083913	0.0108333	0.148261	0.0179167	3.11079	6.15178e-09	8.40294e-08	AGACCCTGTGAGGAACAGGTGCCGCACCACTCAACGAGAAGTAGAGGGTAAAGATGAAGCAGTATGTGGTCACCAGGCCACTCTACTCAGAGGACGCCTTCGCAGACGAACATGAGAAGATCCACAGGCACCATAAGACCGTGCGGCACCATGTCAAGCAGTACTTCACTTGTGACCTCAAGCGCGCTAAGAATGCAGCGCTCTCTCTGCTGCCTTTCATTGGTTGGATGAGAATCTACCAGCTGAAGGAATGGTTGCTGAGTGATATTGTATCTGGGGTCAGCACTGGACTCGTAGCTGTTCTACAAGGTCTGGCATACTCCCTGCTGGCCTCCCTCCCTCCGTGGTACGGACTCTTCACTGCCTTCTTCCCAGTGATCATCTACTTCTTCCTTGGCA…
ENSSSAT00000099157	XM_014155555.2	PREDICTED: Salmo salar actin-binding LIM protein 2-like (LOC106577496), transcript variant X22, mRNA	XP_024303784.1	actin-binding LIM protein 1 isoform X16 [Homo sapiens]	ablim1	0.527826	0.0779167	0.941739	0.13375	3.10791	2.00712e-05	0.000157444	GGAAAAAATGCACTACTAGCAAGTGCTCTCTGCCCTTTACAGAAGCACTGTATAACATTCATTGTCCACTTGCTCAAGAGAAAGTATGATAACACTTCCGTTTTATCAAGGTTATTACACATGAGATTAATGAGAATTAAATTACTCCACGTTTTATGGAGTTTTTATTATCAACTGGAAGACACCTCAGTCTACGCACAAGAAGGCGCATCCATATTCCATAAGCACACGCATCTCTATGCTGCCAGTCGGCTGGTGCGGTAAACGAGATTCCCAAGAGGTGGTGTCATTTTTTTTTTTTAGGACTGGAACTTCTAGAATATTCTATTTATATTAGATAGCTGCAATAGCTCAACAATAACTCAGCCCTTGTACCCGAGAGAGGCTTTCGGGAATCAT…
ENSSSAT00000249454	XM_014177607.2	PREDICTED: Salmo salar sterile alpha motif domain containing 12 (samd12), transcript variant X2, mRNA	NP_001095146.1	sterile alpha motif domain-containing protein 12 isoform a [Homo sapiens]	samd12	0.0473913	0.00541667	0.0852174	0.0108333	3.10726	9.73194e-20	4.00785e-18	TGCTAGACTGGTAATACCACTAAATGTAACCCACCCAGTTAAATATAAACGTCAGTGATAAGGAGCATAACACCGCCCACAGCTACAGTAGCCTATGGCTTCCTTTTTCCTCGGCACATCTTTGACTGGAAGCCAAAGCTGATGCTTGTAGGAATAGACATTAAAAGATGTTCTGGAATACACTCACTGGAAATTTATTGGAATGTCAGATGCAGCGGGTACAATTATAGGAGCACCTTGGCTTTGACTACAGCATTGGGAGAGACTCCAGAACAGAGCGGGGCTTCTCACATCAGACACTGATGCACTGACAGCCTTCTTTAACACCCGCTGCTGGCTCCTTCACTGACTCCTACCTCTAAACGGGTTTTATATGCACACTTTATCTCTGTCCACTGC…
ENSSSAT00000204444	XR_006770868.1	PREDICTED: Salmo salar uncharacterized LOC106613512 (LOC106613512), transcript variant X3, ncRNA	NO HIT	-	-	0.053913	0.0025	0.0973913	0.00416667	3.1045	1.21851e-06	1.17327e-05	CTCAAACGTTCATGTGTTTTAAAGGTGTGTATGTGTACAAAGGCTTTGAGAAGATTGAAGAAATGGAACGCCTTCAAATTTGGCGGACATCACAGAAATCGATTAAATTCGATTGATTTCTGCGACATTTTTGGTTATCGTTGAGTCCAAATTCAGCCATAAAAGAAAGTACAACTGGGTCTTTGGGATGTTGGAGGTCAACAGAGGTAATAGATGACCCGATTTGAAAATGGTACCTTCAAGCTCACGCAGAGTACTGATCCCGATCATTAGAAAACAACATCAAAAGAGGATCAACCATCTACAGTGACTCGTGGAGAGCATATGTGCAGGCGCTGAATCCACTAGGTTATCAGCATCACACTGTGAACCACAGGCAGAACTTTGTTGATCCACATT…
ENSSSAT00000167484	XM_045717250.1	PREDICTED: Salmo salar epithelial cell adhesion molecule (LOC106601253), transcript variant X4, mRNA	NP_060440.2	nuclear exosome regulator NRDE2 [Homo sapiens]	nrde2	0.0586957	0.00833333	0.105217	0.0133333	3.10151	0.000571374	0.00328253	AGGGGATCTCTGCTGTAACGTGACATTTTCTAACGCTCCCATAGGCTCTCAGAAGGCGCCAGAACGTTGAATGATGACTTTGCAGGCCATGGCTGAAAAACAGTAGCGCATTTGGATAGTGGTCGATCTGAAAACAATGAGACTGGGGGCGCGTGCACGAGACGACTCCATGTTTAAATTTTTTCGTCTTTGAACGAAAACAGGGTTTCCCGGTCGGAATATTATCGCTTTTTTACGAGAAAAGTCGCATAAAATGTGATTTTAAACAGCGTTTGACATGCTTCGAAGTACGGTAATGGAATATTTTGAATTTTTTTGTCACGAAACGCGCCGGGCGCGTCACCCTTCTTTACCCTTCGGATAGTGTCTTGAACGCACGAACAAAACGCCGCTATTTGG…
ENSSSAT00000126143	XM_014171001.2	PREDICTED: Salmo salar HtrA serine peptidase 4 (htra4), mRNA	NP_002766.1	serine protease HTRA1 precursor [Homo sapiens]	htra1	51.5061	7.21458	91.6652	12.3804	3.09958	6.83828e-92	7.67777e-89	GTTCCCTGGACCCAGGAAGTATCCGCTACAAATTCAACTTCATTGCCGATGTGGTGGATAAGATAGCCCCTGCTGTGGTGCACCTAGAGCTTTTCAAGAGGTTGGCATTTTCAAACCAGGAAGTTCCCGTCTCTAGTGGTTCGGGGTTCATCGTGTCAGAGGACGGCTGGATTGTCACCAACGCCCACGTTCTCTCCAACAAGCAGAGAATCAAAGTGGAGATGAAGAACGGTGTCAAATTCGATGCCTCCGTCAAGGACGTGGACACGAAGCTAGACATTGCACTCATCAAAATTGAGTCGGATAGTCCACTGCCGGTGCTTCTGCTGGGCCACTCGTCTGACCTTCGGCCGGGGGAGTTTGTGGTGGCAGTGGGCAGTCCCTTCTCCCTGCAGAACA…
ENSSSAT00000171252	XM_045701562.1	PREDICTED: Salmo salar uncharacterized LOC123728759 (LOC123728759), mRNA	NO HIT	-	-	0.206957	0.0304167	0.363913	0.0508333	3.09879	6.76562e-22	3.25612e-20	TATGAATAAAAGCACAACACACATCTCTGACTGATCATTCATTTGGTTTTATTCATGTCAAGGCAAACTACACTCTAGCTGTAATGGCATTATACAATGCCATTGTATAATAGCTTACAGAGGATGTTATGAAAAGAGTTCACTATTCATATCCGGAACACGGCTGCATTACGACACCAGCGAAATTGATGAGCAGCTCTACTATCTCGGTTGTAGCTCGGCGGACGAGAGTATTTCACTTCTTATTTCTGCATTTCTTCCGAATCTATCTCCCCACTCAGCTATGCAGGTGTGTAAGGGGTGAAGTTCTCAATGGGAGCCGAGACTATCGCACAGTGCCAGTAGAGAGACACCGATGAAGTGTCAGTCATGCTGGTGGCTGGCAGCGACGGCAGAGCA…
ENSSSAT00000163343	XM_014133508.2	PREDICTED: Salmo salar complement decay-accelerating factor (im:7151449), transcript variant X2, mRNA	NP_000565.1	complement decay-accelerating factor isoform 1 preproprotein [Homo sapiens]	cd55	0.0226087	0.00166667	0.0413043	0.0025	3.09792	0.000261043	0.00162046	GCACTTTGAGATATCAGCTGATGTACGAAGGGCTATATAAAAATACATTTGATTGATTGATTTGATTGATTGATTGATTGATTTGATTATTATTATTAGACTTTATACCAAGGGCCAATGGGGTGAAAAATGGGTATTGATGATCTCAGAGTGCGTTTCACTTCGTTTTTTCGGTCTCCAATAAATTATTCAGATACAAATTATTTTATATGGTGTTTGCGTAGTGAATTAGTCAGCAACTGGTCTAGACTTTGGCATTGAAATCTATAGAGGTGTGGCGTGTCCAAAGAAATGGAATGAGTAACAAAGATTACCTCACCGCCGTACGTCACTGGGTCGGGAGGGGCACGCTGCGCGTGGTGTTACGCTAAGACCAGCTCAGTTGCTATAAAGTGAAAT…
ENSSSAT00000067471	XM_045691775.1	PREDICTED: Salmo salar voltage-dependent N-type calcium channel subunit alpha-1B (LOC106567450), mRNA	NP_000709.1	voltage-dependent N-type calcium channel subunit alpha-1B isoform 1 [Homo sapiens]	cacna1b	0.0208696	0.00416667	0.0373913	0.00666667	3.09472	1.27257e-07	1.43712e-06	ATGGCTCGCTTCGCAGAAGGTCTACCCACCCGCTATGGAACTGGAGGAGGTGGAGGAGGCAGAGGTGCGCCCGGCGCAGGCAGAGGGGGCGCCCGGGCGGGTGGTCCTCCAGGCGGCCAAAGGATGTACAAGCAGTCGATGGCTCAGAGAGCCAGGACAATGGCCATATACAACCCTAACCCTGTCAAACAGAACTGCTTCACTGTCAACCGATCCTTGTTCATTTTTCGAGAGGACAATCTCATTAGGAAGTATGCTAAGCGAATAACCGAATGGCCATATCCTTTCCGAACCCAAAACCAGGGTACACATTGGTATTTGTATAACTACTTGATCCTGGCCACCATCATCGCCAACTGCATCGTACTGGCTCTGGAGCAGCACCTACCAGCCAATGAC…
ENSSSAT00000212347	XM_014210966.2	PREDICTED: Salmo salar olfactomedin-4 (LOC106611098), transcript variant X1, mRNA	NP_006409.3	olfactomedin-4 precursor [Homo sapiens]	olfm4	0.0108696	0.00125	0.0204348	0.00166667	3.09137	6.74719e-05	0.000475974	GTTACAGATATCATGCAAAATGCTCACCTTCGAAGGTCTCTCTCTCCAGTGAATGTGGGTAGTAGCTCATGCTTGGGAACGCTGTGGAAGGGCAGAACAACACCTCTTCCAGGCCAGGGCCGATGGGGAAATGCCAGCCCCTGGGTGGGGGCTGAGCCCTACTCTCCCACGGCTGTGTCTGGGCCTCTGCCTCACAGAGAAGGGAGACCAGGTCCAGCCCAGGATCCCATATCTCAGCAGGCACTTCACTAGTGCTTGCATGTGGGTCTACAAAAGAGCTCAAGTCTAGTCCAGCTGCAGTCTGGCTCTCCCACTTCGGTTTTTGCATCTGGGCCTTGGTTACTGACTCTCCCATGCTCATCTTTTCCACTATCTGTTCTAACTGGACATGGACCATCA…
ENSSSAT00000186840	XM_045717014.1	PREDICTED: Salmo salar dehydrogenase/reductase SDR family member 13 (LOC106603276), transcript variant X3, mRNA	NP_653284.2	dehydrogenase/reductase SDR family member 13 precursor [Homo sapiens]	dhrs13	0.510435	0.0766667	0.911304	0.132083	3.08931	2.90992e-10	4.66824e-09	TACAGTACAAAAATGTTCACACTGCTTTTTGTCGGCGCTAGACTCGTCGCAGGTTATGTACTTCTAAATTGGTATCTCAATCTACCAAGATGAAAAAGCTCTGCCAAATTGCATGAAAAAATTGTCATCGTGACTGACTCGGGAGAGGCAAAGGTCAAGAGCCATGCATCCTCCAAAACGCAACCCTGCCAAGCCGCTTCTTGACACACTGCTCGCTCAACCTGGAAGCTAGCCGCAGCAATGTGTCAGAGGAAACACTGTCCAGCTGGCAACCAGGGTCAGCTTGCAGGTGCCCGGCCTGCCACAAGGAGTCACTAGAGCATGATGGGAAAAGGAAATCCCAGCCAGCCAAACACTCCCCTAACCCGGACAACTGTGTGCCACATCATGGGTCTCCTG…
ENSSSAT00000165289	XM_045718807.1	PREDICTED: Salmo salar tweety family member 1 (ttyh1), transcript variant X3, mRNA	NP_065710.1	protein tweety homolog 1 isoform 1 [Homo sapiens]	ttyh1	0.0365217	0.00625	0.0647826	0.0108333	3.08067	0.000455798	0.00267786	CTCAGTATCCATCTAAGTGGTGTGCTTATTTGCTTCTGCCTAAATATATGTTGATCTCTACCTCTCCCTCTCTTTTCCTCTCTGCACAACACAGCCAAACACTGCCCTGCCTAACCACACAGGAGATTTCTTCAACAAATATTTTGTGGAGTTTTTGTGCACAAATCTGAAATGTGACTCAAACTTGAATAATTTGACCTTTTTCTCGTTTTGTATTTTTGCATTTAGACAATCGTAGATTTTTTTTGTGATGATTTGTTGATTTTGGTCATCTTTTTGCCTCCTAATCTGAGAGTGTAGAGATTGGTATGTTGTGTGTGTGTGTGACTGGGTGTTGATGGGGGTTTCAGTTAGAGCTGTGTCTGTATCGCCCAGCAGCATCATCTTTTGTGTGAGCTG…
ENSSSAT00000070796	XM_045691497.1	PREDICTED: Salmo salar inter-alpha-trypsin inhibitor heavy chain H3 (LOC106565161), transcript variant X3, mRNA	NP_001378952.1	inter-alpha-trypsin inhibitor heavy chain H3 isoform 6 precursor [Homo sapiens]	itih3	39.7096	5.69875	70.6435	9.79375	3.07737	3.731e-110	6.36732e-107	CTGCAATGGATTATAATTATTTCTTACAAACCTCAACATAAATCATTTGAGTCTAACAAAAACAACTTTTAAAAAATCCCAACTGAGCTTCATTAGCAGGAATATAAAAGTGCTGAATCAACCTTTTAGGATGTTATTTTAAGATGTTACTGCTACATTTCAACACGAGCACGTCATAGTCAGTAAATGGTGGATGAATGACTGACTGCTGTGTACTTTCTGTTTGCTGGCCAATAATATCCTGTGCTCTTCTTTAAAAGGCTGGGTGTGTTTTGTGGGGCTTCATTTCTGCGGAGATCATGATGAAGGGAGCCTCTGTAGGAGTCGGCCTCCTTGGGCTGCTGCTGGCCTGCGTTACCACAGCACCAACCGATAAGAACAGGGACTGGGACATCTACA…
ENSSSAT00000010683	XM_014200712.2	PREDICTED: Salmo salar nuclear receptor subfamily 1 group D member 2 (LOC100136378), mRNA	NP_001138897.1	nuclear receptor subfamily 1 group D member 2 isoform 2 [Homo sapiens]	nr1d2	0.406087	0.0575	0.720435	0.0983333	3.07643	0.000274256	0.00169545	CAGTCATCGTACAGAACAGTCATCCGACAGGGGAGTTCGTCCAGCGTTCCTCATCTTGTTACAGATCTTTAAATATACAAAAACTATTCGGGTTGTATTAGATGCAATTGAAAAGTCGCGGGAACCTTTTGACTGAAAGAAGAGCAGAATTTGTTTTGTCCAGGATACTGACAGTGGAGTGCAGATAATTATATTAATGCTACAAATATTTACTACAGTAATGTAGTTGAGACTAAAATAAGAAACAGTGTTGAGATTTAGATGATCGACGCTTTGAATTTGAATTTAACCGCGGTGCTACTAAGGATAATAGCACTTTGCAATCCTTACAGAAAACATCCAATTGACATTGTGAAACAGGCGAGTTATTGACAAGACATTTAGTCAGCATAGCTTGCT…
ENSSSAT00000058850	XM_014126485.2	PREDICTED: Salmo salar CKLF-like MARVEL transmembrane domain-containing protein 3 (LOC106561983), mRNA	XP_047289550.1	CKLF-like MARVEL transmembrane domain-containing protein 3 isoform X1 [Homo sapiens]	cmtm3	0.243478	0.035	0.434348	0.06125	3.07521	1.77749e-06	1.66656e-05	GACAGGCGACTGTTCCAAAACAACCAGTAACATCCCTTCATTACCCATGGAGGTTGATACTGCTTTTCTCAGATCCTTGAGGGGTGTTCTTAAATTAGCAGAAATGGGGACTATGTTTGTAGCATTTGTGTGTTTTGCTGTAGCATCCAGGCCCAAATACATTGCAGCTACATGCATGGAGTTTGTGATCACATTCTCCCTGCTTCTGCTGTACACACTGAAGTTGAACAAGAAGCTGACTCTGTTCTTCTGGCCTCTCGTTGATTTGTTCAACTCATTGTTCGCAGCAGTCTTCATACTTATCCTGAGTCTGATAGCAGTGTCGACTTACACGGTGACAGGGACCCTGGCTGGAGGGGTTCTGTCCCTCATCGCGTTCATCTGTTTTGTGGCGTCCAC…
ENSSSAT00000084547	XM_014149129.2	PREDICTED: Salmo salar chromodomain helicase DNA binding protein 2 (chd2), transcript variant X3, mRNA	NP_001262.3	chromodomain-helicase-DNA-binding protein 2 isoform 1 [Homo sapiens]	chd2	0.292609	0.0454167	0.518696	0.0783333	3.07376	2.58098e-05	0.000198121	GTGGAGGAAAATGGGGACCCAGGAGCCGACTTTGACCCAGAGAAGGATGAGGGAGAGACCCATTACCTGATCAAGTGGAAAGGCTGGTCCTACATCCACAACACCTGGGAGAGCATCGACTCCCTCACTCAACAGAAGGTCAAGGGACTCAAGAAACTAGACAACTTCAAGAAGAAGAACGATGACAAAGCATCCCCTGAGGATTCAGAATATTACAACTGCCAGCAAGAGCTAACCACTGATTTAAATAAGCAGTTCCATATTCTGGAGAGAGTCATTGCGACTAAAACCGGGAAGACACAGGGACTCTCGGATTTCCCCTGTAACCACAAGAATGGTGCTTCTTCCAATGAGCCAGAGTACCTGTGTAAGTGGATGGGCCTGCCTTATTCAGAGTGC…
ENSSSAT00000232539	NO HIT	-	NO HIT	-	-	0.533913	0.0870833	0.943913	0.149167	3.07232	3.95992e-19	1.53661e-17	TGACTGATCATTCATTTGGTTTTATTCATGTCAAGGCAAACTACACTCTAGCTGTAATGGCATTATACAATGCCATTGTATAATAGCTTACAGAGGATGTTATGAAAAGAGTTCACTATTCATATCCGGAACACGGCTGCATTACGACACCAGCGAAATTGATGAGCAGCTCTACTATCTCGGTTGTAGCTCGGCGGACGAGAGTATTTCACTTCTTATTTCTGCATTTCTTCCGAATCTATCTCCCCACTCAGCTATGCAGGTGTGTAAGGGGTGAAGTTCTCAATGGGAGCCGAGACTATCGCACAGTGCCAGTAGAGAGACACCGATGAAGTGTCAGTCATGCTGGTGGCTGGCAGCGACGGCAGAGCAGAGCGTGACATGCCAGTGTTTTTTCCT…
ENSSSAT00000222249	XM_045700499.1	PREDICTED: Salmo salar uncharacterized LOC106577830 (LOC106577830), transcript variant X2, mRNA	NP_060796.1	GTPase IMAP family member 4 isoform 1 [Homo sapiens]	gimap4	0.168696	0.0233333	0.297391	0.0391667	3.07044	0.000326263	0.00198206	CCTAGTTTGAATGTCGCGGTTGCGCACATTTATACCGCATGGGTCCAGGAGAGGGTACTTCAGAAAGCTCATCATGTGTTGGAGATGCCTGGAGGACCTCTCTCCCTCACTCTGAGAGGCAGCCTGGAGTCTCCACCCACAACAACCTCCCCAGTCAGCAGTCAGGAGATTCACCACTTGCTCCAAGTGGAAACATTACCACCTTGTGGTCAAGAACATGTACTTCATTGTCTGAGCTTAGGGAAGCAGAAGATCAACACCATCTGTCGTCTGGGAGAGGCCAAGCTCCGTCTTCTAGGGAAAGTGATAGAGAAGGATCTAGGTGAGGTTGTTCCAGGGGTGAAGGTGACACGCGGTGACTCAGCTCAGCTGGTGCTGGAGGGTTCAGCAAGTGAAGTC…
ENSSSAT00000175299	XM_014216272.2	PREDICTED: Salmo salar tight junction protein ZO-3 (LOC106613722), transcript variant X5, mRNA	NP_001254489.1	tight junction protein ZO-3 isoform 1 [Homo sapiens]	tjp3	0.0273913	0.00416667	0.0482609	0.00833333	3.06754	6.72165e-07	6.74933e-06	CGCGCACACACACACTAGCTGAATATGCAGAGCTAGCGCGCAAATATTAACTATTAAGCTAGCTAGTACCTATTCCATTTATGTGGCGTCGTCAAAGATGGAATCAGCATGCAGATGATGCAGAGCAGGCAACAGATGGCACACAGACAGCAGAGTTGGGGACAGATATACAGGGACAGACTGGCAGAGACAGGGAGTCTCAGGTAAGTTTGTTGAGTCTTTGTTTGGCAACATTATGAAAGGTTCTCATTTTTTTTGACTTGTAAAATAGGAACATAATTGGAAAATGCCATGGATACCCCCACTCTCAACTTAAACTGGTGACTGAATTAAGATTTGTTAAAGGCAATGGTATTGCTGTTGTGATTAGTTGTGTAGTTTTGGGTACCGGTAGTTAGG…
ENSSSAT00000180302	XR_006758704.1	PREDICTED: Salmo salar ependymin related 1 (epdr1), transcript variant X1, ncRNA	NO HIT	-	-	0.0513043	0.00458333	0.09	0.0075	3.06338	9.4821e-07	9.30115e-06	TTCTAATCAGCACAATGCGATAACACCTGTGATGTGTAATGAGGAGCAACCAGATGCTGCACTTGACACCTTTATGGAATTGCTTATTCCATTTACTAATAATGCACCCATTAAGAAATTTACTGTAAAAAAAAAACTGTTAAATCTGCGTGGATTGATGATGAATTGAAAAATGTGATGATTGAGAGGGATGAGGCAAAAGGAATGGCAAATAAGTCTGGCTGCAAGGCCAATTGGTAAACATACAGTAAATTGAGAAATCATGTGACTAAACTGAACCAAAATAAGAAGAAACTATGAAACAAAGATAAATAATATAAAGAATGATAGTGAAAAGCCTTGGAGCACCTTAAATGAAAATTTTCATTGAATCGGATGGCTCGTTCATCTCAAAACCCA…
ENSSSAT00000217671	XM_014123442.2	PREDICTED: Salmo salar autophagy related 4C, cysteine peptidase (atg4c), mRNA	NP_835739.1	cysteine protease ATG4C [Homo sapiens]	atg4c	0.130435	0.02	0.232174	0.0341667	3.05823	1.28392e-07	1.44897e-06	ATGCTAAGCTATACAGTTAGCCTACAACCACGACGTCGACAAATCAAAAAAAATATTCCATCATTTATGTCCAAATCTGTCCGTTTTGTTGACCCATCCAGAACACTTTACAATGCCATGTGGCGTGGACGCAAATCCATAGACGAAATGTTCAAAGTTCCATTAGCGTTTGTAGAAACACGGACCTTTCTGTGGCTGACCTACAGGAAGGAGTTCCCTGCCCTGCAAGGCTCCTCCCTGACCTCTGATTGTGGCTGCTTGCTGAGGGTGGGACAGATGATGCTGGCTCAGCCCCTTTATGCAGTTCCTGGGCAGAGGTCAGTGGGATGGCAATCAACCAATGCAGCCAAGTGTCTGGTGGCCAGCCTGGAGGCCTCGTTGCAGCGGGAGAGGCCCTTG…
ENSSSAT00000230147	XM_014133055.2	PREDICTED: Salmo salar inactive phospholipid phosphatase 7 (LOC106565683), mRNA	NO HIT	-	-	1.79217	0.262083	3.17957	0.452083	3.05491	5.57368e-90	6.02028e-87	GGCACTGCGTTCATCCACCACTGGCCTGCTGGCCCCCCTACCTCTGAGGAAGCACAGTTCCCGCTCAGCCCAGTCAAAACTGTTCGCTGCTCTGGCACCCCAATGGTGGAACAAGCTCCCTCACGACGCCAGGACAGCGGAGTCAATCACCACCTTCCGGAGACACCTGAAACCCCACCTCTTTAAGGAATACCTGGGATAGGATTAAGTAATCCTTCTAACCCCCCCCTTAAAAGATTTAGATGCACTATTGTAAAGTGGTTGTTCCACTGGATATCATAAGGTGAATGCACCATTTTGTAAGTCGCTCTGGATAAGAGCGTCTGCTAAATGACTTAAATGTAAATGTAAATGAACTGGACAAAGAATTGTTCTGTAATGAGTCGGACGAGAGGAATT…
ENSSSAT00000222136	XM_045723680.1	PREDICTED: Salmo salar thyrotropin receptor-like (LOC106575145), mRNA	XP_011535421.1	thyrotropin receptor isoform X1 [Homo sapiens]	tshr	0.114348	0.0183333	0.203478	0.0304167	3.05112	9.1591e-10	1.38843e-08	ATGCATCGTCATCGGGAAATCTTGCCTGGATGGTTCGTATAAATCTACAAATCTCCTGTCCCCAGATCCTACAATCTGTCCAATATTAAAATATTATTGGAACTGTATATCCCCAATAAATTACCTACAGTACCACGCACAGAAAAGTACAAATAACTCACCCTCCCCATACGGTGTGATTCAGCCATGTTCAACGCACGCAAGTTTCATATGAACGGAACGCCCCCATACCGCATCTCTATCAAATTTGACATCGATTTAACTTGGGAGTACATGTCTTCATGAGATGCTATACGGGCGAATACAACTTTAATATACCTTGACATTGGAAATTAAACTTTAATGTGCCGAATATGCGTTCATAGGCTTCACGCAATACCAAATAATGAGCGAGGATAT…
ENSSSAT00000161860	XM_014132998.2	PREDICTED: Salmo salar cyclin-dependent kinase inhibitor 1A (cdkn1a), transcript variant X1, mRNA	NP_510867.1	cyclin-dependent kinase inhibitor 1 isoform 1 [Homo sapiens]	cdkn1a	0.0304348	0.00458333	0.0543478	0.0075	3.04879	1.89276e-08	2.4113e-07	AAGGTATCGAGCAAAGAGAAGCGAACCTCAGTGAGGGATTGAGTTGATTTAGTTCTGCCACAAGGATTTCGTTTTGAGAAAATTGATATGCTAAGAAAAAGTTTACTTAACGTTGGCTAACGTCGTTTCTTTCATTTTATCTTCAAAGAGTAGCCTGCATAAACCTAAAAAGGGACCTTTGCCTGACATTTACATTAGGCTAGTTTCAATGTAAGTAAAATCTTAAAATATCTATGCATGCTATTTTTTATATAAATTGAAAAGGCTTGTCGATTTGTAGGCTATAGACCGATGGAAATGTATTATTTCATACAACTGAACGAAGGCAAGTTGTAGTCATCCTCACAGTTAACCTTGCTGTTGGTGGCTATGGTTCGATAAGATACGTTTTTGTCAATG…
ENSSSAT00000139905	XM_014153167.2	PREDICTED: Salmo salar calcium/calmodulin-dependent protein kinase type 1D-like (LOC106576188), mRNA	XP_006717546.1	calcium/calmodulin-dependent protein kinase type 1D isoform X3 [Homo sapiens]	camk1d	0.086087	0.0129167	0.152174	0.0220833	3.04598	1.5533e-07	1.7344e-06	GCGATGAGCAGCATCCTAGCCTCCCTCATTGCCATAACAACCGATGGCACAATCAGCATGGTTAGATGAAATAATACTCCTCGGTCCTCGCATTACGCACCACACGGCTCAACAGAGGACTTAATTAAAACGGGGAAAAAATTTGGGAGAGCGAGACAAGGCGATCGCGCAAAGGTGACACGTAGACCCAAACAATTTACGTCAAGATAATCTAGACCAGTTGAACCCTGCAGGTGCAACCACAAACGGTGAAAGCTCGTTGTCGGTCAAACGGAACGCTGTAGACAGAAAAAGAAGCGAAGAAAACAGGAGACCTGTTTTAGAGAGCTGCGGTGACATTTTTACAGCGGGAAAACCACGAGCTCGAAAAGGTTTCCTGCCTAGCTCATTCTATGCGCG…
ENSSSAT00000081043	XR_006760989.1	PREDICTED: Salmo salar BRCA1 interacting helicase 1 (brip1), transcript variant X4, misc_RNA	XP_047292848.1	Fanconi anemia group J protein isoform X2 [Homo sapiens]	brip1	0.0378261	0.00666667	0.0665217	0.0116667	3.04291	0.000687128	0.00387423	ATTGGCTACTGTCACCTCTCATTTTTCGTGACGAATATGTTTTATCCAATCTGATTGGTTTGTGGGACTTGCTTCCACGGCGGGAACTTCTAGCTAGCTAGTCAGGTATGTTTACAGTTAGCTAACAAGCCGTGTATATCAAATTTGTAGCTGCAAAGATAGTATACCAGTTGGACAAGGCAGTCACCATGGCTGCTCCCCCAGTGGAGTACACCATAGGAGGGGTGAAGATACAGTTCCCTTGCAAAGCCTACCCCTCGCAGCTGGCCATGATGAACTCTATAGTGCGAGGGCTGAATCATGGGCAGCACTGTCTATTGGAGAGCCCTACAGGGAGTGGCAAGAGCCTAGCCCTGCTCTGCTCTGCCCTGGCCTGGCAGCAGGCACAATATGGTAAGC…
ENSSSAT00000090699	XM_014159007.2	PREDICTED: Salmo salar retinoic acid receptor, alpha a (raraa), transcript variant X10, mRNA	XP_047292464.1	retinoic acid receptor alpha isoform X1 [Homo sapiens]	rara	0.221739	0.0316667	0.393478	0.05375	3.04163	4.04418e-06	3.59058e-05	CTCTCTCTCCATCTGTCTAGCAACCCGATCCCGGGCCCCCACCTCAGCGGCTTCCCCATGCCCCACTACTCCTACTTCTTCCCCCACATGCTGGGGGGGCTCTCGCCCCCCGCCCTGCCCAGTTTGTCCCTCAGTGGCTACAGCACGCCATCACCAGCCACTATAGAGACACAGAGTACCAGCTCAGAGGAGATAGTGCCGAGCCCGCCGTCGCCCCCTCCTCCCCCGCGGGTCTACAAGCCCTGCTTCGTGTGCCAAGACAAGTCCTCAGGATACCACTATGGAGTCAGCGCCTGTGAAGGCTGCAAGGGCTTCTTTCGGAGGAGCATCCAGAAGAACATGGTGTACACGTGTCACCGGGAGAAGAACTGCATCATCAACAAGGTGACCAGGAACCGC…
ENSSSAT00000155699	XM_045689959.1	PREDICTED: Salmo salar ankyrin 1, erythrocytic b (ank1b), transcript variant X7, mRNA	NP_001135918.1	ankyrin-1 isoform 9 [Homo sapiens]	ank1	0.0130435	0.00208333	0.0230435	0.0025	3.03922	0.00160502	0.00823203	CTGGATGAGTAGCAACAGCAGCAGCAGCAATAGCACTAGCAGCATCTCCTTTGTGGCTTGCTGGGGGGCTCGGTCACTAGAGCACCGCGCTCCCGCTCACAGACACACAGGCGCTCCCAGCGCCACCGTCACACACACGTAGTGGCAGTGGCAGTCGTCGTCAGAGCCGGGGCTGGGGCAGGGACAGGGACCGCTACCTTGACGACTGGAGCTACGGCGACAGCAGCTGCGGCACCATGGCGCAAGCCGCCAAGCAGCTCCGCAAGAACAAGGACCTAGCAGAGCTCGCCGCTCAGGAGCTGAAGGATAAGGAGGAGGAGAAGAACAAGAAGAGGAATCGATCAAGGGACCGCAGACGCAAGGCGGATGCTGTCACCAGTTTCCTCCGTGCGGCCCGTT…
ENSSSAT00000231666	XM_045724222.1	PREDICTED: Salmo salar UPF0461 protein C5orf24 homolog (LOC123744679), transcript variant X2, mRNA	XP_016864539.1	UPF0461 protein C5orf24 isoform X1 [Homo sapiens]	c5orf24	0.0804348	0.0116667	0.140435	0.02	3.03714	3.97383e-05	0.000294075	GTGTAAATACATATACTGCTATTCAAATGGATAGGACTACTGTGCATTCACAGTGAATAAATACAATGGACTGGCTGGATTCAAGAACAACTACACAGAATTTGAGGCGGCTCCTCAGGTTTAAGACACACGCATGCGCATTGAGTTTCATCCCAGACAGCAGTAGAATATCATGGTTTGTGCAATACTGGATCTTACATTTCACTGATCTTAGAAACCGCCATAAAAAATAAAATGAAACGCAGCCTAACGTGATCATTGACAGCTGCTTTGAAGGAAACAAATAAAAAAATGCTTTCAGTGAAATGTAGACTAAACTGACAACGGAGTGAAAAGTAGAAATCCCAACTAGCAAGCAAGTCACAGCAAAGAAGAATTGAGTGTGTGCGCGTTCACGCG…
ENSSSAT00000205385	XM_014216426.2	PREDICTED: Salmo salar guanine nucleotide-binding protein subunit alpha-11 (LOC106613802), transcript variant X3, mRNA	NP_002063.2	guanine nucleotide-binding protein G(q) subunit alpha [Homo sapiens]	gnaq	0.0847826	0.0129167	0.153478	0.0229167	3.03269	0.00127258	0.00670509	GCGCTGCCAGAGATACTGTATATAATGACGAGATGGTTAACACCCTAACAATGGGAGTCATTGTCCCAAGGGCCGAAAGGCAGGCACTCTGCATATAGCTAGCTGTATTACCGCTTCGCCTCTACCTCTCTGGCGCGGCCAGTGTTCTCACAGACGTCACAATGGGACGGATATACGATGTCTATCTAGTCTATGGTTTGTCGGTTTCTCTAACAAACTTGGCAGTTTTTCGACCTGCCCGCAATGACAGCGTGTAAACCCCACCCATTCAGTTTTGATTAACCACCCTCATTCTCTGTCTTGATTTGCTTTCGCTCTGTCAGTGACTTTTCCTCCCAAGTGTAGCCAGCAACAAGGTAGTGAGTGTACATCACACCCGGGCTGACGCGTGATTACCAA…
ENSSSAT00000159171	XM_045709438.1	PREDICTED: Salmo salar major facilitator superfamily domain containing 2ab (mfsd2ab), mRNA	NP_001274738.1	sodium-dependent lysophosphatidylcholine symporter 1 isoform 4 [Homo sapiens]	mfsd2a	0.841304	0.117917	1.4987	0.2025	3.03267	2.93259e-06	2.67063e-05	CTGAACTGAACTCTACACTGAACTCAACTCTACACTGAACTCAGCTCTACACTGAACTCAGCTCTACACTGAACTCAGCTCTACACTGAACTCAGCTCTACACTGAACTCAACTCTAAAGGTCTTACTGAGGTCTGCTTTAAGACGCCGCTTTGCGAACACATTTATTTATATCATATTTATTTTGTAAATTTTTTTTTCAAAGGTTATTTATTCATAAAGTGATGGCAAAAGGAGAAGGAACCGAACAATATTCCAACAATAATTTATTAACGAATAAACCGGTCAACCCAGATGCGGTGAAATTAGCTGCGAAGTTGGACCCGTTCTCTGCGTCGATCATCCTGTTTGTGGGGAGGGCCTGGGACGCCATAACGGATCCCACCATAGGCTTCCTGGT…
ENSSSAT00000145727	XM_014190950.2	PREDICTED: Salmo salar vacuolar protein sorting-associated protein 4B (LOC106599662), transcript variant X2, mRNA	NP_004860.2	vacuolar protein sorting-associated protein 4B [Homo sapiens]	vps4b	2.98087	0.446667	5.2713	0.7325	3.03063	0.000201397	0.00128047	ATGTGCTCCCCTCCTCAACAAGCCATAGATCTGGCCAGCAAGGCGGCCCAGGAGGATAAAGCTCAGAATTACGACGAGGCCCTGCGTTTATACCAACAAGCTGTTCAGTACTTCCTACACGTAGTGAAATATGAATCCCAGGGCGACAAAGCCAAACAGAGCATCAGGGCCAAGTGTGCTGAGTACCTGGACAGAGCAGAGAAGCTCAAAGAATACCTGAAGAAGAAAGAGAAGGCTCCACCTGCCAAGCCTGTGAAGGAATCCCAAGCTGATGACAAAGGGAATGAGAGTGATGAAGGAGACAACCCAGAAAAAAAGAAGTTTCAGAACCAACTTTCAGGGGCTATCGTTATGGAAAAGCCAAACATCAAGTGGAATGATGTTGCCGGATTAGAGGGA…
ENSSSAT00000111823	XM_014139317.2	PREDICTED: Salmo salar discoidin domain-containing receptor 2-like (LOC106568728), transcript variant X1, mRNA	XP_047277510.1	discoidin domain-containing receptor 2 isoform X1 [Homo sapiens]	ddr2	0.0530435	0.00833333	0.0947826	0.0145833	3.0266	0.000334889	0.00202926	CAGGATGAATGTAAACTCGGGTCCTTCTTCAGTAGCACTTGGCTGCTCAACAGAAGCCTGCTCTAAACTAACTCCCTTACAGCTCTCCAGGCCATAATTGAAACCTTATGTGCATCAGGTGGAATTCTGGGGCTTTTTGGCGTCACACCAAAGAATCCCAGAGTGTGTTATTTTTATTTCATTTTTTTTCCATTTCTCTTTCCACTAGCGAGAGAGCTTGCTTTTACATCAGCCCTTTTCCTCCGTCTTTCCCAGAAAGTCTATCCCGGGAAGAAAGTATATTACAGTGTAATAGACTTTGGAATTTTATCCAGTCGATTATGGAATAATATTCCCCTGGACTACTAAGGGTTTTGGGAAGGCAGTGTAAAAGAAAAAGTCAAGATTAGAGAGAAGGCT…
ENSSSAT00000127744	XM_014157737.2	PREDICTED: Salmo salar poly(U)-binding-splicing factor PUF60-like (LOC106578667), transcript variant X4, mRNA	NP_001258026.1	poly(U)-binding-splicing factor PUF60 isoform e [Homo sapiens]	puf60	0.592609	0.0883333	1.05609	0.147917	3.0234	0.000195959	0.00124906	GCCTATTCAAGTAGGTGTGCTACATGGCGGTGACCGAGATTGCGGGAGGGACGGCTCTGATGATGGAGAATGGACAGGGCACAGGCGCGAAGCTTGGCCTGCCGCTTCTCACCCCGGAGCAGCAGGAGGCACTACAAAGGGCAAAGAAGTATGCCATGGAGCAGAGCATCAAGAGTGCCTTAGTGAAGCAGACCATTGCTCATCAACAACAACAGCTTACCAACTTACAGGTGGCGGCTCAGCGGCAGCGCGCTCTAGCCATCATGTGCCGGGTGTATGTGGGCTCCATATACTATGAGCTCGGGGAGGACACCATCAGACAGGCTTTTGCCCCCTTCGGCCCCATCAAGAGCATTGACATGTCATGGGACTCAGTTACAATGAAGCACAAGGGCTTTG…
ENSSSAT00000024045	XM_045693064.1	PREDICTED: Salmo salar IQ motif and SEC7 domain-containing protein 1-like (LOC106566761), transcript variant X10, mRNA	NP_001363867.1	IQ motif and SEC7 domain-containing protein 1 isoform d [Homo sapiens]	iqsec1	0.314348	0.04625	0.555652	0.07875	3.02324	0.000160688	0.00104199	TGCTGTTATTTTTTTTCTTCTTGTTTGCACCCCAGTATCTCTACTTCCAGCTACAGGGGCCCAGTGATCAGCCCAGACCGCTTCGAGGGCCCCCTCTACGGCCACGGAGTGCAGCCCGGCCCCCAGCGGCCCCCCCGCAGGCCCAAGCTCCAGCACTCCCAGTCCATCCTCCGCAAGCAGGCCGAGGAAGAGGCCATCAAACGCTCCCGCTCACACTCAGAGGGCTATGAGCTGTCGGCTGACCTCCAGGACAAACAGGTGGAGATGCTGGAGCGTAAATATGGCGGACGCTTCATAACCCGGCATGCGGCCCGAACCATCCAAACAGCCTTCCGTCAGTACCAGATGAACAAAAACTTTGAACGCCTCAGGAGTTGTATGTCTGAGAACCGCATGTCC…
ENSSSAT00000232478	XM_045705762.1	PREDICTED: Salmo salar neurofascin (LOC106583506), transcript variant X6, mRNA	NO HIT	-	-	0.0530435	0.00583333	0.0952174	0.01	3.02111	0.000243379	0.00152087	TGAAAGAAAACAATAACTCCACTGTAACTTCCACCTCTCCTTAAATAGATAGCACCGCACCAGCAGTCTTTACTGTCACCAGTCAACCTCCTTTTTCCCCCTTCCCCGCCCCTCAACACCTGTCCCGCGCTACCCACTCACATCGACCCACTGACCGGGAGCGCGCACCAGCCGAAGATGTGATTGCGGCTTCACGGATAGCGAGAGAGGGAGTCCTGTACCGCATTACACGAAATAACGAGCACAGGCACACACTTACACACATGCTACTGCAGAGCTGACACACACAGCGGAGAAAAGAGAGGGAACAGCGAAATATCTGCGGTCACGCCACTGGCACGCAGGTAAGTAAACAACAGCATTCCTCTAACAGGCTTCTAATAATAGGTCATACCTTCG…
ENSSSAT00000194146	XM_014123309.2	PREDICTED: Salmo salar adenylate cyclase activating polypeptide 1b (pituitary) receptor type I (adcyap1r1b), transcript variant X2, mRNA	NP_001186566.1	pituitary adenylate cyclase-activating polypeptide type I receptor isoform 4 precursor [Homo sapiens]	adcyap1r1	0.00869565	0.000833333	0.0147826	0.00291667	3.02046	2.22391e-05	0.000172813	ATGTTGTGTTGGGCTCTTTTTACGGAATCATGGTACTCACCATCTCTGTGTTGTGTTGTGCCCCCAGGGTGCCCATGGTTGTGGGATAACCTGACGTGTTGGCAGCCTGCCCGGGTGGGAGAGGTGGTCGTGGTCAGCTGTCCAGAGCTCTTCATCCAGTTCATGAGCGAGGAGGACGATGAGCTAGGGAAGGTGAGTCGTAACTGTACGGAGGACGGCTGGTCTGAGACCTTCCCTCACTATGTGGATGCCTGCATGTTCGACGAACCCAACGGAACCCACGAGCATCCGGACATGTACTACGTGTCGGTGAAGGCTCTGTACACGGTGGGGTACAGCACCTCTCTGGTTTCTCTCTGTACAGCCATGGTCATCCTTTGCAGGTTCAGGAAGCTGCAT…
ENSSSAT00000121834	XM_014162153.2	PREDICTED: Salmo salar calcineurin B homologous protein 2-like (LOC106580765), transcript variant X1, mRNA	NP_071380.1	calcineurin B homologous protein 2 [Homo sapiens]	chp2	2.86	0.448333	5.0713	0.765417	3.01518	5.19342e-75	3.72399e-72	TTGGTCATTTGGTCCCCTCGGTTTAACAGCGATTGGATAGATATGATGCCTATCATTAGCGGTGAACTGACTGAATTGACGTTCAATATACTCTTGCTCTAGTCGACGATACTAAAGTTTATTTCATAGCTACAGTCGTGTATAATTTCTAAACTACATGCATTGGGAAGTTAACAGGAAAATCAGAAGTTCTGGGACGTGATATTTATGTGTCGAGTGAAGCAGCTGTTATTGTTTTCTTTTCTGTAGAAATGGGCTCGACAAACTCCACCCTGTCAAAAATTCCAAACGTCAAAGAATTAATGCAAGAAACGGGTTTCACCCCTGCACACGTTGTTCGACTTTATGACCGTTTCGAAGCATTGGACAAGGAAAAGACAGGCCATCTCCGCCCGCAGG…
ENSSSAT00000252264	XR_006771044.1	PREDICTED: Salmo salar GDNF family receptor alpha-4-like (LOC106611770), transcript variant X3, misc_RNA	NO HIT	-	-	1.80652	0.280833	3.19957	0.480833	3.00923	1.59749e-48	4.00923e-46	GCATATTATTAACACATTCGGATAGAAAACACTGAATTTTCTAAAACAGTTTGAATGGTGTCTGTAAGTATAACAAAACTCATATTGCAGGCAAAAACCTGTGAAAAATAGATCCAAAAAAATGTGAATTTTGTGACTGTACTATTTAGTGTCATTGTTTTATAGATACCATAGTGAGAAAGGATTCATTTCGCAACACCTACGGCTTCCACTAGATGTCAACGATCTTTATAAAGTTGTTTGAAGCGTCTATGATAAACAGAGAGCAAATTAGAATCCAAGGAAGTTGACATGTCATCACTTCATTTTTTTGCGCCTGCGCATAAATCTTGAGAAACAAACCACATTTGTTCCGGACCTGGAATGCCTTCCGGACCTGGGATCCTGCCTTCTGATGGA…
ENSSSAT00000093138	XM_014190227.2	PREDICTED: Salmo salar polypyrimidine tract-binding protein 2 (LOC106599136), transcript variant X3, mRNA	NP_001397762.1	polypyrimidine tract-binding protein 2 isoform 8 [Homo sapiens]	ptbp2	0.125652	0.0154167	0.226957	0.0254167	3.00897	0.00141373	0.00735932	ATGACGCTTGATTTCACAGCTAATGGCAATGACAGCAGTAAAAAACTGAGAGTGGAGGACAGGATGGAGAGTCCCCCTTCCCGCGTGCTCCACATCAGGAAGTTGCCCAGCGAGGTGTCAGAGACAGAGGTCATCGCTCTGGGCCTACCGTTCGGCAAGGTCACCAACATCCTCATGCTGAAAGGAAAAAATCAGGCGTTCCTGGAGTTGGGTACAGAGGAGGCGGCTGTTACCATGGTGAACTACTACACGGCGGTGATGCCTCAGGTCCGCAACGTTCCCGTGTTCATTCAGTTCTCTAACCACAAGGAGCTGAAGACAGACAGCACTCTCAACCAGCGCGCACAGGCTGTCCTCCAGGCTGTGTCAGCAGTGCAGGATGGTGGCTCTCCCAACTCT…
ENSSSAT00000111660	XM_045723301.1	PREDICTED: Salmo salar RNA polymerase II subunit I (polr2i), transcript variant X1, mRNA	NP_005082.1	peptidoglycan recognition protein 1 precursor [Homo sapiens]	pglyrp1	0.24913	0.0370833	0.441739	0.0629167	3.00725	6.40889e-22	3.09316e-20	CGCAGAACATGTAATAACCCGCTGGAGAAACAGTCCACGCCCCCTTTAACAATATGTAGGTAACTTATTCTAAGGAACGTCAAGGAAACTGCCTCTTTTCAACGGCCTCTAGCGACGAAATCAAAAGCAAGTCTGGATAGTATAATACATGGATTTAAGAGTCACTGGTAAGGAAGTACCTATGAGTTCTATTGAAAGGCAATGATTCAGATTTCTGATAATGTTTTGAGATCTAGGTATTGATACTTTGTTATGAATGGGTAAGCGAAAGTGAATTGTTAGGTCTACAGTTTGGATATGGAACACCACAGATTTACTGTGGTTTGTTAACCATATGCATGCATTTCAGTAGAGGTGGTTACTCGGGAACAGTGGGGAGCAGTAGCCCCTCGATGCTGG…
ENSSSAT00000064570	XM_045702843.1	PREDICTED: Salmo salar transient receptor potential cation channel subfamily A member 1 (LOC106579725), mRNA	XP_011515927.1	transient receptor potential cation channel subfamily A member 1 isoform X2 [Homo sapiens]	trpa1	0.0178261	0.000416667	0.03	0.000416667	3.00535	5.11764e-07	5.23859e-06	CTAGTGGGCTTGGTGAGGAGGAACCCAGGGGTACTGAGGGAACAGGATGCCTCTGGAGCCTCTCTGGTCCACCACGCTGCTGGTGCAGGAAACATCCCTGTTATTAGGTTCATCTGCAGCAACACACACAGAGATGGTGAGGTGTATGATGACGAGGGGTCCATGCCGCTGCACTGGGCTGTGGAGAGGAACCAGCCAGACAGCTGCAGGACTCTGTTAGAGCTGGGGGCTGAACCCAACGTCCTCAACAAGGCCCTGATGTCACCCCTACACCTGGCTGTTAGCCACACACACAACCATCTGGTCCAGCTCCTGTTGTCTCACTATAAGACAGAGTCTAACCTAGAAGGAGGTCTTGGCAACACTCCTGTCATGTTAGCCTGCTCCATCAATAATACT…
ENSSSAT00000241905	XM_014168973.2	PREDICTED: Salmo salar uncharacterized LOC106584108 (LOC106584108), mRNA	NO HIT	-	-	0.0656522	0.00958333	0.116957	0.0170833	3.00448	1.90544e-21	8.8799e-20	CCTTTTCACTCATCTAGGTTAGTTTTGTGGAGTAACTACAATGTTGTTGATCCATCCTCAGTTTTCTCCTATCACAGCCATTAAACTCTGTAACAGTTTTAAAATCACCATTGGCCTTATGGTAAATCCCTGAGCGGTTTCCTTCCTCTTCGGCAAATGAGTTTGGAAGGACGCCTGTATCTTTGTAGCGACTGGATGTATTGATAGACCATCCAAAGTGTAATGAATAATTTCACCATGCACAAAGCGATATTCAATGTCTGCTTTAAAAAAAAAATGTTTTACCCATCTACAAATAGGTGTCCTTTGCGAGGGACTGGTAAACCTCCCTGGTCTTTGTGATTGAATCTGTGTTTGAAATTCACTGCTCAACTGATGGCCTTAGAAATAATTGTATGT…
ENSSSAT00000209301	XM_045707010.1	PREDICTED: Salmo salar uncharacterized LOC106584954 (LOC106584954), mRNA	NO HIT	-	-	0.0508696	0.00833333	0.0908696	0.015	3.00436	0.000736472	0.00412465	GAAAACTGTAACATCCTGGTTGTTGGATAGTGGCAGAGACTGTTGTATCAAACGTGGTGGAATCAGAGAATGAGAGGCCTCTAGTGGCCGAAAGGCCATATTAGCATGGGCAGCGCCATTGAGGGCTTCCACCATTTTAATGTAGTCAACTGTCGTGGTTGTTCCATGTCATGTCCAACTGGGTCATCAGGAGTGATCAGCCAATCGTGAAGAAGAAAATTTAGTAATTCAAAATGGAATTTGCCTCAATAGTCCTTTTGCACAACGTAGCAACGCCCACTTCTGTTCAACTTCTTACCCGATACATAGCTTCCTCTCCCGATTGCATCCTGTCATGATGATTGTAGCCATTCTAGCCTCGAATTCACTCGTTTTATCATTATCTCAGTATATTAATAT…
ENSSSAT00000075364	XM_014177323.2	PREDICTED: Salmo salar retinoic acid receptor RXR-beta-A (LOC106588394), transcript variant X11, mRNA	NP_002948.1	retinoic acid receptor RXR-alpha isoform a [Homo sapiens]	rxra	0.536957	0.085	0.956957	0.1475	2.99921	7.99164e-06	6.72246e-05	ATTACAGACATTCCGTTTTATACTATTTAAAAAAATAAATATTCCCCATGTAATGTTAATTGGGAGCTAACATGGCTGCCATAGAATGTTGAAGTGTCATGTAAATGCATCGTAATGCAGAAACCTCTTCAAACTGTATTGTTTTTGGTACGGTAGCTACTCCGTCAGCCACAGGCAGAAGGGCTGTACAGGGAAAGGGAGGGCTGACGGCGAGGAAAAGTGGGGAGAGAGGAGAGGAAGAACTCGGGGCCTGACCACCACATCTCTTCATGCGAACTCGGGGCCTGACCACCACATCTTTTCATGCGAAGAAACTACACTGTCAAAAACATTCCCGCAGCCCAGACAGCTCCTCTGTGTCCTCCCCTCCCTCGGGCCAGCGCTCACCACCCCTGACCC…
ENSSSAT00000091784	XM_014180135.2	PREDICTED: Salmo salar myoneurin-like (LOC106589794), mRNA	XP_016884158.1	hypermethylated in cancer 2 protein isoform X2 [Homo sapiens]	hic2	0.0326087	0.00583333	0.0573913	0.01	2.99901	6.33837e-11	1.09285e-09	TTATTGTATATGTTGTGTTCTTTTTTAGTACTATATTTAAAATAGTGGCTATATTTCATAATACATTTAACCATCATCCCTGTTTCCGAATGAGGCTGCGGCAACCTATATCTGTGGTGGTATTTCCATTGCGCAAGAAACATGCCCACGGGACTACGGTGATATGTTTAACCTTAGTAAGTATACAGTGGGGATGTGACGAACAAGTGGGGTAGGGGACAGGAGGAGACTGCATTTATGGAGTTATCAACAAAGCATCACGGAGGGCTTGCGCAGGGTCGTTAACCAATGATGTTTGTATACATCATTGAGTGGAACAAGAGAGGACACTGCAGCGGAAATGTGGGTTGGGTCTCACCATAGCCGGACATGGAGACTTTGACGTCATGGCAGGGACTC…
ENSSSAT00000089605	XM_014180527.2	PREDICTED: Salmo salar homeobox even-skipped homolog protein 2-like (LOC106590035), mRNA	NP_001073927.1	homeobox even-skipped homolog protein 2 [Homo sapiens]	evx2	1.3013	0.198333	2.32739	0.34	2.99405	1.2169e-19	4.98264e-18	AAGACAGAGATGATGAGCATGTATTCGGAAGTTTCTCTGTATTCAGACAGTGATGTAGAGGTTGGATGTCCACTGCTTCACTCCGCAGATCAAGTGAGAAGATGTCGGACTGCTTTCACAAGGGAACAGATAGGAATACTGGAAAAAGAGTTCTACACGGAAAAGTATGTCTCAAGACCAAGGAGGTGTGAACTGGCCGCATCTCTGAATCTACCTGAAACAACAATTAAGGTTTGGTTCCAGAACAGATGGATGAAAGATAAACGACAGCGTCTAGCGATGTCTTGGCCTCACGTGGCGGATCCTAGCTTTTACACCTACGTGACGCACGCAGCAACCACCGGTGACCTATCTTACCCCTTCCACTCTCACCTGCCCCTGCCATATTACCCACACATA…
ENSSSAT00000134305	XM_014147223.2	PREDICTED: Salmo salar keratin, type I cytoskeletal 18-like (LOC106572760), mRNA	NP_954657.1	keratin, type I cytoskeletal 18 [Homo sapiens]	krt18	0.94087	0.154583	1.64478	0.25875	2.99396	2.92727e-07	3.12425e-06	TTTTCATACAGCTCACAGAGTGCCCATGGCGGTGCCGGGGGACATGGGACCAGAATCTCCTCCGTCCACACCAGCAACAGGCTCGGGGGCTTCAGAGGAGGGGCAGAGCACCAGGTGTACACAGGTGTTACAGCTGATGGTGGCTTCACTATGGGTAATGAGAAGCTCAACATGCAGCACCTGAATGACCGTCTGGCCACCTACCTGGAGTCAGTAAAGAACCTGGAGCAGGCCAATGGCAAGCTGGAGCTACAGATCAGGGAGGTACTGGAGAAGAAAGGGCCTGCTGGGGCAGACTACAGCCGCTACGAAGCCACGCTGGAGGACCTGAGGAAGAAGATATTGGAGATGACAGTGGGCAATGCACAGATCGCTATCCAAGTTGAGTGTGCCGGCCTA…
ENSSSAT00000170900	XM_014124757.2	PREDICTED: Salmo salar uncharacterized LOC106561109 (LOC106561109), mRNA	NP_653203.1	uncharacterized protein C16orf78 [Homo sapiens]	c16orf78	0.0765217	0.0108333	0.136087	0.0179167	2.99028	5.04549e-05	0.000365508	GAGAAACAAACCTGCTTGGTACTCGATCCCACAGCCTTTAGGATGCCCAGGTCAAACCACGGTGATGTCCATCCCAGGGGGAGAACACCCCCTGTCACCTTGGACTGGATCGATGGCCAAAATGTCAAATTACTCAGAGTTGCCAACCACAAAGAGGCTTTCAGGTTTAAGAAGCTGAACCAGGCCCTCAGCAGCATGGAAAGTCTCCACAAGAACTGCTGGCTACGGGAGGAGAGGAGGGTCAAACAGAACCTGAGGAGGCTAATTAGCGTGTCTCCTACTTTCAGAAGCCAAACACTATTCCAGGGGCCTAGTGATAACAGCAGGGCTGAGCTTAGTGGAGGGGGCAGCAGGGTACAGCTCCCCACCTGCCCCCAGTCCCATGCCAGCCGAGAGGAC…
ENSSSAT00000243324	XM_014192229.2	PREDICTED: Salmo salar Jupiter microtubule associated homolog 2 (jpt2), mRNA	NP_653171.1	jupiter microtubule associated homolog 2 [Homo sapiens]	jpt2	0.463043	0.06625	0.822174	0.112083	2.98951	1.47048e-10	2.43029e-09	GGGAGAAAGACATATGATTGACATCCAAGAGCTCAAATTGTTGATGAGAAGGATGACGCAAATGAACCAATTGGATATCACAATCTACGTACGTTGTTGAGTGAGCAGGGAGTTATTTTACATTCGCCCGGGTTAAACCGGGCCAAAACCTGTGACGTCATCGGGCGAAAGCAGGGAGGAGTGCCCTTCTCAAATCGAACAGTAATCTGCGCCACTCGGTCATTTTGACAACAAGGTCCATCGTCAATTGTCCAAATCCTAAAATAAACGTTTGAATTGTCTCGCTAGTTTTCATTGGGAAGGCAGATTAAAAGTTTTTATCAAAAGCAATCACTTTCGCATTGGAACGCCCAGAATCCGTGGTTGCCATGGAGCCGTGAGGTCGCCTAGGCAGAAAGC…
ENSSSAT00000001254	XM_045707790.1	PREDICTED: Salmo salar nuclear factor 1 X-type (LOC106589946), transcript variant X8, mRNA	NP_001352831.1	nuclear factor 1 X-type isoform 4 [Homo sapiens]	nfix	0.306957	0.05375	0.543913	0.0916667	2.9856	1.91528e-23	1.05303e-21	GTCAGAAAGAGTTCACAAACTTTCCCCCAAAGTTTGTGTAGGCTTTCACTTTCAGCTCTCGAGGCGGGGTTAGTGGTACAGCATAGAGTGAGCGGAGCGGCACAGCGGAGCGTTTTGCAATGCAGTACCACATGCAGCGGACTTCCAACTTCTATCCAACTTGAATAAGATTCCACTTTATGAACTCTAAAATAACCATGTACTCCCCTTACTGCTTGACACAGGATGAATTCCACCCGTTCATCGAGGCCCTGCTGCCCCACGTCCGAGCCTTCTCCTACACATGGTTCAACCTGCAGGCCCGCAAGCGCAAGTACTTCAAGAAGCACGAGAAGAAGATGTCCAAGGAGGAAGAGCGTGCGGTCAAAGATGAACTGCTGGGAGAAAAATCCGAGATCA…
ENSSSAT00000235328	XM_014145126.2	PREDICTED: Salmo salar vascular endothelial growth factor A (LOC106571724), mRNA	XP_047287432.1	placenta growth factor isoform X1 [Homo sapiens]	pgf	0.056087	0.00666667	0.100435	0.0120833	2.9837	0.00180663	0.00914408	AGACACTGAGTGGCGACCGTCTGCAATTGGGCTGTTGAGGTTTTCTGGGAAATGTAGTTTATACCGACGTAATAGTTTATACAGGGATGCTTTGTGCTGTTTATCTTGACAGCGTGTTGCTAATTAGTCATGCGAGCAGATATTTACGGCAGCATAAGTCACAGAAACAGATATCCGTCTGCAGCTGCTGGCTAGACCACCTGGGACGGAGCAGAAAAGTCACAAAAAGATGGACGATATTTACTTTTCTAAACGCTGCAGTCTGAAAACTTCTCACTCCCCAGTGGAACCACACTCTAGAGTGATGCTGTTCCGCGAGGTTTTGGGGCGGAGTTTGTGTCGTTCGATGGAGCGATTGGTGGAGGTGGAGCAGGAGTACCCTGGAGGGGTGGAATATAT…
ENSSSAT00000203339	XM_045698704.1	PREDICTED: Salmo salar aquaporin-10-like (LOC106575444), transcript variant X1, mRNA	NP_536354.2	aquaporin-10 [Homo sapiens]	aqp10	7.61957	1.18208	13.5283	2.02792	2.97952	4.52471e-100	6.54396e-97	GTCAGCAGTGTGTGTGTGTGTGTGTGTGTGTGTGTGTGTGTGTGTGTGTGTGTGTGTGTGTGTGTGTGTGTGTGTGTGTGTGTGTGTGTGTGTGTGTGTGTGTGTGTGTGGTTGACGTGGATTTGATGAGGGGACAGGTTGGACACTGATAAAGACGGTAACTCGCTAGTAAAGGAGTGCACGGGGAAAGATGATGACGAACATTAGGTGACAGACAGGTGAAGATGACAGCTGTTATTGACTGAATGACACTTTTTATTTTTGACTTTGACAGTGTATGAATACCACTTTGACTCCAAGATTCTGCAGAAACCCGTTGGTCTGCGTGGGTATCTGATCTGCACAGAGCATCATACACACACATAATCTGTGTGCTGGCCAGGTGTAAGCTACAGGTTT…
ENSSSAT00000152326	XM_045704556.1	PREDICTED: Salmo salar protein arginine methyltransferase 2 (prmt2), transcript variant X3, mRNA	XP_005261168.1	protein arginine N-methyltransferase 2 isoform X1 [Homo sapiens]	prmt2	4.12087	0.642083	7.32478	1.10208	2.97736	1.14147e-225	1.39145e-221	GAAAAACGTAAATCTGGGCGATGTCGAATTGGCGCCAGTGGCGATGGCTGTTACTGACAAGAGTCGCGCGCATCTGTACGTGACGTCGTGTGCGGTGTACAGGAAGAGAGGCCACGGACGTTTCAATTGGACAAATTCAGAAAGTTGATTCTATCAGGATGCATCAGGAGGATGAAGATTACACCAATCCACCAGAGGAGTTTATAGGACTGTCTGATTTCACGAGCTGCGGCAGCGACCAGCTGAGTTTCAGAGCTGGAGACAGGTTACTGGTCCACACCAAGACGTCAGCTGACTGGTGGTGGGCGGAGTTGGGAGGCCTCTGTGGCTACGTTCCATCTAGTTACCTGAAACAAGATGTGGAGGACAGTTACCTAAATCAAGGTGTGAAGGAGGACA…
ENSSSAT00000205451	NM_001165350.1	Salmo salar neutrophil cytosolic factor 1 (ncf1), mRNA	XP_016865088.1	gypsy retrotransposon integrase-like protein 1 isoform X1 [Homo sapiens]	gin1	0.0204348	0.000833333	0.0347826	0.00208333	2.97495	2.12757e-05	0.000166007	CATTAGGCTGTTTAGCTTATTGCAGATTCCCGGTCGGAATATTATCGCTTTTCTACGAGATAAATGGCATAAAAATTGATTTTAAACAGCTGTTGACATGCTTCGAAGTACGGTAATGGAATATTTAGAATTTTTTTGTCACGTTCTGCGCCATGCGCACGACCGTGGATTACCATTCTGATAGTGTCTAGAACGCACGAACAAAACGACGCTATTTGGATATAAAGATGGATTATTTGGGACCAAACCTACATTTTTTATTGAAGTAGAAGTCCTGGGAGTGCATTCTGACGAAGACAACAAAAGAGAGAGGATGGAACCCGTAAGAAGGGGAAGATAAACTATCTCTGGAGAATGGCTACGGAGAGAGAGGTGCTATCCAAGAAGATCCATTTAAGA…
ENSSSAT00000180434	XM_014173000.2	PREDICTED: Salmo salar histone deacetylase 4 (LOC106586120), transcript variant X5, mRNA	NO HIT	-	-	0.170435	0.0245833	0.302609	0.0429167	2.97281	3.20663e-19	1.26035e-17	TGACACATATGGAATTGTGTAGAATCTAAAATATATTTTGATTTGTTTAACACTTTTTTTGTTACTACATGATTCCATATGTGCTATTTCATAGTTTTGATGTCTTCACTATTATTCTGCACTGTAGAAAATAGTAAAAATAAAGAAAAACCCTTGAATGAGTAGGTGTGTCCAAAATTTTGATTGATACTGTAAGAGAAAATATATTTAAAACTTTCAAGAACATGATTTACATGGCTGTTGTACATTTCAGATTTGTATACTGTGTTCCATTTCTTGTTGAGTTGTGTTATATTATTAACAGAGATCCTTGCTCAGGGATTCTTGAAATTCGGGACAATCCTTGTCTGGGAAGGGAAACGTAATTTGTATGGTTGTTTTTATTTTTTCATTATTTAA…
ENSSSAT00000233121	XM_045698698.1	PREDICTED: Salmo salar excitatory amino acid transporter 2 (LOC106561309), mRNA	NO HIT	-	-	0.0213043	0.00208333	0.0378261	0.00416667	2.97224	0.000180916	0.00116151	TCTAACAACAGACAATGTGTGGAAGATAAGAGTGTGAGTCATGCTAGACTGAAGGAATGCCTGTATCAAACTTTACATTATTACACACGTCATTACTATTACCAATGATACCACAGTAGGCATCTGTTGAGCCCTGGCCCCTTTTTCCTCACAAGTTAACCTTTGACCTATACCTGACAGAGCCCATGTGACCTATCTGAGTGTCTTTGTTACCTGATATTACCCACATTCCCCAGGGGGAATTAGGGTGGTGATACTGTAGAATACAGAGACACATACCTATAAGGGCAGGGTCTGCAGCCTGAGCCTTACTCCACAAGCACATGTTCTCTGGAATTCAAAAGCACAAAACACATATGAAACATGGAACCTCTACTTCCCTTTTTTATTGTAATACGT…
ENSSSAT00000182762	XR_001321882.2	PREDICTED: Salmo salar solute carrier organic anion transporter family member 1C1-like (LOC106576020), transcript variant X3, misc_RNA	NP_059131.1	solute carrier organic anion transporter family member 1C1 isoform 2 [Homo sapiens]	slco1c1	0.0234783	0.0025	0.0417391	0.00458333	2.97183	9.88575e-07	9.66932e-06	CTACCACAAAGGGACGAGTAGGATCAGGATGAACGAGGATGGGTCCGGAGGTGAAACGTCACTTGAGCTCTATGGTCGCCCTGGCAGCCTCGGGATTCCAGCAAAAACCTGCTTGAGTGAGGTGGGACAGGGCCATATGTGTTCCCGGAAGGGTTTTTGGAGAAGATCAGGATGTCGTCGAGGTAAACAAAGACGAACCGATTCAACATATCCCTAAGAGTGTCATTGATCAATGCTTGAAAGACTGCCAGTGAGTTCGATATCCTGAAGGTCATGACTAAATACTCAATGACCACTCCCTGTTTCTCATCAGATTTTAAGCATTGCGGAGGTCCAGTTTGGTGAAGAATTGGGCTCCTAGGGCCAACTCCAAGGCGGCGGACATCGGGTTTGTTGAAC…
ENSSSAT00000149115	XM_014164499.2	PREDICTED: Salmo salar DEAD-box helicase 3 X-linked a (ddx3xa), transcript variant X1, mRNA	XP_011542194.1	ATP-dependent RNA helicase DDX3X isoform X1 [Homo sapiens]	ddx3x	0.0804348	0.0108333	0.141304	0.01875	2.97125	0.000940316	0.00513551	TCCACCACGGAGAAGCCAGTGGAAGGTTACGGTTACAGCTCGAGTGGATACTTTAATTTACAACCACGTAAAAACTGACAGAAAGGAACATTTATTTACACAATACACTTGTTTTATTGACTGAAAGGACATAACGTTAGGAACATATTACGGACTGGAATCTAGGAAGGATTTTGTGATCTACAAAGAAACTAGCTAGTGTGCTAACAAAGAAAATACTTTCCCTTGACAAATAATCCTCTCTATTCTCTTTAGTTATGAGTCATGTGGTCGTCGATAATCAACACGGTCTAGATCAGCAGCTTGCTGGCCTAGACTTGAACTCTGACGGGCAGGGAGGAGGCACAGGCAGGCGTTACATTCCACCTCACTTGAGGAACAAAGAAGTTTCCAAAAACG…
ENSSSAT00000085302	XM_014198694.2	PREDICTED: Salmo salar septin-8-A (LOC106604230), transcript variant X2, mRNA	NP_001092282.1	septin-8 isoform c [Homo sapiens]	septin8	0.04	0.00375	0.0717391	0.00666667	2.96961	1.91304e-05	0.000150562	CGACACACATCTCACTGCAGGTGAACAGGTGTGCGCAATCACCCCAGGGGAAGCATGTATCCTACAGTGTGGGCAGTATCAGACGGAAAGACATAGGATGAGAAGGGGATACAGGAAATTAGTTTAAAGAGTATATTGAGTAGAACGTTATTAGGTACAGTCTCAAATATTTTGTTATATTTTGTAAGAGCAACGGTATGATTTAGTTCCCTGTCTCTGGCCCACACTCCAGTACAGTAGGTAGCGGTAATGCACCATAACTTTGGATGCCAACCGCCGGTAAACACCACCGAAGAAGAAGACGAATCAACTCAGGCCTGTCAAAACCCAGAAGGGAAATGTAAGGGGGCTTGGAAGAAGAATGAAGGGGAGCGTTGCCTGGAGCTGGGCGGCCATGTT…
ENSSSAT00000169541	XR_006771044.1	PREDICTED: Salmo salar GDNF family receptor alpha-4-like (LOC106611770), transcript variant X3, misc_RNA	NO HIT	-	-	0.212609	0.0316667	0.378696	0.055	2.96939	0.000419743	0.00248796	GAAACGTTGTCAGACTCAATCAGTGGGATTATTGGGATTGCGCCGTATCAACCAGCTGGTTTTCAATGAAAACATTGCAGACAACTGGAAAGTGTTTGAAAAGGAATGGTGGATTTACTGCAACGCGGGTCTATCTGACAAAACAACGAAGGTTCAAGTGTGCACTCTACTAAACCTGGCTGGACCGGACACCGTGGAAAATCATTTATCTTTGCAGAGGAAGAGAATGAGGTTCTGGAGAATTGAAAGACATCAACCACATGGCGGTAGAACGCGTCTGTTTAAAGACGAACAGGAGGCTGCCATTGTACAAATGGTAATTGAAAATAATTCCCTAAGACTGCAGGAAATCCATCAAGATTATTGAAAACCCTGCCATCTTCCATAACATCGGAGTGA…
ENSSSAT00000194027	XR_001328928.2	PREDICTED: Salmo salar uncharacterized LOC106605717 (LOC106605717), ncRNA	NO HIT	-	-	0.0121739	0.000833333	0.0234783	0.000833333	2.96753	0.00102711	0.00554563	GGCCTTTCCTCTGACACCGCCTGGTATAGAGGTCCTGGATGGCAGGGAGCTTGGCTATGCAGTTTGACAGCATACATCGCTGCTGATGACAGTATACATTTCCACTTCAACAAAATACCTGCCAGACTGGTTCTTTCTCTTTATATGAAGAAGATGAGGTGGAAAGACATGAGCACAACTCTACAGCAAGAGTGATTCCGACTACGCTTGGACCATTCTGGCCGCGCGCTTCTGGGACCGTTCTGGCTACGCTTCCGGGACCGTTCTGGCTACGCTTCCGGGACCGTTCTGGCTACGCTTCCGGGACCGTTCTGGCTACGCTTCCGGGACCGTTCTGGCTACGCTACCAGGACCATTCTGGCTACGCTACCAGGACCATTCTGGCTACACTTTCTGGGC…
ENSSSAT00000126139	XM_014171001.2	PREDICTED: Salmo salar HtrA serine peptidase 4 (htra4), mRNA	NP_002766.1	serine protease HTRA1 precursor [Homo sapiens]	htra1	1.44478	0.22375	2.59	0.384167	2.96697	1.69024e-24	1.00298e-22	GATCAACTCTATTCGCTGCATAAGGCAAATGGTGGTCACACCAGCTATTGACTGGTTTTCTTATCCACGCCCCTACATTCTTTTTTAAGGAGACAGCTGTACTGAAAACTGAAAGGGTGCTCCTTCCTTGTGGGTCTCTTCAAATCCTCTACATAAAGTCACACAGCTGCATTCCAGAGAGTTCACTTGGGGGACTTAAAGGACTAAGCAAGAGTGGAGCTCAAAATCAGACTGCTGCTACTGGAAACATAGTTACAAGACATTTAGACAGACTAAACTGCAAACTAGACCAACCTGAAGCTGTGGATTCTGAATGTACATTTTGCACATGCATTTTCTTTTCAAATAAGGCATAATTTAGATAAAATAGGAGGTGATATAGACAGGTATACGCAAAAC…
ENSSSAT00000168258	XM_045715017.1	PREDICTED: Salmo salar crumbs cell polarity complex component 1 (LOC106598731), mRNA	XP_047272531.1	protein crumbs homolog 1 isoform X5 [Homo sapiens]	crb1	0.0169565	0.000416667	0.0304348	0.000833333	2.96469	0.000253193	0.00157516	ATGTTTGGATTTCGTGGTTACTCTATACAGGACGCAAAGATATCTGATTGTTTACATATCTACACAGGTGCCATCTGTGAGGAGGACACTAACACATGTGAACTGCTACCGTGTCAGAATGGTGGAGTCTGCGAGAGCCACCATGGAGGCTACAGGTGCCTCTGCTCTCAACAGAGCCAAGATGGCCAACTGTACGGAGGCGAGAACTGCACAGTTGCCCTCCTGGGCTGCGACGGCAACCGCTGCAAGAATGGCAGTATCTGCTCTCCCCTCTTCCTGAACGACCGCCACACCTACACCTGCACCTGCCGCGCGGGCTTCACCGGCTCCAAGTGTCAGACGTCCACCATCTTCTCCTTCGAGACCAGCGGCTACATGTACGTGGAGACCCAGATATCG…
ENSSSAT00000036783	XM_014145752.2	PREDICTED: Salmo salar plasma membrane calcium-transporting ATPase 3-like (LOC106572032), transcript variant X10, mRNA	XP_047298097.1	plasma membrane calcium-transporting ATPase 3 isoform X5 [Homo sapiens]	atp2b3	0.0195652	0.00291667	0.0343478	0.00625	2.96368	3.21675e-05	0.000242008	CCTTCCTACCCGTCGCATAGAACAGCCCATTTGAATGTTGCCATCACCTTAGGACGAGTGCGGTTAGCGAGGTATCTTTTCAGCATGTAGACCCAAATTCTTGCTTACCCATTGGAGCTTATGCTGTATTCTCAGACAAAAAATAACAACAACGAGAAACATTGGGAACAACGACAAGAACAGTAGGCCTAATAATATCAAATAGCTACCTGCAGTCCATAACCATTCATTTATGCAAACACGCTAATGTCTACTCTGTATCATTTCATTTTCTTCAGCATTAGAGGAATTCCACATAGGCCTAGACGTCTGCACAATTCTGTGCTCTACATTTTTATATGCTGAAACAACAGATGGGACATCACATCGGTATACATCCCTCAAACGTTTTTTTCTCTG…
ENSSSAT00000241864	XM_014147482.2	PREDICTED: Salmo salar solute carrier family 2, facilitated glucose transporter member 5 (LOC106572899), mRNA	XP_047284571.1	solute carrier family 2, facilitated glucose transporter member 5 isoform X1 [Homo sapiens]	slc2a5	0.201304	0.03	0.359565	0.05125	2.96207	2.06973e-12	4.25162e-11	TTGTGTGTAGGCCAGTAACACATCTCAATTTAATCCATTTAACATTCAGGCTGTAACAACAGCATAATGTGAAACAAAGTAAAGTGGTGTGAACCCTTTCTGAAGACACTGTAAAGGCAACAATAATAAAATACTGCGTTTGAAGAATTAGCACAACGGGTAGTAAACTCTAATCTACCGTCTGATCCAATGTCCAAAGTACATCTGAATCAAGTTGAGCGGTCAGAGCAGAACTGGTCTGCTATCTGTGGCTGAGAGAGGTGACAATAGAAACCTCAAGTCCAGAGCCATGGAAGAAGAAAATCATTTGGGGAAACCTTTGGAAGAGAGGAGAGGGAAGCTGACTGTTGTCCTGACGTTGGCTACCCTCATATCTGCCTTTGGATCATCCTTCCAGTA…
ENSSSAT00000032143	XM_014169273.2	PREDICTED: Salmo salar Elongation factor 2 (ef2), transcript variant X1, mRNA	NP_001952.1	elongation factor 2 [Homo sapiens]	eef2	28.9548	4.48	51.2104	7.63042	2.95917	9.03662e-169	4.0584e-165	GAGGTGGGCAGTATAACATTTCGTGACTCTTTTTCCACGAAGGGAATCCATAACCATCCGTCAAAATGGTGAACTTTACCGTAGACCAAATCCGTGCCATCATGGACAAGAAGTCCAACATCCGTAACATGTCTGTGATTGCGCACGTCGACCATGGTAAGTCCACCCTGACAGACTCGCTGGTGTCGAAGGCTGGTATCATCGCGGGATCCCGCGCCGGAGAGACCCGTTTCACCGACACACGAAAGGACGAGCAGGAGCGCTGCATTACCATCAAGTCTACTGCCATCTCCATGTACTACGAACTCTCGGAGAACGATATGGCCTTCATCAAGCAGTGCAAAGATGGCGTTGGGTTTCTCATCAACCTGATTGACTCTCCAGGCCACGTTGACTTCT…
ENSSSAT00000187825	XR_006760740.1	PREDICTED: Salmo salar uncharacterized LOC123729016 (LOC123729016), transcript variant X2, ncRNA	NO HIT	-	-	0.023913	0.0025	0.0421739	0.00541667	2.95085	6.61426e-07	6.64619e-06	GAGAAATTGGGTTTAGGTGCAAGTTTGCTACCAAGCTGATGTGTGGCAGTAAATTACTGTTTTCTTTATTTACAAGGACATGACATTCAGGAGATGTTGCCCTGCATCTAAATTTTTCTTTCAATCTATTTTAAGCTGCGGGGAGGAAGAGGCCTTTTCCCTAGAGAGGGTTTATAGCAAGATAAAATGGTTCTTGCAGATGACTCCCTTCCTGCAGTGGTGGCCTCTGTGCAGCAGCTGACCACGCTCCACCAGCAAATCCTTCAGCGGCAGGTTCTGAAGGACATGTTTTCCTGCGCTGTACGCAGAGGTGACTGATCTCTGACATTCTCACTGACTGCCACACTGAAAGCAGTGGGTAGGTCCCACTGTAATCTTCTGTAATTTGCATTTCATTTA…
ENSSSAT00000061246	NO HIT	-	NP_536354.2	aquaporin-10 [Homo sapiens]	aqp10	0.18	0.025	0.317391	0.0433333	2.94915	7.52289e-10	1.15455e-08	ATGGAGAAGGCTCGAGGCTGGTTGAGCTCTAACATGAAGCCTCTCTTCAGAGAACGTCTAGCAGAGTGTATGGGAATCTACATCATGGTCGTGAGAACACCTCTGCTGTATTTAAATCCTGCGGTGTCCTTCAGCATGTGTGTGTTGGGCAGACACCACTGGAGGAAGTTTCCCTTCTACACTGTTCCAGTTGATAGGCTCATTCATGAGGATACCATTATGAACTACTGCCAGGGCAACCTCACAGTGACAGGTCCCACTGCCACAGCCCAGATCTTTGCCAGATACCCTGCTGACTACCTCAGCATCTGGAACGGTTTCGTAGACCAGGTGATAGGTACAGCCACTCTGCTGGTGTGTTTGTTGGCCCTGGGGGACCAGAGGAACAGTGTGGCTCCT…
ENSSSAT00000218390	XM_014130528.2	PREDICTED: Salmo salar protein CutA homolog (LOC106564433), transcript variant X1, mRNA	NP_057005.1	protein CutA isoform 1 precursor [Homo sapiens]	cuta	0.454783	0.06125	0.804348	0.102083	2.94751	7.60836e-08	8.87885e-07	AGAAATGAATCTTTACGTTAGAGAGTGCCAACAGCACACATTGCATCGAAACTGCTACTGTCTAAGCTGCAGAGTGCTGCTTAGGCAATGCGCTTTGGACTGCCTGCTACAGAAGGATTGCAGGCTGGTGGACATCTGAGGGCATTCTTTGTGATTGCGTTGCTTAGTGTGTTGATGCTCACGCTGCTGAGGACTGTGGGATTGAGAGCGTTCTCCATGGCATCCGAGACCTACACGTCGGGCACACACTCCGCTGCCTTTGTCACCTGCCCCAACGAACAGGTGGCCAAAGATCTGGCCAGGGCCAAACTGAGCCAGGTTGAGCTGAACTGGTTACACATCCACCAGGGCTGCTTGAACCGTGCTGGAAAGGACAATGTCAAAAGGAAATATCAGAGC…
ENSSSAT00000088771	XM_014199545.2	PREDICTED: Salmo salar solute carrier family 43 member 1a (slc43a1a), transcript variant X1, mRNA	XP_005274415.1	large neutral amino acids transporter small subunit 3 isoform X1 [Homo sapiens]	slc43a1	2.44478	0.38625	4.34913	0.66125	2.94399	6.84095e-26	4.52159e-24	CGGTAATGCAATATTTATTGGATGCCAACCGCCGTTAAACCTAATCGAAGTAGAACGAAGACTGTCGTGGCACATCAGTGGCAGTTGTTCAACATTGTAACATGACTCACAGATAGAGGGGGTTCATGTCAAGAGCTGAACATCGTCTTCCTCACTCACTTTTTCATCATTGCCACTTTCTAGTAGGCTAACCTACAGGTAGCGGGCACCCAACATTAGCCCTCGCTGGTAGAGAAAGCCATGCCCCCAAAAGGAAAAATGTGACCAAGTGACAAAGGGGGCGGATGGCTACGATTCTAGGAAGAAAAAAATACAGAGGGAGCGAATTACGAAGTCAAATTTGGAGGGGGGGAGAAAATGGAGAGAGAGGGAGTAGACGAAAAAAAGTGTACATTATGC…
ENSSSAT00000249832	XM_045724093.1	PREDICTED: Salmo salar microtubule associated tumor suppressor 1a (mtus1a), transcript variant X4, mRNA	NP_065800.1	microtubule-associated tumor suppressor 1 isoform 5 [Homo sapiens]	mtus1	0.158261	0.0258333	0.282609	0.0454167	2.94008	1.14902e-06	1.111e-05	ATCGTTTTATCCAATTGAAAGTATACCGGAAGGATGCCCTCGGCAGTGCAGCACTAGTCGGTTTGACTAGAAGGTATACAACTACCGGCCCGGCCTCATCTAAGACTGCAGTGGGAGCAACGGCAGCAGTAGGAGCTGCCTGTGACAGGATTAAGAGTAGACTTGGAGCACGGCCATCCCTCAACAGAGCCAGAGGAGCCCCAGCCTCAGCCCCTCAGGCTCTCCCTCCAGTATCTAGGCAGAGGCCGGGAAGAGATGTCTGCAGCAGTGCCTCCGGCGGGATGTGTTCGCCTCGGGCCAAACAGAGCACCACAGCAGGTCATCAGAGGTCCCAGACAACAGAGGGACTGCCTGTTTTAACCTCCTCAGCCAACGGCAGCACTAAGCCCCCAGTGACTG…
ENSSSAT00000252239	XM_045706650.1	PREDICTED: Salmo salar glycerol-3-phosphate acyltransferase 3-like (LOC106585165), transcript variant X3, mRNA	XP_016864269.1	glycerol-3-phosphate acyltransferase 3 isoform X1 [Homo sapiens]	gpat3	0.125217	0.02125	0.224348	0.0366667	2.93672	9.93648e-08	1.13993e-06	ATGGAGGATTTCTGGGCCATGGTCCTGGCAGGGCTGAAGGTGTGGGTCTGCCTCATTGTGGCTCTTCTCATGGTGCCCGCCATGTTTGGCTTCTCCCTGGGCATCTCTGAGACATACATGAAGATCCTGGTCAAAATCTTGGAGGTAAAATGCGTCTGTCCAGAAGTTGCCGACCATCAAACATTTACTGTGGGGGGAGACTTCACCCTCAGCGACTGTTTCTACTTCTACAGACGAGGCATCGAGGATATCGTGGAGGATGAGGTGACCCAGCGGTTTTCGTCAGAGGAGCTGGTGTCGTGGAACCTGCTAACTCGGACCAACATCGACTTCCAGTACATCAGCCTCAAACTGACCATGGTCTGGGGCCTGGGCGTGTTCATACGCTACTGCATCCTG…
ENSSSAT00000219296	XM_045696943.1	PREDICTED: Salmo salar RNA-binding protein 12B (LOC106592873), mRNA	XP_047277732.1	RNA-binding protein 12B isoform X1 [Homo sapiens]	rbm12b	0.0721739	0.01125	0.128261	0.0195833	2.93669	5.55168e-08	6.59784e-07	GTGCTGTTGTTTGTGCTGTTGTCGGAATGGCGGTGGTCATCCGTTTACAGGGGCTCAGAATCACTGCAGGTTCTGAGGACGTTCGCAATTTCTTCACTGGCCTCAAAATCCCAGATGGTGGGGTGCACATTATTGGTGGGGTGCGTGAGGAGGCTTTCATAATCTTTGCTTCCGATGAAGACGCGAGGCGGGCGATGACCCGTTCGGAGGGATCCATCAAAGGTTCTCCGGTTCGCTACGGCTGAGCAGCAAGTCAGAAATGCAGGCTGTTCTCAAGCAAAGTATAAAACCTGAGGTGACCAAAAAGAGGCCGTATAAGGAAGGTTTCAGAAGACCGGAAAAAGAAGGCAGGAATGAGGAACCTGGAAGAAAAGAGCGCGTGGAGATGGGCAGTAGATC…
ENSSSAT00000005584	XM_014140853.2	PREDICTED: Salmo salar KN motif and ankyrin repeat domain-containing protein 1 (LOC106569472), transcript variant X1, mRNA	XP_047279029.1	KN motif and ankyrin repeat domain-containing protein 1 isoform X4 [Homo sapiens]	kank1	0.0213043	0.00458333	0.0365217	0.00791667	2.93591	0.00114369	0.00609829	GAACCATTCACCAGCGGTTTGAGTCAGCGTTTGAAAAAGCTTCATCAATATTTCATCAATATGGAATCAACCCATTCTCACCATCGACAGAAGCACCTGACGTTCACGAGCGTCGCTCAGCTCTCGGGTGTGCTTTGTTGATAACTTTCTGCGCATGGGCAGTGAAAGGGCCAGTGGATAGTGAAACATTGGGTCGGACAGAATAAATGAATGGCGCACCAAACTGAAGGCCAAAGGAAGTGAAATTGGATGAAAAGTAAATTATGTAGCGTGAATGTTCACGAGAAGTTGTAAAACGAGTTGGATGCACGATTTTAAAAAATACTTTAAACACTTATTCAACAATGGCATGCTAAACGTTTGTACAACTCTCTGATCCAGGAAAAGGGATACAGTATT…
ENSSSAT00000162275	XM_014149624.2	PREDICTED: Salmo salar chemokine XC receptor 1-like (LOC106574083), mRNA	NP_689808.2	piggyBac transposable element-derived protein 4 [Homo sapiens]	pgbd4	0.0269565	0	0.0486957	0	2.92913	9.95709e-07	9.7324e-06	CCGGTTTTGGAGTTGTTGGTTCTGTGGTTCGGGCGGATGGGGCACCAGCGTCCTCCTCCTGAATCCTCCTCACGATGGCTGCAGAAGCTGGGGTCCTTGGGATATGTTGCCTCCTCTGGATTTGCCTCAGGGTTCTTCTTTTGCAGCTGTAGCCAGTCTCCAGCTTGTCTAAATTGTCCACCTCTCCTTTTGTGGCATTGTAATCCATTATAATTTCTGTTTTTTTATGTTCTTGGCCACAGATTCTCCCATCCCTATGCAGCATACTCATGAGTACCACATTTTGGCCTTTCTTTGGCACGTAGGACACTAGGGACGTGTCGGCCATGAACACAAATTTAGAGTAATTGATAGGCCTGTTCCGTGTCTTCAACAGCTGAGGTGTGAGCTCTGACTTGT…
ENSSSAT00000190403	NM_001140630.2	Salmo salar Treacle protein (tcof), mRNA	NO HIT	-	-	0.0430435	0.0075	0.0765217	0.0125	2.91569	0.000125149	0.000832149	TGAGGATGAAGAGCTCTTAATCAGTAGATTAAAGCCCTTTAATTGATTATTTTGATTGTGCTAGTCGTTCTACCTTAAAACGATGACTTCAAAGGACCCGAATGCATCAAACAGTGCCTTGCTTTATTTGATTTATCAGCATTTAAAGGAGAATGGTTACCAGAAGGCTGCAAACGTGCTGAAAAAACATGCAACTCAGATGGAAACACCAGAAGATATCACCTCTTTACATGACATCTACACAAGTTGGACCAAGGTCTCAGAAATCGGACAAAATCCAAAACAAGAGCCTGAAGTGGATTCCACCACCCTGAAGAAGATTAAGGCCGATCCATCAACCAAAGAGGAAGATGTGGACTCAAAACCAATTGATTCTCTACCTCCTGCCCCCCACACACC…
ENSSSAT00000156805	XR_006762550.1	PREDICTED: Salmo salar uncharacterized LOC123731438 (LOC123731438), ncRNA	NO HIT	-	-	0.0408696	0.00583333	0.0713043	0.00875	2.91082	4.31214e-10	6.78383e-09	AACGCCTGAAGGTACCACGTTCATCTGTACAAACAATAGTACGCGAGTATAAACACCATGGGACCACGCAGCCGTCATACTGCTCAGGAAGGAGACGCGTTCTGCCTCCTAGAGATGAACGTACTTTGGTGCGAAAAGTGCAAATCAATCCCAGAACAACAGCAAAGGACCTTGTGAAGATGCTGGAGGAAACAGGTACTAATGTATCTATATCCACAGTAAAACGAGTCCTATATCGACATAACCTGAAAGTCCGCTCAGCAAGGAAGAAGCCACTGCTCCAAAACCGCCATAAAAAAAGACAGACTACGGTTTGCAACTGCACATGGGGACAAAGATTGTACATTTTGGAGAAATGTCCTCTGGTCTGATGAAACAAATATAGAACTGTTTGGCCAT…
ENSSSAT00000230100	XM_045715591.1	PREDICTED: Salmo salar mitochondrial Rho GTPase 1-A (LOC106601792), transcript variant X2, mRNA	NP_001028738.1	mitochondrial Rho GTPase 1 isoform 2 [Homo sapiens]	rhot1	0.218696	0.035	0.386522	0.06	2.90948	0.000368494	0.002212	CTGAAGCCAACATCCGAGGGAAGAGTTGACTTTCGAGAGAGAGCTGACTTCCAAGAGAGAGATTCCACCAACATTGGCTGCAAAACCCACTCTGAAGACTATCATCTAAACTGAACAAAAATATAAACACAACATGCAACAATTTCAAAGATTTTACTGAGTTACAGTTTATATAAGGAAATCAGTCTGTTGAAATAAATTAATTCAGACCTAATCTATGGATTTCACGACTGGGAATACAAATATGCATCTATTGGTCACAGATACAGAAAACCAGTCAGTATCTGGTGTGACCACCATTTGCCTGATGCAGCGTGACACATCCCCTTCACAAGTTGATCAGGCTGTTGATTTTGGCATGTGGAATGTTGTCCCACTGCTTTTCAATAGCTGTGCGAA…
ENSSSAT00000219352	XM_045715969.1	PREDICTED: Salmo salar phosphoribosyl pyrophosphate synthase-associated protein 2 (LOC106593728), transcript variant X3, mRNA	NP_001230869.1	phosphoribosyl pyrophosphate synthase-associated protein 2 isoform 3 [Homo sapiens]	prpsap2	0.0334783	0.00375	0.0595652	0.00625	2.90492	0.000259163	0.00160984	AGACGCCTGTCCATCATACTCAGTAGGCCGGGTTTGGAGGGAACAGGTTGAGTTTACAAGCTGCGAAATTATCTAACATCATATAACGCTGTTTACACTACAAATCACAAACTGGAAGGGCTGAGTGCAGCGTGGGTGCCCAAGGATAGGCCGTCTGAGGCTGGGGAGCAGAGTGGCCGGTCCCCCCCGGTTATGAACCACACCGAGGGAGGCCTTGTCATCTTCAGCGCCAACTCACACCCTTCCTCCAGGGAGATCAGCAAGAGGATAGGAGAGCGTCTGGGGGTGGAGCTTGGGAAGGTGCAGGTGTACCAGGAAGACAACAGAGAAACACGTGTGCAGATCCAGGAGTCGGTTCGAGGCAAAGATGTCTTCATCGTCCAGACAGTGTCTAAGGAT…
ENSSSAT00000210959	XM_014151573.2	PREDICTED: Salmo salar formimidoyltransferase-cyclodeaminase-like (LOC106575213), mRNA	NP_005435.1	CCR4-NOT transcription complex subunit 9 isoform 2 [Homo sapiens]	cnot9	0.136957	0.0241667	0.244783	0.0408333	2.90367	2.87337e-19	1.13436e-17	GTTTTCTAATGATCAATTAGTGAAAAACTAGCTAACACAACCTGCCATTGGAACACAGGAGTGATGGTTGCTGATAATGGGCCTCGCTCTTACTCTCTATCTCCTACCTGAGTGTTTGGTCATATCAATGAGTGGGAAGGCAGTGCGTGCAGCGTTCAATGCACCCTCCACCACAGCCTGTGGCGAGCCTACGAAGGTGTAGACTGTACGGTTGGTGGAGGATCCAGGGTCCACGTCGAGAAGACTGCATCCCTCCGTGCTGGAAATGGCCTCTGCTATGGCATCAATCACCTGGAAGCAAGTCACATTGACTCTTAAAACATTTTCAGAAAACATTTTGTTGGTATCTCGAGATCATATTCAAGATTGAGATTATAATGTAAAATTGTTTGGAATTGG…
ENSSSAT00000205471	XM_014196925.2	PREDICTED: Salmo salar tripartite motif-containing protein 16 (LOC106603357), mRNA	NP_006461.3	tripartite motif-containing protein 16 isoform a [Homo sapiens]	trim16	0.0543478	0.00916667	0.0969565	0.0158333	2.90364	0.00021739	0.00137386	TAAATATGATAAACCAGAAATGTTTGTAGGGACACTTAATAGATGGAACAGCACTCACATTCATGTCCCTGCCCTGCCGACACCCTCAAAACTGGCCCTGAACCAACACAAATAGACATGCTGCGAGACCCCGTCACCATCTCCTGTGGAGACACCTACTGTCTGGAGTGCATCAAGATCTACTGGGACCAGTACGACCACCTGGGGGTGTACAGCTGCCCCCAGTGCCGGGCCACTTTCAGCCCTCGCCCCGTGCTGAGGCGCAGTGTGCCCAACGTGACCCAGGAGCTCGAGCTGCAGCCCTTCCCCTACCTCCAGAGGGATTCACTGTGTGACTTCTGTGTAGGCCGCCGCAGCAAGGCTGTCAAGTCCTGCCTGATGTGCCTGGCCTACTACTGC…
ENSSSAT00000245061	XM_014211884.2	PREDICTED: Salmo salar follistatin-related protein 5 (LOC106611554), transcript variant X5, mRNA	NP_064501.2	follistatin-related protein 5 isoform a precursor [Homo sapiens]	fstl5	0.0182609	0.00208333	0.0317391	0.00333333	2.90075	0.00021631	0.00136775	ATGGCTTCCAGAAGTGGTAAAGGGGAGTGCAACTGTCTGGACCGCTGTAAACCACACTACAAACCGGTGTGTGGCTCGGACGGCAAGCTGTATCAGAACCACTGTGAGCTCCACCGTGCCTCCTGTCTGGGTGCACAGAGAATTACTATCACGCACAGTGAGGAATGCTTCTACAAAGGTCTGTCCAAGGATGTCTCTGAGTGCACCCTGTTTGACCTTCTCAAATACAACGACATCAATGACGATGAGCACCTGACAAAGGACGAGTTCTACACAGCTTTCGAAGTGTACCAGCTCACCCTGCCCGATGACCAGAAATTGAGCATCACCACGGTAACCGTTGGCCAGAGTGCCATCTTAACTTGTGCAATCACAGGGGAGCAGAGACCTCCCATCATC…
ENSSSAT00000251019	XM_014207190.2	PREDICTED: Salmo salar chromobox homolog 7b (cbx7b), mRNA	NP_001333672.1	chromobox protein homolog 7 isoform 2 [Homo sapiens]	cbx7	1.10783	0.182917	1.96913	0.312917	2.89677	8.4567e-92	9.37156e-89	AACGAAGAGCGCGCGTTTGGAAGTACGGGGACGCGCCAAACGGTGCAGATGTGTCGCAGATTTGAGAAGTCACTGTACGTACGGAGAGATCGAGTGGAATGGAGAAATAATCTGGAACTAAAGCGAAAACAAAGCTCACTTTCTAGAGGGAGGGTTGGGGGAGGAGAATACCATTTTTAAGCACGACGTCTAGATATTTGTCATAGCCTATACAGTTACTTTGTAGCGGAGAGCTGAACTAACAGCGGTTATTCTCATCTCTACTAGATCAGTTTATTTCAAAGAGTGAGCAGAACGTTCTATATCGGACCAATGGAGCTGTCAGCGATTGGTGAACAAGTGTTTGCAGTGGAATCAATAATCAAGAAAAGAGTTAGAAAGGGGAATGTGGAATATCTA…
ENSSSAT00000001691	XM_045705859.1	PREDICTED: Salmo salar UTP--glucose-1-phosphate uridylyltransferase-like (LOC106585850), transcript variant X1, mRNA	NP_006750.3	UTP--glucose-1-phosphate uridylyltransferase isoform a [Homo sapiens]	ugp2	0.348261	0.05875	0.614783	0.09875	2.89653	2.70386e-19	1.07162e-17	GGCCCAGTTCATCACTGGGGCCAAGCTTCCTGCCATCCAGAACCTATATAATAGGCGGTGTCAGACAAAAGCCCATAAAATTGTCAGACTCCAGTCACCCAAGTCATATACTGTTTTCTCTGCTACCGCACGGCAAGCAGTACCGGAGCGCCAAGTCTAGGACCAAAAGGCTCCTTAACAGCTTCTACCCCCAAGCTGAACAATTAATCAAATGGCCACTGGACTATTTACATTGACACCCCCACTTCCCCTCCATTTGTTTTATACACTGCTGCTACTCGCTGTTTATTATCTATGCATAGTCACATCACCCCTACCTATGTACAAATTACCTCAACTAACCTGTACCCCAGCACACTGACTCGGTACTGGTACCCCCTATATATAGCATTGTTATTG…
ENSSSAT00000065434	XM_045714681.1	PREDICTED: Salmo salar protein canopy-1 (LOC106599333), transcript variant X2, mRNA	NP_055070.1	protein canopy homolog 2 isoform 1 precursor [Homo sapiens]	cnpy2	0.853043	0.1725	1.50957	0.302083	2.89351	0.000622865	0.00354374	GTTTCCTAGCTGAACGTGGCAACTCCTGGAACAAGCATGTACGCATACACTAATCCACAACGTTGTCCCTGGGGTCTGAAGTCCGACTTCACCGCTATAGCCTACCGTGCTGAAAAGTTGTTCCTCATTCTCACTTACCTGACCGTTGAAACAGCATGCAGGGCTATTGTTGATGAGCTCAAGTATTCAATCAGTCAGATTGATCCGAAGAAGACCATCAATGTGGGAGCCTTCAGACTCAAGCCTGATGGGAGCCTGGCTGATAAAAAGGTCCCTCTTGCTAGATCTGAGACCAACTTGAGTGAGCTTCTGGATGGAGTTTGTGGTAGCATGAGTGACTATGCTCTTCATGTGGACCCAGACACCAAGAAAAAGCAATACAAAAGATTTGCTCCAAGA…
ENSSSAT00000015982	XM_045698295.1	PREDICTED: Salmo salar uncharacterized LOC123727911 (LOC123727911), transcript variant X2, mRNA	NO HIT	-	-	0.898261	0.143333	1.59957	0.241667	2.88294	6.79562e-45	1.3644e-42	ATGTTGGACGTCCTAATAATAGGTGGAGGACCCCATGCCCTGACCCTGGCCACCCTGCTCTCCTGTCCAGACCAGGCCCTGTCCCCACCTCCCCCCAACACAGACATCCTCCAGGGGATCCAGCTCAGCCAGGGCAGGGCCAAGACCAGCCGCTCTAAGAACAAGAGAGGAGGAATGAAGCCTGTTCCCAGACTAAAGAACCCAGAGTCAGTTTCATCCTGCCCTCCGCTGGCCTTCAGAGTGGTGGACTCATACGGAGCATGGACCTCACTGTGGGAGAGCCAGTTCAGAGCACTCAACATCCCTCACCTTCGCTCACACACCCTGGTGCACACAGACCCACTCAATAAGAGGGCTTTGCAGGAGTTTGTTCTGGAGAAAGATCGGACAGCGGAGCTA…
ENSSSAT00000166790	XM_045723714.1	PREDICTED: Salmo salar beta-3 adrenergic receptor-like (LOC106570739), mRNA	NP_001265429.1	adenosine receptor A2a [Homo sapiens]	adora2a	0.294348	0.0441667	0.521304	0.07625	2.88253	6.46696e-09	8.80245e-08	CAGGACTTCCACCATTTTAAAGTAGTCAACTGGGTGGGGATTCCTATGGTTGGGAGCGATCAGCCAATGGTCTGAGTATTGTCTTCTTCAAATTGGATTGTTTATGGTTAGTAAATGGATTGACGCTATATCACCACCACCTAGTGGCCACAATAAATTAACGACAAAAGATTTGGTTCAGTACTCCAGCACTGCAGGTGGAGGTAAATCACCAATATTAACCGTACACTTTTTTCAAACACGAGAAGAAAATGTACTACTTTACAAATACAATAATGGCACGCATACAAAAATGAATCCTCTATCTAACTCTGTGGAGAAGATGAGCTAATAGAAACCAAAAGAACCCAGGAAGAAACTTCAAAAGGAACTTATATCTCTCCTCGATCCCCTTTCCCA…
ENSSSAT00000232334	XM_014172088.2	PREDICTED: Salmo salar complement C1q-like protein 2 (LOC106585653), transcript variant X1, mRNA	NP_872334.2	complement C1q-like protein 2 precursor [Homo sapiens]	c1ql2	8.22652	1.39417	14.6496	2.38167	2.88049	3.97199e-17	1.30308e-15	AGAGCTCTCATGAATAAAGACCGTTGAACCTTTTTTAGAAAATATGAGACTTTGCCCAATTATTAGTGAATCAAGGGTCTTACAAACCTCGTTGAATTGGTTAAAGATTAAATGCATTATTGGGATTGAAAATTCCCTTAACAACTGTCAAATAGATTGTCATGGAGCGTGTACTCTCATATCATTCACAGACAGACCTATGGTGGCCTTCTCTGCAGCACTGGGAATCAAGGCAGGGAGCATAGGACCTTTCAACACTGAAACTACCTTGGTCTACAAAAAGATCTTCGCAAACATTGGCAACCACTACAAACCCACCACAGGTATCTTCACAGCACCAGTGAGAGGACTCTACCACTTCACCTTCTACTGCCATGTAACTGGAGCCAACCCTGGGTA…
ENSSSAT00000018627	XM_045690447.1	PREDICTED: Salmo salar arsenic (+3 oxidation state) methyltransferase (LOC100286452), transcript variant X4, mRNA	NP_065733.2	arsenite methyltransferase [Homo sapiens]	as3mt	0.725217	0.126667	1.29087	0.217083	2.87812	6.66758e-05	0.000470785	TCATGTCAAATTAACTTCGATTCCAATGTTTATATGTTAGATTTATGTAATAATTAGGGACATTTGGACCACAATGGCTGATTGCAAGAAAGAACACGGGGGATGTGGGAAATGCTGTTTCGTTGATTCAGTGATTCATGTGGATGTCAAGGACGACTATGGGAAGACCCTGAAGAAAACGTCTGACCTGAAGAGTAATGCCTGCTTAGCCCCGTCTCAGGCCATCCCAGCCTTCGTCCTCAAGGCTCTGAAGAAGATCCATCCTGAAGTCAGAGCCAAGTACTATGGGTGTGGGCTGGTGGTCCCAGAGTGTCTGGAGGGCTGCAGGCTGCTGGACCAGGGCAGTGGCAGTGGGCAAGACTGCTACATGCTCAGCCAACTGGTCGGGGAGAAGGGCCA…
ENSSSAT00000230395	XM_045691846.1	PREDICTED: Salmo salar pentraxin fusion protein-like (LOC123725564), mRNA	NP_001315986.1	C-reactive protein isoform 1 precursor [Homo sapiens]	crp	33.3278	5.40292	60.6896	9.285	2.87776	0.000200677	0.00127627	TTCAAATAGTATTTGAACCCAGGTCAGCATGATTCTTCTCTCTGTCTCTCTATAGAGAGGCCCATGAGAAGATCCTTGGTGTTCCCAATGGAAACTGACAACAGCTACGTGGAGCTGGTCCCTCAGAAGAATCTTGACATGGAAGCCTTTACCCTGTGCATGCGGGTGGCCACAGAACTGGCAAAGGGCAACCGTGAGATCATCCTGTTCGCCTACCGTACACTGTACCACGACGAGCTCAACGTGTGGAGAGAAGCTGACGGCGAGTACAGTCTGTATCTGAGTGGGGACGGGGTCCTCTTCCACCTACCTGAGCTCAACACCTTCCAGACCCACCTCTGTCTCACCTGGGACTCGAAGTCAGGCATGGCCGCGTTCCACGTAGACGGGAAGAGGAGC…
ENSSSAT00000201888	XM_045715523.1	PREDICTED: Salmo salar aquaporin-8-like (LOC106606691), transcript variant X1, mRNA	NP_001160.2	aquaporin-8 [Homo sapiens]	aqp8	0.0469565	0.00583333	0.0852174	0.00958333	2.87485	2.33289e-05	0.000180509	CTCCACCTCCCTCCTTATCCACCTCACCCCTCCTCCTCCCTTCTTATTCCTTATCAGCACTCTTGCGTAAGCTCTAGACTTAAGAGCACTAACAACCCATGGGCTGTTTCCAGTCTCACACAGTCTAACCCAACACCATGGCTCTCTATGAGTCTAAGACCGAGCTCTGGGACCTGGACATCAATGTGATCCAGCCAGAGGGGAAAGGTCCAGATCCAGCCACAGATGGAAACAGCGGTACCAAGCCGTTCAGGGATGTGTTCGAACGTTATATCCAGCCCTGTCTGGCAGAGCTGCTGGGTTCATCTCTGTTTATCTTTGTGGGGTGTCTGTCTGTGATCGAGAACACGGAGGGCACCGGGAGGCTGCAGCCGGCCCTGGCACACGGCCTGGCCCTGG…
ENSSSAT00000213686	XM_014131975.2	PREDICTED: Salmo salar inter-alpha-trypsin inhibitor heavy chain H3 (LOC106565161), transcript variant X2, mRNA	NP_001378949.1	inter-alpha-trypsin inhibitor heavy chain H3 isoform 2 precursor [Homo sapiens]	itih3	16.0326	2.65375	28.5265	4.56917	2.87439	1.00293e-61	4.23665e-59	CTGCAATGGATTATAATTATTTCTTACAAACCTCAACATAAATCATTTGAGTCTAACAAAAACAACTTTTAAAAAATCCCAACTGAGCTTCATTAGCAGGAATATAAAAGTGCTGAATCAACCTTTTAGGATGTTATTTTAAGATGTTACTGCTACATTTCAACACGAGCACGTCATAGTCAGTAAATGGTGGATGAATGACTGACTGCTGTGTACTTTCTGTTTGCTGGCCAATAATATCCTGTGCTCTTCTTTAAAAGGCTGGGTGTGTTTTGTGGGGCTTCATTTCTGCGGAGATCATGATGAAGGGAGCCTCTGTAGGAGTCGGCCTCCTTGGGCTGCTGCTGGCCTGCGTTACCACAGCACCAACCGATAAGAACAGGGACTGGGACATCTACA…
ENSSSAT00000221946	XM_045687184.1	PREDICTED: Salmo salar interleukin 12 receptor, beta 2a (il12rb2), transcript variant X1, mRNA	NO HIT	-	-	0.00434783	0	0.0073913	0	2.87337	0.000237252	0.00148607	GGGTTTAATTCTCCACATTTTCAAAAATATACATTTTTACTAGAGAAAATAAACAAAAAAGTGTTTTCAAACTGAATTGAAATGGAAAAAAAACCTGACTGTCCTATAAAGTAGCAGCTTAAAAAAGAACTGAGATCTACGGTGCAGGAACAGAATGTACAAAAATCATAACTCAACTCACAAGAAAGGGGATGACACAGAGAATATATAGGGAGTGGCCAGTTCCATTCTCAACATGAAGGGGATTCTGCAAAACATCCATCTGCAATTACAGACTATAATGATATAAAGTTTTAACATAATGATCAGATTTTAAATACAACCTTTATTTTAGCATTAGCAATACATTACAGCAATAGAGAACGGTACTTTGCCATTTTAATATTGTCCCTGGAAATA…
ENSSSAT00000153718	XR_001320507.2	PREDICTED: Salmo salar glycine-rich RNA-binding protein (LOC106569552), transcript variant X2, misc_RNA	XP_006722700.1	cold-inducible RNA-binding protein isoform X2 [Homo sapiens]	cirbp	0.62087	0.10875	1.08348	0.184583	2.86906	0.000148688	0.000971851	AGAGTGTGCGGTTCCATTTCTTTTGTGACGACGTGCCTCTCTAAACACCAGCTCTTCTTGTTCTGTCCGTAAAAGACAAAGAAACATGTCCGACGAAGGAAAACTTTTCGTCGGTGGCCTGAGCTTCGACACAACAGAAGAATCTCTGGCTGAAGCTTTCGCTAAGTATGGAAACATCGCAAAAGTTGATGTCATCAGGGACAAAGAAACGGGAAGGTCTCGTGGATTCGGCTTCGTAAAGTACGATAATGCCGAGGATGCGAAGGACGCTTTGGATGGCATGAACGGCAAGTCTGTTGACGGCAGAACAATTCGTGTGGATGAGGCAGGCAAGGGTGGTGGTCGTTCTGGAGGCGGAGGTGGTGGATTCAGAGGGTCCAGAGGCGGTGGTGGATATGG…
ENSSSAT00000234799	XM_045696553.1	PREDICTED: Salmo salar methyl-CpG binding domain protein 1a (mbd1a), transcript variant X10, mRNA	NP_001386884.1	methyl-CpG-binding domain protein 1 isoform 104 [Homo sapiens]	mbd1	0.170435	0.0266667	0.305652	0.045	2.86814	2.1159e-10	3.45088e-09	GTGATTTCGGCCGCGATGGAAGAAGCTTTGCTGTAGTGTTCCAAACATCAGCTGACCCCACCCAAACCCTTACCACCGCAAATACCAAGATGGAGACAGTAGAGACTTTGTGTATAGACCTTCATATGTCGTAAGGCTACAAGGCGAGAACAGAGGACGACCTGTGTTTGCTGTGAGTCGGTAATGTTACTGAACATGGATGATAAACGGTGAGTAGGACCTAACTAGATTACATTCAATCCGACATGGACAGGAAGCGCCCTAAACCGCTCATCCTGAGGAGAGACACGGTAGAGGGTAGGATGGTGGCACGACACATTGCTCTGGAGGAGGACACACCCCTGAGCCACGCAGCCAATCAGGCTCCAGACCTCGGAGAGGGAGCCAATCAGGGAGACC…
ENSSSAT00000200470	XM_045693670.1	PREDICTED: Salmo salar AT-rich interactive domain-containing protein 1A-like (LOC106569562), mRNA	NP_001103824.1	zona pellucida sperm-binding protein 3 isoform 1 precursor [Homo sapiens]	zp3	0.00913043	0.000833333	0.0165217	0.00166667	2.86528	9.85146e-06	8.1622e-05	GTGGCAGCCAACGGTGTGGTGGCTTGGTGTGGGGAGAGGGTGGTCCGTGTGCAGGTGAACCAGGACCTGCTGGGGATTGGCCGGCTCATCCAGCCAGAGCGTATCACTCTAGGAGGCTGTGCTGCCACTGAGGATGCTGAAGCTCTTGTGCTCACCTTTGAATCAGACCTGCATGGCTGTGGCAGTGAGCTGACGATGACTGAGGATGTGCTGATCTACACCTTCACTCTTGTCTATGAGCCAAAACCTCTTGCTAACACTTCTATATTGAAGACCAGTAAAGCTATGGTTGATATTGAGTGCCACTACTTGAGGAATCATGACGTGAGCAGCAATGCCCTGAAGTATTCTGTAGAACCTAGCCAGCCTATGGGCCAAGAACCTAGCCAGGTTGTTATA…
ENSSSAT00000034784	XM_045716295.1	PREDICTED: Salmo salar nocturnin-like (LOC106596388), transcript variant X1, mRNA	NP_036250.2	nocturnin [Homo sapiens]	noct	0.102609	0.0166667	0.181304	0.0291667	2.86469	1.58384e-08	2.03907e-07	AGAAGCAGAGTCCCCAGTTACGAAAGAGTGACGGGAAGTGTCATTTTTCTGAAGCTGGAGAATTTAGGTTTCGCTTTTTGCCCAATCTCACAAGGCTCAAAACGACTAAAGAGACGTTAACATCGTTTTTGAATACCTTTTAACCGGTAATCCGATCCACGACATGCACGCACACAGGGAGATGAACGGTAATTACCCCACAGGTGGGCAGAGCCCCGGTGAAAAAGAGATGGAACCACCACCGGCAAACGCAGCAATCGCCATGTATCGTCAAAGTCCTGCGGCGTCACCGCTGTCAAGTAGTCAACTGACGCTGCCTAAAGAGTTACCGGCTTTCTGTGCGCCCACCCACCGCATGCTGGTGATGAACCCGGGGTTGCTGAATTCACTGGCCGGTTC…
ENSSSAT00000057224	XM_014147482.2	PREDICTED: Salmo salar solute carrier family 2, facilitated glucose transporter member 5 (LOC106572899), mRNA	XP_047284571.1	solute carrier family 2, facilitated glucose transporter member 5 isoform X1 [Homo sapiens]	slc2a5	0.208261	0.0379167	0.366957	0.0654167	2.862	2.3883e-06	2.20151e-05	AATCTACCGTCTGATCCAATGTCCAAAAAGCTGACTGTTGTCCTGACGTTGGCTACCCTCATATCTGCCTTTGGATCATCCTTCCAGTATGGATACAACGTGGCTGTGATCAACTCTCCATCTCTGTTCATACGGCAGTTCTACAACACTACCTACGTGGAACGTTATGGCCGACCTATGGAGGACAGCTTCCTCACCCTCCTGTGGTCCCTGTCTGTCTCCATGTATCCTCTGGGAGGGTTATTTGGCTCACTGATGGTGGCCCCGCTCGTCAACAAACTAGGAAGGAAAGGCACCCTCCTCTTCAATAACATCTTCTCCGTTGTTCCTGCTGTGATGATGGGAGTGAGCGAAATCGCTAAGTCGTATGAGATCATCATCGTGGCTAGGGTTATAGTG…
ENSSSAT00000121558	XM_045708288.1	PREDICTED: Salmo salar protein unc-13 homolog C-like (LOC106593220), transcript variant X2, mRNA	NP_001316848.1	protein unc-13 homolog C isoform 2 [Homo sapiens]	unc13c	0.00652174	0.000833333	0.0104348	0.00125	2.86163	0.000602694	0.00344275	GCTCATTCCTGTCAGCCAAGTGCAGTGAGCAGGGAGAGAGACACTGCTGCTCCCTCATCTCCTCTCTGGTCCATCTGAGGGGCTCTAACAGCCCAGCAGGAGACACCAAATCTGGGCAGGAGCCTTACCACCTCCCCCTTTCTGTCTGCTTGATCCCCTGGGCCAGGCACTGCGTGCTTAGGGCGTGTGTGTTTGCACGTGTGTGTGTGAGAGAGGAGCCAAGTCGGTCACACAGACAGCAGGAAAACGAGCCGAGACAGCATCCATCTACTATCTACCACGTCAGAACGAGAGGAGAGAGGGAGGAAGGAAGGATAGAGCGGTAGAATAAGAGACTGACGGAGGCATGGAGGAGAGGTGTGTGTCAGCCATGTGTGTGTGGAGCTGAGGCGTCAGTCA…
ENSSSAT00000213882	XM_045698685.1	PREDICTED: Salmo salar uncharacterized LOC123728099 (LOC123728099), mRNA	NO HIT	-	-	0.195217	0.0358333	0.346522	0.0616667	2.85817	1.0992e-10	1.8438e-09	TTTCAATTGTCTCAAGGCTTAAAAATCCTCCTTTAACCTGTCTCCTCCCCTTCATCTACACTGATTGAAGTGGATTTAACAGGTGATATCAATGAAGGATCATAGCTTCACTTGAATTCACCTGGCCCAGCAGTAGAGATACCAGTGTTTACTCTGTTTGGTGAGGGGAGGAGCATGGCGAAAGCCCAGAAGTTCTGCAGGGAGTACTATGAGGAACTGGCCACCATCTTCAATGCTGAGGACCAGATAGCAGCTCTGAGAGCAGTGTCAGCACACAGCCTCACTGACGCTGTCTGGGTCCACCGCCAGTACCACGCCTTCTGGCCCAAACTGGGCTATTGGAATCCACCAAATGCAAAGTGTGTTGTTCATGGACAAAGAGCAAAAGTATGGGGTTTG…
ENSSSAT00000158530	XM_014155552.2	PREDICTED: Salmo salar actin-binding LIM protein 2-like (LOC106577496), transcript variant X18, mRNA	NP_001123556.1	actin-binding LIM protein 2 isoform 2 [Homo sapiens]	ablim2	0.0786957	0.0141667	0.141739	0.0241667	2.85766	2.04411e-08	2.5902e-07	CTGTAATTTGCCAGTAGATAAAAAAAAAAAAGCTATCCAGTTAACTCGGATACCTTATCATCTTCCCACTGAAAGAAGGGGCATTCTTTTCTGTCTCTGCACGCTGAGCAGGCATAAAACCTCCGGCCTTCCTCTCCTTTGCAGACCTTCTCAAACAACAAAGTTGGACCTGCATGGGGCAAAAACATCTGCATTACAGTATGCATACTTCACCGAAGAATTCATTTTTCAGATGTCAATGGTAAAACACAACTTATAATATAGCTAGCTTTGGACTGTAGTTAGCTAGATAGTATCTAACGTTATATCATAGATTCATATGGTCGTTTTCCCAAAACCTAGCTAAGTAGACGCTAGCAAGCTAGCTAGCTAACTTTGCAATCATTCAGACATTTGGGT…
ENSSSAT00000055048	XM_045713502.1	PREDICTED: Salmo salar ena/VASP-like protein (LOC106610138), transcript variant X7, mRNA	NP_057421.1	ena/VASP-like protein isoform 1 [Homo sapiens]	evl	3.32304	0.644583	5.83565	1.11208	2.85576	1.59517e-05	0.000127521	ATTGAGGATTTTTTTTTTTTACATTAACCCTATGTCTTTTTTGTTGACCTCTAACCCTTGTGTCTTCCTCCTCCACAGTGAACAGAGTATCTGCCAAGCCCGCGCCTCGGTCATGGTGTACGATGACACCAGTAAGAAGTGGGTGCCAATCAAGCCGGGACAACAGGGCTTCAGCCGCATCAACATCTACCACAACACAGCCAACAACACCTTCCGCGTGGTCGGGGTCAAACTACAGGACCAGCAGGTAGTGATCAACTACTCCATAGTAAAGGGGCTGAAGTATAATCAGGCCACACCCACCTTCCACCAGTGGCGTGATGCCAGGCAGGTGTACGGTCTCAACTTCGCCAGCAAGGAGGAGGCCACCACCTTCTCTACCGCCATGATGTTTGCCCT…
ENSSSAT00000146283	XM_014162059.2	PREDICTED: Salmo salar leucine-rich repeat and fibronectin type III domain-containing protein 1-like protein (LOC106580720), transcript variant X1, mRNA	XP_047286985.1	leucine-rich repeat and fibronectin type-III domain-containing protein 5 isoform X1 [Homo sapiens]	lrfn5	0.319565	0.0541667	0.572174	0.0916667	2.85115	4.45584e-11	7.82662e-10	GTCCTCTGTTTTATGATGAAGGCTTTAATGTCAATACGACGTATTCTTTGACAGCAGTCAATACACTGTCTCCTAAAGCAGAACACCACGCTCGATGGTCTGATTTGACAGTCATCGTTAACCTTAGTTCCCATTTGTAATCCCATAAACGCAGTACCATTTTGCCAATTTAATTCGGAGGTGGAAAGAGTTTGTTGGCCGGCTGCGGATTGTAGCTGTGGAGAGAAGGCTATGTTAATACTCAGTGCACAGAGGGGCGCGATGCATGCGTAAACTGGCTCAAACCTCTCCTCCAAACGCCCCTCACTTCGCACCGGGGACCGCTGCCGGCCGCTCATTGCCTGTCAGTGCTGCACCGGACTTGCCTGGCTACCCAGACTCCTTGCTCCGGCCAAACGG…
ENSSSAT00000199106	XM_045721384.1	PREDICTED: Salmo salar zinc finger CW-type PWWP domain protein 1-like (LOC106592207), transcript variant X6, mRNA	NP_001372950.1	zinc finger CW-type PWWP domain protein 1 isoform 13 [Homo sapiens]	zcwpw1	0.0573913	0.0108333	0.103043	0.0179167	2.85018	3.19614e-07	3.38623e-06	GGGGGGGGGGGGGTAGATCAGCTTTAACATTGCAGATAAATTGTAGCTTCCATCAATGTAATTGTCTGCATCATTTCCAATCCCCCATAGATTTTGTTTTGTAAATATATACAGTACCAGTCAAAAGTTACTACTCCTTGTGACCCCCAAACTTTTGAACAATTATTTGATGGCCCTCCCTCTTTCCTGGCCTCTCTCTCTCTACTTCCCTTTCTCTCTCCCTCCCGTCCTGTCTTTTCTTCACTCTCTCTCCTTCCTCTATGAGTTGACGATGGACACAATTGATCACAGTTCTGCCCATTAAAAACAGTTGGCATTAGCATGCCTATGTTGAACTCTGTGTTAAGTTAGCATTTGTTAGCATTACCATGAAGATGAGGAGCATATTAATCAGTGCTC…
ENSSSAT00000103329	XM_014168660.2	PREDICTED: Salmo salar vitellogenin (LOC100136426), mRNA	NO HIT	-	-	0.40087	0.0179167	0.752174	0.03	2.84532	0.000478834	0.00280028	TTGTTTACAGCCCCTGCATTTGAAGCCAGTAAGGCCTATGTGTACAAGTATGAGGCACTGCTCCTGGGCGGTTTGCCTGATGAGGGTCTGTCCAGAGCAGGAATAAAAGTCATCAGCAAAGTTCTCATCGGTGCAATTGCCCCAACTATCTACATGCTGAAGCTCGTGGACCCTAAGATCTTTGAGTACAGTGGCGTCTGGTCCAAAGATCCTTTCGTCCCAGCTGCAAAGCTCACTTCAGCCCTGGCTGCTCAGCTCTTGACTCCAATCAAGTTTGAGTATGCCAATGGTGTAGTAGGTAAGGTATTTGCCCCCACTGGTGTCTCTGAAACAGTGTTAAATATCCATAGAGGTATCCTGAACATCCTTCAGCTCAACATCAAGAATACACAGAACGTC…
ENSSSAT00000133459	XM_014139778.2	PREDICTED: Salmo salar retinol-binding protein 1 (LOC106568934), transcript variant X1, mRNA	NP_002890.2	retinol-binding protein 1 isoform a [Homo sapiens]	rbp1	1.32087	0.24	2.33043	0.411667	2.84458	1.92438e-20	8.33119e-19	TAAACAGCGATATCGGATCTCCTTTGCCCATTTCACTGGAAGTAAGGAAACTAGAAACACAGCCAATATGCCAGTTGATCTGAATGGGTATTGGAAAATGATCTCAAATAACAACTTCGAGGAGTACTTAAAGGCCCTCGATGTAAATGTTGCCATTAGGAAAATTGCCACCTTGTTGAAGCCTGACAAAGACATCAGTCACGACGGTGACCACATAGTCATCAAGACCCTCAGTACCTTTAAGAACTACAACATGGATTTCCATGTTGGCAAGGAGTTTGAAGAGGATCTGTCAGGGGTGGATGACAGGAAATGCATGACCACTATCTCATGGGAGGGAGACAATCTGGTGTGTGTGCAGAAGGGAGAGAAAGAAGGAAGAGGCTGGACCCATTGGGT…
ENSSSAT00000108351	XM_014139297.2	PREDICTED: Salmo salar phosphoglucomutase-1 (LOC106568718), mRNA	NP_001166289.1	phosphoglucomutase-1 isoform 2 [Homo sapiens]	pgm1	22.8322	3.91333	40.3204	6.70042	2.84438	4.6735e-32	4.79891e-30	CCTGTACACCCTTTTTAACTGTCAGGGGATCACGTCTACACAACAGGTTACCCCTTTTTCCTTGTTTTTTGTTTTTGTACCACATTGAAACAATGGATGATAGTCCACTGCAAGTTCTGACTCTACCCACAGCCCCTTACCCAGACCAGAGACCAGGTACTAGTGGTCTGAGAAAGAAGGTGTTCGTCTTCCAGTCCAAAAGGAACTACCTTCAGAACTTCGTCCAGAGTATATATTCCTCCATCGATCTGCTAGACCGCCAGGGGTCCACAATGGTAGTTGGGGGAGATGGACGCTACTTCAATCAAACAGCCATCGAGATCATTGTTCAGATGGCAGCTGCGAACGGGGTTGGACGGCTCGTGATTGGTCATCATGGGATCATGTCCACGCCAGCGG…
ENSSSAT00000169922	XR_006771240.1	PREDICTED: Salmo salar pentraxin-related protein PTX3 (LOC106613249), transcript variant X2, misc_RNA	NP_002843.2	pentraxin-related protein PTX3 precursor [Homo sapiens]	ptx3	0.0130435	0.000833333	0.0234783	0.000833333	2.84432	0.00151708	0.00783373	CTGGGCTGGTGCCGGGCTTGGCTGTGTACTGCGCTGTGCAGAACTAGGGGTAGGATCTGTGTTTATATAGCCCAGGCAGACCCTCTCTCCGACCCATTCCCTCTCAGCCGGAGAACACAACCCTAGCAGAACCGCTGCCAAGGGATTGCTCAGCATTTCACGAGAGAGAGAGAGACAGAGAGAGAGAGAGCGAGACAGAGAGAGAGAGCGAGAGAGAGAGAGAAAAAGAGGAGAGGAGGGGAAACAGCTCTGACATATTTAACACAGACTCCCATTCTCAACATACTCACACACGCTGAGACAGACAGCAGACAAAACTCACAGCACATAGTCTCTGACAGGTAGGTAGACTTCAACACAGACAGACAGACTCTCTCTCTCTCTGAGACGGACGGCAGG…
ENSSSAT00000135680	XM_014168546.2	PREDICTED: Salmo salar sarcoplasmic/endoplasmic reticulum calcium ATPase 1-like (LOC106583902), transcript variant X2, mRNA	NP_004311.1	sarcoplasmic/endoplasmic reticulum calcium ATPase 1 isoform a [Homo sapiens]	atp2a1	0.435217	0.0775	0.765652	0.13	2.84411	0.000123793	0.000823968	CTGCTCGTTGAACATCTCATGCCAAAATCAGGGGCATTAATATGGAGTTGGTCCCCCCTTTGCTGCTATAACAGTAAGACCATCTGGGAGTTGGTCGTAGAGCAGTTTGAGGATCTGTTGGTCAGAATCCTGCTGCTGGCTGCCTGCATCTCTTTTGTGCTGGCCTTGTTTGAGGAAGGTGAGGAAACAGTCACAGCCTTTGTGGAACCCTTAGTCATCCTCCTCATTCTCATTGCTAATGCCATCGTTGGAGTCTGGCAGGAGCGCAATGCAGAGAGCGCCATCGAGGCTCTGAAGGAGTATGAGCCTGAGATGGGGAAGGTTTACCGGTCGGACAGGAAGAACGTCCAGATGATCAAGGCCAGGGAGATCGTCCCTGGAGATGTGGTGGAGGTGTCT…
ENSSSAT00000180266	XM_014133352.2	PREDICTED: Salmo salar tubulin monoglycylase TTLL3 (LOC106565803), transcript variant X1, mRNA	NP_001374375.1	tubulin monoglycylase TTLL3 isoform 3 [Homo sapiens]	ttll3	0.15087	0.025	0.264348	0.0416667	2.84226	0.000508885	0.00295677	TAATAGCTCGTGTTTAAGTTTCAAAAGATTGCGACCCCCCCACCCTTTGCCTCACAATGGTTTGATCCACTGCCAGTTCCTTAGCTTGCTCCGTAACAGAGAGGTCGTATCTACTGTCTGAAAGGCACGCAATGCACGTAACTGACGTGAGGTTAATCCAATATTAACTATTAAACTAGCTAGTACCTATTCCATTTATGTGGCGTCGTCAAAGATGGAATCTTTGCTATCGTCAATTTATTCCAAGATCAGCATGCATCCAACCAGGTAGAAAAATGGCAGGAAAATGGCAGAAAAAAGATGGACATCAGAGTATTTTCCAGTACACCAAAACGCAAAGCAGAGCAGGCAACAGATGGCACACAGACAGAGTTGGGGACAGATATGCAGCGACAGACT…
ENSSSAT00000252528	XM_014179177.2	PREDICTED: Salmo salar transcription factor Sox-8-like (LOC106589333), mRNA	NP_055402.2	transcription factor SOX-8 [Homo sapiens]	sox8	0.0856522	0.015	0.153913	0.025	2.84184	1.03735e-06	1.01081e-05	CAAGTTTGTATGCGGCTTTATTAACATTGTTTGCAAACTGATATGTGACAAGTATTAATGCCAAAATAACATGCAAAACAGGCATCACCCCATATTTCATTTTTAGCTAGAAAGGTGGGACTCAAAACAGGCGGGGGTCTGCTATGAGGTTGCAAGTCCATAGAGTTCATGCCTTGCACATATTGTTCCACAGTTATTGTATCTGAATATAAAGACCATGTTAATTTTGTCTACGAGTCTCCTGTTTTAATGTCTGAATGATATAAGCAATTTTACATCGGTTATACAGCAAAACTAATCATTAGAATGTATATAACACACATTTCAAATCACTGGCTCATATTTCCCACAAATGGGAGGAATCAGTGGAGCTACAGTGTATGTACAAACCAATAAGAT…
ENSSSAT00000109761	XM_014157022.2	PREDICTED: Salmo salar eukaryotic translation initiation factor 3 subunit C (LOC106578327), transcript variant X4, mRNA	NP_001273407.1	eukaryotic translation initiation factor 3 subunit C isoform b [Homo sapiens]	eif3c	10.9787	1.86333	19.5013	3.21875	2.84181	3.25422e-06	2.93626e-05	CACTCGAGTGCTGTACCCGTAAAATTGCAAAGGTGGAGTAGAAATCATTCCCAAGTGATCAGACACACAACAGAAGATTTTTCCTGGACATAGATTGACGGCAGCCTTAAGCAATGTCACGTTTCTTTGCCACCGGGTCCGACAGTGAGTCTGAATCCTCCTCGTCGGCTGACGAGATCACCCCTAAAGCACCTGGAACTACTTTCACCAAGCAGTCATTGCTACTTAGTGACGATGAGGAGGACACCAAGAGAGTGGTGCGCAGTGCCAAGGACAAGAGGTTTGAGGAGCTGACAAACCTGATCAAGACGATCCGCAACGCCATGAAGATCCGAGACATGTCCAAGTGTCTGGAGGAGTTTGAGCAGCTATGTCGAGCATTCCTCAAAAGCAAGACTA…
ENSSSAT00000190769	XM_014144448.2	PREDICTED: Salmo salar neuregulin 1 (nrg1), transcript variant X4, mRNA	NP_001309126.1	pro-neuregulin-1, membrane-bound isoform isoform VI-1 [Homo sapiens]	nrg1	0.116522	0.02125	0.208261	0.0366667	2.8398	2.92154e-05	0.000222069	CATGCATTTGTGTTTCCGTGCATTTGTTTTTGCCTGTGTTACATCTGTGTACTGTGTCAGTGCTGTGTTGTGCGTCTCACTCCCTCTCTGCCCCCCCCAGGTGCTTAACGGGATACACTGGGAATCGATGTCAAGCCACTGTGCCTGTGAGAGTCAGAAACCCAAAACGTGTCCAAATGAATTTACTGGTGATCGCTGCCAAAACTACGTAATGGCCAGTTTCTACAAAGCAGAGGAGCTGTATCAGAAACGTGTATTAACAATAACAGGAATCTGCATTGCACTCCTAGTGGTTGGAATCATGTGTGTGGTTGCCTACTGCAAAACAAAAAAGCAGAGGAAAAAGCTTCATGATCGTCTGAGGCAGAGCCTACGAAATGAGAGAAACACCATTATAGC…
ENSSSAT00000092786	XM_014128382.2	PREDICTED: Salmo salar euchromatic histone-lysine N-methyltransferase 1b (ehmt1b), transcript variant X2, mRNA	XP_047279835.1	histone-lysine N-methyltransferase EHMT1 isoform X11 [Homo sapiens]	ehmt1	0.185217	0.03125	0.325217	0.0545833	2.83931	0.00116771	0.00621276	GTAGCTATCGTTGATATACGTTATTGTTTTTCACGTTTATTAACGAAGTAACTAGCATTATTCCGCCAAAGGAATTATCCCAGTCATATTAGCAACCCATGAAGTCAAATGTTGGAAAGAGAAGCGGATTGATGATACAAGAAGGTCGGACTGTTGACTTGCGGTGGTGTGGGTAAACGTGAATGCCTCTGGACTGGCAAATTCCACTTCTTGCTCATCGTTAGCCACGGAAGCTAGTTCTTCCCTGCAGTCTTCCCCCTCTCTCTGTCAGTTGTTGGGCATCAGTGAGCATGCTCAGCGCTGAGCTCTGCTGCTCCTGTTGGATAGACAGGGTACTGGGCAGAGCTGACAACTAGGCCTCTGGCCTTAACAGGAACGACCGGCTCTTTATGGCGTCAG…
ENSSSAT00000053644	XM_014129143.2	PREDICTED: Salmo salar sodium/calcium exchanger 1 (LOC106563494), mRNA	NP_001338421.1	sodium/calcium exchanger 1 isoform I precursor [Homo sapiens]	slc8a1	0.13913	0.02375	0.246957	0.0391667	2.83746	4.22801e-19	1.6384e-17	CCAAGCTGCTAGAAGCTGCTGTTCCTTCTCGCGCATTGTTTTCTACCTTGTGCCAAAACCTGTCAACCGATAGACGAAATAAGACAGGGCTGCATTTGCATATATCCTTATGTCTGCCTATCCAACACTTTCTTCCCCATTCGCATCGCTTTCGCTTCCATGCTCTACTGATGCTGATGTGAGTGTTGGGTTTGCGTCTTTTTAGTACATCTTCATCACTCATTCCCGCCTCTTCGAATAGGCTCTGAGAAACAGCATTTTGAAATAGATTTTTTGGTTGATTGCGAAACATTCTGCCAAAGCGGTTTGTTCTTAGTTTAATTTAGTGTAGACAAACAGCATTTGGTTCTTCTGGAGAGTAAATGGCTGATCAAAGAGGAGCGAGGATCCTTAAACGAT…
ENSSSAT00000228862	XM_014133509.2	PREDICTED: Salmo salar complement decay-accelerating factor (im:7151449), transcript variant X4, mRNA	NP_000565.1	complement decay-accelerating factor isoform 1 preproprotein [Homo sapiens]	cd55	0.0543478	0.00916667	0.096087	0.0158333	2.83702	0.00044334	0.00261193	GCACTTTGAGATATCAGCTGATGTACGAAGGGCTATATAAAAATACATTTGATTGATTGATTTGATTGATTGATTGATTGATTTGATTATTATTATTAGACTTTATACCAAGGGCCAATGGGGTGAAAAATGGGTATTGATGATCTCAGAGTGCGTTTCACTTCGTTTTTTCGGTCTCCAATAAATTATTCAGATACAAATTATTTTATATGGTGTTTGCGTAGTGAATTAGTCAGCAACTGGTCTAGACTTTGGCATTGAAATCTATAGAGGTGTGGCGTGTCCAAAGAAATGGAATGAGTAACAAAGATTACCTCACCGCCGTACGTCACTGGGTCGGGAGGGGCACGCTGCGCGTGGTGTTACGCTAAGACCAGCTCAGTTGCTATAAAGTGAAAT…
ENSSSAT00000223569	XM_014140878.2	PREDICTED: Salmo salar carbonic anhydrase 4-like (LOC106569487), transcript variant X1, mRNA	XP_047292612.1	carbonic anhydrase 4 isoform X2 [Homo sapiens]	ca4	0.488696	0.08375	0.863043	0.1425	2.83575	2.48335e-16	7.57612e-15	AGAAGCCTCAACATACACCCCCCCCCCACCAAGGTGATCAAAGGAGGCGTGTTTAGTTTACCTAGTTGAGGTGTGCGACTGAATAAAAAGAGGAAGGATGGGAGGCTGAGCGCACAGGACGGACAGGTGAAGACGGGTGCGGCTTCAAGTCATTGGCAGCAGAAAACTGGAAGGAAAGGCGGCCAAAGGAGGTGTTGGCTTTAGGGATGACCAGTGAGATGTACCTGCTGGAGCGCGTGCTACGGATGAATCGACTTGTGGTTATCGTTGCGACACTCTTTGTCCCCACTACATACAGTGCTGCAGGCGGTTCGTGGTGTTACCATGATCCTAGTTGTGATGACACCACTTGGTCAACCATTGTCACTGAACATTGCAACGGATCCCGTCAGTCTCCCA…
ENSSSAT00000229927	XM_014157795.2	PREDICTED: Salmo salar delta-type opioid receptor-like (LOC106578691), mRNA	NP_001305426.1	kappa-type opioid receptor isoform 1x [Homo sapiens]	oprk1	0.0843478	0.01375	0.148261	0.02375	2.83551	5.48578e-09	7.55124e-08	TATATCTGTTCAACCAAAGGAATTTATTTTTTGAGAGAAAGGGGCCTTGCAAATACGACACTTTAGAGTATGACTAAAAGCTCTTGGACAGAAGAGAGTGAGGTTGGGAGCCATGGTGGATGCCCTATGCTCCCAAGGGGGCCAAGAGGATTAAGTCAAGTCAGAGTATGACTCAGTAATCATCAGTAATGAAGCAATACAGAATAAAAGTGCACCAATCAATTATAGACATCTATGGATATGATGACTGCTAAACAGTTGAAAGACCTGTGCTTCAATCGGCTTCCTGTTGTTTGTGTATCTGTTGAACTTATTTGAACCGAGGACCTATCATGCATCATATCCACTATGTAAATCACTGTGGAAACATTTTGGGCTGTATTAACAAGGTTTGACTTC…
[truncated: 6,407 more rows]
