# Supplementary material for: Application of genomic tools to study and potentially improve the upper thermal tolerance of farmed Atlantic salmon (Salmo salar)
Source: BMC Genomics. 2025 Mar 24;26:294. doi: 10.1186/s12864-025-11482-4 (PMC11934803; doi:10.1186/s12864-025-11482-4)
Supplement: Supplementary file 7 — Supplementary Material 7 [file 12864_2025_11482_MOESM7_ESM.xlsx]

## Sheet: Sheet1
Supplemental Table S7. Differentially expressed transcripts (DETs) comparing the bottom families at 20 vs 10°C. Transcript IDs are listed in descending order of fold-change based on whether they were significantly (FDR-adjusted p-value < 0.01, fold-change [FC] ≥ 2.0 or ≤ -2.0) up- or downregulated. For putative Homo sapiens orthologues, the assession identification and annotation is based on lowe…
Transcript ID	Salmo salar RefSeq Hit	Salmo salar RefSeq Annotation	Homo sapiens RefSeq Hit	Homo sapiens RefSeq Annotation	Homo sapiens Gene Symbol	Bottom Families at 20°C Mean FPKM	Bottom Families at 10°C Mean FPKM	Bottom Families at 20°C Mean TPM	Bottom Families at 10°C Mean TPM	log2(FC)	p-value	FDR-adjusted p-value	Contig Sequence
ENSSSAT00000117498	XM_014203790.2	PREDICTED: Salmo salar interferon-induced very large GTPase 1 (LOC106607153), transcript variant X2, mRNA	NP_001277005.1	up-regulator of cell proliferation isoform 2 [Homo sapiens]	urgcp	0.526364	0	0.956364	0	26.3963	1.03398e-53	6.46906e-51	CCAGATATGGGCTGCCCACACTGTGCCAATGCCTTGGGCCCAATGTGGAGCTGATAAGCAAAGTCGCATCGACCCCATGTGGGCAGCTCACCAGATATGTGGCTTGAACAATTTGCAGAGGAGAATGGAATCTGGACCCAGCATGGAGGGTGAGGAAGCCAAAGATGCAGGCAATATGCCAGAAGTTTCTAACCCACTGTCAAAAGGAGAATTTGAGAGAGATAAACCGGTTTGCACTAAACACAGATCAGATGCTCAAGAAAATACAAGCAATAACACAGAAACACTTGATTCAGAAATGCAGCCTCATGTCCCTCAAAGTCGAGTGGAATCAGACAACAAAGATGGTGACCTGGAAGATCCAACTGACAGAAGCCTGAATGAACCTGAAGTCTTTGA…
ENSSSAT00000134983	XM_014199202.2	PREDICTED: Salmo salar teneurin-3 (si:dkey-237h12.3), transcript variant X3, mRNA	XP_016863879.1	teneurin-3 isoform X3 [Homo sapiens]	tenm3	0.140455	0	0.253182	0	25.1749	7.89176e-54	4.97348e-51	TATCATTTCATTTTGAAGTGATGGTAGCCTACCGTTTTCACTTGTTACAAAAATAAATTGAGATGTAAATTAATACCTATCTTAGGCTTCTCCCATTACTCAAATGCTTTATGCAATTTGTCATGAGCGGTGGCATGTGACACACAAGGGACGGTTTGCAAGGATATCAGAAGCACCCATATAGAAGAGTGGAGCGCACTCAGCCCAGTGGAGGCTGATGGACTCGCTGCGCATTTCCCCTGCTAACAAGTGTATACAGGACAAAACACCAGCATTATGTAATTGGAGAGCGTCGTCTGCACTACTAAAAAGCCTCAATATTAATAAGACGTCCGCATTTACATGACGACCAAAAAGAGGCAGTCTGAATTGCTGCAGGCAAGGGAATTGATAGCTTAC…
ENSSSAT00000069773	XM_014170253.2	PREDICTED: Salmo salar hsFATP2a_ACSVL_like domain-containing protein (zgc:101540), mRNA	NP_003636.2	long-chain fatty acid transport protein 2 isoform 1 [Homo sapiens]	slc27a2	1.52	0.33625	2.56955	0.55125	25.1511	6.79141e-18	3.72058e-16	GGCATTGGTTGCCATATTCTTTCTGTGTTGAATGACGTTTGTGAATGGTATTTCCAGCTGCTTGCCAATAACAGACGATTATCATTATATATAATAGCAATGAATATCAGCTGTTTATTTTAATTTGAGCCATAGGTACATAATTCTTGATCATATAAGAGGCTTGATTTAATCATTTTTTTCCCTGTGTGAAATAACAGTTCAAATGTTCAAAAAGGTCAATCTGGCAACCCACAGGGGGAGGAATTAGGGAGAACATATACACCGCCCACTGCACTCGGGCTGCTTGTTATGCGAGGTCGGGATTTCGGATTGAACTTTGCCACCCATTTATCACTTTATAACGTTCCGTTCTTTGGAGGTAGGTCTAAAACCTTTTAATTCTCAGCGGCACAAGTG…
ENSSSAT00000145099	XM_014181576.2	PREDICTED: Salmo salar eukaryotic translation initiation factor 2 subunit 3 (LOC106590489), mRNA	NP_001406.1	eukaryotic translation initiation factor 2 subunit 3 [Homo sapiens]	eif2s3	1.91818	0.115417	3.53091	0.197917	24.7463	2.26285e-17	1.16989e-15	ATGACCGCGGCAGCTTTCCAATCTTTAGGGATCTCAGACGATACGAAAGAGAGGTTGAGCAGGCTAGTAATAGGGGTTGCAACAATTGCAGCGGATCATTTCAGATTTTGCACCATTGGTCATGTGGCCCACGGAAAGTCAACGGTGGTCAAGGCCATCTCAGGTGTTCACACTGTCCGCTTCAAGAACGAGCTGGAGAGGAACATCACCATCAAGCTAGGTTACGCTAACGCCAAGGTGTATAAGCTGGACGACCCCAGCTGTCCCAGGCCAGAGTGCTACAGGTCGTGTGGCTCCAGTACTCCTGATGAGTTCCCTACAGACATCCCTGGAACCAAGGGCAACTTCAAACTGGTCAGACATGTGTCCTTCGTGGACTGTCCCGGTCACGACATTCTG…
ENSSSAT00000105857	XM_045724816.1	PREDICTED: Salmo salar sucrase-isomaltase (alpha-glucosidase) (si), transcript variant X2, mRNA	XP_024302758.1	maltase-glucoamylase isoform X5 [Homo sapiens]	mgam	0.398636	0.0141667	0.725909	0.0245833	24.7026	1.55981e-34	3.2847e-32	CAATATAGCAATTAAAACACTGCAATGGTAGATTTGACAGTAGATGAGTGTGCAAAGTAGAAATACTGGGGTGCAAAGGAGCAAAATAAATAAATACAGTAGGGGAAGCGGTAGTTGTTTGGGCTATTTAAAGATGGACTATGTACAGGTGCAGTGATCTGTGAGCTGTTCTGACAGCTGGTGCTTAAAGCTAGTGAGGGAGATAAGTGTTTCCAGTTTCAGAGATTTTTGTAGTTCGTTCCAGTCATTGGCAACAGAGAAATGGAAGGAGATGCGGCCAAAGGAAGAATTGGTTTTGGGGGTGACAAGTGAGATATACCTCCTGGAACACGTGCTACGGATGGGGAATCGGAAGTTTTCAGGGTTGGAGGTGACTCTGACAGTCCTATTCCTGCTGGT…
ENSSSAT00000113657	XM_014128619.2	PREDICTED: Salmo salar gelsolin (LOC106563231), transcript variant X2, mRNA	XP_047279222.1	gelsolin isoform X3 [Homo sapiens]	gsn	0.616818	0.0954167	1.13955	0.169167	24.6259	3.23204e-17	1.64244e-15	CTGTCTCCTGGTAGCGCCTCCATTTACATTGTGTTGTGTAAGTGTTCCCTTTATTTTTTTGAGCAGTGTATATATCATCCATACCATTTAACCCAGTGTTTTGAGAAGGCTGGCCAACAGGCGGGCCTGCAGGTGTGGAGGATTGAGAAGTTTGACCTGGTGGCCGTGCCAGAGAACCTATATGGAAGCTTCTACACGGGAGACGCCTACCTCGTCCTCAACACCATCAAGCAGCGATCTGGGAACCTGCAGTATGACCTGCACTTCTGGCTGGGCGATTTCTGCACCCAGGATGAGAGTGGAGCTGCAGCCATCTTCACAGTCCAGATGGATGACTATCTGGGGGGTAAACCCATCCAGTACCGCGAGGTCCAGGGACATGAGTCCAAAGTATTCCTG…
ENSSSAT00000105326	XM_014199094.2	PREDICTED: Salmo salar mediator of RNA polymerase II transcription subunit 12-like (LOC106604460), mRNA	XP_047298657.1	mediator of RNA polymerase II transcription subunit 12 isoform X3 [Homo sapiens]	med12	0.104545	0.0191667	0.190455	0.0333333	24.461	2.07678e-29	3.13473e-27	GTAAATCCCACACTATGCATTAAACATACTGTTTCAGCCAATCAGCATCCAGGATCTAAACTACCTGGTTTATAAATAAACACATAGCATGAGTAAAAATGGGGGAAAATAATACATAATTTTATTATTTTGTAGCTAGAATATGAAATGACATGCAGTGGGGTATTATGGGATATATTTGAGTTTTCTTGTCTGCATTGGTCTGCGTCGGCGTTCTTCCGGCTTCCAAGACTCAAACGGAAAGGGGAAAGCCTTGGCTGTGATGCCGCTGGATGATGGCTGCTTTCGGGATCTTAAGTTACGAACACCGGCCCCTGAAGCGGCCACGACTCGGACCTCCGGACGTTTATCCACAAGACCCAAAGCAAAAAGAGGATGAATTGACTGCGTTGAATGTGA…
ENSSSAT00000210705	XM_014194664.2	PREDICTED: Salmo salar AT rich interactive domain 4A (RBP1-like) (arid4a), mRNA	XP_047287612.1	AT-rich interactive domain-containing protein 4A isoform X6 [Homo sapiens]	arid4a	0.163182	0.0279167	0.306818	0.0491667	24.4285	2.03558e-22	1.70631e-20	CACATTTTTGTAAATCTGGAGGGAGGGGGCGGCTGCATCGAGCTTGAAAAGAATGCCAATCAAAACCAATCGAGCTGGACTCCCTCATATAGTCTCTACGATGAAGGCAGCAAACGAGCCTGCCTACCTGACCGTGGGGACGGAGGTCAGTGCCAAATACAGAGGTGCCTTCTGTGAGGCAAAAATCAAGACTGTTAAACGGATGGTGAAGGTTAAGGTGATGGTCAAAGGAGACACCACCTCGCAAGTTGTTCAAGATGATCAAGTGAAAGGACCGTTAAGGGTGGGCTCCACAGTGGAGGTGAAGAGTGCAGAGGGGATCTGCAGTGAGGCAACCATCAACAAACTCACAGACGCCAGTTGGTACACAGTGGTGTTTGACGATGGGGATGAGAAGAC…
ENSSSAT00000220361	XM_045701185.1	PREDICTED: Salmo salar methionine synthase-like (LOC106577298), transcript variant X1, mRNA	NP_000245.2	methionine synthase isoform 1 [Homo sapiens]	mtr	0.415	0	0.811364	0	24.2897	5.12919e-29	7.51865e-27	CCTAGATGGACTTGAACGTTGCATAAATCAAACCCGCGCATGCGTGGTTTAGCAGCTCCCGTCAAGGTTGAGTTGACAAGCAGCCGCCGGCAAGGATCAGTGTTGGTTGCTTTCGTCAGGCATTTTTTTTGGTTCCTTTGCAGTTAAAACAACCAAAAGAAGAATAAGAATTACAAGCCATGGCTCCTACAATATATGAGAGTTCAACAAGAAAAGGTAGTGGCCCTAGCAGACCTTCCCTAGAGGCTGAACTCAGGGAGCTGTTAGGGAAGAGGATCATGATACTAGATGGAGGGATGGGCACCATGATCCAGGAGAGGCGATTGGAGGAGGAGCACTTCAGGGGGGAGGAGTTTAAAGACCACACCCACAGCCTGAAGGGCAACAACGACCTGCTGA…
ENSSSAT00000129163	XM_014195339.2	PREDICTED: Salmo salar phospholipid-transporting ATPase ABCA1 (LOC106602602), transcript variant X3, mRNA	NP_005493.2	phospholipid-transporting ATPase ABCA1 [Homo sapiens]	abca1	0.140455	0	0.258182	0	23.9346	2.57851e-28	3.58496e-26	CACGTGTGCCCCGTTTAAGTCGACAGCAACACAAACAGCCTCGTATCCTTTTGACCGCGAGTTACCTTTCCTCTTCTGAAAGCGGCTGCATTGGCTGCCACTATAAAAGCTTGGAGGAGAAAAAAGGCAGAACCAGAGAAACAGAGCAGCGAAGACAATAACGGTCGTGAAAAAGCGAATAAAAAACCCGTACATTTTACCTTTTCCAATTCAAGGAATTACAATTGATGAACATTGAAGAATTGGAATTTCGCAGCGTTAGGGAAAAAGTTGGGAGCTGGACGGCTGTAGGATAGGTCCCTGAGGCGAGATGGCCGTCTCTACTCAACTGGGCTTACTGCTGTGGAAGAACTTCACCTACAGACGGAGACAGACACTCCAGCTAGTTATCGAGATAAT…
ENSSSAT00000113870	XM_014154169.2	PREDICTED: Salmo salar cysteine sulfinic acid decarboxylase-like (LOC106576775), transcript variant X2, mRNA	XP_047284917.1	cysteine sulfinic acid decarboxylase isoform X5 [Homo sapiens]	csad	0.459091	0	0.825	0	22.9292	2.22618e-16	1.02839e-14	GTCTACAATTTTTTTCTGTGGTCTTGGCTGATTTCTTTTGATTTTCCCATGATGTCAAGCAAAGAGGCACTGAGATTTAAGTGTGGTTTTAAGTCATGAGTCAACTACCTAGATTCTGGAACCTGGGATGGTCTTCCTTCATTGACTGGTGGAGTAATCAGAAGGTTTCAGAGCAAGACTATGTGACAACTACAGCACCTTCTCAACCCTATGGTCAGCAGCACCTGAATGAACCTCTTCTGGACCACAGAGCGGGTCAGCGCTTCCTGACCGAGGCTTTTAAAGTCATCCTTGAGGAGGTGCTATGTAAGGGCATAGACGTCAACGAGAAGGTGTGTGAGTGGCGCGAGCCAGAGGAGTTGGCTACTCTGCTAGATCTGGAGCTGAGAGAGAATGGGG…
ENSSSAT00000241552	XM_014178745.2	PREDICTED: Salmo salar low density lipoprotein receptor adapter protein 1-A-like (LOC106589068), transcript variant X1, mRNA	NP_056442.2	low density lipoprotein receptor adapter protein 1 [Homo sapiens]	ldlrap1	2.93136	0.00208333	5.38909	0.00333333	10.7176	3.20783e-53	1.92334e-50	CAGGTGAGGATAATATCACCGATAGTTTGGATAATACCACAGATAGTGAGTCAGGTGAGGATAATACCACAGATAGTGAGCCAGGTGAGGATAATACCACAGATAGTGAGTCAGGTGAGGATAATACCACAGAGAGTGAGTCAGGTGAGGATAATACCACAGATAGTGATAATGAGTGGGTTACAGTGGCGAAGAAGACGGGGAAACAAGAGAAGTATAGTTGTGGTGGAAACTAGGAAACCAGTAGACTGATTTTTCGGGATATTGGATCAACATGGGAAATCCGTTAAGCGTCTCCAGGAAAATCAGGAATGTGTTGGAGCAAAGGATTTGAGTCGGTGAGAGTCATAATAAGTGGTCATATTTAGATTTGTGTGTGTGTATGCGGAGCATTAGAAG…
ENSSSAT00000020197	XM_014175760.2	PREDICTED: Salmo salar aspartate aminotransferase, mitochondrial (LOC106587404), mRNA	NP_002071.2	aspartate aminotransferase, mitochondrial isoform 1 precursor [Homo sapiens]	got2	2.50136	0.114583	4.61136	0.202083	9.56601	1.33772e-12	4.04971e-11	ATTGTTTGTGTTTCTGCTGGTCAGAGGGAGCAGGCGCTCCATGTTAAACAAATGGGGACAAGAGATGTGAATTATTTTGCTCTCAAGAAAAGGGTGCCATTGAAAGGAGTGATTAATGGGGGTAGCGGTAAATGTGAAAGCTGAACAAAGGAAGGGGAAGATTCCCAGTGTATGTGATGCTCGTCGTTTGGTGTGACACAGACAGGGTGGCCTCATGGTGGGGTGGAGTGCAGATGGGCCCCCCTGACCCCATCCTGGGGGTGTCGGAGGCCTTCAAGAGGGACACCAGCCCGAAGAAGATGAACCTGGGGGTGGGGGCCTACAGGGATGACCACGGCAAACCCTTTGTGCTCAATTGTGTCCGCAAGGCAGAGGCTCTGATTGCTTCCAAGCAGTTGG…
ENSSSAT00000236514	XM_045695562.1	PREDICTED: Salmo salar protein max (LOC106571089), transcript variant X8, mRNA	NP_002373.3	protein max isoform a [Homo sapiens]	max	2.40227	0	4.21318	0	9.03947	7.83296e-26	9.04131e-24	ATGAGCTCAAACCAGTCCCACTGTAGCAGAGCTGACAAACGGGCACACCACAATGCACTGGAGCGCAAGCGTAGGGATCACATCAAAGACAGCTTTCACAGCCTGCGAGATTCCGTGCCCGCCTTGCAAGGGGAAAAGCAATCTATCAAACAGGCATCCCGAGCTCAGATCCTAGACAAAGCCACGGACTACATCCAGTACATGAGAAGGAAGAACCACACACACCAGCAGGACATCGACGACCTGAAGAGGCAGAACGCTCTGCTGGAGCAGCAAGTGCGTGCCCTGGAGAAGGTGAAGGGTTCGACGCAGCTTCAGGCCAGCTACAGTTCATCAGACAGCAGCCTGTACACCAACCCTAAAGGCAGTGCTGTGTCTGCCTTCGACGGCGGCTCTGAC…
ENSSSAT00000208635	XM_014169930.2	PREDICTED: Salmo salar AFG3-like protein 1 (LOC106584530), mRNA	NP_006787.2	AFG3-like protein 2 [Homo sapiens]	afg3l2	0.604091	0	1.08091	0	8.57649	3.65148e-09	6.79159e-08	ATTGTCTTCACTATAACAAACCCCAACGAGAGATTCCACTTGCCCCTGCTCCTGAGCCGCTTCTCCTATAGCACGTACAGGGGAAGTTAGAGCCATCTCTCGTCTGAGCCTCTGCCCGCACTATACCATGGATGTGGTTAATCGACCTAAAATGCTTACATGTCCAGTTGATACCTAAGTGGTCGAGTTACTGTAGTTTGAAATAGTCATGATGATGAACTGAAGTCAAATGGCTATCACGTGCTGAATATTTAGCTTGTTGTCTGTTCATCGTGAACGTACACATTTTGTAATCGCCTGTCAAATTGCTCATCCATGATGCAATGTGCGTGTGTGTTTCTCAGCCAATCACAGAGCAAGACCGAGCTCCGCAGAAAAACTCAAAGTCGTCCTATTCGC…
ENSSSAT00000147787	XM_045701843.1	PREDICTED: Salmo salar 3'-phosphoadenosine 5'-phosphosulfate synthase 2b (papss2b), transcript variant X1, mRNA	NP_004661.2	bifunctional 3'-phosphoadenosine 5'-phosphosulfate synthase 2 isoform a [Homo sapiens]	papss2	1.645	0.134583	3.17227	0.238333	8.33361	2.79237e-05	0.000251608	ATGATCTGTACAATTAAAGCTTCCCTGGGAATGTGCAGATGTGCAATCGTGCAGTCTCTCTGGTTTCAGGACCTTCAGAGGGCCACTAATGTCGTGTACCAGGCTCACCATGTGAGCCGGTCCAAACGAGGCCAAGTGGTGGGCACCAGAGAGGGCTTCAGAGGTTGCACTGTCTGGCTCACTGGTTTGTCAGGTGCCGGAAAGACAACCGTCGGCTTTGCCCTGGAGGAGTACTTGGTGTCCCATGGTATTCCCTGCTACTCCCTGGATGGGGATAACATCAGACAGGGGCTGAACAGGAACCTTGGCTTCACCTCTGTGGACAGGGAGGAGAACATCAGGCGCATCGCTGAGGTGGCCAAGCTGTTTGCAGACGCAGGATTGGTCTGCATCACCAGC…
ENSSSAT00000082789	XM_014149129.2	PREDICTED: Salmo salar chromodomain helicase DNA binding protein 2 (chd2), transcript variant X3, mRNA	NP_001262.3	chromodomain-helicase-DNA-binding protein 2 isoform 1 [Homo sapiens]	chd2	0.212273	0	0.388182	0	8.22166	6.80297e-08	1.0231e-06	AGCTTTCAGAGCTAGGAAGGAGCTCTAGATGGCGGATGAGCCTTGGGAAGGGGAACAATTCATTGGGCTTTCGTCAGCCCTTTTCTTTTTCATGAAATCAAGCTGGAATATGCCGCTCTATGAATATTTTTTTATTTAAAATAAAAACTAGTACTATAGTGAACAGTAGATTAGGTTTACTGCTTTTATTTAATTCGTTTTTCGTCGTGTATATCGGTTTTACTGAGTGTATGCGCGAGTCGTTGTCTTCTCTGCCTAGGTCTGGCAGCCATGGCGCGCCTCCATTTTTCGTCTGCTCTGTGAAGAGCTCTAGCCTTTCGTATCACGATCACTTGTGTTGACGCTTCAATATCCTATTAATGTTTTTTTCCCCCCTAATGTTTACTTTCATTCAACCTT…
ENSSSAT00000010252	XM_014194083.2	PREDICTED: Salmo salar cytochrome b-c1 complex subunit 2, mitochondrial (LOC106601733), mRNA	NP_003357.2	cytochrome b-c1 complex subunit 2, mitochondrial precursor [Homo sapiens]	uqcrc2	0.545909	0.0216667	1.01364	0.0383333	8.18598	5.74749e-05	0.000483799	TTGCGTGGCGTGTCAGGGATGAGGATGTGCTCTACTCTATGGCTAAGCATTGTGATTATGTTCATGTGTAGACTTATGTCCAAGCTGCCCAACGGTCTAGTGATCGCGTCGTTGGAGAACTACTCTCCCGTGTCCAGTGTGGGTGTGTTTGTGAAAGCAGGCACTCGTTATGAGACTGTGGAGAACCAGGGAGTCAGTCATGTCCTGCGGTTGGCAGCCAACCTGACTACTAAGGGAGCGTCTGCGTTCAGGATCTGTCGTGGTGTGGAGGCAGTGGGGGGTAGTCTGAGCGTAACGTCATCGAGGGAGACCATGGTTTACTCTGTGGAGTGTTTGAGAGACCACTTAGACACAGTGATGGAGTACCTGATCAACGTGACCACGACCCCAGAGTTCCGG…
ENSSSAT00000083456	XM_014138308.2	PREDICTED: Salmo salar ARF GTPase-activating protein GIT2-like (LOC106568189), transcript variant X2, mRNA	NP_476510.1	ARF GTPase-activating protein GIT2 isoform 1 [Homo sapiens]	git2	0.287727	0	0.515909	0	8.0412	6.50973e-30	1.0182e-27	GCCAATAAACCTCAAAGAAGAAGAAGCTAAATAAGCTAACGTTAGACAGTTAGCATTTTCCTCATCAAATTATCTGACCTCGTCGTTGTACAGTAGTATAAACTGTCTCATGAGTGCCTGTCTGAAACGGAGTGTGTAAAGGACTTTCTGTATACAAACAACTAGTTTTCTACCTAAAGTAAAAAGGGATGTCAAAGCGGCTGCGGAGCAGAGAGGTCTGCGCTGATTGTAGCTCTCAGGGCCCGTGCTGGGCCTCAGTGAACAGGGGCGTGCTGATCTGTGATGAGTGCTGCAGCGTCCACCGGGGTCTGGGCCGACACAGTTCCCAAGTCCGACACCTGACCCATACACCATGGCCCCCCTCCCAGCTACAGATGGTTCAGAAATTGTACAGCAATG…
ENSSSAT00000217845	XM_014206765.2	PREDICTED: Salmo salar solute carrier family 2, facilitated glucose transporter member 4 (LOC100136540), transcript variant X1, mRNA	NP_001033.1	solute carrier family 2, facilitated glucose transporter member 4 [Homo sapiens]	slc2a4	0.280909	0.00125	0.523182	0.00208333	7.93069	2.79574e-29	4.16894e-27	GCCACTGCAGGTCTCAATCTAATCAATAAGATGAACGTGTCTCTTCACCCAATTATAACCATAATGCTTTTTAACTGAATTTAACAATGGCATGATCCATCAAGACTATCTCCTTTGCACATGCTGTTCAGCTTCTATATGTCTAATATACTGTATCTAGGCCACTCATGTAATCTGACAGACCCACAGTGCAGACCCCATAGAAGTTACAGTGTGATGGTGGTTATTCTGTATGCTGATGAAGCGCTCCTCTTGACTTCAGCCAATGGTGTATAAGGTCAAGACATGGCTTTCTGCTTCCGTTTCACCCCAAAAGACGACCTCTGTGACAGGCCTTCAAGAGTAGGGGGCGGCTAAAACGCCCTCCCGTCGCCCCTCGTCCCCTCCGCACCTTCTCTC…
ENSSSAT00000053427	XM_014180517.2	PREDICTED: Salmo salar neuropilin-1a (LOC106590027), transcript variant X5, mRNA	NP_001231901.2	neuropilin-1 isoform d precursor [Homo sapiens]	nrp1	0.290455	0.00125	0.491364	0.00208333	7.71699	9.32988e-05	0.000749123	TTATATTACAAGTGTGGGGACAACATCAGAATAACGAATGCAAATTACCTCACTTCACCTGGCTATCCGGCATCATATTTGCCATCTCAGAAATGCGTTTGGGTGATTACAGCGCCTGGACCTCACCAGAGAATTCTAATCAACTTTAACCCGCATTTTGATCTCGAGGACAGAGAGTGCAAGTATGACTATGTGGAGGTACGTGACGGCGTGGACGAGAGTGGGCAGCTGGTAGGGAAGTACTGTGGGAAGATAGCCCCATCACCCGTGGTGTCTTCTGGGTACCAGCTCTACATCAAGTTTGTGTCCGACTACGAGACCCATGGAGCAGGCTTCTCCATCCGCTATGAGGTCTTCAAAACAGGTCCGGAATGTTCCAGGAACTTCACATCTAACAAT…
ENSSSAT00000238751	XM_045695562.1	PREDICTED: Salmo salar protein max (LOC106571089), transcript variant X8, mRNA	NP_002373.3	protein max isoform a [Homo sapiens]	max	1.84227	0.0120833	3.41773	0.02125	7.69829	4.84458e-11	1.20056e-09	GCCGTAACGATACGTGACGACAAAATAGATTCTGAACTCATTTCACTGTATAAGAACACACCTAAATCTGCTGACAAACGGGCACACCACAATGCACTGGAGCGCAAGCGTAGGGATCACATCAAAGACAGCTTTCACAGCCTGCGAGATTCCGTGCCCGCCTTGCAAGGGGAAAAGCAATCTATCAAACAGGCATCCCGAGCTCAGATCCTAGACAAAGCCACGGACTACATCCAGTACATGAGAAGGAAGAACCACACACACCAGCAGGACATCGACGACCTGAAGAGGCAGAACGCTCTGCTGGAGCAGCAAGTGCGTGCCCTGGAGAAGGTGAAGGGTTCGACGCAGCTTCAGGCCAGCTACAGTTCATCAGACAGCAGCCTGTACACCAACCCT…
ENSSSAT00000230259	XM_014131067.2	PREDICTED: Salmo salar puromycin-sensitive aminopeptidase-like (LOC106564746), transcript variant X3, mRNA	NP_006301.3	puromycin-sensitive aminopeptidase isoform 1 [Homo sapiens]	npepps	0.268636	0.000833333	0.482273	0.00125	7.39676	1.17811e-17	6.30216e-16	TAGGGAGATGTCTGCAATGACCTACATGAGTCATGTGAGTAGCTAAGCCCTCTGACTACTGGTTTCCATAAGTGATTTACACACACTCACTACTAGGCAACCATAAAAACGTTCACAACATAACAAGGTAAACAACCTGTTGTTGATGCAAATTCTTACTTATTTTCAGAGTGCAGATTATTTCATTCATTGTTGTTATTTCTGCTACTATCTACTACTACCAATAAGGAATGCCACAAACAGAAAGCATGTAATTATGAATTATGATTTATATTTTTTGAGAATTTTCTTTGACTACAATTGACAAACAAACTAATTAAAAACCCCAAATATTGAACACATCCCCTTGTTCCAGTGTTCCTCCGCTTCAACGCGATGACGCTATTTCCTCATCATACT…
ENSSSAT00000235272	XM_014169210.2	PREDICTED: Salmo salar leukocyte elastase inhibitor (LOC106584200), mRNA	XP_011512636.1	leukocyte elastase inhibitor isoform X1 [Homo sapiens]	serpinb1	0.580909	0	1.04773	0	7.33272	2.56446e-12	7.52848e-11	GTCATGTTTGTTTTGCATTGGTCACCATGGATTACCCCATTTGGAGTGACTGATAAGGCCTTCATTGTAAATACGAATTTGTTCTTAACTGACTTGCCTAGTTAAATTTTAAAAAGTCACAAAATAAGAAAGAAAAGGGTGGAAACTGAAACGGGACTGAGACAGAAACTCACCTGCCTGCTGTTGAAGAAGACAGGAATGTATCAGAGAGAACAAAAGTCACCTGGCTTAATATTGATGGGTTATTTCAAGTGCATATCGAAGCTTTTCACACGCAGAGAAGCAGAACCGACAGATCAGTCATCAGCCATGGCTTCTCTCAGCAGCTCTAACACAGCCTTTGCCTTGGAGCTGTACCGCACTCTGGGTCAGACCAACACAGGGAATGTCTTCATCTCC…
ENSSSAT00000165242	XM_014163522.2	PREDICTED: Salmo salar GMP synthase [glutamine-hydrolyzing] (LOC106581456), mRNA	XP_011511565.1	GMP synthase [glutamine-hydrolyzing] isoform X1 [Homo sapiens]	gmps	0.464091	0.146667	0.849545	0.253333	7.31347	0.000134407	0.00103575	ATGCTCAGGCCCCTAGCTTCTGTTGGACTCGTGATTCTGCACGTCCTATTCTCAGTACTGAGACTCACATGTCTCAAATTCAGCATTGAGCCTCAGAATGGTTCATGTGAGGGGGCAGTGGTCATCCTGGACGCCGGGGCTCAGTACGGCAAGGTGATTGACAGGCGGATCAGAGAGCTGTTTGTCCGCTCAGAGATCCTCCCACTAGAGACGCCAGCCTTCGCCATCAGAGAACAAGGCTTCAGAGCGATCATCATTTCTGGTGGTCCTAATTCTGTGTATGCTGAGGATGCCCCCTGGTTTGACCCTGCCATATTCACCATTGGAAAGCCTGTCCTGGGTATCTGCTATGGAATGCAGATGATGAATAAAGTTTTTGGAGGAACAGTACACAGGAAG…
ENSSSAT00000010488	XM_014192922.2	PREDICTED: Salmo salar histone-lysine N-methyltransferase EZH1 (LOC106601045), transcript variant X2, mRNA	NP_001982.2	histone-lysine N-methyltransferase EZH1 isoform 1 [Homo sapiens]	ezh1	0.768636	0.00375	1.40273	0.00625	7.28334	1.59643e-10	3.65027e-09	CAAGCACAGAGTGATCATAATAAAGACGTCACTCTCTAACTGAGCCAGTGAAGTGCGCAGCTTTTAACTGTACAACTTCAATTTCAGCATGCTTGCGGACGACATAGGAATCTTCGGATCCCATCGGCGTGTGAACACAAATACACGGACCCTATTATTTACTCCGCGTCTGTAGCGAAGAAATCCGTATTTTATGGTGGATTTCAAACGGGGAGTTGAACGCTTTAGTGGCGAGCTCAAGTCGCTACAGATAAGAGGACACGAGGATCCTTAAAGGACCATGGAGAAGGCCCCAGAGGCCCCTGTCTCAGACCCAGTCCCGGCCCTGATCCCAACCCCAACACCTTGTCCTGCCTCCAACATACCCTCCCGAAGCCTGTTGGAGTGGAGGAAGAGGGT…
ENSSSAT00000117562	XM_014134772.2	PREDICTED: Salmo salar solute carrier family 6 (neurotransmitter transporter, taurine), member 6 (slc6a6), transcript variant X2, mRNA	NP_001127839.2	sodium- and chloride-dependent taurine transporter isoform c [Homo sapiens]	slc6a6	0.163636	0	0.293636	0	7.0902	9.14831e-07	1.12756e-05	GTGCAATGATGATGAGGCTGTTATTTGAAAGACGATGCTGTTCGTGAATTAGTTGTGACGGTTTAAGATGGTTTTAATACCCATTAACAGGTTGTACATTTTAACCCACTTATTTTGTCTTCACTCTGCCTGACAGAGTCGCAACTCCCGACAGAGAAACAAGCATTGATTGAGATTGAGGCGTGTCCTTTTTGGTACCATATTTTTTTAGGAACAACAATGTTGTAGTTTGCCATCCGTTGAAGAGAATGGATCGACTCTCGCCCTCCATTGGCTTTTGTACGACTTTAAAGAGCATGGCACAGAAAGAGAAACTCCAATGTCTGAAGGATTTCCACAAGGACACGCTGAAGCCTTCGCCAGGGAAGAGCCCGGGCACGCGGCCGGAGGACGAGGCAG…
ENSSSAT00000173320	XM_014210147.2	PREDICTED: Salmo salar protein phosphatase 1G (LOC106610676), transcript variant X2, mRNA	NP_817092.1	protein phosphatase 1G [Homo sapiens]	ppm1g	1.42545	0.498333	2.56727	0.85375	6.8214	3.26979e-05	0.000290025	CACTAGAATCGGTGGCTATGGCGACACCACATGGACGTCTTTGTTCATTGCAGTTAAAGTTTTGGCGCACTTTCTGAACGGACTCTTTCTGAACGCCCCTGCTCACAAATAGGCATGCGTATTTCTCGTTCATCACGGCGTTTCCGCTTCCTTTATGCCTCCTGTTCTTTTTGAGAGGTATGTTTATAGCTAGCTATGTTGTTAACGTTTGCAGTTACACGTGCTGGTATTTTCCCGTACAATGTTCCAATTGTGACTTACTTTTAGGCCAGAACTGTTTTGATAGCAACTATAATCTTCCGCTTGATGGTGTTTGAAGTTTACCATTTGGCTTCTCTTTAAAGGAAATGGCTCGTTTGCGAATTGAAACCCACTGTTTGTTGGTAGCTACATCATGGG…
ENSSSAT00000172722	XM_014134596.2	PREDICTED: Salmo salar catechol-O-methyltransferase a (comta), transcript variant X3, mRNA	NP_001349757.1	catechol O-methyltransferase isoform MB-COMT [Homo sapiens]	comt	0.447273	0	0.795455	0	6.80697	1.08021e-07	1.57381e-06	GGCTAGCGGCAGCTTCATGAAATACACAGTGGAAAAACTGGATTTATCTCTCTATGCTGCAGATAATGACATGTGTGGGGATGCGCTAGCTGGGAGGGAGCATCTGTGTTCAAGTGTGATGGAGATTGCGGATGGCAGCATGTTGCTGTCTTTCCTGGCTTTGTGTTGTGGCGGAGCAGCTGTTCTGTATGTCCTGTACTCCTGGTTGATCCCTGCAGCTGTGCAGTACAATGCATGGTTGGCCCTGCTCTGGCACGACGCCATTGTAGAGAGGGCACTCAATATCCTCACCCGATCCACCCGACCCCAGCGTCTTCTGAGAGCAGTTCAGAAGAAGGCAATCAAAGGAGACCCTCAGAGTGTCATCTCTACTATCGATTACTTCTGCAGGCATTCTGA…
ENSSSAT00000213902	XM_045704110.1	PREDICTED: Salmo salar glucan (1,4-alpha-), branching enzyme 1b (gbe1b), mRNA	NP_000149.4	1,4-alpha-glucan-branching enzyme [Homo sapiens]	gbe1	0.250909	0.00791667	0.436818	0.0129167	6.69137	0.000184114	0.00137107	ATTGGAGCCTATCGAGTTGCAGCATTGTAACAAACAATCCTGTTCCACATAGGCTATTGCTCTGCCCTCATAATGTTTGACATTGGGGTTGATTTTCAGAGCAGTGTTTAAAGACTACAAGAATGTGACTGTGATCCCCCTTCTTCCTACTTCCAAAACGCTTCCGCTGTCATCTTAAAGAAACACACCGCGTCTCATCAAGCATCAGACTGTTTTGGGGGATTTTACTGGAGTGGATAGGGTGATAAAGTTCCTATTGTGATAGGCTGGGGCGGATTAGAATGTCTCTGATTCGCTGTTGTCTCTGAAGCCTTTCTTGCACGTACAAAGGCTCAGCCGTGACCGTCAGTTGTGTTCTACCAGATGCGACACTCGGTGCTCGATTGCTTTCGACTGTAG…
ENSSSAT00000163861	XM_014154460.2	PREDICTED: Salmo salar splicing factor U2AF 65 kDa subunit (LOC106576921), transcript variant X4, mRNA	NP_001012496.1	splicing factor U2AF 65 kDa subunit isoform b [Homo sapiens]	u2af2	8.62682	0.0995833	15.5109	0.172917	6.65659	9.61903e-154	9.22775e-150	AAAAATGTTTAATATTGTATTTCTCTTCAAGAATAATGAGGAGTAGCCTGTAATTCAAAAACTGATAATGTTTGGTTGATTATACAAATTGTATGGACTGTAAAAATAGAAATGCCATTAAAGCATTTGATTTCTTAAAAAATGTGACTTATGTTTCTCTCTGATGTGTAGAAAGGGAGATGCTAGAGGAAAAACGTACGCATCGGCCCTGGGTCAAACTCCTTTCTGTTGTAATCACATATTTGAGAGGTTGTTTCTGAAATCAATAAAGGGAAATCGAGCTTTCACGTATCCAATGCATAATATAATGTCCAATGTAATAATTTGTTTGGTGCTAGGGCAAAGAGAATATACTGTATTTACATGTTTTGCAGGTTGAATAACAGGCCCAAAGGGGGC…
ENSSSAT00000243755	XM_014150119.2	PREDICTED: Salmo salar leucine-rich repeat-containing protein 58 (LOC106574305), mRNA	NP_001093148.1	leucine-rich repeat-containing protein 58 [Homo sapiens]	lrrc58	0.883636	0.0125	1.56864	0.0216667	6.6117	2.36386e-44	8.83521e-42	ACTTGATGCAAATGTGACAGCTGTGCGTGTGCGGTCTGGAAAGGATTTGCACATGAGCTGAATGCATAAAGAGGCTTTATACGGTCGTGATCAGTGCTGAAAGAGCTTATATTTTGTAAAATCACATTGTAATTCATTCATATGTTTGAACTAGGTGGATAGCAATTGGTATTGAATATGGAGCTATTTGCAACAGTTGATCAGGGGGGTTGCATTTTGGACCTGTCCCATCTGAACCTGGAAAGTTTAAATTTGGACACTGTCGGTGACGAACGGAGGAGAGTGACCCAACAACTCTACCTGTATAACAACCGACTGACAGTGTTTCCCGCTTCGGTATGTCTGTTCTCCAAATTGGAAGTTCTGGATATAAGCAACAATGGATTAACGGTTCTCTGT…
ENSSSAT00000130511	XR_006769129.1	PREDICTED: Salmo salar serine/threonine-protein kinase tousled-like 1-B (LOC106600062), misc_RNA	NP_036422.3	serine/threonine-protein kinase tousled-like 1 isoform 1 [Homo sapiens]	tlk1	0.134091	0.00625	0.250455	0.0108333	6.57802	3.26716e-05	0.000289821	TTTGGCCTTCTGTCAAACAGCAGGGCTACTGCAAGTCTATACGAATCCAGTGACTTTATCTTATGTTGTTGTGTAGGCCCCATGGAGGAGCTGCACAGCCTGGACCCTCGCAGGCAGGAGCTTCTGGAGGCCAGGTTCATGGGTGCGGTCAGCGGCAACACAGTAGGAAGCACCGGTAGCACCAGTGGGGGGGCCAAGGGTCTGGCCAACGAGTGCTCCAACAACAGCTATGGCAGTTTGGGCTCCTCCAGTGACAAGGAGTCAGAGACTCCTGAGAAGAAGCCCTCTGAGTCGTCCAGAGGAAGGAAAAGGAAAGCTGACACCCATTCTGAGAGCAGCCAAGGGAAGACTTCCACACGGGGGCCCAAGATCAGTGACTACTTTGATTTCCATGGGGGG…
ENSSSAT00000178187	XM_014128176.2	PREDICTED: Salmo salar heterogeneous nuclear ribonucleoprotein R (LOC106562977), transcript variant X1, mRNA	XP_054187880.1	heterogeneous nuclear ribonucleoprotein R isoform X6 [Homo sapiens]	hnrnpr	0.140909	0.02375	0.268182	0.0425	6.56256	0.000674934	0.00431973	CCACGTGTGCCAGCCCCCTATTCAGCTCCAGTTAAGGAGGAAGACGAACCAATGGACATAACTGTAACACACACAGAGAACTACCAGACACTCATAGATGCAGGCCTTCCACAGAAAGTGGCGGAGAGCCTGGATAATATATTTCAGACTGGACTGGTGGCTTACGCTGACCTGGACGAGAGAGCCATCGACGCCCTGAGGGAGTTCAATGAAGAGGGAGCCCTGTCAGTGTTACAGCAGTTCAGGGAGAGTGACCTGTCACATGTGCAGAACAAAAGTGCATTTCTCTGTGGTGTGATGAAGACATACAGACAGCGAGAAAAGCAAGGAAGTAAAGTTCAAGAATCCACAAAGGGTCCTGATGAGACTAAGATAAAGGCTCTTCTGGAAAGAACAGGT…
ENSSSAT00000181666	XR_006759151.1	PREDICTED: Salmo salar uncharacterized LOC123727269 (LOC123727269), ncRNA	NO HIT	-	-	2.11364	0.0279167	3.87818	0.0491667	6.5505	2.24471e-42	7.54108e-40	AGGATATTTATGTCTTGGGACAATTTATTTTATTTGAACCTTTATTTATCTAGGCAAGTCAGTTAAGAACAAATTCTTATTGACAATGAAAGCCTAGGAACAGTGGGTTAACTGCCTTCTTCAGGGGCAGAAGGACTGATTTTTACCTTGTCAGCTCGGGGTATTCGATCCAGCAACCTTTTGGTTAGTGGCCCAACACTCTAACCACTAGGCTATCTGCCGCCCCTAAAAGATGAAATGAACACCTGTAGTGTTATAGTAAATCATTTTGGTGTGTTGTTCTGCACTCTAGTTATCAATTTGTCTCCCTCTGCCATATGGATCAAATCAAATCAAATTTATTTATATAGCCCTTCTTACATCAGCTGATATCTCAAAGTGCTGTACAGAAATCCAGCC…
ENSSSAT00000081642	XM_014156222.2	PREDICTED: Salmo salar glucosidase, beta (bile acid) 2 (gba2), transcript variant X15, mRNA	NP_065995.1	non-lysosomal glucosylceramidase isoform 1 [Homo sapiens]	gba2	0.239545	0.000833333	0.418182	0.00125	6.51129	0.000923039	0.00568068	GTTTACCTTCCTTACTACACCGGGCAGGTTCCCGTTCACAAGAAGAGCTCCCTTTCGTTTCTATCCGACTACCGGCTGAACATGGAGTCAGGTGACAACAGCTCAACAGCCGAGCTCATGAGTCGGTATTTGTCTTCGGAACTCGGCTATGGGGTACCGAAGGACGGCTGGCGGATCTGCTTGGCGCATGAGTTCAAGGAGAAAAGGAAGCCGTTTCAAGCCAAAGATGTGTCCCTCTCCAACATCGTTGAACACATTGGCCTTGGAGTCAGGTATCTCAAGTGGTGGTATAAGAAGACTCAAATAGAGAAGAAGGCTCCTTTCATTGATATGTTCCGAGCCATTCCCCTGAGACAGATCTATGGTGCCCCTCTAGGCGGTATAGGAGGAGGTACCATC…
ENSSSAT00000174048	XM_045689580.1	PREDICTED: Salmo salar mortality factor 4-like protein 1 (LOC106562614), transcript variant X3, mRNA	NP_006782.1	mortality factor 4-like protein 1 isoform 1 [Homo sapiens]	morf4l1	3.81727	0.0516667	6.82182	0.0891667	6.38206	3.76632e-121	2.16787e-117	GATGTGTCAGGAAGAAATGGAAGCTGGCAATGCACGAATTTGATCATTCAGAGATCCGAACAGTTGAGTCTGTGAATGGCGCCAAAACAGGACCCTAAACCTAAATTTCAAGAAGGTGAAAGAGTTCTGTGTTTTCATGGGCCATTGCTTTACGAAGCAAAGGCAGTGAAAACCAATATCAAGGAGAAGCAAATTAAGTACTTCATTCATTACAGTGGATGGAACAAAAACTGGGATGAATGGGTTCCTGAAAGCAGAGTTCTCAAATATGTGGACAGCAACCTGCAGAAACAAAAAGAGCTTCAAAAGGCTAATCAACATTATGATGTTGAGGGAAAGATGAGGGGTATAGCACCGAGCAAGAAGATTGCTGCTGTGCAGCAGAAAAATGTTGATCTG…
ENSSSAT00000143158	XM_014215801.2	PREDICTED: Salmo salar GRAM domain-containing protein 2B-like (LOC106613502), transcript variant X1, mRNA	NP_001336472.1	GRAM domain-containing protein 2B isoform 8 [Homo sapiens]	gramd2b	0.309545	0.06875	0.544545	0.119167	6.28359	0.000906722	0.00559342	GGCAATTTCTCGCATGGAATAGCCTTTATTTCTCAGAACAAGAATAGACTGACGAGTTTCAGAAGAAAGTTCTTTGTTTCTGGCCATTCTGAGCCTGTAATCGAACACACAACTGCTGATGCTCCAGATACACAACTAGTCTAAAGAAGCTACCCAGTGGAGAGTGGGGGACTATCGGTGCAGAAGGAGAGCAAGAAGGTGAAGGCCAGGAAAGCCCTCAGTCTGGAGGAGGCCCAACTGGAGCTCCAGCAGAACAGAAACCTCACCAGACAAGCCCCCGTCAGGTCTCAGACGTTCGACGTGGATAGAAGTTTTGAGAAGACTGAAGGCAGTGGTTCACAAAGTAGTTTTATAAAGCACAACAAAACATTCCACAAGCTGTTTCCTGACATTCCGGAG…
ENSSSAT00000046709	XM_045704982.1	PREDICTED: Salmo salar LIM domain only protein 7 (LOC106581618), transcript variant X7, mRNA	XP_047286296.1	LIM domain only protein 7 isoform X31 [Homo sapiens]	lmo7	0.107727	0.000833333	0.193636	0.00125	6.20239	2.51228e-13	8.30427e-12	GTTCTGGGAGTGACGCGGAGACGGACTCAGTCTTCAGGATGGCGGCAGACAGTAACAAGGATTCACTGCACTACCGCCGCTCGCTGGTCATCGAGCCTAAAACGACCACGCAGTTCAACCAGTTCCTGCCCACCAAGGACAAGCCAGCGGCCTATGTGCCAGCGCCGCTCCGCAAGAAGCGGGCCGAGCGCCATGAGGACAGCCGCCGGAGCTGGGCCAGCCCCATGTACACGGAGGAAGATGGCACCTTCACCAGGAGCAAATCAATGACAGACCTTGCAGTGGACCAGGCAGCCCTGAAGCAAGTATGCTACGAGGAACTACAGAAGATCAGAGAGCAGGTCAAGGAGAACGAGGACCAGTGGCAGGATGACCTCACCAAGTGGAAAAACCGTCGCA…
ENSSSAT00000161555	XM_014146760.2	PREDICTED: Salmo salar citrate synthase, mitochondrial (LOC106572524), mRNA	NP_004068.2	citrate synthase, mitochondrial precursor [Homo sapiens]	cs	0.06	0	0.109091	0	6.19469	0.0009893	0.00602619	ATGCTTCCTATACACTCAACCCTCCCTCAGGCTCATAATTTAAAGGATGTTCTATCAGACCTCATCCCAAAAGAACAAAGTAGGATCAAGAGCTTCAAACAGCAGTATGGCAAAACCAACATTGGATCGATCACTGTTGATATGGTCTATGGTGGGATGAGGGGCATGAAGGGTCTGGTGTACGAGACCTCAGTGCTGGATCCTGATGAGGGCATCCGCTTCCGTGGCTACAGCATTCCAGAGTGTCAGCAGCTGTTGCCCAAGGCTCCAGGAGGTCAGGAGCCGCTGCCTGAAGGCCTCTTTTGGCTGCTGGTCACAGGACAGGTCCCCACAGAGGAACAGGTGAGCTGGTTGTCCAAAGAATGGGCTAAGCGGGCAGCACTCCCCTCCCACGTCGTC…
ENSSSAT00000153797	XM_014175661.2	PREDICTED: Salmo salar hepatic triacylglycerol lipase-like (LOC106587343), transcript variant X1, mRNA	NP_000227.2	hepatic triacylglycerol lipase precursor [Homo sapiens]	lipc	0.842727	0.0025	1.52091	0.00458333	6.11112	3.29406e-11	8.35996e-10	CTCCAATCAAGTTGAAGACACATCTCAAGTATTAACATGATGACATAATCCTTTGGTTGAAATTTCACCCTCAAAACAACAGTTGATTACTTTTTGCAAATCCAATCAATTTTACAGATTCCACTTATCCATTGACGTTGGAACAAAGTTGATTCAACCAGTTTGTGCCCAGTGGGATGTGTACTGGCATGGACCAAGACAAATTGGACCAAGACAAAGCAGAATAAAGTACACCATGAGCCCAACTTCCAGAATTCAGCAAATACTGAGGTAAACACTCAGGATTACCTGGGAGTCTGTGTCGACACCATGGCTCTGGTCCAGGTGCTCAGAGTCCTGTGCTGCCTGCTGCTCACTTATCACCTGGGTGATGCCAGGAGAATCAAGGGAAGTGGAACA…
ENSSSAT00000011020	XM_045721584.1	PREDICTED: Salmo salar solute carrier family 2, facilitated glucose transporter member 4 (LOC100136540), transcript variant X2, mRNA	NP_006507.2	solute carrier family 2, facilitated glucose transporter member 1 [Homo sapiens]	slc2a1	0.964091	0.01375	1.80591	0.0233333	6.09145	1.10703e-26	1.35767e-24	CTCATGTAATCTGACAGACCCACAGTGCAGACCCCATAGAAGTTACAGTGTGATGGTGGTTATTCTGTATGCTGATGAAGCGCTCCTCTTGACTTCAGCCAATGGTGTATAAGGTCAAGACATGGCTTTCTGCTTCCGTTTCACCCCAAAAGACGACCTCTGTGACAGGCCTTCAAGAGTAGGGGGCGGCTAAAACGCCCTCCCGTCGCCCCTCGTCCCCTCCGCACCTTCTCTCCGTCGTTTGAAAATACCAAGAGAGTTGTGCGCCACTGTACTGATGTCATTCTATTCAAACTGGACCCAGACGCTCCACAAACTTCAAAGAGAGGACACGTTGAGTTAAACATTTAGAACTATCGCCACCTCGTCGGTTTTCATTTTGGTTCCAGTTTTTGTCTT…
ENSSSAT00000000155	XM_014211677.2	PREDICTED: Salmo salar phosphofurin acidic cluster sorting protein 2 (LOC106611463), transcript variant X1, mRNA	XP_016876599.1	phosphofurin acidic cluster sorting protein 2 isoform X9 [Homo sapiens]	pacs2	0.143636	0.00125	0.257273	0.0025	6.06492	1.59697e-27	2.04875e-25	CCATATTCAATGAATGTTTGTTTTTTATACCTATCTACCAATAGGTGCCCTCCCTCAGCAAGGCATTGGAAAACCTCCCTGGTCTTTGTGGTTGAATCTGTGTTTGAAATTCACTGCTCGACTGAGGGACCTTACAGATAATTGTATGTGTGGGGTTACAGAGATGAGGTAGTCATTCAAAAATCATGTTAAACACTATTTATTGCACGCAGAGTGAGTCCATGCAACTTATGTGACTTGTCAAGTACCTTTTTTACTCCTGAACTTATTTAGGCTTACCATAATAAAGGGGTTGAACACCTATTGACTCAAGACATTTAAACTTGACATTTTCTGCAAAAATGTTGAACAATATAATCCCACTTTGACAGTATGGGGTATTGTGTGTAGATGGGTGAT…
ENSSSAT00000154186	XM_045709747.1	PREDICTED: Salmo salar plectin a (pleca), transcript variant X19, mRNA	XP_005251040.1	plectin isoform X18 [Homo sapiens]	plec	0.0231818	0	0.0395455	0	6.04205	0.000307415	0.002157	GAGCAAACCAGTTGGAGTAGCAACAGCAAATAGAAGATCACTTTACACTACACTACTTTGACGACAGAAACTAGGTCCAGGAGAGATACTTGTGCTACAATCAATAGACTTAAATGTACCTGGCTAAGTGAAGAAGAATATAATGCAAGTCTGAGTGGACGAACGAAAAGCAGAGAGATTGTGAAAGGAAGGAAGGAACGAGCGAGAGAGAGAGTGGGTGGGAGCTCGGCCACTTTTGCCAGCAGTCTGCGTCAGAAGGAGAAAAAAAGGTGGGAGCGGTGCTCTTTCGCTCTGCTCTCTCGTAAGTTGCAAGCATGTTGGCTTCCTCTTTGGTTTGAAGTCCAGGACAGCGGCACCACACCCCTGGCTGGCCCCCCCTTCCTCCATACACCCTCACCT…
ENSSSAT00000105874	XM_014136869.2	PREDICTED: Salmo salar follistatin-related protein 4-like (LOC106567522), mRNA	XP_011541586.1	follistatin-related protein 4 isoform X2 [Homo sapiens]	fstl4	0.201818	0.0025	0.359091	0.00458333	6.02085	4.28929e-18	2.39543e-16	CTCTGCTGTTACGTGACACTTCCTATGGCTCCCATGGGCTCTCAGAAGGCGGCAAAAAGCTGAATCGTGGCTTTGCAGGCCCTGGCTGAAAAACATTAGCGCGTTTGGATAGTCGCTGGTCACAGTACTGTGAGACTCAGACTCAGACTCCATGTTTTATCTTTGAACGAAAACCACCACTCCCGGTCGGAATATTATTGCTTTTTTACGAGAAAAATGGCATAAAAATTGATTTTAAACAGCGGTTGACATGCTTCGAAGTACGGTAATGGAATTTTTAGAATTTCTTTTCACGAAATGCGTGAGGCCGCTATTTGGATATAACAATGGATTATTTTGAACCAAACCAACATTTGTTATTGAAGTAGCAGTCCTGGGAGTGCATTCTGATGAAGAACA…
ENSSSAT00000061682	XM_014129480.2	PREDICTED: Salmo salar phosphatidylinositol-binding clathrin assembly protein-like (LOC106563683), transcript variant X6, mRNA	XP_047283621.1	phosphatidylinositol-binding clathrin assembly protein isoform X21 [Homo sapiens]	picalm	0.0672727	0.000833333	0.123636	0.00125	5.93919	8.32014e-07	1.03375e-05	GTCACCTGATTCATAGGCGATACTGCCATTTTACACATGAAGTTTAACTGAAAAAATGAATAATCAGCCACCTAACAAAAAAACATTTGTAAGATGTAAGAACCATTTGTAAATGCCTTCAGATTAAACCATATAGAGCACGGCAATAAAAGGATATGGAAAAACTCGGTGTCACTGCTACAAGACCTCGACACGAACACCGGGAAGCTCGAGAGAAAATACACTAATCATGCTATTTTGTACGTCTTCAAAATCAGTCTAGCAGCAATCATCTAACCAGCGTGAACGTTGAGTGATCAACCGAGCATTGGTAGGCTACCTAATCAATGATTGCTGCTGTTCATGTAGTATACTGTACTGGCTGTTCACTAACTGGCATCACCCTTAGAAAGCTTTTAC…
ENSSSAT00000087120	XM_014156259.2	PREDICTED: Salmo salar RNA binding motif protein 14b (rbm14b), transcript variant X4, mRNA	NP_002887.2	RNA-binding protein 4 isoform 1 [Homo sapiens]	rbm4	0.0827273	0	0.152273	0	5.92007	8.92691e-06	8.98823e-05	CTCCACCATGGACAAGAGCAACACGGTGAAGCTCTTCGTGGGCAACCTGGCTCTAGACACCACCCAGGAGGAGCTTTCTGCCATCTTTGAGTCGTACGGCCAGGTGGTCAGCTGCAGCGTTCTCCGACAGTTCGCCTTCGTACACCTACAGGGTGAGGGTGCTGCGGAGCGGGCCATCAGGGAGCTGAACGGCAGGGAGTTCCGGGGGAGGAACCTGGTGGTGGAGGAGTCCCGGGGCAGACCTCTCCACTCCACCAAGGTGTTTGTGGGGAACCTGTCGGGCATGTGCACCACCGAGGACCTCCAGGAGCTCTTCCAGACCTTTGGTAAAGTGCTGGAGTGCGACAAAGTCAAAGCCAGGCTCTCCTCTTCTGCAGGCTACGCCTTCGTGCACATGGA…
ENSSSAT00000146477	XM_014206937.2	PREDICTED: Salmo salar multiple PDZ domain protein (LOC106608788), transcript variant X7, mRNA	XP_006716951.1	multiple PDZ domain protein isoform X3 [Homo sapiens]	mpdz	0.100455	0.0025	0.183182	0.00541667	5.85426	3.95967e-05	0.000345014	ATGTTAGAACGTGCCTTGCAGGCAGTGGAGCGTCTCCAGGCCAAGCTGAAGGAGCGGGGGGAGGTCCCCACCGAGGAGAAGCTAAGCCTGCTCAAGTCGGTGCTCCAGAGCCCCCTGTTCCACCAGATTCTGGCCCTGCAGAAGTCTGTCCAGCTCCTCAAAGACCAGGGTGGTGTCACAACATTTGGTGGTGACCTGAGTGAATGCTACACAACAGCCCATGCCAATGGCAGCCATCTTGCCTACCCAGAATCCTCCACTGGTACACAGATCAATGGGAAGCCGTCTCCTGAGGAGTTTGAGCACATCATTCGCTCCATGGCTCAGGGGCGCTACGTGACACACATGGAGCTGGTGAAGCCGCTGTCTGGGGGCCTAGGCTTCAGCGTGGTTGGTCTG…
ENSSSAT00000181137	XM_045707942.1	PREDICTED: Salmo salar Mortality factor 4-like protein 1 (mo4l1), transcript variant X2, mRNA	NP_006782.1	mortality factor 4-like protein 1 isoform 1 [Homo sapiens]	morf4l1	2.99818	0.0529167	5.37818	0.09	5.8491	3.39356e-49	1.68389e-46	GTGTTGTGTCAGGAAGAAATGGAAGCTGGCAATGCACGAATTTGATCATTCAGAGATCCGAACAGTTGAGTCTGTGAATGGCGCCAAAACAGGACCCTAAACCTAAATTTCAAGAAGGTGAAAGAGTTCTGTGTTTTCATGGGCCATTGCTTTACGAAGCAAAGGCAGTGAAAACCAATATCAAGGAGAAGCAAATTAAGTACTTCATTCATTACAGTGGATGGAACAAAAACTGGGATGAATGGGTTCCTGAAAGCAGAGTTCTCAAATATGTGGACAGCAACCTGCAGAAACAAAAAGAGCTTCAAAAGGCTAATCAACATTATGATGTTGAGGGAAAGATGAGGGGTATAGCACCGAGCAAGAAGATTGCTGCTGTGCAGCAGAAAAATGTTGATC…
ENSSSAT00000125002	XM_014216471.2	PREDICTED: Salmo salar collagen beta(1-O)galactosyltransferase 2b (colgalt2b), mRNA	NP_055916.1	procollagen galactosyltransferase 2 isoform 1precursor [Homo sapiens]	colgalt2	0.27	0.0229167	0.478636	0.0395833	5.84599	9.30323e-08	1.37047e-06	TGAAGAGCAATTGACGGTTGAATATTGTGATCAAGCACTTTGAAGGTCCCAAAATAGTTGCATTGACCGTGCGCGAGGCTTACTACACCGTTGCCGTGTGATTATGAAACTCGGATCGGAATCTGGAAAATAAGACCTGTTCAATGTTTTACACTTATTTTCCTTCATAGAGAGCCTAACCTGAGTCGCGGCAGAACTCATGTTGGGATAACGGTGTTATCTGGGAATGATGCCGGCGGTTAGAGCCGTGGGAATCGGACTGCTCTGCGCGATGCTTGTCGCCCTCATGCCGGGTGGCATGTCGGACTTGGTGACTCTGGTGCAGGACCCGGTCCGACCCGAATCGTCACTGCTGATGCCAAAAGTCATGATCGCCATTCTGGCTCGCAACGCAGCGCA…
ENSSSAT00000099164	XM_045723397.1	PREDICTED: Salmo salar protein GREB1 (LOC106610731), transcript variant X3, mRNA	XP_047302421.1	protein GREB1 isoform X2 [Homo sapiens]	greb1	0.123636	0.0241667	0.240455	0.04125	5.80483	0.000799117	0.00500145	AAATAGCTTATTCCAGGCCCTCAGAGTTTCCCTTGTCAGTGAGCTCTGGACAGACAGCTGTTTTTTATTATGTTTCCACTGGATATATGGGATCATCAGATTATAATACAGTTGAAGACGGAAGTTTACATACACCTTAGATGAACGTGGTACCTTCAGGCATTTGGAAATTGCTCCCAAGGATGAACCAGACTTGTGGAGGTCTACAATTTGTTTTCTGAGGTCTTGGCTGAGTTCTTTTGATTTTCCCATCATGTCAAGCAAAGAGGCACTGAGTTTGAAGGTGTGCGATGGGGAACTCGTATGCCGGCCAGTTGAGGACCACGCGTTTTGAGGAGGTCCTTCATAACTCCATCGAGGCTTCTCTCCGCTCCAACACTGTGGTGCCACGGCCTGTCT…
ENSSSAT00000061659	XM_014213382.2	PREDICTED: Salmo salar phytanoyl-CoA dioxygenase domain-containing protein 1 (LOC106612333), mRNA	NO HIT	-	-	0.145455	0.00125	0.267273	0.00208333	5.79248	1.46463e-22	1.23854e-20	GAAAGAGAGAGTGGGTGAGAGAGAAAATAGAGAGAAAAAGACCATATATAAGACATCACACAGGTTGAGGACTCCACATCACCAAGACTTCTACTACCACAGTTTCATACTGACCTACAGAGCCTCTGCTGTGACCACCATCCACACATCAGACCACCGTCCAGACAGACGGAGACCTCTGAGACTCCGGCAGAAGCAGACAGAGGTTATAAAACAGCCTTCATCCAGTGGAGTTGACACAGTAAGGACTGGTGTGTACAGCAGCCAACCCAGAGATGAGTGTGTCAACGTGTCAGATGAAGGAACGTTACAACCAGCAGGGATTCCTCTCTGCTGTACCGGTCCTAGACGACACAGAGCTGAGGGAGGCCAGACAGGCCTTCAACCACCTGGAGAGAG…
ENSSSAT00000129173	XM_014160673.2	PREDICTED: Salmo salar AN1-type zinc finger protein 5 (LOC106580064), transcript variant X2, mRNA	XP_047279809.1	AN1-type zinc finger protein 5 isoform X1 [Homo sapiens]	zfand5	1.08318	0.02125	1.97682	0.03625	5.76294	5.55309e-10	1.17081e-08	GAAAACTTTCCTAATGCAGTGTATACGAACCCGAGCCTGACGCCTGTGCTTTGTGCCACTGGCTGTGGTTTCTATGGCAACCCCAGAAACAACGGCATGTGCTCGGTCTGCTACAAGGAGCATCTGAACCGACAGCAGAGTAGTGACTGCAGCTTGAGCCAACTTAGCCCAATGGGAGCCGTCGGTAGTCCTACCTCTGAGGCCTCAGCCATCCAGAGGCTAGAGGCCAGTCTCGCCAAAGTAGACCCTTCATCTGGCTCTGCTGCAGACATGGCTAGAACTATTCAAGGCTCTCTTCCAGTGACTCAACAAATGACCGAGATGAGCATCTCAAGAGAGGATAACCCAGATTCCCTAGAGCCTGTTGTGAGTCAGCCTACTGCGTCTAGCCCCGTCACT…
ENSSSAT00000233460	XM_045689484.1	PREDICTED: Salmo salar guanylyl cyclase-activating protein 2-like (LOC106593804), transcript variant X3, mRNA	NP_002089.4	guanylyl cyclase-activating protein 2 [Homo sapiens]	guca1b	0.301364	0.00625	0.553182	0.0116667	5.73344	5.38819e-20	3.66886e-18	ACTATGTAAGACAACAAGATTCGTAAAGTGGAGTGATGATGTTATGTAAGGATAAGACTGTATAAATGCCAAGTACTAAGAATGAAGAGTTGGTTCTTCCATGTAATTGCTCAGCTTTGTTACTCTCTGTAATAAAGTATTTTTGAATTCACAAACTCCGGTATCTGAGAAGTATTTGATTCAATATTTTCCACAACACTGTCCACTCCGCGGACCTGGAGTGGGCCCATTCCTCCAGGCTTGCCTGCCACCCGGGCTCCAATTGGACCCTGGCCTTTGTGTGACAATGCTTTTGGTGGCCTACTATGGTTCCAGATGTCGCAGCGTTTGTCGCCGCTTGCACGGTCTGTGCTCAGAACAAGACTCCTCGGCAAGCTCCAGCTGGTCTTATTTAAACAC…
ENSSSAT00000153235	XM_014131912.2	PREDICTED: Salmo salar msx2-interacting protein (LOC106565133), transcript variant X7, mRNA	NP_055816.2	msx2-interacting protein [Homo sapiens]	spen	0.0245455	0.00583333	0.0436364	0.0104167	5.72617	8.79091e-05	0.000709875	ATGAGAATAAAAGTACCAAGTTATGGTAATTAGGTTAAGGTTAGGAAACGGGTTAGGGTTATTTAAAATGCAACAAAAAAAACAATTTAAGAAATCAAGTTGACATAAACCGTATACCCTCTAGCCTTGAGTAGCTGTCGCATGATCTCGGGAGCGCGCAAGTCATGAGAAACGAAGCCGTCGTCACAGGGAAGCGCGCAGCTCGCACCCTATCTCTGGAGAATACACACACACATTCGGATGGATTGGGACGGAGCTAGGCCAAGATCATTTTTACACGGAATCTCTCGTCGTTCATTTTGTAAAGCGGATTTCCCGACCAGCGGGGATTAAAACGTGCTAGAGCATATGTATGAAGGGGGAAAGTAACGTACAGTATGGTTCGGGAAACCAGACACC…
ENSSSAT00000193301	XM_045717978.1	PREDICTED: Salmo salar uncharacterized LOC106604480 (LOC106604480), transcript variant X3, mRNA	XP_047272289.1	zinc finger protein 518B isoform X1 [Homo sapiens]	znf518b	0.0922727	0	0.158636	0	5.72544	0.00075622	0.00476474	CTCATGGTCCAATGCCTAGCTATCCCGAAGCTACATCCATAATCGGTAGACGGTTCTGAATGGAGAATTGCCGTTTGCAACACAGAGCAGTGAACAAGAAACTATTCAATCGAGTTTTTAGATAGAGCACCTGGCCGTTTTGCGGGACTCATTAGCTAACAACAGACAGGTGAACCACCGACAGGTGTGTGCAAAAACAAATAATTGGCATCCATATTCGATTTAGATTTGGGGAGGGGTAGCATCTAAAAACGGGGTTGAATAGTTTCTTATTCACTGCTCGGCAATTCAAGCTGAGATTCTCCAATCAGAACCGTCTACTGATTATGGCTGTCGATTTGGACACGAACACATGCTGCTAGCAGGAAGGAAGAAGACAGCCCAACCTGGAGTAGCAGG…
ENSSSAT00000245031	XM_045724501.1	PREDICTED: Salmo salar alpha-2-macroglobulin-like (LOC106612536), transcript variant X1, mRNA	XP_016874359.1	alpha-2-macroglobulin-like protein 1 isoform X3 [Homo sapiens]	a2ml1	1.65227	0.0391667	2.93455	0.0670833	5.69459	5.67153e-07	7.2652e-06	AATAATTTAAACCTTGATATCAGTTCCTCTGCACAACGCAGTAGGGAAGTATTGCAGGTAGGAATACTGGGATATAGTCTGACTTGTTTTTCTCTTTTTGTCATGGTTCCTCCTGGGCTTCAGGTTTGGAGATGGATACTATTTGCTTGCTTTCACTGGCTTTGTGTCTGTCTAGAAACTCCAAGGCCGGTTTACATGGTAGCCATTCCTGCAGTAATCCAGGCAGGCTCAGAGACCAAGCTTTGTGCCAGCCTTCTGCAGCCTAATGAGACCCTGGTCATGACCATATCTCTGATTGCCAATGAGCAGATCAAAATTCTTCTCCAGGAGAGTTCTGACAAAGAGTTTCACCGCTGCTTCCAGTTTCAGGACCTCGATGGAGGGCAGGTGGCACCCGGT…
ENSSSAT00000085792	XM_014125212.2	PREDICTED: Salmo salar CCR4-NOT transcription complex subunit 1 (LOC106561350), transcript variant X18, mRNA	NP_001252541.1	CCR4-NOT transcription complex subunit 1 isoform c [Homo sapiens]	cnot1	0.123182	0.0025	0.216364	0.00416667	5.65448	7.05171e-05	0.000581729	GCGCGCGCGGGGATGACAGTCGCCATTTTATTTTGAAAAATCAAACCGAACTGGAAGGAGAGCAACCCAAAGGGAATGAATATCACAAATACATTTTGGGAACCATGATTCTGAACTTGATGTTGCACTGAGGGACTTTACCTTGCATCAAGATCCACTGAAGTAGCTTGTTGTAAAACATTTTCATACCTTGGGGAGGGAGGGGGGGGGCAGAAGTAACCTATCATTGAAGTGACTAAAGGGGAATAATGGTGATTTTGCGCCGGGCACGGCCGCCTGCTTCCGCCCCAACCAGCAATGAATCTTGACTCGCTCTCGCTGGCTTTGTCTCAAATCAGCTACCTGGTGGACAATTTAACTAAGAAAAACTACAGAGCCAGCCAGCAGGAAATACAACAT…
ENSSSAT00000244682	XM_014168973.2	PREDICTED: Salmo salar uncharacterized LOC106584108 (LOC106584108), mRNA	NP_001290025.1	WD repeat-containing protein 75 isoform 2 [Homo sapiens]	wdr75	0.238182	0.00458333	0.420455	0.00833333	5.64762	2.35053e-35	5.25757e-33	GCGGTGTTTGAAAAGTCAAAGCCCTTTGGATGATTTATCTGCAGGCTACAGAGCCAGTGCTGTCTCAATTTCCTTGTGTTTTTCTCCTCTCAATTCTTGGCCTGTCTGCTCCTCCTCCCCCACTCTTTTTTGAGCAGAGCAGGCAGGCTTGTTGCCGTAGCGACCAGTACTGTTCTTGCTTCAGACAAGCATGCCTCAAACCTTTGTTCATTTGAGAAATGTCTTTAGTTTACGTTCGCTTGCAAAAGTCCAAACTCACAAAAGGACATTCGGTGTGTGCGAGTGAGCTCTGACCTGATGGCCCCTGGGGGCTGGGACAGGGTGGTAAGCAGCTCCCAGGAGGGGCTCCATACAGTCACCACTTCCTGGAAACCGACAGCCAATAGGGAGCCGTCGGCC…
ENSSSAT00000194768	XM_014148999.2	PREDICTED: Salmo salar zinc finger protein 423 (LOC106573705), transcript variant X2, mRNA	XP_047289764.1	zinc finger protein 423 isoform X5 [Homo sapiens]	znf423	0.0440909	0	0.08	0	5.60694	0.000217244	0.00158713	GTGCTCCCAGCGGGATCAGAGCGCTCCCCCGCCGGGACCCTACTCTCACATCCTCCTGCTGGGACACAGCTACATTTCCAGCCAAGCCTGGCTTTATTATGTGTGTCTGCGCTGCAGCCCCGCCAGTAGTCGGATCGGGAGGCGGAGGGAAGACCAGAGTCAGGACAAAGAAAAAGGGAGAAAGAGGCTAGCGACCGCAAACATTTCACTGGGTTTATGAATTAAATTAAAAGGGGAGATATTTGAACAAATCCCCAATGGAGAAAATGCTGGGTAAGGTTGCATTGCCCATGTCACCTTCTGAAAAATAACGGACGGACGGAGGAGGGAGGTTCGCTGTTCGCAAGATCAGGGAGAAAGACTTAGTTCCGAGAACAACCTCAAGAAGCACAGGAGGAA…
ENSSSAT00000180376	XM_014168550.2	PREDICTED: Salmo salar lysophospholipase D GDPD3-like (LOC106583904), transcript variant X3, mRNA	NP_872375.2	lysophospholipase D GDPD1 isoform 1 [Homo sapiens]	gdpd1	1.11818	0.02875	2.00955	0.0504167	5.59774	6.88622e-19	4.18697e-17	CTGTCTGTTGGTTTTCTTTGTCTTATGGTCTGTCCTTGTTCGTGGTACTGAATGGCAGTGTGGACAGCGTTATAGAAAAATCTAAGGATAATAGTGAATTTGCCAGTAATATTCGCTGTTAACGTGTCACAACCTGCTAAAAAGAGTAATCTCCTCCCTCCTGTTCCAAGCCAAGTTGTCTGTCCTGTTAGACAACTCTTTCTCCTTTTCCTCCTCGGCATGTCTGCATGGGTCAGGTATTCTCCCACGGAGCTCAACCTCTGTTTACTTCATCAAGGGGGCTACACCCTGACGTCACTCTACCTGTTGAAGAACCCTCAGATCCTCCACAAGAAGAAACGGGCTGCCTTCCACTGCACCCACATCTCACACAGAGGAGGAAGCGGCGAGAGGATAGAG…
ENSSSAT00000052196	XM_045701617.1	PREDICTED: Salmo salar pyruvate carboxylase, mitochondrial-like (LOC106592454), transcript variant X3, mRNA	XP_016873361.1	pyruvate carboxylase, mitochondrial isoform X1 [Homo sapiens]	pc	0.394091	0.01125	0.714545	0.0204167	5.58147	1.54831e-13	5.24235e-12	ATGCTCTGTATATTTATTTTATTATATTTTTTCTTTATTTCTTTCCTCCTTTCCTTTCTCTTCTTCTTTTCTGTTCTCTCCCCTCCAGGTGAGATAGCTATCCGTGTGTTCAGGGCGTGTACTGAGTTGGGGATTCGTACCGTGGCTGTTTACTCTGAAGAAGATAGAGGACAGATGCACAGACAAAAAGCTGACGAAGCCTACCTGATAGGGAAAAGTCTTCCTCCTGTTGCTGCCTACCTGCATATACCTGACATCATTAAAGTAGCTAAGGAGAATGGTGTAGATGCTATCCATCCAGGTTATGGGTTTCTATCTGAGAGATCAGACTTTGCCCAGGCCTGTGTTGATGCAGGAGTCCGCTTCATCGGGCCCTCCCCAGAAACTGTGCGCAAGATG…
ENSSSAT00000173717	XM_014156010.2	PREDICTED: Salmo salar TRAF-interacting protein with FHA domain-containing protein A-like (LOC106577687), mRNA	NP_443096.1	TRAF-interacting protein with FHA domain-containing protein A [Homo sapiens]	tifa	0.876364	0.01625	1.55955	0.0279167	5.56757	9.8684e-27	1.21372e-24	TGATGCAACTTTGGAAGCGATTACAGCCTCGAGTCTTCTTGGGTATGACGCAACGAACTTGGCACCCCTGTATTTGGGGAGTTTCTCCCATTCTTGTCTGCAGATCCTCTCAAGCTCTGTAAGGTTGGATGGGGAGTGTCGCTGCACAGCTATTTTTAGGTCTCTCCAGAGATGTTCGATCGGGTTAAAAGACATTCAGAGACTTGTCCCAAAGCCACTCCTGCATTGTCTTGGCTGTGCACTTAGGGTTGTTGTCCTGTTGGAATGTGAACCTTCACCCCAGTCTAAGGTCCTGAGCACGTTTTCATCAAGGATCTCTGTACTTTGCTTTGTTTGTTTTTCCTTCGATCCTGACTAGTCTCCCAGTCCCTGCCGCTGAAAAACATTTTCCCCAGATCG…
ENSSSAT00000227597	XM_045689484.1	PREDICTED: Salmo salar guanylyl cyclase-activating protein 2-like (LOC106593804), transcript variant X3, mRNA	NP_002089.4	guanylyl cyclase-activating protein 2 [Homo sapiens]	guca1b	0.0559091	0.000833333	0.102727	0.0025	5.56085	8.46319e-18	4.59273e-16	AGCCAATAAGAGAATGGAAACTATGTAAGACAACAAGATTCGTAAAGTGGAGTGATGATGTTATGTAAGGATAAGACTGTATAAATGCCAAGTACTAAGAATGAAGAGTTGGTTCTTCCATGTAATTGCTCAGCTTTGTTACTCTCTGTAATAAAGTATTTTTGAATTCACAAACTCCGGTATCTGAGAAGTATTTGATTCAATATTTTCCACAACACTGTCCACTCCGCGGACCTGGAGTGGGCCCATTCCTCCAGGCTTGCCTGCCACCCGGGCTCCAATTGGACCCTGGCCTTTGTGTGACAATGCTTTTGGTGGCCTACTATGGTTCCAGATGTCGCAGCGTTTGTCGCCGCTTGCACGGTCTGTGCTCAGAACAAGACTCCTCGGCAAGCTCCA…
ENSSSAT00000211486	XR_006761115.1	PREDICTED: Salmo salar protein MB21D2 (LOC106579788), transcript variant X26, misc_RNA	NO HIT	-	-	0.0745455	0.00291667	0.131364	0.00541667	5.52985	3.18761e-08	5.08621e-07	ACTGCCAAGCTGTCCTCAATTGGGGGTTCATCTGTCTGGGACAATGTCCTCAGGATTATGAAGCAGTGTGTTTTATAAAAAGTTGTTTGAATATTACAACATGTATTCGATTAAGCAAAACTTCACCATTTAGAGGTGAGTTAAAAAAAAACAACGACTGTCTACTTTTGGTATTGTCTTTCTTAGTGTTTTGGATTGATGACCAATTAATGAATGCCCCACTTCAATATGAAGGGACAGAGAAGCAAACATGCCTTTGCTGTCACTTGTTTGTGCTCCATTGTACTTGGTAAGTAATTGTGAGCAGTTGAGACAGTTGACAATGATACATTTTTAGTAGATTCTGACTGTTAAATATATTTTACTATGTGCCTGTTCTGTTGTGTCCTGCATGTCCTC…
ENSSSAT00000114833	XM_014213343.2	PREDICTED: Salmo salar uncharacterized protein LOC565650 homolog (zgc:174917), mRNA	NP_001094347.1	phytanoyl-CoA dioxygenase domain-containing protein 1 isoform c [Homo sapiens]	phyhd1	51.12	1.3125	93.5573	2.25708	5.45276	6.05411e-25	6.39004e-23	GTTTCCTTGTATGTATCTTGACGGAGGGAAAGTGAGTGGATTTTCTGACTGAAGCGTGCCAGCTAAACTGAGTTTTTATGGATGTAAAGATGGACATTATCGAACAAAAGGACCATTTGTGATGTAACTGGGACCTTTTGGAGTGCCAACAGAAGAAGATCATCAAAGGACCGTATATAAGACATCACACAGGTTGAGGACTCCACATCACCAAGCCTTCTACTACCACAGTTTCATACTGACCTACAGAGCCTCTGCTGTGACCACCATCCACACATCAGACCACCGTCCAGACAGACGGAGACCTCTGAAACTCCTGCAGAAGCAGACAGAGCCTTTACAGGAGCTGTGGTAGGGTTGGACAGATCACACCAGGGGACAGTGGTTCTGGACAGATCA…
ENSSSAT00000124583	XM_014216471.2	PREDICTED: Salmo salar collagen beta(1-O)galactosyltransferase 2b (colgalt2b), mRNA	NP_055916.1	procollagen galactosyltransferase 2 isoform 1precursor [Homo sapiens]	colgalt2	4.26136	0.237083	7.70545	0.406667	5.43409	1.936e-08	3.20031e-07	CTGTTAGAATCCCCATTATGTTTTATCAGCCCCTGTCCTGCCTATGTAGACCCGGTCCGACCCGAATCGTCACTGCTGATGCCAAAAGTCATGATCGCCATTCTGGCTCGCAACGCAGCGCACAGCCTGCCGCACTACCTGGGCTGCATCGACAGGCTAGACTACCCGAAGGAGCGGATAGCTATCTGGGCAGCGACAGACCACAGTGTGGACAACAGCACAGCCATGCTGAGGGAGTGGCTGAAGCAGGCTCAGGACCAGTACCACTATGTGGAGTGGAGACCTATGGAGGAGCCCAAGTCATATACTGATGAGTGGGGGCCCAAGCACTGGCCTCCGTCCCGCTTCAACCATGTGATGAAACTGAGGCAGGCTGCTCTTAAGGCAGCACGGGAACGC…
ENSSSAT00000017442	XM_014199645.2	PREDICTED: Salmo salar eukaryotic translation initiation factor 3 subunit A (LOC106604689), transcript variant X6, mRNA	NP_003741.1	eukaryotic translation initiation factor 3 subunit A [Homo sapiens]	eif3a	6.37364	0.166667	11.4173	0.287917	5.38295	2.2635e-70	3.61904e-67	CCTACAACACCTTTGTTACAGTTCTTTCAATGAATGGAGAATGTATAAACTAACTGTACCTTCTTTAGGGCGGTGGGTTCCTGTACCTCTACAGTGGATATATAGTACCAGGTACGGCAGAACTGTCCGAACACAAAGGTGTTCAGGCCCTGGCTGTCCCGTGTGAGACAGCACTTACTGAGCAGGACCTCCCGGAGCTCAGCACTGACTGAGGGATAGCACCACACCCACAAGGTGTCTGCATTCACGTCTTTCTCTGTGTGGGGGAAGAATGGGAGTATACTATGTCATATTACTTTCACAACTCATTATCACAAATATTACCAGTATATATTTCAATTAAATTGGAACTGTTCTCAAGATTTACAGGAAGTCAAATACTTGATCACATTGATATCA…
ENSSSAT00000001190	XM_014203030.2	PREDICTED: Salmo salar TBC1 domain family member 16-like (LOC106606686), mRNA	XP_047291300.1	TBC1 domain family member 16 isoform X5 [Homo sapiens]	tbc1d16	0.942727	0.0233333	1.68318	0.0404167	5.38069	1.70878e-30	2.78366e-28	AGGATGGGCGCAGAGTCCTGGTGTCGGTGTAGATGTCTCTCGGTCGGCTCTTGCGACGCGCCTCCTCCAAGGCCTCGGACCTCCTGACCTTTAACCCAGGGTCGGCGGGGTCGCGGAACAGCTTGGACGGAGAGATCATCTTCTCCAAGAACAATGTGTGTGTGCACCCTGCCGAGCCCCTGCCGGGCCTGCCCGAACACCACCCAGGATACCTGTGTGTGCACATGGAGAAGGATGAGAGCCTGGGAACCACTCTGATCCTAACCTGGGTTCCCAACTCCCGCATCCAGAAACAGGACGAGGAGGCCCTGCGTTACATCACCCCAGAGAGCTCACCTGTCCGCAGGAACGCTCGGCGCAGGCCCCGCAGGCCCCACTCCCGACACCCTCCCGCCCAGG…
ENSSSAT00000092917	NM_001173933.1	Salmo salar glutamate decarboxylase like 1 (gadl1), mRNA	NP_997242.2	acidic amino acid decarboxylase GADL1 [Homo sapiens]	gadl1	0.0854545	0.0525	0.151818	0.08625	5.34172	6.49921e-06	6.72018e-05	ATCGGAGCTGTTTGAGACCAATCAATTATACCATAAATGAACAATGGCGCCGACGAATGAAAGACATTTGAACGATACCTCTAGTAAGGCCTCAGAGAGCCCTGCGGAGCCCAAGGGGAAGAGGCCCCCAGTGCTTGTGGACGGGGTGACTCTGAACGGCCCCACGCTGGACATCCGGGAAGCAGAGAGCTTCCTCAGAGAAGCCATGCCCATCATCATGGAGGAGGCCGTCTGGAAGGCTACTGACGTCAAGGAGAAGGTGTGTGAGTGGCGCTCTCCGGAGCAGCTGAAGGACCTATTAGACCTAGAGCTGAGGGAAGGAGGCGAGGCACACCCCCAGATACTGCAGCGCTGTCGGGATGCCATCCGATACAGTGTCAAGACCGGACATCCTCTCTT…
ENSSSAT00000189869	XM_014206002.2	PREDICTED: Salmo salar galactose mutarotase (galm), mRNA	NP_620156.1	galactose mutarotase [Homo sapiens]	galm	0.181364	0	0.323182	0	5.31397	0.000379732	0.00260183	CATCAATCAATACGTCATAGAATACGGACGCAAAGATCATAAACATTGAACATTTGTACATTGTAGTGTAAAGTCCATGGTTGGTGTTGTAGTGTAGCAGTCTACGCACGTGTTTTCACTTGGAACTTGCAATAAAGTTTCTTGTGACGTGAGAATGTTACTAGCCTATTATTTCTTTATTGCCCATTGACGAGAATTAACCATTTCCGCGTGCAAGTTCATATGATCAAAGTGAGAAATCGTGTCAAAGATAAGTCTGACGTTGAGGCAACATGGCACTGGTACTAATGGAGGAATTCGGTGAGGTACCGGGAGAAGGACGTGTACAGAAATGGATCCTGAAATCGTCCAACATCACAGTGGAAATCATAACACTAGGGTGCATCATAACAGCCATCA…
ENSSSAT00000253169	XM_014141731.2	PREDICTED: Salmo salar retinoic acid receptor RXR-beta-A-like (LOC106569952), mRNA	NP_002948.1	retinoic acid receptor RXR-alpha isoform a [Homo sapiens]	rxra	0.0381818	0	0.07	0	5.28262	1.81564e-05	0.000170708	GAACCGGTACCGAGTCTGCATAGGTAACAAACAAACAGCGAGTAGCAGCAGTGCACAAGAGGGGAGGGGGGGTGGGTCAATGTAAATTGTCCGGTGGCGATTTTTATGAATTGTTCAGCAGTCCAATGGCTTGGGGGTAGAAGCTGTTGAGGGGCCTTTTGGTCCTAGACTTGCCGTGCGGTAGCAGAGAAAACAGTCTATGACTTGGGTGACTGGAGTCTTTGACAATTTTATGGGCTTTCCTCTGACACCGCCTATTATATAGGTCCTGGATGGCAGGAAGCTTGGCCCTAGTGATGTACTGGGCCGTTCGCACTACCCTCTGTAGCGCCTTACGGTCAGATGCCGAGCAGTTGCCATACCAGGCGGTGATGCAACCGGCCAGGATGCTCTCGATGG…
ENSSSAT00000114828	XM_014213343.2	PREDICTED: Salmo salar uncharacterized protein LOC565650 homolog (zgc:174917), mRNA	NP_001094346.1	phytanoyl-CoA dioxygenase domain-containing protein 1 isoform a [Homo sapiens]	phyhd1	5.81318	0.180417	10.5773	0.312083	5.27807	2.23312e-29	3.36484e-27	ATCTCTTTTTATTTCTCTTACTCTCTCTCTCTCTGCCTTTCTCTCTCTCTCTCCTCTCTCTCATTTTTCTCTCTCCTCTCTCTCTTTCTCTCTCTCTCTCTCTTTCTCTCTCTTCTCTCTCTCTCTCTCTCTCTCTCTCTCTCTCTCTCTCTCTCTCTCTCTGCAGCCTTTACAGGAGCTGTGGTAGGGTTGGACAGATCACACCAGGGGACAGTGGTTCTGGACAGATCACACCAGGGGACAGTGGATCTGGACAGATCACACCAGGGGACAGTGGTTCTGGACAGATCACACCAGGGGACAGTGGTTCTGGGCAGATCACACCAGGGGACAGTAGTTCTGGACAGATCACACCAGGGGACAGTGGTTCTGGGCAGATCACACCAGGGGACAGTAGTT…
ENSSSAT00000141230	XM_045689890.1	PREDICTED: Salmo salar seizure 6-like protein (LOC106562994), transcript variant X2, mRNA	NP_001171703.1	seizure 6-like protein isoform 3 precursor [Homo sapiens]	sez6l	0.152727	0.000416667	0.277727	0.000833333	5.27417	0.00101859	0.00618238	GAAACGTATGTGCGCGTGTGTGTGCGTGCGGTTTGAAAGATCGAGAGGCATGCAGTTTGGCACAGCATAGCGGGAGGAGAGAGAGAGAGAGAGACCAGGACAGAAAGAGCAGAAGAGGCAGAAGAGACGTGGCACATTGCGAGGTTCAGGCGAAGGGAGGCAAGACATGCGGACCGCAGAGAAATCACCACCACCACACTGCGCGCTGACAGAGGAGTAGAAAAACAAGTGGCACGTCACATCTAGAAGATCACTGTGCAGACCGACTGTCGAACACCAACCTATTCTCCGCGTGCATTCCGTTAGCAGGTCTATCTGGACAGAGCGGCTCTGTCTGGCTGTGTGAAGCCATGCCACCGGGCCATTACCGAATCGGTGCCCTATCAGCGCTACTCTGTC…
ENSSSAT00000138969	XM_014162761.2	PREDICTED: Salmo salar protein NipSnap homolog 2-like (LOC106581053), mRNA	NP_001474.1	protein NipSnap homolog 2 isoform 1 [Homo sapiens]	nipsnap2	1.18864	0.0304167	2.11909	0.05125	5.26691	3.41578e-06	3.75019e-05	GCATTGGGGCAGGTAGCGTTCTCTTGGCATCCGCCAAACCCAGATTTGTCCGTCAGACTGCCAGATGGTGAAGTGGGGTTGTCAGCATCAAACCATAGGAATCGTGAAGATAGCTGGTTCAAGTCACTATTTGTGCGTAAAGTTGATCCCAGAAAGGATGCCCACTCCCACTTGCTTACCAAGAATGAGGAAAGCAACCTCTACAAAATCCAGTTCCATAACGTGAAACCAGAGTGCCTGGATGCCTACAACCAGCTTTGTGAGGAGACCCTGCCATCTATCCATAATGATAAGTACTATCCCTGTGAGCTGGTGGGTACCTGGAACACCTGGTATGGAGAGCAGGACCAGGCTGTCCATATGTGGCGGTATAGAGGAGGTTACCCAGCTCTGACCGAG…
ENSSSAT00000060698	XM_014133757.2	PREDICTED: Salmo salar hepatocyte growth factor-like protein (LOC106566001), transcript variant X2, mRNA	NP_066278.3	hepatocyte growth factor-like protein isoform 1 precursor [Homo sapiens]	mst1	12.4	0.384583	22.1536	0.663333	5.16765	1.04145e-08	1.79585e-07	GACAAATGTATCTTTACCTTCACGCTGTCTGAGTGGTTTCTCTCTGAACTAAAACTGGGATGGATGGCTCTGTGGTTTCACTTTTCCCCTGAAAAAGTCAGTCTACTGTAATCTTTGTGGTCGTTTGGATTCTACTGCCGTTCAGTGGTGATCACGCGTATTGCCGAGGCTCATAAATAAAGTGTTACACTGACTTGAGTTTATATTTTAGGCTACATTGTATTAATGATTAATGTACTTATCGATTGGTTGTCTTTTGGGGGTAAGCGGCTCTGTTTGATTAAGCTTGTTACAAGTTCACTTGTGGGTGGATGGGATAAAGTCATTATTCACACTGATTTCGTAACTTTGGCTTTTCCCGTCCAGTAAAAACCACAATACATTTTTTTTTATCGGCTT…
ENSSSAT00000188800	XM_045698965.1	PREDICTED: Salmo salar fibronectin type III domain-containing protein 3B-like (LOC106591582), transcript variant X2, mRNA	XP_047304710.1	fibronectin type III domain-containing protein 3B isoform X1 [Homo sapiens]	fndc3b	0.0454545	0	0.0827273	0	5.1561	0.00169923	0.00961211	CTCGGATTGTCCCAGAGAGCGCGCAGCGCGGGCAGAGTCCAGGCAGGGGATCCAACGACCAGCCCTGGAGACAAATAACAGCAGCGGACGTCTGTTTCAACATTATTTTATTGCAGTGAGGTAGGCCAGGCCAGTGTGTGTATCCATGAATGTACGTCACTATGATGATGACCGACCAGCTGATGGACTTAGCTCCACCTCCGCTGCTGAACGGGGATCTGCCGCTGATTCAACACATGGTTAATGGAGACGCAGTGCAACAGGTGATCCTGGTACAGGTGAATCCAGGGGAGACCTTCACCATCAGAGCGGAGGACGGCTCGCTGCAATGCATCCAGGACCGTGACTCACACAGCAGGAATTCCACAGATGAAAATGTGGAGAGAGTGAGAGGAGGGA…
ENSSSAT00000210643	XM_014177352.2	PREDICTED: Salmo salar zinc finger protein 384 (LOC106588408), transcript variant X2, mRNA	XP_047284424.1	zinc finger protein 384 isoform X3 [Homo sapiens]	znf384	0.212727	0.00625	0.386364	0.0108333	5.15296	1.02383e-26	1.25741e-24	GAAGGCTACCAGCAATAACAAGTACATTTCATATCATCATAAATTCATCTAAATAATCATCTAATATATGATCATATTAATTTAAATAGTTCTATACGTCCCCAAAGACCGGAAATAAATTTCTCGGCACCGGAAGTGTAGAGCGGAGCAGACCCACAAGAGGGAAAAAGAAAAAAAATCGAGGAAAAAATATTCGGAGAATCTGAGGGTTTGGGCGGATTTGGACTGAGTTTCCGAACTGTCCCAACCCGAGGGAGCCCCGGGGTTGAGAGGGAATCGCCAACACCGAAATAATGGAAGATTCCCATTTCAACTCATCATACTTTTGGTCTCCCGTTCCCACAGTACAAGGACAGATTGAAAACGCCATGTTCCTGAACAAGATGAAGGAGCAGTTGG…
ENSSSAT00000159292	XM_014166885.2	PREDICTED: Salmo salar serine/arginine-rich splicing factor 3 (LOC106583084), transcript variant X2, mRNA	NP_003008.1	serine/arginine-rich splicing factor 3 [Homo sapiens]	srsf3	0.488182	0.01375	0.86	0.0233333	5.12362	0.000104263	0.000827535	TGTAGCAGTTTTACACAGATTCATACGATGTGTGTGCCTCAAATTGACGAACCACTTACACACACCTGTTCGGACCACGCGAGATGGCTAATAAGCACAGGTGGCCGCCTGTCTTCTGTCTGTATTCCGTAAACAAGCGCTGAAACATGGAGCTATGGCCACGCGGGAACACTAACCCTATAAACGATCCAGCCATGCACCGAGATTGCCCTCTCGACTGCAAGGTCTATGTGGGAAACCTGGGAAATAATGGTAACAAGACAGAGCTGGAGAGGTCCTTTGGCTATTATGGGCCACTTCGCAGTGTCTGGGTAGCAAGGAACCCCCCAGGCTTTGCTTTTGTGGAATTTGAAGATCCAAGGGACGCAACAGACGCAGTGAGGGAGCTTGATGGAAGGA…
ENSSSAT00000201765	XM_045720102.1	PREDICTED: Salmo salar cAMP-dependent protein kinase catalytic subunit alpha (LOC106606839), transcript variant X4, mRNA	NP_002721.1	cAMP-dependent protein kinase catalytic subunit alpha isoform Calpha1 [Homo sapiens]	prkaca	0.910909	0.0275	1.65364	0.0483333	5.10276	0.000446518	0.00300529	ACAGTGATCAGTGCTAAACCATCTGTTCCCTCTGTTACAGTGAAGGAGTTTCTTGCCAAAGCCAAAGAGGATTTCCTCAAGAAATGGGAGAATCCAGCACAGAACACTGCGGCCTTGGATGGCTTTGATCGTCTGAAGACCCTGGGCACGGGCTCGTTTGGTCGAGTCATGCTGGTCAAGCACAAAGAGTCGGGCCAGCATTTTGCCATGAAGATACTTGACAAACAGAAGGTGGTGAAGCTGAAGCAGATAGAACACACGCTGAATGAGAAACGCATCCTGCAGGCCGTCAGCTTCCCCTTCCTGGTGCGGTTGGAGCACTCTTTCAAGGACAACACTAACCTGTATATGGTGATGGAGTATGTCCCTGGTGGTGAGATGTTCTCACATTTAAGGAGA…
ENSSSAT00000240457	XM_045722205.1	PREDICTED: Salmo salar inhibitor of nuclear factor kappa-B kinase-interacting protein-like (LOC106609563), transcript variant X2, mRNA	NP_006816.2	cytoskeleton-associated protein 4 [Homo sapiens]	ckap4	0.0213636	0	0.04	0	5.06474	4.52081e-05	0.000388922	AAAGCCACATCAGACATGACTGCGAGACACAGAAACAAGAACAATTTAAGCGAAAAGACTGCTTCACCCACGCAAGATGACGTGGCGAAGAAAAGTCCGAAACCTAGTAGTAATGGTAGCCCCTCAATCCAGGGGTCGGGGAGTTGGGTCAAAGTTATAGCTGCTTTATGTTATATCGTATTAGTAGCCGCTGCGGGATTTGCTGCTATTTATCTACAACAAGTGTTGAAAGAAGTTCATCAAATCAGCAGCAGAAATGAAGAGACCGTACGGAAAAATGCAGAGGTTGCGCACAAAGTAGAGCATGTTCTTCAACAGGTGGACAACGTGAGGGGCGCTGTAGACGGGTTGGAGTCGGCACTGGGCACCATGCGGGCAGAGCAGGAGATGGGGAGCCGG…
ENSSSAT00000026877	XM_014157472.2	PREDICTED: Salmo salar cullin 2 (cul2), transcript variant X2, mRNA	NP_001185708.1	cullin-2 isoform b [Homo sapiens]	cul2	0.107727	0.00208333	0.191818	0.00333333	5.06269	3.65787e-07	4.8662e-06	GGAAACGTTTACGTTCTAGTTTTCATAAAGTACTTTTTGCTCCACCACAGCTCCCAAACGGGTACCCGTAGTATTCGCCTACACCATTACAAAATAGGGGTCTTGCTTTACAATGTTGTTCTTATAAGTCTTTGAATCGACGCCGACTGTAATTGTGACTTTTGTTGTTTATTAATATTTTAATTGTGCACGGTACACATTTAATTTATCGAATATGAGTATACTGAATACTCATGACTACTACATCCATAACTACTCCATTACAGTACACCTACAGCTGATACAATGGTATATTCCATACGGTATGGAAATGGCAGTGCTGTAAGTGAGAGATCAAGCTTGTGACAGCGGAGAAACTTGACTTTTTAATAACAGCCTGAAGAAGAAGCCGTACGATGT…
ENSSSAT00000173837	XM_045706056.1	PREDICTED: Salmo salar RNA-binding Raly-like protein (LOC106584532), transcript variant X3, mRNA	NO HIT	-	-	0.130455	0	0.239545	0	5.04412	1.14394e-18	6.78345e-17	ATGTAAAAAGCTGGTTTTTGATATAAATATGAACTTGATTGAACAAAACATGCATGTATTGTATAACATAATGTCCTAGGGTTGTCATCTGATGAAGCTCATCAAAGAGTAACAAGTTGGGAAATGTCAGCTCCCGTTCGGCTCAGAAGCTTGGGAATTTGGATTGTGCACATAAACACCTGCTTATAAGAGATCTGTGTAATATCTACATTACACTTATGTTGTCAAAGACATATACACACACAGACAGAAACCAAGTTGGAAAATGACGGCTCCAGTTAAGTTCAGAATCCTCTTTGGAGAAAACTACTCGCAGCAATTGACTCTTCCGTCTGGAATACATGTGTCTGTGAATGAACTCTCAAATAAGATGATGAGACTGAAAGGCAAGTTTAGGCT…
ENSSSAT00000235003	XM_045719045.1	PREDICTED: Salmo salar collagen alpha-1(VI) chain-like (LOC106585480), transcript variant X1, mRNA	NP_001839.2	collagen alpha-1(VI) chain precursor [Homo sapiens]	col6a1	0.0518182	0	0.095	0	5.04109	0.000654301	0.00420606	GATTGCACTGTGTGCTATGTATTTGTGTAGTCTACTTTATTAAATCCCCTGTAATTTACTCTATCATCCTCAGTAGAAGCTGCTGTAAGGTAGCAGTAAGGATTGTGTGGGGTGTAAACTGTATGAGATGGGAGGTTACTTTGCAGGTGAGCCCCACCCTCTCCTGTTGCACAGACCACTAGCAGAGAGAGCAGAAAACACACCTGGACAACCCAAACCTGTGGGATATTCACATTTTAACACATATGCAAAAAAGAGAAAGGTTCTCCTGAAGTCCCTTCTCCCCTGAGTCTCCAGAGGGCCTCTCCCATGATGAACCTGACCGGTGCTATTCTACTTCTCTCGTTGGTGTCGCTAGTCCATGGTGCCTGCTCTCTCAATGGGAGGAACAGAGGAGAC…
ENSSSAT00000029393	XM_045696151.1	PREDICTED: Salmo salar plasma membrane calcium-transporting ATPase 3-like (LOC106572032), transcript variant X11, mRNA	XP_047298098.1	plasma membrane calcium-transporting ATPase 3 isoform X7 [Homo sapiens]	atp2b3	0.0209091	0	0.0372727	0	5.03783	2.29484e-05	0.000211029	CCTTCCTACCCGTCGCATAGAACAGCCCATTTGAATGTTGCCATCACCTTAGGACGAGTGCGGTTAGCGAGGTATCTTTTCAGCATGTAGACCCAAATTCTTGCTTACCCATTGGAGCTTATGCTGTATTCTCAGACAAAAAATAACAACAACGAGAAACATTGGGAACAACGACAAGAACAGTAGGCCTAATAATATCAAATAGCTACCTGCAGTCCATAACCATTCATTTATGCAAACACGCTAATGTCTACTCTGTATCATTTCATTTTCTTCAGCATTAGAGGAATTCCACATAGGCCTAGACGTCTGCACAATTCTGTGCTCTACATTTTTATATGCTGAAACAACAGATGGGACATCACATCGGTATACATCCCTCAAACGTTTTTTTCTCTG…
ENSSSAT00000231170	XM_045689484.1	PREDICTED: Salmo salar guanylyl cyclase-activating protein 2-like (LOC106593804), transcript variant X3, mRNA	NP_002089.4	guanylyl cyclase-activating protein 2 [Homo sapiens]	guca1b	0.234545	0.00916667	0.431364	0.0141667	5.02344	8.83377e-23	7.61176e-21	GGAATAAGGACAGACATGGAGCTCAATCTGGCCATGGCCCAGTAAGTGCATCTCAGTTCAAGGTGAAAAGGCCTACGTTACAGCTTTGACGTGGATTACGACATGTTGTGCAATTTACAGTCAAATCAATGTCAGAATGTTTTGTATAGCATATGAGGTCCCTAGCTTGGGTATCTAGCCTACCTGACTGTTTCAGCATTCAGACACATTACATTGTCTTGACAGCAGCTAATGGGGCTCCATAATAAATACAAATACCAATTCCAGAAAACAACTTCAAAATGTGTGTGTGCCCACCGGATGTAAATGACTATCAACATTGTTGTTCTATGGCTGGCCTAGGTTGTATTCATTAGGGCATACTGTAGTTGACGTAGGAAAGTGTTTTACAACAGAAAA…
ENSSSAT00000192962	XM_014175390.2	PREDICTED: Salmo salar trans-1,2-dihydrobenzene-1,2-diol dehydrogenase-like (LOC106587215), mRNA	NP_055290.1	trans-1,2-dihydrobenzene-1,2-diol dehydrogenase [Homo sapiens]	dhdh	0.306364	0.0141667	0.557727	0.025	5.01221	2.38072e-22	1.98024e-20	CTGAACACGACTGGTTGGTTACTCGCGTCAATGACGCTGTCTCGTCATTTCATCAAAACAGAGTCTGTCTCCACCTGCTGGCTAATAGTTACATGTTTTCTACGCCAATATGGCAACCAGGTGGGGAATCTGTAGCGCCGGGAAAATCAGCCATGATTTTACAGTGGCACTGAAAACCCTCCCTCCCGGAGACCATCAGATTGTTGCTGTGGCAGCTCGGAAACTACAGGACGCTCAGGAGTTTGCAAAGAAGCACAGCATCCCTCAAGCCTATGGCAGCTATGAGGAACTGGCCAGAGATCCAGAGATTGAGGTGGTATATGTGGGCACCATCCACCCATACCACCTGCCAGTTGGCATGCTCTTCATGAAGGCCCAGAAGAATGTGCTGTGTGAGAA…
ENSSSAT00000111320	XM_014143937.2	PREDICTED: Salmo salar apolipoprotein Bb, tandem duplicate 1 (apobb.1), transcript variant X2, mRNA	NP_000375.3	apolipoprotein B-100 precursor [Homo sapiens]	apob	203.81	6.9475	366.892	12.0396	5.0076	2.17857e-213	3.76191e-209	ATCAGGTGCAGCCCATGGAAATGCCGATGCCCTCTCCAGGAGGGATACTCTAGGGAGCTGGACCGCCCCTCCCTCCGTCGGAGCTGAGGGGGGGCAGATGGCAGGGAGAGGTGAGGGGAGTGGTGGTTGAAGGAGGATATCTTGCAGCCTGCTGGCTCCTCCCCTGAGCCTTATGGACTTCCTGCCCCAACGAGGCAAGCTGGTGGATCATTAACCACTCTGGGACATGTGGGACGCCACCCGCGGGACACACTGCCAACAGCCAGTGAAATAGAAAAAACTACAAACCACTTCCTGGTTGGATTTTTTTCTCAGGATTTTGCATGCCATATGAGTTCTGTTATACTCACAGACATCATTCAAACAGTTTTAGAAACAGAGTGTTTTCTATCCAAATCT…
ENSSSAT00000202682	XM_014169210.2	PREDICTED: Salmo salar leukocyte elastase inhibitor (LOC106584200), mRNA	XP_011512636.1	leukocyte elastase inhibitor isoform X1 [Homo sapiens]	serpinb1	1.54864	0.0566667	2.76045	0.0983333	4.99555	1.14896e-11	3.08746e-10	GAACATTCACGCTTATAGCCTACTACCATGTGCGTATTGATGCGCTTACAATGTGAATAAGTTGTCTAATAGTATATCAACATTTTAAGCTAAACATTCTGATCTGTTGCGTCAGCCACATTGCGTAAAATAAGTATTTTGATGCTAGTGGTTGTATTCATTTGGGTTCTATCGCATCCCACTATTGTCCCAGACTATGTTTGGAATATTTATTTCTCGCACAGAATAGAATAGGTCGACCTTTGTACTATGGGGGATAGTAGATTGACAAAGGCTATTGCTTTTGCTGTTCGTTAGGCCGACTCATCTTGTTGGCTGACGAAAAGTAAATGTGGACAGTTCTTCCAATATCTTTAATATGCACTTCGGAATTGGATAAGGCCACGTGCAGTTGCGTCC…
ENSSSAT00000182599	XM_014135879.2	PREDICTED: Salmo salar limb development membrane protein 1-like (lmbr1l), transcript variant X2, mRNA	NP_060583.2	protein LMBR1L isoform 1 [Homo sapiens]	lmbr1l	0.153182	0.00666667	0.270909	0.01125	4.99461	1.0269e-05	0.000102051	GCGCGGTGCCCCCACAATGTTGTGTTTAGAATTAGCTGTGATCTAATCTATTGTCATAAATGAAACCGTAAATTCGAATCTTGAACAAAATGTCAGGAAGAAAATACATTTAATCCACTCTCCTGGACCGCTCGCCCCTTTCTCCACGGCCCGCCCCGTACGCTTATAGCGCACGGAGGACCGTGATGCTTGCTAGTGGAGTTGAAACAGGGTACATGAAGACCGTAGTTTTGCCAATTAGTTTAGGACAAATGTAGGTAGCATGCCACAATGTTCTAACCGGCGAGAGATGTTTTGTTGTTTTATCGTCCCGTCACCGCGCTTTTAGTCACGTTTTATTATATTTTAACCCGTGCGTTATGGTTTCGTAGGGATGGAAGTAGACGACGTGTCGGTTAG…
ENSSSAT00000127606	XM_014147758.1	PREDICTED: Salmo salar neuronal cell adhesion molecule (LOC106573083), transcript variant X1, mRNA	NP_001358088.1	neuronal cell adhesion molecule isoform ll precursor [Homo sapiens]	nrcam	0.0327273	0.00208333	0.0586364	0.00375	4.99225	0.000649748	0.0041824	GGAAGCTCAAAGGACGGACGCGGTTCCAACTAAAAATACGCACCAGGGGAAAATAGCACTCTACTGCAAGAACCTGGAAGAGAGATCGCGCGCATACATTGTATTGCGCACCATACACTGCAGATTTAAGAAGAACAGACAGTGTTTCTGAGGAGTATTGAGTCTTGAACAGGAGATTGGAGTGGATCGGGTCTTCTCTGTTGTGAATGTGCACGTGGCCGAGGCGTTCTGATTGAGGGGAGAGGTGGGGCTTATCTCTGTCGGGGGGAGGACCTTTGCGTCAGGCAACCAGTCATGGAGAGAACGAGGGCGAGAGCAACAGTGTTCCTGATGCTGTTCCTGGGTAACCTCGGCAACGCTCTGGAGGTCCCACTAGACCGTAAGAACTATTAACACATC…
ENSSSAT00000140905	XM_014145583.2	PREDICTED: Salmo salar diphosphoinositol pentakisphosphate kinase 2 (ppip5k2), transcript variant X9, mRNA	NP_001332803.1	inositol hexakisphosphate and diphosphoinositol-pentakisphosphate kinase 2 isoform 7 [Homo sapiens]	ppip5k2	0.177273	0.00583333	0.325	0.01	4.98515	1.45089e-07	2.06407e-06	ATTTGGGGCGGGACCTACCTGAATTAGTCCAATAGAAACTCTCGTTTTGCTCTGTTTGCTTACTTTTGGTTCTTAAACGGTGAACGGTTTCCGTAATGAATTAGCCACCATGGAGTGGAGTTTAGTCCGCTAGTAATGAATACGCCCCTGGTATGTTGAGATTTTTAATGATAGCTGTGATAGCGCAAAATGAACATCACCATGCATAATTGGTAGAGTAAAACTGCAAAACACACTTGGAATAAGGTAGCTAAATCAGCATCCCTGCTAGTAACAGTGTCGGAACAATGTTGGCTACAAACTAGCAACAACCTTTTTTTCAATGCACACACATTCAGTAAGGTGTACTACTGTGTAGTTGGCAGGCTAGCTAGCTAAGCTGTCCGTGTTGTCAGAAGC…
ENSSSAT00000121538	XM_014168995.2	PREDICTED: Salmo salar KIT proto-oncogene, receptor tyrosine kinase a (kita), transcript variant X2, mRNA	NP_001087241.1	mast/stem cell growth factor receptor Kit isoform 2 precursor [Homo sapiens]	kit	0.0859091	0.00208333	0.154091	0.00416667	4.98308	0.000311172	0.00218018	ATGTTTATAAAGACTTCCTCATATGCATTCTCCTGCTCTAGGCTATTTGTTTTCATTAAACTTTCTTTCATTGTCTACTCCAGGCCCACCATCACCCCCAGCAACCCCTACCTGGTCATTCCACTCAATGCCCCCTTCAGTCTGCGTTGCCAGGGTGACCAGGTGATGCGGTGGCAGAGGGAGGACCGTCCAAAGCTGAGGGGCGAGGTGCGGAGTAATGGGGCGTCCAACCTGGAAATCCCCAAAGCTCAGCCTGTCCACATGGGCCGATACATCTGCCTGGAGGAGAGCAGCGGAGAGCAGAGCTCTGTCTACGTCTTTGTCAAAGATCCTGATAATGCCTTTAGAAAGACTATGGTGTTCAGTATCCTAACTCGTGCGGGAGACAGCGCCTCCATC…
ENSSSAT00000243609	XM_014170159.2	PREDICTED: Salmo salar transmembrane protein 222-like (LOC106584656), mRNA	NP_115501.2	transmembrane protein 222 [Homo sapiens]	tmem222	0.150455	0.0025	0.270455	0.00375	4.98274	1.51416e-20	1.07509e-18	CCCAGGACCACCACATTCGGCTTCTTAACATTGGACCTTTGAGAAGTAGTTTTTTGCCTTCAAAAGCCATCTTCCCATTTTAATTGAAATCTAAGTAACTTAATTGTTATCGAGAAATGATTTGATATTGATATAAAAACGTCTGCATTGGGCATTTAATTAATATCCAGGCTGGCTTTGTGAGATTTGGTGCGTGACTGCTTTGCAAACGGCTTGGAACGCGGCCGCCATACGCGCCTACGCATTTTTGCGCTGTGAGTTTAGTAGCCATAGGCTACGTCAGTGTCAAAATTACTAATGGCGCAGGGGGCGGACGAAATAGATATAATGATTAATTATCACGGGGGATTCGAAAAAATAGACCGGAAAAACAGCCGTTATCCTTATTGTATTGTTTGG…
ENSSSAT00000006394	XM_045716321.1	PREDICTED: Salmo salar serine/threonine-protein phosphatase 2A 55 kDa regulatory subunit B gamma isoform (LOC106590778), mRNA	NP_065149.2	protein phosphatase 2, regulatory subunit B, gamma isoform a [Homo sapiens]	ppp2r2c	0.0736364	0.00166667	0.131818	0.00208333	4.95599	2.23664e-19	1.42201e-17	CTCGCTTTCTCCCTCTCTCCTTTTCGCTCATCCCGCCACCCTTTTCTCTCTCTCTCTCTCTCTCTCTCTCTCTCTCCTTTCCTCTCCACACAGAGACACACGTGCCCCTGCCTGCCTGCCTGCTCAGTGACACTGCAGTACAGAGGACATAGCAGCAATAGACAGGCAGACAGACAGACAGGCAGACCGACACGCAGGCAGAGACACAGAAAGGCAGAGAGACTGGCAGGCAAACAAGCCGACAGGCAGAACGTAGGAAGGTGTGTCGAGGCCTTGTCTCCTCCTCCTCCTCCTCCTCCTCTTGCAGAAGCAGAGATCCTGTTCTCCTGCGCTCTCCTTCAAGGACTTCCACACTCTGAGACCAAGAACTGCTGCTGATACGGTTCCTGTTTGTTAGTA…
ENSSSAT00000120780	XM_045705912.1	PREDICTED: Salmo salar ral guanine nucleotide dissociation stimulator-like 1 (LOC106584237), mRNA	NP_001284600.1	ral guanine nucleotide dissociation stimulator-like 1 isoform 3 [Homo sapiens]	rgl1	0.281364	0.0116667	0.507727	0.0204167	4.91317	9.18674e-27	1.13635e-24	CAGATAGTGTGTAGTGGAGGAGAAAGTAATTTACAGCGCAGGACCATGTGGCTGGGGACTGGAAACATTTCTGCCCTGGGTAGATTTACCGTGTTCTGAGTCCTCGGATCATAAAGCGCTGGTCATGAGATTCACCTGAAATATGAAGATGGTGGAGGGTTGTGGAAGAAAGGAAACCAGCTGTAAAGATCCGGGAAGGAACGCTGGAGCGGCTGGTGCAGACCCAACTGATGGCATTCAGGGACAATAAGCTCGCCTACACCATCATCTTCCTGTCCACATACCGCGCCTTCGCCAGCACGCACACCGTGCAGCAGCTGCTGCTAGACAATTGTTCAAGAAGGTGATTCCTCACCACTGCCTGGGCTCCATCTGGTCCCAGAGGGATAAGAAACAGAA…
ENSSSAT00000005930	XM_014132021.2	PREDICTED: Salmo salar PHD finger protein 24-like (LOC106565165), transcript variant X2, mRNA	NP_056112.1	PHD finger protein 24 isoform 1 [Homo sapiens]	phf24	0.0859091	0.00166667	0.161364	0.00291667	4.90865	0.000705319	0.00448759	CTGTCACTAAGAGGACTTTGAGCTTGTGTTCACATTCTGTCTCTGTCTGTCTGAGCTGCTAGTTAGTGGAGGTCCACAGGAGGCTGTATCAGTAAAGGCCTATGGGTGTGAGGAGAGAATGTCCTCCAAATCCTGTCATTGAGCAGGGGGGAATAGTACACCAAAAGCCCTAAGAACTGAAGCCTAAAGCCCTTCAACTGGAGAATGACAGGAGAGGACAGAGTCACGGAAGGACTCCTGTTGTACTCTTGATGAATGGGATTGGATTTCAGATCACAACATGTGTCCTCTAAGTACCGTGTAATCAACTTGAATCCAACTGCCCCATTTTCAATAATGGAATTCATGATCACTTATGAGCACAAGTAGTTAGTTACATATGTTCTGTTTGTTGTCTGG…
ENSSSAT00000214561	XM_045706620.1	PREDICTED: Salmo salar leucine-rich repeat transmembrane neuronal protein 4-like (LOC106585568), mRNA	NP_079269.4	leucine-rich repeat transmembrane neuronal protein 4 isoform b precursor [Homo sapiens]	lrrtm4	0.113182	0.00458333	0.207273	0.00875	4.90272	2.03901e-07	2.82352e-06	GCTTTCTGGCTAGCCTGAAAAGCTCATTTTGAAAATTAGCGCACTGTCCATCCTTTGTTTTCATTGGACGGCGTCATCATTTGGAAGGCTGCACGTTACAGGGAGGAAGGGGTCTTAAAGAAAAAGCTGCTTGTTTTATAACGCGTTAACTGCAGTTTTAAAATATATAAATATTGTTATCACTAAGCAAAATATGAACAACATATATATTAACAAAGAGGATAATTAGAATAGCTTTACTTATTCACAAGATAGGAAGAAAACATTTCCTTTTATATTTTTTAAGTGGTCAAGCCTTCTGTTTTCGCATCAAAAAGCGACCAACGTCGTTTTAAAGCGACTGTCAACAGATACCTTGGTGATGGCTCTAGCAACGAGTCTCGATCCAAAGCATTGAAG…
ENSSSAT00000248224	XM_045701617.1	PREDICTED: Salmo salar pyruvate carboxylase, mitochondrial-like (LOC106592454), transcript variant X3, mRNA	XP_016873361.1	pyruvate carboxylase, mitochondrial isoform X1 [Homo sapiens]	pc	4.09864	0.160833	7.39227	0.278333	4.87288	5.60082e-28	7.55576e-26	AGAGAGACTTAACTGTTCAACAGTCAGCCAACAGAATAGCAGCAGGTCTTTCTGTCTCAGCCAAACCAGCATAGAGTCAGATAGAAACACGGAAAGGTTCTACAGGTTACTCAAGGTGTGTGTCTGTCAGCCACATGTAAAAGGAGTCCCTCATCCATCCCGTGTGAAAGGAGTCCCTCATCCATCCCGTGTGAAAGGAGTCCCTCATCCATCCCGTGTGAAAGGAGTCCCTCATCCATCCCGTGGTCAGGTGTCTGTGTCCACTCCCCTGTCTGTTCAGTGGGTTTGTCTACGTTGTTTCTGCAGAGAGGATTCAGACCCCAAGGACTCCGACAAGATGTTGCTGTGTGTTTCCGGGGTGGGTCGAGGGGGTCTGGGGTTGCTAGCGGTAAAGAGGGC…
ENSSSAT00000156770	XM_014172167.2	PREDICTED: Salmo salar ATP/GTP binding carboxypeptidase 1 (agtpbp1), transcript variant X2, mRNA	XP_047279051.1	cytosolic carboxypeptidase 1 isoform X1 [Homo sapiens]	agtpbp1	0.0313636	0	0.055	0	4.86403	1.79445e-06	2.08436e-05	CAACAGGCACAACCTGATATAAAGTAGTTTTTTCCCCGAATTTGCCGAAATGACACCTGCGTCCACTTAAATCAGTGCATTCATTTGGCCCAGCATCGTCCGGGTTTGGCGGTATTGTAAATACGAATTTAAATTTGTTCTTACCTGACTTCCCTAGTTAAAAAAATAATAATAATTTGGCAAAGTACATGCTAAATCAGGTTATATCCATGATGAATCCTCTATCTCTATGACAACAGGCACAACCTGATATAAAGTAGTTTTTTCCCCGAATTTGCCGAAATGACACCTGCGTCCACTTATATCAGTACAATACGAAATTTATATTCGATCAAATAAGCCTCATGTAGCAAATTAGAAATTAATTTTTTTAACCAAATTCGACACTATAATTAACCT…
ENSSSAT00000215650	XM_014135473.2	PREDICTED: Salmo salar beta-catenin-like protein 1 (LOC106566902), transcript variant X1, mRNA	XP_024307715.1	beta-catenin-like protein 1 isoform X1 [Homo sapiens]	ctnnbl1	0.879545	0.0308333	1.64318	0.0516667	4.85447	7.70799e-08	1.14818e-06	ATGCACTTATTGATGAAGCCAATGACTGATGTGTACTCCTCAATGCCATCGGAAAAATCCCGGAACATGGCACTCTGTTTTCAGGGTGAACCAGTGGATGAGAGTTCGGTGAAGAAAATGATCCTGACCTTTGAAAAAAGGTCTTACAAAAACCAAGAGCTGAGGATAAAGTTCCCGGACACCCCGGGGAGGTTCATGGAAACAGAGCTGGATCTGAACGACATCATCCAGGAGATGCATGTCATCGCCACCATGCCTGATCTCTACCACCTCTTGGTGGAGCTCAATGCTGTCCATTCCCTGCTGGGCTTACTCAGCCACGATAACACAGATATCCTTTCCTTCAGAGATGTGGTTGATTTGTTACAAGAGCTGACGGACATCGACACACTTCATGAA…
ENSSSAT00000062187	XM_014153054.2	PREDICTED: Salmo salar branched chain amino-acid transaminase 1, cytosolic (bcat1), transcript variant X2, mRNA	XP_047285233.1	branched-chain-amino-acid aminotransferase, cytosolic isoform X1 [Homo sapiens]	bcat1	0.35	0.120417	0.647727	0.209583	4.84715	0.000365051	0.00251361	AGAGCTTATAGGCTAGTGACAATCTACACCAAAAGTCCATGACCTGGTTGGAATATCTTTTGTACAATACAAGTTCAAATCTCTCTCTCTCTCTCTCTCTCTCTCACTCTCTCTGACAAAGTCTGTCTCTTCAGACCCATGCTTAACATGAACCGTATGTCCAAGTCTGCAGAGACAGCCTGCCCGGCGGCTGATCTGGTCATTGAGCTGTCCCAGACCCACAAGGCCAAACCTGACCTGACCAATCTGGTGTTTGGAACTGTGTTCTCTGACCACATGTTGACCATAGAGTGGACCAGCATTGGAGGCTGGCAGAAACCTCACATCAAGCCCTTTGGTAACCTGTCTCTCCACCCGGCCTGCTCAGCCATGCACTACGCTGTGCAGTTGTTTGAAGGT…
ENSSSAT00000140259	XM_014153175.2	PREDICTED: Salmo salar splicing factor 45 (LOC106576190), transcript variant X6, mRNA	NP_116294.1	splicing factor 45 [Homo sapiens]	rbm17	0.337727	0.0141667	0.612727	0.0233333	4.8445	5.26069e-09	9.53206e-08	CTGTAGGGATAGTCGGTAGGGCAATTTTTCTTGCCTTTTCCCTATCCTTTACCATTTTGTGTCACAACGTGTAATTAATTCACACTCCAGAACAGTAGGCAGAAACACAGGGCTAGAACAGAGAAATAGATGAATAGTCGTATAGTACTACTACACTCCAGTATAGTAGGTGGCAGTGTATGCACCTTGCAGTTGGTTGCGATCCGCCAATATCATTTTAAAGAAGAAGTTGACCATTTTTGATGACGTTTATTGTATCAATTTGAAAGTCCGTGTAGCAAGCTGTGTGTGTTAATGTGTGCTAATGAAAAGGCACGTATTCGCGCATTACAACGATTTATTTGTCTACTAGTTATATTTTATAAGGTCTATTTACCCTGCCACTGCCAGGAGTATCTT…
ENSSSAT00000149240	XM_014164501.2	PREDICTED: Salmo salar DEAD-box helicase 3 X-linked a (ddx3xa), transcript variant X2, mRNA	NP_001180345.1	ATP-dependent RNA helicase DDX3X isoform 2 [Homo sapiens]	ddx3x	2.52273	0.09125	4.55591	0.157917	4.83503	7.57622e-09	1.33413e-07	CTTCACCTTGTCTCCTTTTCTTATGTCCTATCATAATAGATGTTTACTACGATTTAATATGTTTGCTATTAGCAATATTATTTCCTTTACTATCATACGCACTTCACCTGAGCAAAAAGAAGGCAGATTAATATTTCCGCGCGGAAATTTACAAAATGTGGAACATCGCGATGTCTGTTCTAAAATAGTGTTATCTCGCGGTACCTGTGCGCGTAATTTAGCTTCATTCCACCACGGAGAAGCCAGTGGAAGGTTACGGTTACAGCTCGAGTGGATACTTTAATTTACAACCACGTAAAAACTGACAGAAAGGAACATTTATTTACACAATACACTTGTTTTATTGACTGAAAGGACATAACGTTAGGAACATATTACGGACTGGAATCTAGGAAGGAT…
ENSSSAT00000160591	XM_014147534.2	PREDICTED: Salmo salar neuropeptides B/W receptor type 2-like (LOC106572941), mRNA	NP_005277.2	neuropeptides B/W receptor type 2 [Homo sapiens]	npbwr2	3.22364	0.131667	5.81955	0.2275	4.82769	9.41609e-34	1.89948e-31	GTGCCTCAGGCCTTGATGGCTGAATGGAACGGGGCACTGGGCTATGCTGTGGACTGACGTCACCTGTCCGCTTCCCCCTAATCCAACTAGTTGGGACGTGGACAGCTCCAGCTCGCGTTGCTCCTGCTCACTGTCAAACAGAAGGCAGAGGGGAAAAGGAGCAAGCCTCCTCTAGCACGATTTCGTGATGCGCAACGCGTGCGTAAAACCAGACAGAGCCGACCTACACAGCAGCCAACGTGACACTTCACGGGCGCCTGTTTTAACTCTGAACAAACATGCATTCTGAACGACGTGCTTTCCTCTATACTTATGTGATATAATACTTTAGAAGACGTTGAAGATGGAGAATATATCTATTGCGAACTCCCGCAGCGGAGCTCCGGTTGTGTGTAACGA…
ENSSSAT00000162615	XM_014135724.2	PREDICTED: Salmo salar far upstream element-binding protein 3 (LOC106566971), transcript variant X8, mRNA	NP_003925.1	far upstream element-binding protein 3 [Homo sapiens]	fubp3	0.817727	0.0333333	1.44818	0.0579167	4.81263	4.73622e-09	8.6343e-08	GTCTTTAAAGACACACATCGACTTATTTTACTATTAAAAACATTTCTAAGAGTATTCCAAAACATATAAACACATTCGCATCGAATGCCTCATGTAATCAAACATTTTCATATTGCTCAACAAGCACTATAAAAATCACTCAACCAAACCATGTTTCCACTAATTAGCACAACCACAAAGTCTAAATTGTCTATCTCGTAAAAAGTAATGGCAATTCGTTTTTGCTGTTTGGTCTTAATTCAAGGTTAGAGTTAGGCATAAGGTTAGCCGTGTGATTAAGGTTAGGGTTTAAAATCACTTTTTCAGAAGGGCCATTTTAGAAATAAGTGGGGTTTCTGACTTTGTGTCTGTGGTAACTAGTGACGACACACAAAATATATTTTTGTACCCTCTGACTTC…
ENSSSAT00000164228	XM_045704829.1	PREDICTED: Salmo salar protein mono-ADP-ribosyltransferase PARP14 (LOC106582401), transcript variant X5, mRNA	NO HIT	-	-	0.0886364	0.0558333	0.168636	0.0966667	4.80223	0.000270227	0.0019266	CTGTTACATCTGGAGTATTTCTCTTGTCTTATCCGGTGTCCTGTGTGTATTTAAATATGCTCTCTCTAATTCTCTCTTTCTCTCTTTCTGTCTTTCTCTCGGAGGACCTGAGCCCTAGGACCATGCCTCAGGACTACCTGGTATGATGACTCCTTGCTGTCCCCAGTCCACCTGGCCGTGCTGCTGCTCCAGTTTCAACTGTTCTGCCTGCGGCTATGGAACCCTGACCTGTTCACCGGACGTGCTTGTTGCACCCTCGACAACTACTATGATTATTATTATTTGACCATGCTGGTCATTTATGAACATTTTAACATTTTGACCATGTTCTGTTATAATATCCACCCTGCACAGCCAGAAGAGGACTGGCCACCCCTCATAGCCTGGTTCCTCTCTAGG…
ENSSSAT00000163416	XM_014151746.2	PREDICTED: Salmo salar cysteine/serine-rich nuclear protein 3-like (LOC106575302), transcript variant X2, mRNA	XP_047301864.1	cysteine/serine-rich nuclear protein 3 isoform X3 [Homo sapiens]	csrnp3	0.517727	0.0195833	0.929091	0.0341667	4.77076	1.32372e-62	1.46524e-59	GCTAACCGTAGTCACGTTGCCTGTAGCGCTCGTGTCAACCCCTTTCTCTCCACCATTGTCAGCGCGCGCAGCCGAAAAATCCTCCACGCATCAGTCGTGCTGCAAAACCTGCTAATTCATTTACAACATAATCAATTACAGGACCATATCACTCTGTTTTGCGTTTGTGTGTATGGTGCGCAAATATAATTTAAGCTGCATTGATAATTAGTATTTCATTTAACAGTTGTCATTGAGACTATTCATTTGTTTATTTTAGCCTATACGGGACATCATTTTATACAGTTGCCAGTTTTTCGTGATGGTTTGACAAGATGATTGGCCAGCGACTTCTCATGCCAACAACCTAACTTGATCTCTCAGCATCTAAGGACTTCCTCCTCTACCTCAGTCAGGCTT…
ENSSSAT00000192321	XM_014199885.2	PREDICTED: Salmo salar soluble guanylate cyclase 88E-like (LOC106604839), transcript variant X3, mRNA	NP_000848.1	guanylate cyclase soluble subunit beta-1 isoform 2 [Homo sapiens]	gucy1b1	0.0890909	0.00208333	0.160455	0.00375	4.76614	1.15209e-12	3.51859e-11	GTTCAGCAGTAGAGGTGACGTGAGGTGAAATGAGGTGATGTGAGCTGTTGACTCCGTCCAGACAGTGACAGTGAGCCCTCAGAGACCAAGCATTTAACTGCTCCTTGGCATGATGAACGGATACACACGTACACACACACACACACAGGATGACGTCATCAGGATGCCCACCTGTGCATCACAGAATTCGTGACGTGCCAGTCAAAGAGGAGGTCATTGGCGTGGAGAGGGCGTAGGCGGGTTCAAGGGTTAGAGGTCTTGGTCCCAGTGCAGACTGAAGCAGGGTGAATGATGTATGGACTGCTGTGTGAGTCTCTGCATGACTTCATCAAGGAGTCGTATGGAGATGATGTGTGGAAACTGGTCAGAGAGAGGGCCGATGTCAGGCTACACTCCTTT…
ENSSSAT00000139907	XM_014153167.2	PREDICTED: Salmo salar calcium/calmodulin-dependent protein kinase type 1D-like (LOC106576188), mRNA	NP_705718.1	calcium/calmodulin-dependent protein kinase type 1D isoform 2 [Homo sapiens]	camk1d	0.103182	0.00458333	0.186818	0.0075	4.75594	2.41559e-07	3.30418e-06	CACGCTTTCTCAAACTTCACAGCAAGTTGCATGGGTCCCAATGTAGACTCCATCATCTGACCTGGAATAGCCCAATATCCATCATAATAAACATTGGCCAATATAAAACAATTCATTTATTTAGAAACAGGTCTGTCCGTTTTTGATGGTTTGCAAATACTCTGGTTTCGTGGACGTATCTTTGGTGCAATGCGAATTATCTCTAGACATCCAGTTACACACACTATCACACACACACACACTTGTGCGCCACGCTGTCAAATCGAGCGATGAGCAGCATCCTAGCCTCCCTCATTGCCATAACAACCGATGGCACAATCAGCATGGTTAGATGAAATAATACTCCTCGGTCCTCGCATTACGCACCACACGGCTCAACAGAGGACTTAATTAAAACGG…
ENSSSAT00000191406	XM_014141320.2	PREDICTED: Salmo salar ras-related protein Rab-31-like (LOC106569740), mRNA	NO HIT	-	-	0.0863636	0.00208333	0.153636	0.00333333	4.75111	0.000982209	0.00599314	GTATTATCTGTCTATTGGCAGCTGCTCTACCTAACTATCTCTCTAGTATTATCCCTCTATTGGCAGCTGCTCTACCTAACTATCTCTCTAGTATTATCTGTCTATTGGCAGCTGCTCTACCTAGCTATCTCTCTAGTATTATCTGTCTATTGGCAGCTGCTCTACCTAACTATCTCTCTAGTATTATCCCTCTATTGGCAGCTGCTCTACCTAGCTATCTCTCTAGTATTATCTGTCTATTGGCAGCTGCTGGGAACCAGAGCCATATATACATGTGTATACATATAGTACGGCTCTGTTGGATCTATTACAACATAATCATCTGTCTGATATGAGCCTGGGGTTAGTCAGTAGTCTGTAGTCTGGGTTAGTCTGTAGTCTGGGTTAGTCAGTAGTCTG…
ENSSSAT00000012942	XM_014130678.2	PREDICTED: Salmo salar putative RNA-binding protein Luc7-like 2 (LOC106564546), mRNA	NP_057103.2	putative RNA-binding protein Luc7-like 2 isoform 1 [Homo sapiens]	luc7l2	0.237727	0.00666667	0.430455	0.0108333	4.74982	6.16669e-11	1.49895e-09	AAGTGTCTAAAATAATGACAAATTACTTCCGTATCAAACATACACAAGTTCATTGGCTCCCACAGTTCTCTCTCCAATTCCATAAAATGTGATTGGCAAAGACTGCTGTCAATCTGCTCCAAGAGTCAGGAACCTCCCACATTATGTGTAGGGTTACCTAGCCTGCTTACTAACCGACTTGACCATGCATGAAAACTCACTTTATCCGGCTTTGGTTGAACACCGCCATTTGCTGTTGATACCGCATTTCGACTTTGGTTCAGTGTCGTTGTGTTAGACGGTTTCAAGACGATGTTACGGCTTACTACCCCCGTATTCCTCGATACGAGGTTCCGTGAGAGCCACAGGACAGCTGTCGCCATTTTCCAGTTTGGGGTGGGCGGGACAGCAATGTTTATG…
ENSSSAT00000155044	XM_014191322.2	PREDICTED: Salmo salar leucine-rich repeat and immunoglobulin-like domain-containing nogo receptor-interacting protein 3 (LOC106599990), mRNA	NP_001094861.1	leucine-rich repeat and immunoglobulin-like domain-containing nogo receptor-interacting protein 3 precursor [Homo sapiens]	lingo3	0.508636	0.0220833	0.913182	0.0383333	4.72262	2.37604e-22	1.97825e-20	CTGGGAGGGAGCGTTTTAACAAATGAAACAATAAACACATCACAGAAAACAATGCACCAGCATGATAACAGAGTCAATAACACCTAAGTAAACAACCAAGGGGAGTGGCAGATATAGGGAAGATAATCAAGGAGGTGATGGAGTCCAGGTGAGTTTCATGAGGCGCAGCTGCATGAGACGATGGTGACAGGTGTGTGGGATAATCAGCAGCCTGATGACCTAGGGGCTGGAGGGGGAGTATACGTGACAGCTCCCCCTCCCCGTCGCGTGGCTCCAGCCGCAAGACGTCGTCAAAGGGGACGAACCCGGGTATCAGGAGCGGACCGGTCACCCCTGCTGATGTGAGAGAACCTGTCACGCCAGCTGAGGCACGGGAACCTGTCGAGTCAGCTGGGGCAC…
ENSSSAT00000000213	XM_014123870.2	PREDICTED: Salmo salar lysosome membrane protein 2-like (LOC106560709), transcript variant X1, mRNA	NP_005497.1	lysosome membrane protein 2 isoform 1 precursor [Homo sapiens]	scarb2	1.54136	0.06125	2.75682	0.104583	4.7217	2.46247e-53	1.49723e-50	GAAACAGTAACCGTATTGACACACGTGTTGAAGGGACAACAGCAGACATTGCGTTGTGACCAATCAACATTCGCTTAGCGCACAAGCGCGACCTTCTCACTAACCTACAAATATCCACTGGCATTATTCATACAGTTTATTACACCGTCACCACCCCGGATTGCAGACGACCTCCTTTTATTGTGAAAGATCTCATTATTAACCAGGCAGCAGATAACTAAACTTAGCATACATCCCTTTTCTTGCAATGACTTAAAACTAAGAAGAGTAAAGAAGTGATTACCATGATATTCGATTAGAATAAACAGATAAAATCGGTAACTAATACAGAATCCAAGTTCTACCACTTTACAAGTTACTGAAAAACGGAAAACTGACCACAAACCACAAAAGCGGACA…
ENSSSAT00000253824	XM_014153405.2	PREDICTED: Salmo salar zinc finger protein 419 (LOC106576307), transcript variant X2, mRNA	NP_085116.2	zinc finger protein ZFP2 [Homo sapiens]	zfp2	0.212273	0.00708333	0.387273	0.0116667	4.7196	7.49406e-09	1.32123e-07	CCTTTATAGAAGCAACACAACATAAGACAAAAAATGGCTTTTATCTCCGTAACTATCATGGTCCTTGCATTTTACACAAATGGCTATGCAGGTGACATTTTATTGACCCAGACTCCTGCAGTTGTCATGGCACAGTCTGGAGAGTCTGCCACGATCAGCTGTAAAGCTAGCGGTGCCATTGACAATGATTTAGCCTGGTACCATCAGAGACCTGGAGAAGCTCCTAAATTCATCATCAACTTTGACAGAGGTTTAACATCTGGTTGATATCATGGCACTGGATATGATATTGATTTCACTCTGACCATCAGTGGAGTTCAAGCTGAAGATGCAGGAGATTACTACTGTCAGCAGCATGAAGCTACTCCGTTCACACAGTGATACAGAGCTGTACACAAA…
ENSSSAT00000167045	XM_014138851.2	PREDICTED: Salmo salar alpha-kinase 2 (alpk2), mRNA	NO HIT	-	-	0.591364	0.02625	1.07	0.0445833	4.66039	1.60786e-05	0.000153038	CCTCGTAGGTGAGGAGGTAGTCTAACGTATCTTACCCTCGTAGGTGAGGAGGTAGTCTAACATGTCTTACCCTCGTAGGTGAGGAGGTAGTCTAACGTATCTTACCCTCGTAGGTGAGGAGGTAGTCTAGGACGACAGAGGCATGGGAACAGAGGAGACTACAGCGGTACTTTCCCAGATCTTTATTGGATGCCTTGGTGATGGTGAGGGACACTCTGCTCTCATCTCCAGCACTACACAGAGCAGAAAGGAAAGAATAAACCTTTAATCATTATTCTGAATTAACATAATCTATTCATACTAAGGCTTGTTCTCCAGTGTTTCCCAACCAGGGGCACTAGGACCTGTGGATACTTGGCCTATGAGACCATAGGCTCACTGGTAAAATGCATATGAGGG…
ENSSSAT00000131817	XM_045717260.1	PREDICTED: Salmo salar heterogeneous nuclear ribonucleoprotein L-like (LOC123723661), transcript variant X6, mRNA	NP_001524.2	heterogeneous nuclear ribonucleoprotein L isoform a [Homo sapiens]	hnrnpl	0.0259091	0	0.0454545	0	4.65559	9.18158e-05	0.000738865	AGACGCCCGAGTTCCCAATTTACAATTCCGTTCAAAACGTATTTCCCAGTCGGAGCTCATTTTTTCCGGAATTCCCAGTTATCTTGAACTCACTGAAGTCGAGGACCGGTTATGCAAGCTGTAAGCGTCAGACCTCCAGGGAAAATACATGGCCCAGTATATTCTACGCCTGCTCCACGCACGGTACCCCGCATTCCCCAGCACAGCCCAGTTCGTCCTGTGCCGGCGCTCCGCCCTTGCCGGGCTAGCGTCAGCATTGAGCCAGGACGGGTTGTGCTAGCCGCAAGTACCAGACCTCCAGTAAGCCTTCATGGCCCAGTACGTCCGGTGCCGGCTCCGCGCACTTGTCCCCCAGTGCGCCCTCCGCTCCTCAGCCCGGAGCCTCCGGCGACGCTCCTC…
ENSSSAT00000197456	XM_014139379.2	PREDICTED: Salmo salar eukaryotic translation initiation factor 4A, isoform 2 (eif4a2), transcript variant X1, mRNA	NP_001958.2	eukaryotic initiation factor 4A-II [Homo sapiens]	eif4a2	3.19773	0.16125	5.83955	0.27625	4.62351	6.12547e-15	2.43942e-13	TTCACCTATAGCTCAAGAGATCGTGAGCATGACGCAGGGCCAGAGGGGATGGAGCCTGATGGTGTCATCGAGAGCAACTGGAATGAGATTACAGACAACTTTGATGACATGGCCCTGAAGGAGACACTCCTTAGGGGTATTTATGCGTATGGTTTTGAGAAGCCATCGGCCATTCAACAGAGGGCAATCATTCCTTGTATCAAAGGCTACGATGTCATTGCCCAAGCCCAGTCAGGGACTGGCAAGACTGCCACGTTTGCCATCTCTATTTTGCAGCAGCTGGACATGGAGCAGAAAGAGACCCAGGCTTTGGTACTGGCCCCCACCAGGGAGCTGGCTCAGCAGATCCAGAAGGTGATTCTGGCTCTGGGAGACTACATGGGGGCTGCCTGCCACGCC…
ENSSSAT00000254526	XM_045708642.1	PREDICTED: Salmo salar adhesion G-protein coupled receptor G5-like (LOC106587141), transcript variant X5, mRNA	XP_011521252.1	adhesion G-protein coupled receptor G5 isoform X4 [Homo sapiens]	adgrg5	0.0222727	0	0.0418182	0	4.60808	0.000129171	0.00100112	TTGAGCGCAAGGTTGTCAATGTTATATGCGACCATCTCTATTGAAATATGGGCGGTCAAATAGCAATGTCAGCTAAAGTTAACTGGAGTTTTGGTGAGAGTTTAAAAGAATTATTTGTATGTGTTTTGCTGCATATTATGATACATTAAAACTAGTTTTTGTGTAAACACTACAGCATTGTTGTCACACAGGGAACTTTCTGAACATTGACAGTTTCAGTGACGATGATCCAATTACCTCTGCATTAAACGCGTCATCCTCTCCTCCGTGTGTCCCGAGACAGGTGACCCAAAGCACGAGGAGAGAGGGAACTAAAGTCCGTCTCCAGAGTAAGCAAATCCACTTTTCCCATGAGGATGCCATAGCCTACTCTTGGCTTGCCAAAACCCCGGACAAGGA…
ENSSSAT00000126570	XM_014133829.2	PREDICTED: Salmo salar plakophilin-1-like (LOC106566027), mRNA	NP_001005337.1	plakophilin-1 isoform 1a [Homo sapiens]	pkp1	0.0581818	0.00208333	0.105455	0.00416667	4.56425	8.61729e-14	3.00245e-12	TCCAAATCAAATAGCTAAATGAGCCATGGTATGACCATCTTAAAACAATTCCATTTGTTAGCTTAGTAGAACCCGCCCCTGAACGGCGTGTTAACAGTTCACACAGACAATAGAAAATGTCACATGCATTAACATGAATCATTACGGCTTGGAGACTTGCTTCTTGGCGTTTATTCAATCACGTCCTATGTACACCAGCGTATTCACTGACTCCATTAAGTCACCTACCAGTCCCAATGGATTTGCCTTCTCGAATGGTACAAATGGCCTCTCAAGAACGCTCAGCTATGAGCAGAGCACCAAGCGAATGGTACTGTCCTCCAAGGGGTCTACTGTTCAGAGAAACATGAGCAGCTCCAGCCAGTGGGAGAGACGATTACCTCTCAGTCCCCCCGTAGC…
ENSSSAT00000127128	XM_014180955.2	PREDICTED: Salmo salar ADP-ribosyl cyclase/cyclic ADP-ribose hydrolase 1 (LOC106590199), transcript variant X3, mRNA	NP_001766.2	ADP-ribosyl cyclase/cyclic ADP-ribose hydrolase 1 [Homo sapiens]	cd38	0.565455	0.0275	1.01227	0.0479167	4.55107	2.46214e-33	4.84235e-31	TTGTAATGAGAGTCATGCGGGCCATCTGTCTGTCTCTCTGTGGCAGGAAAAGGCCTAGTTTTGGGAGCCCAGCCCCTCAGGTTTCTTAGTGGCCAAGGGAGGAGGTTAATGTCCACTGCACAACCCCAGGACACTGCTACTGTGCAACGAGGGAAATGAACACCACTCCTACGGACATCCAGATGTTGTGGAGCTAACTGTTCATCAACTCATCAATGTTTGTGTCCCTTATGCAGTGCTATGACTGTGAGGAGATCTGGAGGGAGTTTGAGGAGGCTGTCATGAGGAAGTCTCGCTGTAACGTGAAGGTTAAGGACTACAAAAGGATGTTCCATGCCACGCCACAGACTCTGACATGTGGTAAGTTGCTGTTCTGGAGTAAGACCAGGGAGCTGATGC…
ENSSSAT00000010683	XM_014200712.2	PREDICTED: Salmo salar nuclear receptor subfamily 1 group D member 2 (LOC100136378), mRNA	NP_001138897.1	nuclear receptor subfamily 1 group D member 2 isoform 2 [Homo sapiens]	nr1d2	0.532727	0.025	0.953182	0.0433333	4.53557	4.1745e-11	1.04531e-09	CAGTCATCGTACAGAACAGTCATCCGACAGGGGAGTTCGTCCAGCGTTCCTCATCTTGTTACAGATCTTTAAATATACAAAAACTATTCGGGTTGTATTAGATGCAATTGAAAAGTCGCGGGAACCTTTTGACTGAAAGAAGAGCAGAATTTGTTTTGTCCAGGATACTGACAGTGGAGTGCAGATAATTATATTAATGCTACAAATATTTACTACAGTAATGTAGTTGAGACTAAAATAAGAAACAGTGTTGAGATTTAGATGATCGACGCTTTGAATTTGAATTTAACCGCGGTGCTACTAAGGATAATAGCACTTTGCAATCCTTACAGAAAACATCCAATTGACATTGTGAAACAGGCGAGTTATTGACAAGACATTTAGTCAGCATAGCTTGCT…
ENSSSAT00000175646	XM_014200193.2	PREDICTED: Salmo salar free fatty acid receptor 2-like (LOC106605003), mRNA	XP_047294656.1	free fatty acid receptor 2 isoform X1 [Homo sapiens]	ffar2	0.128636	0.005	0.227727	0.00791667	4.51475	4.09674e-17	2.05525e-15	ATACAGTAACAATTAGTGGTTTGTTGCTACAGTACCCATCAAGTGTTAGCAAAATGTTAATACACATATGACGTTACATCAACCTTGGGCACGTGGAAAAATAAATGTTAGGATTCTGTTATCATTTACATGACTGTTCTCTTGGGAAGGCAATGTCTGTTTCCACACTATTTACAAAATCGATATTGAAATTAGACACTCCCTCCTACACACATGTAATATCAGATGTAAACACAGCAATGTTTTGCATTTTAGTTAATCGTTACCATGCACTCTCGCCTCCTCATGTTTGCACTGTTCAATACGTCTGCTGTGCACTCAAACAGATCTGCTTGACTGCTATATATGCTAGAAGTTTTAAATAGTGCATTCTGCTGTTTTGACCAAAGTAACGACCTC…
ENSSSAT00000069520	XM_014176968.2	PREDICTED: Salmo salar alpha-1,6-mannosylglycoprotein 6-beta-N-acetylglucosaminyltransferase B-like (LOC106588199), transcript variant X2, mRNA	NP_001186101.1	alpha-1,6-mannosylglycoprotein 6-beta-N-acetylglucosaminyltransferase B isoform 3 [Homo sapiens]	mgat5b	0.191364	0.00833333	0.349091	0.0145833	4.47813	1.35611e-07	1.9414e-06	CGCACTGCAATTTCTCAACCCTCCCGCGCCAGACACCCAAAAACACTCATGGCAAAAGGAGATTGAGTAGAGCCCCCAAAGCATACGAGAGGACAAGCGCTCTAACGCGCATTAGTTCGTTGCTTTCTTCAGAGAAGAAAGGCACCCAATAGACTTCGTTCTCCGAGAGTCCATAGTACATATTGGGGACAGGGATTTTTGAGACCAAGTTGCATGGAAATCAACTGATTCGGTCTATATTTTCTTCCACATCTGCTGTGAGGAATGCTACTCTAATACGCGACAAACGGGACCATACTATATCGTTCCAGTTATCTGGACAACCTGCAACGATCAAATAGAGATTATTTATCTAATTTGCAAAGTGACATAATGAAATCCAAATCGTAGGATAAAAAC…
ENSSSAT00000154646	XM_045705336.1	PREDICTED: Salmo salar inositol 1,4,5-trisphosphate receptor, type 1b (itpr1b), transcript variant X6, mRNA	NP_001365381.1	inositol 1,4,5-trisphosphate receptor type 1 isoform 4 [Homo sapiens]	itpr1	0.0440909	0.00166667	0.0786364	0.00375	4.40547	2.19822e-05	0.000202856	ATATATATATATATAGCGAAAGGGGCGTTTCTTCAAAGAGCATGTGGAGGAGGTAAGAAGGGGATTGCCGCTGAGGACAAATTCAGCTGTCAGAGACGTGGTGTTCTAACTGGAGTTTCAGCCGGCTATCATGGAATTAAACGAGGACAGCGCAGTAGAAATTCACGTTTGCTGATCCTTCCTGAATCTCTTCTATTTTCGTCGCATTCTTCCTTTTGTGAAGGCACCGTCCTGGGTGAGACAACATGTCGGACAAGATGTCCAGTTTCCTCCACATAGGCGACATCTGCTCCCTCTATGCGGAGGGCTCCACCAGTGGATTTATCAGCACTTTAGGGCTTGTGGATGACCGCTGTGTGGTACAGCCAGACACAGGCGACCTTAACAACCCACCCAAGA…
ENSSSAT00000186107	XM_045687368.1	PREDICTED: Salmo salar FRAS1-related extracellular matrix protein 1-like (LOC106613563), mRNA	XP_047278804.1	FRAS1-related extracellular matrix protein 1 isoform X2 [Homo sapiens]	frem1	0.0395455	0.00208333	0.0718182	0.00375	4.39119	1.66545e-05	0.000158084	GTTTATGTACTTAGCCATATGCTACGTGCTCGTTAGTTACGCTCCCTAAGTGTTAGCAATGTGTTTGTCCTCAATGCAATGCACGCCTGCAGAATCTATCTATAGGATAATGACCTGTTGAGGTGTGGGCACCAGTCTCCTTCCAGGATGCCTGTGATGCCATAAAACATCAAAGCTACTGCTTCACAGCAAACAGTCTGGCAGGAAGACGACCTCTAACAGACGTGGAGAACCCTGTGAGTGTGTGCTTTTGTTCTCACTATCTCACAGGTCTTTCCACTGTGTTTTGTCTCGGCTGTGGTCCTTTTTTTGTGTTGGGATGCCAGAGTTTTCCCAGTGACGGAGTGGTTTCAGGAGGGTTGTGAGTGTGTGTGTGTGTGGGGGTGTGTGTGAGTTGAC…
ENSSSAT00000134912	XM_014164643.2	PREDICTED: Salmo salar raftlin-like (LOC106582009), transcript variant X1, mRNA	XP_047303736.1	raftlin isoform X2 [Homo sapiens]	rftn1	0.252727	0.0158333	0.454545	0.0275	4.38152	4.46686e-09	8.18298e-08	GTTGGAGAAGAGCCAGTCGAGCTGTGCTCCCTACCGTCTGCAGCTGGAGCAGTGTCTGCCTACCGACCAGGTGCCCACCCCTGAGCTCATCCAGGGCTATGTCAAGAAGCAGATCCAGGATGCTGCAGACCAGGGGGTCATGTTTGTGGGCTTCATCCAGGAGCCGTGTGGGGTACGAGGTACCCAGACCAGAGAACCAGAGACGCCCTCCCTCTCCCTCCACTCCAGCCCCAGTTCTGTGCTCGGCTCCCTGAGCAGCCAAAGCCCCACTAGCCCCTGGACCAATGGAGAACCAGGAGCCCAGGAGCAGGCGGTGGACACTGGGGCCGATGAGGACCAAGGCTCCTTATGTAAGGGTGGGGAGGAGGAGGACCAGACTAGGGACACTGGGGGGAGTGA…
ENSSSAT00000134895	XM_014195328.2	PREDICTED: Salmo salar tropomodulin-1-like (LOC106602596), transcript variant X3, mRNA	NP_003266.1	tropomodulin-1 [Homo sapiens]	tmod1	0.192727	0.0154167	0.345455	0.0283333	4.37454	2.31979e-06	2.63988e-05	ACTTCCTTTTGAAAACATCGCTGGGCACTTAGTTGCCTTTTTATTACATTTTTGGGGGGAGTCGCTGGGATTCTATTGCGCCGCCATGTCCACCTCCTTTAAGAAGGAAGTAGTGAACTACAGGGACGTGGACGAGGATGAACTGCTGAAGAAACTCTCAGAGGAAGAGCTACAGAGGCTGGAGGATGAGCTGGAGGAGTTAGATCCCGACAATGCCCTATTGCCGGCCGGGATGAGGCAGAAGGATCAGACCAAGAAGGCGCCGACCGGAACCTTCCAGAGAGAGAACCTGGTAGCCCACCTGGAGAAGCAGGCCAAGGAACACCCTGACAAGGAGGACCTGGTTCCGTTCACTGGAGAGAAGCGAGGTAAAGTCTTTATACCTAAGAAGGTGGTGGA…
ENSSSAT00000127744	XM_014157737.2	PREDICTED: Salmo salar poly(U)-binding-splicing factor PUF60-like (LOC106578667), transcript variant X4, mRNA	NP_001258026.1	poly(U)-binding-splicing factor PUF60 isoform e [Homo sapiens]	puf60	0.825909	0.0441667	1.47727	0.075	4.3716	1.80345e-11	4.72988e-10	GCCTATTCAAGTAGGTGTGCTACATGGCGGTGACCGAGATTGCGGGAGGGACGGCTCTGATGATGGAGAATGGACAGGGCACAGGCGCGAAGCTTGGCCTGCCGCTTCTCACCCCGGAGCAGCAGGAGGCACTACAAAGGGCAAAGAAGTATGCCATGGAGCAGAGCATCAAGAGTGCCTTAGTGAAGCAGACCATTGCTCATCAACAACAACAGCTTACCAACTTACAGGTGGCGGCTCAGCGGCAGCGCGCTCTAGCCATCATGTGCCGGGTGTATGTGGGCTCCATATACTATGAGCTCGGGGAGGACACCATCAGACAGGCTTTTGCCCCCTTCGGCCCCATCAAGAGCATTGACATGTCATGGGACTCAGTTACAATGAAGCACAAGGGCTTTG…
ENSSSAT00000137361	XM_014125728.2	PREDICTED: Salmo salar cryptochrome-2-like (LOC106561609), transcript variant X2, mRNA	NP_066940.3	cryptochrome-2 isoform 1 [Homo sapiens]	cry2	0.887273	0.0529167	1.59045	0.0916667	4.35882	1.41704e-12	4.27632e-11	ATATAACACGTGCGAAGCAACCAATTGACGCTGAGCTAAACGGTCACTCTCTGACCAATGGGGGAAGAGAGAAGACGAAAGTGGTTACGTAGTAGTGCTTTGGATCCGTCCGCTCCACATTTCTTCCTGTTGTTGACAGGACTCCAACTTGGAAGACTCAATGCGTGTCTGTTACATCGTAAAATGAAGACATTTTAGGATTTATCTTAATTCAATTTGTTATTTTTGGTATTATTATGGACTAGCTTGGAATCATGGTTGTGAATTCAGTGCATTGGTTTCGTAAGGGATTGCGGTTACACGATAATCCGGCTTTACAGGAAGCTCTAAATGGCGCGGACACTGTGCGATGTGTTTATATATTGGATCCGTGGTTTGCTGGTTCCGCCAACGTCGGCA…
ENSSSAT00000177491	XM_045701615.1	PREDICTED: Salmo salar pyruvate carboxylase, mitochondrial-like (LOC106592454), transcript variant X1, mRNA	XP_016873361.1	pyruvate carboxylase, mitochondrial isoform X1 [Homo sapiens]	pc	2.11364	0.11625	3.81909	0.199583	4.34739	6.26981e-37	1.56453e-34	GGGGGTTTGTACTGTGTACCGAGAGAGAGAGAGAGAGAGAGAGAGAGAGAGAGAGAGAGAGAGAGAGAGAGAGAGAGAGAGAGAGAGAGAGAGAGAGAGAGACTTAACTGTTCAACAGTCAGCCAACAGAATAGCAGCAGGTCTTTCTGTCTCAGCCAAACCAGCATAGAGTCAGATAGAAACACGGAAAGGTTCTACAGGTTACTCAAGGTGTGTGTCTGTCAGCCACATGTAAAAGGAGTCCCTCATCCATCCCGTGTGAAAGGAGTCCCTCATCCATCCCGTGTGAAAGGAGTCCCTCATCCATCCCGTGTGAAAGGAGTCCCTCATCCATCCCGTGGTCAGGTGTCTGTGTCCACTCCCCTGTCTGTTCAGTGGGTTTGTCTACGTTGTTTCTGC…
ENSSSAT00000028194	XM_014176016.2	PREDICTED: Salmo salar myomesin-2 (LOC106587535), mRNA	NP_003961.3	myomesin-2 [Homo sapiens]	myom2	0.0359091	0.00166667	0.0636364	0.0025	4.34667	1.47468e-06	1.74294e-05	CTCATAAGCTTAACAGTGTTAATATCACACAGGAAATAAATCACGTCAAATGTAACTACTGTTGCAGAAAATGATAGTTAATGGTGTCAGTTTGTAGAGAGAAAATAATTATTAGGAAATTGGTCAAACCAATTAAAGTGGGAGTGAGCAAATCACCTTCAAGAGAGCTCTCCATTCGACCTATACATTCGGTTGTCATCTTCTCAAAAACAAAAAAATAGGCTAAAACACATTTTTATATGCCTATTACATTATTGACAAAATAAAAAATCACGAATCTTTTGCAAGGAAAAACAGTCTATCCAAAAATAACCTGTTGAAAACTCGACGAAATTGACGCAAATATTTGTGTTAATTATTTGACAATTTCAACAGCCACCTGCCCTCGTCAACTTTGAC…
ENSSSAT00000080029	XM_014163465.2	PREDICTED: Salmo salar NADPH oxidase 4 (LOC106581414), transcript variant X3, mRNA	NP_058627.2	NADPH oxidase 4 isoform a [Homo sapiens]	nox4	0.0859091	0.00333333	0.152727	0.00583333	4.33944	9.61571e-14	3.33017e-12	TTAAAATGTCTATTTGACAAAACATTGGTGATAATACAAAAGGTTCAGGATAGCAGCACTGTCATATAATAACTGTTAGCTCTTTCATGTTTACAATTCAAGAGGCTATGCCCCCTTCTATGCTTTTCTGTCTGCGTTTTATCTAGGCTAGTCATCATTCATTTGGGAGACTACGTTGTTACCTACAGGTTACTCTCTCGGGCAAATGTCCAGGGCCCCGACGTTGCACTCCCTGCTCTATAATAACCTACCGTTTTTTTCATGTTGCTTTCACCGCAGACACAACAGTGGACACTGAAGAACCGTGGAAAATTACCCACACGACCATCGAGTGCCGTGGCGCCCTCACCCGTTAGAAAAAGAGAAAGACGGGGGAGAAAGAGAGAGGGAGGGGAGGAC…
ENSSSAT00000063019	XM_014150119.2	PREDICTED: Salmo salar leucine-rich repeat-containing protein 58 (LOC106574305), mRNA	NP_001093148.1	leucine-rich repeat-containing protein 58 [Homo sapiens]	lrrc58	0.127727	0.00583333	0.226364	0.00958333	4.31887	5.72975e-05	0.00048244	TGTCTCCAGACCTTTGTGACATAAGGTCTACCACTAAAACTAGTAGGACATATTACAAAATATTAGATATGGTTCCTCATTTGCTAATAGAAATGAGAGCTGGGGTTTCCAATTGCAAAGTTAATTGACCATATATCTCAGTGTGAAAACATTTACAAAGCATCCACACGTGCAAACTTGATTTCTGGACATGGAGACCTGTGGCACCAGAGCAAGCAGGCATGCACGGGTTAATTTAAACTGGGGGCGGAGAATCCAAAGCTTTAATACCGACTACATGTGAACTTGATGCAAATGTGACAGCTGTGCGTGTGCGGTCTGGAAAGGATTTGCACATGAGCTGAATGCATAAAGAGGCTTTATACGGTCGTGATCAGTGCTGAAAGAGCTTATATTTTG…
ENSSSAT00000124453	XM_014147427.2	PREDICTED: Salmo salar tumor protein D54 (LOC106572880), transcript variant X3, mRNA	NP_955394.1	tumor protein D54 isoform c [Homo sapiens]	tpd52l2	0.907727	0.04875	1.62227	0.08375	4.31081	1.06431e-11	2.87252e-10	GAAAAGGCGCAAGCTGAAAGTTCATCATCGAGCTGAGGTGGCTTTATTATTGGAGTCGAGTAACTACCTGTTATTTTATCCGTCGCCCTCGACGAATGAGGTTGTTTATTGTTGAGTACTGTCAATCCAGACGTTCTCAGGTTTTCCATTGATTGAGTGGACGGCACTGCTAGCTAGCTAGCCACCACCCTTTTCTCCATTACTAGCTAACGTCGTTCTCGCTCAAAACACTCCGCTCATTCGACGCTATGGACCCCGTTGGTCAAGACATCAACCTGAACTCCCCCAACAAGGGCCTGGGCCCCACAGGAGGAGTGGACTCCCTAACGGGTGTCTCCATGGAAGGGGGAGCCACGGGAGTAGCAGCCGTCAACACGCTGCCCCCAGGGCTCACAGAGG…
ENSSSAT00000120395	XM_014136662.2	PREDICTED: Salmo salar alpha-1A adrenergic receptor-like (LOC106567426), mRNA	NP_000670.1	alpha-1B adrenergic receptor [Homo sapiens]	adra1b	0.158182	0.0075	0.283636	0.0120833	4.25155	2.51347e-18	1.43811e-16	GACGTCTTGTGTCAAAATGTTTAGGTTAATCCAGAAAGGGAGGAAAGGTTGTGTCTTGTGCGCATGGATGCGGGAGTGGTCACTCAGTGGTGTCGCTGTGTTTCAGCAGTAAGTATCACCACGGTGGGAGCGCTGCAGTGGGAAGGGAACGGAGTGAGAGGCGACAGTCACGACGACTGCAGTAGCTGGTTAAAGTTATATAATCATGTGTTATGAGACTTCATTTTTCCGGACAACATCATGGGATTATGGAACCACACCATAAAAGGTCATTGCGCTTTTTCTCTGAGTTTTGCGCTCATGCTTAGTAATTGTTTTAGTTTGATTACCATTGAAAATGAAGTACACAGGTGATGTAACAAAATAAACAACGTTTGTGTTGATCCATGGATTTACACA…
ENSSSAT00000145727	XM_014190950.2	PREDICTED: Salmo salar vacuolar protein sorting-associated protein 4B (LOC106599662), transcript variant X2, mRNA	NP_004860.2	vacuolar protein sorting-associated protein 4B [Homo sapiens]	vps4b	3.22818	0.185833	5.71318	0.311667	4.24915	1.15376e-05	0.000113465	ATGTGCTCCCCTCCTCAACAAGCCATAGATCTGGCCAGCAAGGCGGCCCAGGAGGATAAAGCTCAGAATTACGACGAGGCCCTGCGTTTATACCAACAAGCTGTTCAGTACTTCCTACACGTAGTGAAATATGAATCCCAGGGCGACAAAGCCAAACAGAGCATCAGGGCCAAGTGTGCTGAGTACCTGGACAGAGCAGAGAAGCTCAAAGAATACCTGAAGAAGAAAGAGAAGGCTCCACCTGCCAAGCCTGTGAAGGAATCCCAAGCTGATGACAAAGGGAATGAGAGTGATGAAGGAGACAACCCAGAAAAAAAGAAGTTTCAGAACCAACTTTCAGGGGCTATCGTTATGGAAAAGCCAAACATCAAGTGGAATGATGTTGCCGGATTAGAGGGA…
ENSSSAT00000021372	XM_045721110.1	PREDICTED: Salmo salar myc associated factor X (max), transcript variant X6, mRNA	NP_002373.3	protein max isoform a [Homo sapiens]	max	5.14636	0.289167	9.33818	0.49125	4.24867	1.72809e-12	5.1609e-11	TGTGCATTTTCCTTGTCGTTAGGTGTTTGCTTCATGTTGTGAGCTATCCTTTCATTTTAAATTCACAATTTCACCGAAGAATGAGTGATAACGATGATATCGAAGTCGATAGTGACGAAGACTCACCGAGATATCACAATGTGGCAGACAAACGAGCACACCACAATGCACTGGAGCGCAAGCGTAGGGATCACATCAAAGACAGCTTTCACAGCCTGCGGGACTCGGTGCCCGCCTTGCAAGGGGAAAAGCAATCTATCAAACAGGCATCCCGAGCTCAGATCCTAGACAAAGCCACGGACTACATCCAGTACATGAGGAGGAAGAACCACACACACCAGCAGGACATCGACGACCTGAAGAGGCAGAACGCTCTGCTGGAGCAGCAAGTGCGTGCCC…
ENSSSAT00000017180	XM_014191921.2	PREDICTED: Salmo salar alcohol dehydrogenase 1-like (LOC106600509), mRNA	NP_000662.3	alcohol dehydrogenase class-3 [Homo sapiens]	adh5	142.612	8.13	258.511	13.9433	4.24848	5.4249e-35	1.16803e-32	TTTTGGGTGTCAGGGAAAATGTATGGAGTGATTAAATGCCGCGCTGCAGTGGCATGGGAGCCAAGCAAACCCCTGGTGATGGAGGAAATTGAGGTGGCTCCTCCCCAGGCACATGAGATTCGCATCAAGATAGTCGCCACGGGTGTGTGCCACACTGACCTGTACCACCTGTTTGAGGGGAAACACAAGGATGGCTTCCCTTGTGTCCTGGGTCACGAAGGGGCTGGGATTGTGGAGAGTGTGGGGTCTGAAGTGACCAAGTTCAATCCAGGTGATAAAGTCATCCCTCTGTTCATCTCCCAATGTGGCCAGTGCCGGTTCTGCAAGAGCCCAAAGACCAACCTGTGTGAGAAGGGCTGGGCCAGTGATAGGTATGATGTGATGTCAGAATCAGACACC…
ENSSSAT00000162167	XM_014172944.2	PREDICTED: Salmo salar acetylcholine receptor subunit alpha (LOC106586082), mRNA	NO HIT	-	-	0.0568182	0.00416667	0.103182	0.00708333	4.24112	0.00127397	0.00750655	GGTGGAAAGGTAGTGTGTGGTTATAGGGGGAAGGTAGTGCTTGGTTATAGGGGGGAAAGGTAGTGTGTGGTTATAGGGGGGAAAGGTAGTGTGTGGTTATAGGGGGAAGGTAGTGCTTGGTTATAGGGGGGAAAGGTAGTGTGTGGTTGTAGGTGGAAAGGTAGTGTGTGGTTATAGGGGGGAAGGTAGTGCTTGGTTATAGGGGGGAAAGGTAGTGTGTAGTTGTAGGTGGAAAGGTAGTGTGTGGTTATAGGGGGAAGGTAGTGCTTGGTTATAGGGGGGAAAGGTAGTGTGTGGTTGTAGGTGGAAAGGTAGTGTGTGGTTATAGGGGAAAATGAACCATTTTGGACACATGCTAAGTAAAATTGCCCCGTCTAGCAGCAACCAACTTCACAATGT…
ENSSSAT00000003905	XM_014179014.2	PREDICTED: Salmo salar synapse differentiation-inducing gene protein 1-like (LOC106589256), mRNA	XP_016877089.1	synapse differentiation-inducing gene protein 1-like isoform X1 [Homo sapiens]	syndig1l	0.116818	0.00708333	0.211364	0.0125	4.23033	8.0852e-16	3.54709e-14	CTACAGTCATACTCAGTCACCCGCTGAAAAAAAGGAACATGGAAGTCTGTGTCAGTCGATACTAGTGTAGGACATCAAGACGAGTATCTGTCCATACGATGATGCTTGCGGCTGGAGGCATCATCACCGGCACCGCGCACTGAAACACAGATGAGCAGGGGTGATTTTAAGACCAAGCAAACTCAGTAGACTAGGCTACAACCGACTTTGTAGCCTATCGCAGTGGATGGAAAACATATATTCAACGTACTTTATGTGAGCTATAGCTATTATTGATAGTTATTTAGAGAGTTATTGAGGAAGTGAAACTATGTGGTGAGTGTGCGTAATCAACACCTCTCCAATACGCAGCGGTCTGTCTTGTCAGCTCAGAGAGCGCGGTTCGTCAGTGCATGCTCC…
ENSSSAT00000182761	XM_045719924.1	PREDICTED: Salmo salar mitochondrial Rho GTPase 1-A (LOC106606570), transcript variant X2, mRNA	XP_047292311.1	mitochondrial Rho GTPase 1 isoform X4 [Homo sapiens]	rhot1	0.246364	0.015	0.454091	0.0258333	4.22404	8.45739e-07	1.04899e-05	ATGCTTCTGTCTGACTCACACACTTGTCCTCTCGTCTCCACAGCCAAAGTGGGGAAGACGTCTCTGATCATGTCACTGGTCAGCGAGGAGTTCCCTGACGACGTTCCCCTTCGAGCGGAGGAGATCACCATCCCAGCAGACGTAACGCCAGAGAGAGTCCCCACACACATCGTGGACTACTCAGGTAACACCACAGACCATACAGCAAATGTTATTTGCATAGTTTACTCAGTCAACAACAAGAAGGTACCACTGATCCTGGTGGGGAATAAGTCAGACCTGGTAGAACACAGCAGTATGGAGACCATCCTGCCCATCATGAACCAGTACTCTGACATTGAGACCTGCGTGGAGTGCTCTGCCAAAAACCTGAAGAACATCTCAGAGCTGTTCTACTAT…
ENSSSAT00000099020	XM_014196394.2	PREDICTED: Salmo salar histone acetyltransferase KAT5-like (LOC106603125), transcript variant X4, mRNA	XP_006718484.1	histone acetyltransferase KAT5 isoform X1 [Homo sapiens]	kat5	0.359091	0.0183333	0.642727	0.0304167	4.21231	2.72285e-25	2.95337e-23	AGAAAGGTTGCTGCAGCATTTGTGTTAAGGACTCACTGCTTATTTATTCGTTTTAGTTTAAGACTGGGGACATGGTTCTTGTGATTATGTACATGTAGCCAGTACTTTTAGTAGTCTTCCGATGATAGTGAAGTAAACGAACAGCATCAATGCTGCGTAAACAATTGACTCCCTCGAACATACCCAGAACCATTGAGCAGGCCATTTTCCCATAACTACTTGCGCGCTTCTACATTGTACGTTCGCAGATGACCAAAATGGCGGATTCGTCGGTCGATGTTGTCGAGGGCTGTAGGCTCCCTGTTCTCCGAAAAAATCAGGAAAACGAAGATGAGTGGCCCTTGGCTGAAATTCTCAGTGTGAAAGAGATCCCTGGGAGAAAACTCTACTATGTCCACT…
ENSSSAT00000237395	XM_014212410.2	PREDICTED: Salmo salar testican-1-like (LOC106611816), transcript variant X1, mRNA	NP_004589.1	testican-1 precursor [Homo sapiens]	spock1	0.0281818	0.00125	0.0527273	0.00375	4.21184	9.82317e-17	4.72229e-15	AGGAGGTGTGTTGGTTTGGATTGATTTGGAGCTCGCTCCTCGCTCCCAAGACGTGTCGATCCATCACTCCATCGCCCGGACAACCGTGTTCTGACAGGAAGTGAAGGTGGTGAGGATGACTACTTCAAAAGCTGGGGTCCTGCCAAGCCAATCGACCAGGAGACAGAGGCGAGGCCCGGGAGACATGGGGAACCTGGAACCAAAGTCCACTCCAACCCAGGGAAGAGGAGAACAGAGGAGGCTCTGGACGCCACTAAAAACCCATGTGTGAAGGTGCGCTGCCCTCCTCACAGGGTGTGTGTCAGCCACGACTATCAGACAGCCATCTGCACCAACACCAACGACAAGCAGCCTACACACAGTGTGAAACCGAGGAAAGGAAGCTTGGCCCACAAACAC…
ENSSSAT00000224837	XR_001320668.2	PREDICTED: Salmo salar uncharacterized LOC106570442 (LOC106570442), ncRNA	NO HIT	-	-	0.225909	0	0.408636	0	4.19686	3.81549e-09	7.06165e-08	GTCCAGCCTAGTGCACTCTGTTTTGGTGCGTGTGACCTGGAACGTGCTTCACTTTGTTTTCGTCCGGTATTGAACGCAGTTTATCCCGTCTTTAATTTGATCTATTATTTACCTTTTAAAATATCTAAAGTTGGATTAGGAAAGTTGCTTGAAATGTTTGGACAAAGTTTACAGGGTCCGGTGTGAACCCCTGGGTGCCCACCACATGGCCAAGGGGCCCCACAAGGTTGAGTCCTTAGTCCCCTCCTGTATTTCCTGTATACCCACAACTGTGTGACCTCCGACTCCGTCATCAAGTTCGCTGACGACACAACAGCAGTAGCCCTGATTACCAACACTGATGAGACAACCTACAGGGAGGAGGTAGGCACTCTGACGGCGTGGTGCCAGGTGAACAAC…
ENSSSAT00000103741	XM_014175548.2	PREDICTED: Salmo salar alanine aminotransferase 2 (LOC106587295), transcript variant X1, mRNA	NP_597700.1	alanine aminotransferase 2 isoform 1 [Homo sapiens]	gpt2	0.489545	0.0308333	0.879091	0.0520833	4.18895	1.15819e-09	2.31957e-08	GTCCAGTACAGTCCTAGCAGTCCACACTTGGCAAATAGATCATTGATTGCACGTGCTTTTGATCAGTCTCCAGCCCTTGTGCGGACAAAGGCTCGGGAAACCTCATGTTTAGTCCAGTCCATACGACTCAAAACACAAGGACCCGTTGAACAGTATGGACAGAAGAGATTCAGTACAGCTGAGGCAACCGTGGTCTTGAGAGAGAATGGCAAGACGCGAGAAAAGACTCTGACCATGGGCACCCTCAATCCGCAGGTGAAAGCGGTGGAGTACGCTGTAAGAGGACCAATTGTCACGAAGGCTGGTGACATCGAGAGAGGCTTGCAACAGGGTCAGAAACACCCTTTCACTGAGGTCATCAAAGCCAACATTGGAGATTCACATGCCATGGGGCAGAAG…
ENSSSAT00000194145	XM_014155143.2	PREDICTED: Salmo salar neurofilament light polypeptide-like (LOC106577225), mRNA	NP_060876.5	mucin-4 isoform a precursor [Homo sapiens]	muc4	0.0304545	0.00125	0.0554545	0.0025	4.18533	2.54829e-18	1.45682e-16	ACTGCCCAATGTCGCAAGGATCTGTACACAATTCCTGGAAGCTGAAAATGTCCCAGTTCTTCCATGGCCTGCATTGTCACCAGACATGTCACCCATTGAGCATGTTTGGGATGCTCTGGATCGACTTGTACGACAGCGTGTTCCAGTTCCCGCTAGTATCCAGCAACTTCACACAGCCATTGAAGAGGAGTGGGACAACATTCCACAGGCCACAATCAACAGCCGGATCAACTCTATGCGAAGGAGATGTGTCACACTGCATGAGGCAAATGGTGGTCACAGAAGATACTGACTGGTTTTCTGATCCACGGACGTAACTTTTTTGTTAAGGTATCTGTGACCAAGAGATGCATATCTTTATTCCCAGTCTTGTGAAATTCATAGCTTAAGACTTAATAC…
ENSSSAT00000112043	XM_014158702.2	PREDICTED: Salmo salar sodium channel, voltage-gated, type IV, alpha, a (scn4aa), transcript variant X5, mRNA	NP_000325.4	sodium channel protein type 4 subunit alpha [Homo sapiens]	scn4a	0.025	0.000833333	0.0445455	0.00125	4.18161	1.07073e-07	1.56105e-06	GTCCATATCATTTTTTGGAGTTCAGAGTCTAGAGTGTCTCCCCCTTTGAAGAGGGGGATGAGAAACAAATGAACATATTACTGGTCCTGTCAGGGAGCTTAAAGGTCAACTGCTCCTTAGAATCAACTTCTGTGGCTTATATGCTGCAGAAACATAACATATTGACTGTGCCCCTGTGCCCGCTCTAGCGGCTGAGTCGATATCCACGCTTATAAACCCAGGGTCGTTACACTACTCCCTCCTTTCAAAGAGGGAGTAGCTTGCGACTCTACGTCTTATAGGAACGCACACACTGGTCAAGCACACGCACTGTCGTGGATGCAAGGTCCAATCCCACTTCTGACAACATTGTAATGAAACAGGCAGGGAGCAGGCCTCGAACCCTCGACCTTCTAGCCC…
ENSSSAT00000014703	XM_014132141.2	PREDICTED: Salmo salar cilia- and flagella-associated protein 100-like (LOC106565246), transcript variant X1, mRNA	NP_872434.2	cilia- and flagella-associated protein 100 [Homo sapiens]	cfap100	0.114545	0.005	0.216818	0.00791667	4.17356	0.00152989	0.00877961	CCAATATTAGACTCACGGTCTGACTTTTGTCGGCCACTATGGACACAAGACCAGCATGGCACAACTCCAGTCCTGTCAGAAACATTTCAGAATACACCATAAAGGGATGCATCTAACTGAAGGGATGCTGTCACCAACATCAAGACACAGAGGACCAAACATGCTGTCAGGTCCCATGATAGTTGCCCAGTCGGCGAGTACCACCAAGTCAGTGATATCTACAGATGTATGTAAACAGATGCCTGGGGTGAACCCTTTTAAAGTGCTTGACAACAGCAACATATTTCTGATCAGGAACAAGGAAAAGGAGCGCAGGAAACTGGAGCTGCAGAGCCAGTTGAGTTTGCGGGTCCATGAGAAGGTGACCTATGCGGGCCGTATGAAGGCCAAGCAGGGTGA…
ENSSSAT00000215577	XM_014214359.2	PREDICTED: Salmo salar elastin (LOC106612831), transcript variant X7, mRNA	NO HIT	-	-	0.286818	0.0195833	0.515909	0.0341667	4.16781	4.18526e-11	1.0477e-09	AGACAGTGCAATTCCTTTTGGATGAGGGGGGTGGGAAGGAGGGGGGTCTCTCCTTCCCTCTCTCTTTCTTTTCTCTCCCCCCTTCTCTCTCTCTCTCTCTCTCTCTCTCTCTCTCTCTCTCTCTCTCTCTCTCTCTCTCTCTCTCTCTCTGGCAGCAGAGCCTGCACTGTTGGCAGGAGTGACCAGAATAAAAACAGCAACACCAGACATAGGGGAGGGAAAAAAGCGAAGTGATCCATTGAACCAAAAGTCTTTGCCCTCTCTTAATTACGTAGTGGCCCATATCTTTTCTCTTTTTTTCCACTTTAAACATTTTTTTTTCTTTCTTCTGTACTTGAAGACCTCTGGTTGTTGGTAATTAGCTTGAGGAGAATAAAAACAACCGATAGGGAGAGGGGT…
ENSSSAT00000002958	XM_045712638.1	PREDICTED: Salmo salar sialoadhesin-like (LOC106601635), transcript variant X3, mRNA	NP_001265346.1	B-cell receptor CD22 isoform 5 [Homo sapiens]	cd22	0.0968182	0.00458333	0.175909	0.0075	4.1671	0.0015564	0.00890392	ACTGCAGGGTGGGAGATGCAACAATGGCCTTGAGAACAGCAGGAAGTGTGTTGGTGGTCTTTCTCTGGTCTGTAGCAGTGGTACTGGGTCAGTATGGCTGGAGTGTGACTTACACCACTCAGAGTATCTGTACTTTGGAGGGGTCAACAGTGGAGCTGTCCTGCTCTATCAGATATCCCAGTGGTACAGTCACATCAACCGTCTGGTTCACTAAATGGGGGACTGGTGTAGAACCTGAAGATCTAGGTCAGGACCCAGAGTATGCAGGTCGTCTGGAGTATCATGGGGATAAGAAGAATGGTCACAACCTGACAATCACAGACCTGAGAGAGAAAGACTCAGCTACGTACAAGTTCAGATTTATAACAGATCAGACTGGAAGGAAATATACTGGTGATC…
ENSSSAT00000224792	XM_045698574.1	PREDICTED: Salmo salar zinc finger protein 239-like (LOC106575361), transcript variant X1, mRNA	XP_047293567.1	mitochondrial enolase superfamily member 1 isoform X1 [Homo sapiens]	enosf1	0.0254545	0	0.0459091	0	4.16353	0.00116406	0.00694231	GTGGCTGTCTGGTCACTACTGAGAGACTGTCGGTGGCTGTCTGGTCATTACTGAGAGAATGTCGGTGGCTGGCCATCCTGTCTGGTCACTACTGAGAGACTGTCGGTGGCTGGCCATCCTGTCTGCACTATGTGTGCAAAGCTGTCATCAAGGCAAAGGGTGGCTACTTTGAAGAATCTAAAATATATTTTGATTTGTTTAACGTTTTTTTGGTTACTACATGATTCCATGTGTTATTTCATAGTTTTGAAGTCTTCACTATTATTTTACAATGTAGAAAATAGTTAAAAAAAAAACTGGAATGAGTAGTTTTGTCCAAACTTTTGACTGGTACTGTATATGGACAAAATCATCATGGTGCTTTTTGATGCCAAGTTTACAAACATTGGTTGTGGTAAG…
ENSSSAT00000126941	XM_045702466.1	PREDICTED: Salmo salar transcription factor 7 like 2 (tcf7l2), transcript variant X12, mRNA	NP_001139757.1	transcription factor 7-like 2 isoform 5 [Homo sapiens]	tcf7l2	0.0404545	0	0.0727273	0	4.15995	0.00130897	0.00768543	TACCTGCCCCTACCCGAGGAAGCAAATGTTGATATAACCTAGATTGATTTAAGTTTATCCTGGAAAGCATGCGCAGTAAACTTTTGGCCCCTATGCCGTGGCTTTTCAAAATTGCTACATTTTGAAACTGGAGAAAATAAGGATGTGCTTTCTATTCATTTTCAGTGGGAGACCGCCCATATATTGAATCCGCATTTACAAGTAGGCTACTTCAGCCTATTTTGCTATTCCAGCACAAAAGCAAACCGGCGCTTCACTGTCCTGCGTTCCTCACCCAAACTGCCTTCTCTAACTGCACACTCGTCCGCCGGCTTCCTCCAGCCTTTTTTCTCTCTCTCCCTATTTATAAAAACGTCACTTCAAGTCCCTCCCTTTTTGAATGTCATTAGTTTCTTGTGT…
ENSSSAT00000146854	XM_014127079.2	PREDICTED: Salmo salar protein transport protein Sec31A-like (LOC106562280), transcript variant X5, mRNA	NP_001387088.1	protein transport protein Sec31A isoform 10 [Homo sapiens]	sec31a	0.115909	0.00791667	0.219545	0.0141667	4.15688	0.00133059	0.00779442	GGAGATTATTGTGCCACGTTGATGGAGCCGAAGACCAGTGCGGACGTGGAATTTCATTGAATGTGCATTCTGCAGCGGAGAGCTGTCGGCTTGTTAATAAGTCTTGCACAGTAAGAAAAGGGAACTTGCACGAGTGATCAACGTTTTTGTCGCATATCGACTTGTGTATGTATGTGTTATAAGAGCGAACAGAACTGAGAAGAATGAAGCTCAAAGAGATCAACCGCACGGCCATCCAGAGCTGGAGCCCAGCACAGCACCATCCTGTGTACCTGGCAGCAGGTACGTCAGCCCAGCAGCTGGATGCCTCCTTCAGTACCTCCGCCTCTCTGGAGATCTTTGAGCTGGACCTGGCTGAGCCTTCTCTGGACATGAAGCTCCGCGGGGCATACTCCTCCT…
ENSSSAT00000148184	XM_014199777.2	PREDICTED: Salmo salar lipid droplet-regulating VLDL assembly factor AUP1 (LOC106604766), mRNA	NP_853553.1	lipid droplet-regulating VLDL assembly factor AUP1 [Homo sapiens]	aup1	1.05591	0.0704167	1.86227	0.121667	4.14614	2.72625e-22	2.25461e-20	CGAGACGCTGATCTCTTTCTAGCGTTGAACATGGCGCCCGAGGTAGACTAGCTGGAAACGTTAGCCAGCATCAACATGAGCAAATAAATTGTTACCAGTTTGACCTTTTATCGTTTCGAATTAAATGGTTGATTAGGTAGTATGCAGGAAAGTGACGGGTGTAATTAACTTTCTCAACCTACAGATTAGGTGAAATAATGGAAACTCGAGGAATAGAACAGATGTTTGACTTCCAGCGGTTGCCAAACGATGGACTGGTCCTTTTGCTGGTGTTGCTTTACTCTCCAGTTGGCCTGTGTTTGATGTTACTACGACTCTTCGTAGGTGCACATGTGTTTTTGGTGAGCTGTGCACTCCCAGACAGTCTTGCTAGAAGATTCATTGTGAGAATAATGTTCT…
ENSSSAT00000054377	XM_014162475.2	PREDICTED: Salmo salar mitochondrial fission factor homolog B (LOC106580918), transcript variant X2, mRNA	XP_047301084.1	mitochondrial fission factor isoform X5 [Homo sapiens]	mff	0.638182	0.035	1.15727	0.0604167	4.13888	8.32518e-22	6.62478e-20	CGTAAAACAACTTCCTGTTTGTCCCCATCCATTACATTCGTTCAGGGCTGCAGTGTATGTTGTTGTCCCTTTCAGCTTCCTGGAATCAACATATAAGGATGCTACATCATTTGTAATGTAATCTTCAGCTGGACCATATTTATTTTTGCACGTATATTTAATTGATGGGAGAAGAATAAACCGAAGGCCAAATGAACGGAGCAGCATTCCCCTCTCCCACTGCAGAGATGGCGGAGATGAACCGCATCCACTACGAGCTGGAGTACACAGAGGGCATCAGCCAGCGCATGAGGATTCCTGAGATGCTCAAAATTGGCCCCTACGGTCATGACAACCCCGAGGCAGGCTCACATGACCTGCACAACATCATGATGCAGGTCCCAGAGAGGATCGTAATGT…
ENSSSAT00000147708	XM_045723134.1	PREDICTED: Salmo salar neurotrophin receptor-interacting factor homolog (LOC106609876), transcript variant X2, mRNA	NP_001338950.1	lipase maturation factor 1 isoform 2 [Homo sapiens]	lmf1	0.105455	0.0195833	0.181818	0.0325	4.13312	2.6096e-07	3.55099e-06	ATGACTCAGATCTCACTGCCATCCAATCACGATCCGGTGCCAAACTCCATGTCGTACTATATTCACCAATCTCCATGGTGGTTCCATCGCTTTGAGGTTCTCATCGTCCTTCTCTTCACCTTCCTGGGGAGACGTATGGTCAACGGAACTCTGCAGATAGTGTTCCAGGTGACTCTGGTAGTAAGTGGGAACCTAAGCCTTCTCATCTGGCTGACCATAGTTCCCAGGGCCAAGCAAGCTGTACCGGACCTCCAGGCTGAGGAGGCTGCAGGACAGACCCCCAAACCCACCAGAGGTATGCTCACCCGCATTGTCAACAACCTACTTCATCCTCCTCTTCCTTTCTCTCAACACTTTCCATTTCTTCTCGAGATGACCCTATATCACAAATTCTGTTCT…
ENSSSAT00000192516	NM_001141261.1	Salmo salar oleoyl-ACP hydrolase (olah), mRNA	XP_024303828.1	S-acyl fatty acid synthase thioesterase, medium chain isoform X2 [Homo sapiens]	olah	0.593182	0.0466667	1.05409	0.0808333	4.12683	3.74299e-27	4.70401e-25	CACACAAGTAGCCTACAAATGCATGCTGGGCCGGGCATGCGCTGAGCTAATTAAGTGAAGTAAGCGCTACTGGAGCGAAATTGGAGTGGGCTAGAAGGCCGATGCTTCAGCCTTTGCGAAACTCGCTCCAGACTCTAGTCAAATTGGGCATGCTCCACTCCTTGCTCCACTCCAGCTCACATACTCTGGTAGCTGTAGCTAGTTGGCTAGCTAGCAGCAAGCAAGGGATAAGAACTTTGCCACTGAGCATGGCAACGGAACATAAAGAACTAACGACTGGGTCATGTTTGTAAAGATCAAACTAATCTAACGAACGACTGGGTCGCGTCTCTAGCAATCAATAGATGACATCCGTTTACTAACCAAACCTGAAGAAGAGAAGAACCAGGGCTGTGGTAG…
ENSSSAT00000163123	XM_014173612.2	PREDICTED: Salmo salar RNA binding motif protein 44 (rbm44), transcript variant X3, mRNA	XP_005246132.1	RNA-binding protein 44 isoform X2 [Homo sapiens]	rbm44	0.08	0.00625	0.145	0.0104167	4.12155	3.82555e-11	9.62677e-10	GCCCTCCAGTGGAAAAGCGATGTTACTACATCTACAAACAGGGCTGTGGGCAGCAACACGTGCGAGCTGACAAATAAGAAAATCGTGATTGAATGATGATCTATTAGACCCTCCGTCTTTGTCGATAGAGGACTGCAGGAAATTCCTTCTCAACAGGTCTGTGTTTGACCTGGTGAAAGTCACCCATTTCCTGGAGCTGACAGATCCCAAGCTGCTGGGTTGGTACTTATCTCTGCCTGTGGAGGACAGGAAGCTCATACAAGAGGAAGGAGGACTCCATCGGTTTCTGCAGAGGCATCCGGCTCTGAACGTAGCCAGACAACTGGTTTATGTGAAACAACAGGTGAGAGGTTGCTGGAAACCTCCTGCTGTTACGCAGACAATGTCGTCAAACCTAAA…
ENSSSAT00000127486	XM_045693310.1	PREDICTED: Salmo salar SRSF protein kinase 1-like (LOC106566977), transcript variant X2, mRNA	NP_003128.3	SRSF protein kinase 1 [Homo sapiens]	srpk1	0.725455	0.0533333	1.28864	0.09375	4.11817	4.61662e-12	1.30302e-10	ATTGAAAACGAATGGGTGTTCCGTTGTTTCATCGCTCGATATCTGGACTGTTAGTGGGGTGTTATTCACAGGATTACTCCCGGGTTCTCATGCCCCTTACTAAAACACGTTGAGTGTTTTTGAAATGTTTCTTGCCGATAATGTCGCATTGATTTAACAAAAGCGTTTCATAACGCTCGGACAGAAACATGTACTTTTGTACAGGTATTTGTACATGGTGGAAAAAGGGGTGCCCTGGCGTTCCTGTGAGATCATGAACTGTTGGCCTGGGGTCGTTAAACTCCCCAGTAACCCCACACAGCTGCCATTTCCTCTTCCCTCTACCCCTTTCACAGCTGTGGAGAGATATACAACAGAGTGGGGGGTGAAGGGAAGAAAGAGCAAAAGAAGAGGACAGAG…
ENSSSAT00000174741	XM_045687938.1	PREDICTED: Salmo salar retinoid X receptor, gamma b (rxrgb), transcript variant X4, mRNA	NP_008848.1	retinoic acid receptor RXR-gamma isoform a [Homo sapiens]	rxrg	1.38182	0.0883333	2.49591	0.152083	4.10954	6.24452e-62	6.57494e-59	GTTTAAAGGTAATACAACACATCAGGTATCCACTTCCTGTCAGAAAATGTCTCAGGGTTTTGCCTGCCAAATGAGTTCTGTTATACTCACAGACACCATTCAAACAGTTTTAGAAAATTTAGGGTGTTTTCTATCCATATGTAATAAGTATATGCATATTCTAGTTACTGGGTAGGAGTGGTAACCAGATTAAATCGGGTATGTTTTTTTATCCAGCCGTGTCAATACTGCCCCCTAGCCCTAACAGGTTAATCTAACCACACTGTCCGATTTCAAAAAGGCTTTACAACGAAAGCAAAACATTAGATTATATGACGCACTGGAAGCCTGATGCGTGGTGCTGGTACTGGAGGTATCCGCCTGGGAACACGCACCTCAGGGCTAGTGCGGGGAGCGGGA…
ENSSSAT00000129372	XM_014160663.2	PREDICTED: Salmo salar guanine deaminase (gda), mRNA	NP_001338500.1	guanine deaminase isoform d [Homo sapiens]	gda	0.412727	0.0395833	0.722727	0.0683333	4.10593	0.000148177	0.00112887	TCTTGCTCTAATCAGCACCTTGTCTTTGGTTGCTTCTCATTCGACAGTCTTGCACAGAAGTGGGGGTTTGAGGCCTTGGCTGTTACACATGAGTTCTTCATGCCAGGGATGGTGGACACCCACATCCACGCGTCTCAGTACAGCTATGCAGGCACAGCCCTGGACCTGCCCCTGCTACAGTGGCTCAACACGTACACCTTCCCAGTGGAGGCCTGCTACAAAGACTTGGAGTTCGCCCGCAACGTCTACACCCATGTCGTGAAAAGAACCCTGAGAAATGGTACCACTACGGCCTGTTACTTTGCCACCATACACACCGACGCTTCTCTCCTGCTGGGCCAAATCGCAAATGATTTTGGACAGCGTGCCCTTGTGGGCAAGGTGTGTATGGATACAAAC…
ENSSSAT00000017172	XM_014191921.2	PREDICTED: Salmo salar alcohol dehydrogenase 1-like (LOC106600509), mRNA	NP_000662.3	alcohol dehydrogenase class-3 [Homo sapiens]	adh5	44.2255	2.81333	78.7941	4.7825	4.09602	7.95834e-26	9.16153e-24	CTGGCAATTTGACACAAAAATAAAATGTAATTCATTCATTCACTGAATATTGAGGGGAATGAATACTTTCAATGTATGTGAAAAAAACAAAATCGCCAAAAAATGAGATACAAGGTTTTTCCAGGACGCCGACAATATCGAAGAGAATAAGTCTCCACAGTGTTCGAGAAGAACGAGACAACAGTATCTCCCAGAAGAGCCTATCCCACACAGACAGTTCAATCTATTTTCTAGTTAACACTATATTGCATTTAATCATAAAGCCAAAATGCACAGGTTATATCAAAGGTCATTGCAAACAGATGAATCACATGACTGACTCATCTCGGTGACTTATCTATATTACATGCAGTTATGTTAGCTACAAACAATAACTGTACAGTGTTAGTTGTAATCTAC…
ENSSSAT00000118803	XM_014177892.2	PREDICTED: Salmo salar DNA topoisomerase 2-beta-like (LOC106588671), transcript variant X4, mRNA	NP_001059.2	DNA topoisomerase 2-beta isoform 2 [Homo sapiens]	top2b	0.12	0.00791667	0.217273	0.01375	4.08321	3.32857e-08	5.29352e-07	GTTGCTCAGGGTTGCCAGGTTCGGCTGCTTTTGTAGCACAAATGAGTACTCAAAACCCGCCATAAGGCCTGAAAACTAGGCCCTTTTTCCAATAACGTAGTCGAACGAGTTAAGAAGGAATATCGACTTCCCTTCTAACGACCTAAAAAGCTACATTTGGTTTGCCATCAAAATAATTAGTATTGCTAGATAATGTAACTAATAAAGGAATCTGAATATGTCGCAATAGAAAAGATAAATCAGCTTTATTAAACTTTTAAAAACGATTGTTAGGCTATTTTCTGGCAATTGTGCTGTGACGTTAAGACTACAAACCGTTATAAATGGCCTATTTGCGAGATTGACTTGTCGTTTAATTTCATTGTAGCGTCAAACCCAAGAAGACTCGAGGCTGTAATC…
ENSSSAT00000137927	XR_006761888.1	PREDICTED: Salmo salar transmembrane protein 132C (si:dkey-215k6.1), transcript variant X2, misc_RNA	NP_001373987.1	transmembrane protein 132C isoform 2 [Homo sapiens]	tmem132c	0.171818	0.0104167	0.319091	0.0191667	4.07395	2.27809e-05	0.000209755	GCGTGATAATGTCCTCACATTCCAGTTCTATTTGTTTGGGGAACATTTGGAACATTTGATTGGCTGTCGCCGACCCTGCATCCTCCTTCACCTGCTTCCTCGAAAACCAACTATTGGCTCACCAATGTGTCACTATCATCCCGCCTCTAAACTGTCCCTCGCATCTTGTAGAAGCATCAATTCTATCCTTCTCTGTCCTCTCTTCCACACGGCAGAAAGTACACACTTGAAGTTTAATCTCAGATACAAGAGATACGAGGGATGAGAGCTGGAGCGCAGCCGCACAGAAGCGAGGGTGGAACGTCGCCGACGGGGTCGAACCGGTCCAGAACAACTAGGAGCTTTTAAGCTATTTCCCTGGAAGGGTGGATTTAATCAACGTGGATCACTGAAAAGCTT…
ENSSSAT00000162156	XM_045723680.1	PREDICTED: Salmo salar thyrotropin receptor-like (LOC106575145), mRNA	NP_000360.2	thyrotropin receptor isoform 1 precursor [Homo sapiens]	tshr	1.70727	0.109583	3.095	0.188333	4.06912	6.61076e-30	1.03213e-27	ATGCATCGTCATCGGGAAATCTTGCCTGGATGGTTCGTATAAATCTACAAATCTCCTGTCCCCAGATCCTACAATCTGTCCAATATTAAAATATTATTGGAACTGTATATCCCCAATAAATTACCTACAGTACCACGCACAGAAAAGTACAAATAACTCACCCTCCCCATACGGTGTGATTCAGCCATGTTCAACGCACGCAAGTTTCATATGAACGGAACGCCCCCATACCGCATCTCTATCAAATTTGACATCGATTTAACTTGGGAGTACATGTCTTCATGAGATGCTATACGGGCGAATACAACTTTAATATACCTTGACATTGGAAATTAAACTTTAATGTGCCGAATATGCGTTCATAGGCTTCACGCAATACCAAATAATGAGCGAGGATAT…
ENSSSAT00000232478	XM_045705762.1	PREDICTED: Salmo salar neurofascin (LOC106583506), transcript variant X6, mRNA	NO HIT	-	-	0.0636364	0.00541667	0.118182	0.00958333	4.05283	1.181e-08	2.01856e-07	TGAAAGAAAACAATAACTCCACTGTAACTTCCACCTCTCCTTAAATAGATAGCACCGCACCAGCAGTCTTTACTGTCACCAGTCAACCTCCTTTTTCCCCCTTCCCCGCCCCTCAACACCTGTCCCGCGCTACCCACTCACATCGACCCACTGACCGGGAGCGCGCACCAGCCGAAGATGTGATTGCGGCTTCACGGATAGCGAGAGAGGGAGTCCTGTACCGCATTACACGAAATAACGAGCACAGGCACACACTTACACACATGCTACTGCAGAGCTGACACACACAGCGGAGAAAAGAGAGGGAACAGCGAAATATCTGCGGTCACGCCACTGGCACGCAGGTAAGTAAACAACAGCATTCCTCTAACAGGCTTCTAATAATAGGTCATACCTTCG…
ENSSSAT00000165401	XM_045700686.1	PREDICTED: Salmo salar tyrosine-protein phosphatase non-receptor type 13 (LOC106576846), transcript variant X3, mRNA	XP_047280963.1	tyrosine-protein phosphatase non-receptor type 20 isoform X7 [Homo sapiens]	ptpn20	0.0372727	0.00208333	0.0677273	0.00333333	4.03858	4.09364e-10	8.81618e-09	CTCCCATATGAAGCGTCTTTCATGTTCCGAGGTCGTCCTGAACAGTGTAGAGATACCGGCCAACCTCAGCCAACACGAGTCGCTAAGGAAGTTGTGTGATGACATCACAGCAAAGGTGGAGGCGTGTCTACGGCAACAGAGTGAGTTGAGGGAAATCAACAGAGATCTACCCGAGCCATGCCCACTGTCAGAGGTGAAGGAACAGGCCTGGAGCGGTGCTTGCTGTGGATCTTGTGAGGAAATCTGCAAGGAACTGCCATACTTCGCTGAAGGAATATCTACAAGTAGTGAGTAACCACAAGTACTCCAGAGCCCATCCCCAGAATCATCTCCAATGCCTCTCGACAGAAACAGGACTGTGAGGGCTTCTCAGAGGCCCCCTCCACAACCTCCTCCATA…
ENSSSAT00000151938	XM_014166923.2	PREDICTED: Salmo salar rootletin (LOC106583103), mRNA	NP_055490.4	rootletin [Homo sapiens]	crocc	0.0109091	0	0.0190909	0	4.03775	0.000131023	0.00101311	TGGCTATCTAATTAAACCGCAAGGGTGGCCAGGCGAAGAACGCGAATTGAAAGCTCTCCTCGTGGAGGAGGGAGGGGGAATTTACATTCTGCTAATCCCCTTGTCCTCAATCTTTCTCCGACAGTCCTGTAGAGGATGGAGCAGGACGCACCTGTGGGACGTGACAGAAATCCTGAGATTCCAACTAACTCACAACTTTCTGAACTGTCTGTACAGCAGACATATATTTTTTTGTTTTATAGTTGCTAGTGTGTCGTTCATTTAGATGCGCATTTAACCGCGTGCATCCGTTAATTTTGATCTAAATCGAACGGTTAATCCTATTTGATAACGCTACCAGCGCATGGGACTGGAGCGAAACATTTCTTTTTCGGCCCTTTCTTGCTGTTTTTGGATTAA…
ENSSSAT00000117332	XM_014146083.2	PREDICTED: Salmo salar DENN domain-containing protein 2D (LOC100196103), transcript variant X4, mRNA	NP_001258762.1	DENN domain-containing protein 2D isoform b [Homo sapiens]	dennd2d	0.564545	0.0416667	1.02773	0.0720833	4.02604	0.001721	0.00971615	CGTGAAGGGAAAAGGGTGACAATTGCTAAAACATAGGCGCGCGCAGGCGCACAGTTACAATGCAGATCGACTTCCAGCGACGCCAACCCGTGAACAGCATGCGTTATGTACTCTCCTTACGCTACAAACGGAATGAGGTCGATAAAACAAATAGTCTGAGGAAACGATCCAGGGAAATAAGATAACATTGAGTGTTAAGCCTGTGAGAGCTATGAGTGGAGATGAGGTGAAGAGGAGGATTCGAAAAACACATGGACAAAAACATATGAAGCAGAGATGGAGTGAGCAACCTCAAAGCGCCGCCAATGGGAAAGAGAAAGACGCCCTGTCATTTGACCTCAGCACCGTCCAACCCAGCGAGGATGAGAAGGGTGAGAGAGGTGCCATCAAGAGGCTAAG…
ENSSSAT00000157764	XM_014166102.2	PREDICTED: Salmo salar nerve growth factor b (beta polypeptide) (ngfb), transcript variant X1, mRNA	XP_006710726.1	beta-nerve growth factor isoform X2 [Homo sapiens]	ngf	0.269545	0.0204167	0.488636	0.0345833	4.02409	6.15751e-07	7.84467e-06	CTCAGCTAAAAGGAGGCACTGGCACTGGGACTCTTCTGACTATAACTTTTCAGAACGGTCAATTTCCAAACAAGTACAAGAGGCTGAGTGGATTGTCTTCACTCAATGAGAACGTACTGGGCATTTTGAGACCTGACTCGTGGAGATAAACCTGTGGAATAACACACACACTGGAATATAGCTCAGTATTGGTTGGGACATCCACTTGTGAAGAGGCAGGTGCCAGAGCCAAGCTGGGGGCCATAGAGAGCCAGACAGACAGTCCTGATGGCAGAAACCTGGAAGGCAGTCTGCTCTGAACACGTGCTCTAGGAGCCCGCCCCGCCAGGGGCCACACTTCACGCGGAAACACTGCACAGGTGTGTGTGTCCATGAGGTCGTCCATGCTGGTCCTGCTCC…
ENSSSAT00000158369	XR_001320668.2	PREDICTED: Salmo salar uncharacterized LOC106570442 (LOC106570442), ncRNA	NO HIT	-	-	0.0868182	0.000833333	0.153636	0.00125	4.01743	1.16984e-09	2.34129e-08	ACGATTTTAACTGATTCACAGTGTTAATGGTATCCCATTCATTTTCTGCTTTCACCTTACCAGGGTCCGGTGTGAACCCCTGGGTGCCCACCACATGGCCAAGGGGCCCCACAAGGTTGAGTCCTTAGTCCCCTCCTGTATTTCCTGTATACCCACAACTGTGTGACCTCCGACTCCATCATCAAGTTCGCTGACGACACAACAGCAGTAGCCCTGATTACCAACACTGATGAGACAACCTACAGGGAGGAGGTAGGCACTCTGACGGCGTGGTGCCAGGTGAACAACCTCTCCCTCAATGTTAACAAAACAAAGGACCTGATTGTGGAATACAGGAGGAACCAGGCTGGACACGTCCCCATCCTCATCAACAGGGCTGCTGTGGAAATGGTCAATAAC…
ENSSSAT00000109441	XM_014163238.2	PREDICTED: Salmo salar serpin H1-like (LOC106581278), transcript variant X1, mRNA	XP_047283756.1	serpin H1 isoform X1 [Homo sapiens]	serpinh1	24.7805	1.55875	44.8205	2.67292	4.00679	6.60584e-39	1.85176e-36	CCAAACCAGCGGTAAGTTGTTGGTTGCAAAGCACTGTACGTCAAAAGTGATTTTTATACTCCCAAGTGATGATTTAAATGTACAATTTATATCAATTTGTTTGTAAATGTTATTCGAACATCACACATAAGATGCAGCGGTTTTTGGTGAATATTTGTTGTGCATTTTGTTGTAGAGAATTCCAGCTAATACTAGTTAGCAACTTTCTGTGTCTGGTGGGGGGGATTGTATATTTTCTACAGTGCGTGAGTGCAGAGTTGGATGGTGAGTCGTGCATTGTATGACGTGCAATTTTGTGCTGTTCCTATCAGGTACATTGTTAAAGATATTATATTGTAATTGTATTATTTTGGTAACTACATTGCCCAGTGAACAAGCACCAAACCAGCGTGCGTGAGT…
ENSSSAT00000050774	XM_045697426.1	PREDICTED: Salmo salar ephrin type-B receptor 3 (LOC106574219), transcript variant X12, mRNA	NP_001296121.1	ephrin type-B receptor 2 isoform 3 precursor [Homo sapiens]	ephb2	0.0272727	0.00166667	0.05	0.00208333	3.99948	8.22962e-05	0.000669011	ACCAGAACAGACCGCTGTAAATACATTGTGTTATTGGACTCTGAGACCAGAACAAACCGCTGTAAAATACATTGTTGGGAGGAGGTGAGCGGCTATGATGACGCCATGAACCCCATCCGCACGTACCAAGTGTGCAACGTGCGCGAGGCCAACCAGAACAACTGGCTGCGCAGTGACTTCATCCCACGCAAGGATGTCCTCCGAGTCTACGTAGAGATGAAGTTCACTGTGCGCGACTGCAACAGCATACCCAACATCCCCGGCTCCTGCAAGGAGACCTTCAACCTCTTCTACTACGAGTCCGACTCAGACTCGGCCACGGAGACAAGTCCATTCTGGATGGAGAACCCCTATGTGAAGGTGGACACCATCGCGCCCGATGAGAGTTTCTCCATGTTG…
ENSSSAT00000007895	XM_014205588.2	PREDICTED: Salmo salar hydroperoxide isomerase ALOXE3 (si:dkey-17e16.9), transcript variant X1, mRNA	NP_001159432.1	hydroperoxide isomerase ALOXE3 isoform 1 [Homo sapiens]	aloxe3	0.0431818	0.00208333	0.0740909	0.00333333	3.99317	2.63326e-08	4.26074e-07	CTTATTTAATCAGAACAACAGTTTTCAGCTGTGCTAACATAATTGCAAAAGGGTTTTCTAATGATCAATTTGGCTTTTAAAATTATAAACTTGGATTATCTAACACAACGTGCCTTTGGAACACGGGAGTGATGGTTGCTGATAATGGGCCTCTGTATGCCTATGTAGATATTCCATCAAAAATCTGCAGTTTCCAGCTACAATTGTCATTTTCAACATTAACAATGTCTACACTGTATTTCTGATCAATTTGATGTTATTTTAATGGACAATTTTTTGGCATTTCTTTCAAAAACACGGACATTTCTAAGTGACCCCAAACTTTTGAATGGTAGTGTAATTGTTTCATGATGCTTGCACAAGCCCCTGTTGAGGATTTACCCACCAGCATTAAGTGAC…
ENSSSAT00000123002	XM_045705337.1	PREDICTED: Salmo salar serine/arginine-rich splicing factor 7 (LOC106584788), transcript variant X1, mRNA	NP_001182375.1	serine/arginine-rich splicing factor 7 isoform 2 [Homo sapiens]	srsf7	0.242273	0.0154167	0.440455	0.0266667	3.98978	4.99291e-16	2.22552e-14	ATCATGTCGAGACACGGTCGAAACGGAGGAGACGCTAAGGTTTACGTCGGTAACCTGGGCACTGGTGCAGGGAAAGGAGAGCTAGAGCGGGCGTTTGGGTATTATGGACCCTTGAGAACAGTGTGGATTGCTAGGAACCCACCAGGGTTTGCCTTTGTGGAGTTTGAAGACACCCGGGATGCAGAAGATGCGGTCCGTGGCCTTGACGGCAAGTTAATTTCTGGATCTCGAGTTCGAGTTGAATTATCTACAGGGATGCCGCGGCGATCTCGGTACGAGCGTGCGCCCACCAACCGGCCCTTTGACTCCAACGACAAGTGCTATGAGTGTGGTGAGCGGGGGCACTATGCCTACGACTGCCACCGCTACAGTCGACGCAGGAGGAGCAGGTCCCGGTCT…
ENSSSAT00000225391	XM_014154175.2	PREDICTED: Salmo salar gamma-aminobutyric acid receptor subunit pi (LOC106576778), transcript variant X1, mRNA	XP_024301780.1	gamma-aminobutyric acid receptor subunit pi isoform X1 [Homo sapiens]	gabrp	0.0359091	0	0.0654545	0	3.98961	1.0498e-06	1.27912e-05	GCGATTGGTTCCTTTGGGCTTCAATAATTGACAGGCTACTATGCTTTGTTCTACAACGACTTTGTCCCAGTGTTAAATGGGAGGTGATTTTGCCACTGTCAATGTAGCTTCCCAATGAATTTTTTTTTTAAACAAAATGTATCACATCATCCAATGGTGTTCTTAATGTTAATAGTTTTTCCATCAAGGGAATTATATAAATAGTGTAAATAAATTAATTTGTTCTGAGTGGGCCAAGTCATTGTTGGTGACATTCATCTCGTGCGTTGTCTTTAGAGACCCCAAAGCGGCGGTAGGGTTGGTTGGTTGGACCATTGCGATTCATTGTGCACAAGGCAAGCGGCTTCTCCTTGTTGACGGAAATTCGCTGACAGAGCACCAGTTGTTTTCGCAGGCAGA…
ENSSSAT00000171259	XM_045721900.1	PREDICTED: Salmo salar lamina-associated polypeptide 2, isoforms beta/gamma-like (LOC106609124), transcript variant X12, mRNA	NP_001027455.1	thymopoietin isoform gamma [Homo sapiens]	tmpo	0.0363636	0	0.0668182	0	3.97894	4.80062e-09	8.74431e-08	TCTACCAATGGCAAAGCCCGATGTTACTGCTCTTGTCCAATCGTGTCTGCTTTCACAGGGTAGTGGTAACGTTCTCACCGCGTTTGTTCCTTCAATGTTGGCAGAGGGCCGGTGTCCTAGCAGATATTGGTATAATAGCCCAAGCACTTCAAAGGGAGACGTTTGTCTTGTGTTTAGCGCTTTCACTTCTTAATTCTACTGTCAAGGAGAGTTCTACAAAAGAGGAACCAAAACGAGTAAGCTAATGTGCTAAGATTGTAACTGGAAGCTTGAAGTATCAAGTTTGTGTACACGGGTAGTTTTGCAGATTTAATCCAACAAGAGGCGCTAGTTAGCCAGTTAGCTAACATAGCCAGCTAAATACTTCATTTTGTTGTTACCGAGGCGGAGTTGCTTTTC…
ENSSSAT00000191614	XM_014212965.2	PREDICTED: Salmo salar glypican 4 (gpc4), transcript variant X2, mRNA	NP_055416.2	EH domain-containing protein 2 [Homo sapiens]	ehd2	0.0159091	0.000416667	0.0318182	0.00125	3.97806	2.01215e-10	4.52885e-09	CTCTAATCTGAAGGGCTTTGGTCCGGTTTTAGAACTCTGAGATTCGGCTACAAAAAGGTAGCACATCGTTGGTTCTTAACGGACAGAAATGAGCATGTGAGAGCGATAAATTACAAACTTAATGAAAACCGTTGCCTCTACAAACTTATTCAGTCCGAAAGGTGGCAAGTCTAATGGTCACTTTACGGATGCTGTAGTAACGGTTCTTATCCGACGCCAAGACATTGAGTTAGGTCGGGGGGCAAGAAAGACCCTGATAAAAATCTGTGTGGTTCTCGTTAACTACCGGACGACTCATGACGACAGGCGAGGAGTGTGTGCTGTGTACCTCCAATCAAGTTGATATGGAAATTTTCATCGAAATTGGTGGCATATTAGATATGATGGTAGAGAGATTTT…
ENSSSAT00000086148	XM_014216817.2	PREDICTED: Salmo salar Ral GEF with PH domain and SH3 binding motif 2 (ralgps2), transcript variant X3, mRNA	NP_001273176.1	ras-specific guanine nucleotide-releasing factor RalGPS2 isoform 2 [Homo sapiens]	ralgps2	0.102727	0.005	0.182727	0.00916667	3.96442	1.3257e-05	0.000128303	GGATCTGTTGTGTGTTTGGGTGTGTGTCATGTCAATCTGACAGACACACACAATCTCTTATCTGGCTGTGAGCTGTCGAGTTGTGGCTGGAACAAGAAGGAGAAGCACAGCTCTGCCCCCAATGCTGTGGCCTTCACCCGCAGATTCAACCAGTGGACAATAAATTGTAATGTGAAAGCGTGTGTATTCATCCTTGTTCTCTGTTCCCAACAGAAACTGTGTGACATAAACAACCTGCATGCAGTGATGGCTGTGGTGTCAGGCCTACAAAGCGCTCCCATCTATAGACTCTCCAAGACATGGGCGTTGTTGAGTCGGAAGGACAAAGCAACGTTTGAGCGGTTGGAGTATCTCATGGCCAAAGAAGACAACTACAAGCGTCTCAGAGACTACATACGC…
ENSSSAT00000219256	XM_014143578.2	PREDICTED: Salmo salar bone morphogenetic protein 3 (LOC106570967), mRNA	NP_001192.4	bone morphogenetic protein 3 preproprotein [Homo sapiens]	bmp3	0.0695455	0.00416667	0.131818	0.0075	3.96192	2.83467e-12	8.27391e-11	GGGGACGATTGGCTGTCAATCCAGAGATCTTCTCAGATCTGAACATAACCAAGAGCTGCTGTCCTCAACGCTATTAGCTATTACATCAAACTGGGAGCCCTTATTCACTCAACCGAGAGAGAGAGAGAGAAAGAGAGAGAGACAGAGACAGAGACAGAGAGAGAGAGAGAGAGAGAGAGAGAGAGAGAGAGAGAGAGAGAGAGACAGAGAGAGAGAGAGAGAGAGAGAGAGAGAGAGAGAGAGAGAAAGAGAGAGAGTGAGAGACAGAGACAGAGAGACAGAGAGAGAGAGAGAGAGAGAGAGAGAGAGAGAGAGAGAGAGAGAGAGAGACAGAGAGAGAGAGAGAGAGCGAGACAGAGAGAGAGCGAGACAGAGAGAGAGAGAGAGAGAGAGAGAGAG…
ENSSSAT00000060440	XM_014152156.2	PREDICTED: Salmo salar sodium/potassium-transporting ATPase subunit alpha-1 (LOC106575572), mRNA	NP_001153705.1	sodium/potassium-transporting ATPase subunit alpha-1 isoform c [Homo sapiens]	atp1a1	0.1	0.00625	0.186818	0.0108333	3.95878	0.000625023	0.00403982	ACTGACAACCACAAACAGCCAGACGTTTACTAAACAGACACCTGCGGCACTCCACCCTGCCTCCCGAAGTACAACCTCTCCCTGAGTGTGTCAAGGTTACGCACTCTTCCCCACAGCCTCCATCTTAACCTGTGGATTTACATGTGACAGCAAAGGTCAAGGAATGAATGTGCTGTGACGTTGTCCAGTTGGAAGGCAGATAAGATGGCCTCTGGGTCAAAGTCAGTATTGTTTGTTATAATTGCAACAACCCAACACGCCACCGGACAAAGGCTCATGGCCTTGGTTTCTATACTGGCAACTTATGTTTCAAGTGTGAGAATGAATGTACAAACACAGTTATTTATGCTCGCTTCAACAGCTTTTCGTGATAATATTTAGCTTCAAAGGTGCAGGATT…
ENSSSAT00000230446	XM_045701557.1	PREDICTED: Salmo salar uncharacterized LOC123728757 (LOC123728757), transcript variant X1, mRNA	NO HIT	-	-	0.177727	0.0179167	0.317273	0.03125	3.95575	2.93468e-12	8.55139e-11	CGGCTGCATTACGACACCAGCGAAATTGATGAGCAGCTCTACTATCTCGGTTGTAGCTCGGCGGACGAGAGTATTTCACTTCTTATTTCTGCATTTCTTCCGAATCTATCTCCCCACTCAGCTATGCAGGTGTGTAAGGGGTGAAGTTCTCAATGGGAGCCGAGACTATCGCACAGTGCCAGTAGAGAGACACCGATGAAGTGTCAGTCATGCTGGTGGCTGGCAGCGACGGCAGAGCAGAGCGTGACATGCCAGTTGTTTTTTCCTGAGGGGATGTGTGTTTTCTTGGTCTTGGATCCACGGAGTGATAGCAGAATGTTCCATTTATTCTATGGTTCTTTCCTTCCCTTCTTATTTCTGCCACCATGGCATGATCCAGAGCAGGGCGGTGTAACTGGG…
ENSSSAT00000214405	XM_045723680.1	PREDICTED: Salmo salar thyrotropin receptor-like (LOC106575145), mRNA	XP_011535421.1	thyrotropin receptor isoform X1 [Homo sapiens]	tshr	0.262727	0.0183333	0.476818	0.0320833	3.95156	5.52719e-12	1.54488e-10	ATGCATCGTCATCGGGAAATCTTGCCTGGATGGTTCGTATAAATCTACAAATCTCCTGTCCCCAGATCCTACAATCTGTCCAATATTAAAATATTATTGGAACTGTATATCCCCAATAAATTACCTACAGTACCACGCACAGAAAAGTACAAATAACTCACCCTCCCCATACGGTGTGATTCAGCCATGTTCAACGCACGCAAGTTTCATATGAACGGAACGCCCCCATACCGCATCTCTATCAAATTTGACATCGATTTAACTTGGGAGTACATGTCTTCATGAGATGCTATACGGGCGAATACAACTTTAATATACCTTGACATTGGAAATTAAACTTTAATGTGCCGAATATGCGTTCATAGGCTTCACGCAATACCAAATAATGAGCGAGGATAT…
ENSSSAT00000233024	XM_014164822.2	PREDICTED: Salmo salar poly (ADP-ribose) polymerase family, member 4 (parp4), transcript variant X2, mRNA	NP_006428.2	protein mono-ADP-ribosyltransferase PARP4 [Homo sapiens]	parp4	0.0954545	0.00708333	0.175455	0.0125	3.93727	4.44461e-10	9.53399e-09	CTTGTTTACAGACAACGAATTTACGTATTCAATGTATTTTCAGTGTTTGAAGACAACAAATGGGAGATTCGAAGTATACCGCCATCCCAAAACAAAGCCCGCGAGGAGAAAAATAGGACAAATTGCATTTTGGGTAATGTAGTAGATGGCGTTGAAATCCAAGACCAGGAAGTGGTTTTCAAACAATTGCCATTCGTCAATGGGACATTTCAAGACGTTCAAATGCATTTCTGGAGGATGTACTGGAGTCCCTACTAGCGGTCCAAACACTTAAAAGACCCTCAGCCCTCAAATTACGTGGACACTTCTGACGAGTATACGCTTGCATGGCGAGGGAGGAAGGAATTATTTTTAAATGGACCGCCCTTGCCCGGAAATTCGTCACTCGTTCATCCCGTG…
ENSSSAT00000149115	XM_014164499.2	PREDICTED: Salmo salar DEAD-box helicase 3 X-linked a (ddx3xa), transcript variant X1, mRNA	XP_011542194.1	ATP-dependent RNA helicase DDX3X isoform X1 [Homo sapiens]	ddx3x	0.114091	0.0075	0.208636	0.0141667	3.93368	1.1568e-09	2.31733e-08	TCCACCACGGAGAAGCCAGTGGAAGGTTACGGTTACAGCTCGAGTGGATACTTTAATTTACAACCACGTAAAAACTGACAGAAAGGAACATTTATTTACACAATACACTTGTTTTATTGACTGAAAGGACATAACGTTAGGAACATATTACGGACTGGAATCTAGGAAGGATTTTGTGATCTACAAAGAAACTAGCTAGTGTGCTAACAAAGAAAATACTTTCCCTTGACAAATAATCCTCTCTATTCTCTTTAGTTATGAGTCATGTGGTCGTCGATAATCAACACGGTCTAGATCAGCAGCTTGCTGGCCTAGACTTGAACTCTGACGGGCAGGGAGGAGGCACAGGCAGGCGTTACATTCCACCTCACTTGAGGAACAAAGAAGTTTCCAAAAACG…
ENSSSAT00000227528	XM_014197751.2	PREDICTED: Salmo salar adapter molecule crk-like (LOC106603721), mRNA	NP_058431.2	adapter molecule crk isoform a [Homo sapiens]	crk	0.104545	0.0108333	0.186364	0.0166667	3.93072	1.34837e-32	2.54741e-30	TCAATTTGCTAATAGGTTTTTATTTACTAAGAATATTAACACATTACATGCTACAGAAAATAAAAGGTCAAATTTGAACTTCAAATAATATAGTGTTATAGCACAATGGCACAACTTAAAATCAATAAATCAGTCGTCTTTCTTTTTTCACCTGCTCCTGTCCTCTTCTAAAATATAGGGATGGAACAAAAGGAAAATTGTGATTGGGTACAAAAATACAAGACAATGAACACCATTTGGCATGATCGATGAGGCATGATAAAAATAAAACATAAAATGATGGCTAATGGGGGAAACATAGCAGATAAGGTGCATTAAGGGGATTCAACATTGAGGGACTTTTGTTAAAGGTCACCATTTTAAAGTCACACATTCAAATCCAATTATTAATTGGTCTAC…
ENSSSAT00000234232	XR_006757716.1	PREDICTED: Salmo salar uncharacterized LOC106563766 (LOC106563766), ncRNA	XP_047293567.1	mitochondrial enolase superfamily member 1 isoform X1 [Homo sapiens]	enosf1	0.0236364	0.00125	0.0413636	0.0025	3.91848	1.39844e-09	2.75978e-08	AAATAAATAAGCATAAATATGGGTTGTATTTACGATGGTGTTTGTTCTTCCTGGTTGACCTTTTCTTGTGGCAACAGGTCACACATCTTGCTGCGGTGATGGTACACTGGGATTTCACCCAATAGATAGGGGAGTTTATCAAAATCGGGTTTGTTTTCGAATTCTTTGAGGGTCTGTGTAATCTGATGGAAATATGTGTCTCTAATATGGTCATACATTTGGCAGGAGGTTAGAAAGTGCAGCTCAGTTTCCACCTCATTTTGTGGGAAGTGTGCACATAGCCGGTCTTCTCCATCAGTGTTTTATTCTAGGCTTCTACACTGCGAGAGAGCAGACACACCTCTCGAAAATCGAAGGAGACTTGATACGGCACTTCTGATATCTCGCCTGGAACTTCCT…
ENSSSAT00000210332	XM_045723680.1	PREDICTED: Salmo salar thyrotropin receptor-like (LOC106575145), mRNA	XP_011535421.1	thyrotropin receptor isoform X1 [Homo sapiens]	tshr	0.106364	0.00916667	0.194091	0.015	3.91567	1.80042e-08	2.998e-07	ATGCATCGTCATCGGGAAATCTTGCCTGGATGGTTCGTATAAATCTACAAATCTCCTGTCCCCAGATCCTACAATCTGTCCAATATTAAAATATTATTGGAACTGTATATCCCCAATAAATTACCTACAGTACCACGCACAGAAAAGTACAAATAACTCACCCTCCCCATACGGTGTGATTCAGCCATGTTCAACGCACGCAAGTTTCATATGAACGGAACGCCCCCATACCGCATCTCTATCAAATTTGACATCGATTTAACTTGGGAGTACATGTCTTCATGAGATGCTATACGGGCGAATACAACTTTAATATACCTTGACATTGGAAATTAAACTTTAATGTGCCGAATATGCGTTCATAGGCTTCACGCAATACCAAATAATGAGCGAGGATAT…
ENSSSAT00000122512	XM_014180921.2	PREDICTED: Salmo salar leucine zipper transcription factor-like protein 1 (LOC106590188), transcript variant X1, mRNA	NP_065080.1	leucine zipper transcription factor-like protein 1 isoform 1 [Homo sapiens]	lztfl1	0.154091	0.00541667	0.271818	0.00916667	3.90513	0.000600525	0.00389782	AGTCGGTTGATTTCGTCTTACCACTTAAACGAGCCCAGTATCTTTGGCTAAGTTACGATATGGACGGTTTGCTGATGTGGATTTAGCAAGGGATGTAGCTTTGCCTTGCGTCTAGTACTTCACTAACCACTGCAATCGATGCGGTCTACTGCACGGATAGTTAGCTAGTTTAGTAGCTAGCGAAATGCTGAATACGAAATCAAATCGTTAACGTTAACTAGCTAGCCAACAACTAGGCTCGCTAGCTGCCTAGTTAGAAGTTAAATGGCTGAGTTTGGTTTCAATGAACACCATCAGAATGAGGCGATCAACTACATGCGCTTTGCACGCTCCAAGAGGGCCATCAGACTCAAGACCATTGACTCCTGCTTTGAGGACCTCAAAGACAGCAGGCTAGTG…
ENSSSAT00000063952	XM_014205684.2	PREDICTED: Salmo salar protein lin-9 homolog (LOC106608031), transcript variant X1, mRNA	NP_775106.2	protein lin-9 homolog isoform 1 [Homo sapiens]	lin9	0.236364	0.0170833	0.427273	0.0295833	3.89203	0.00103252	0.00625369	CATAAATTCAGTCCATAAAAAATTACCCTGCAGACACACTGTCCCAGAATGCATCTTGACAATATGGTCTTTGAAAAAAGCAGCGCGGCTAATTCAAGATGGCGGAGATGGACCAGCTAGACGAGAGCTCTTCAGCAGAGGCGCTAGTCAGTCTGAAAGAGGGCAGTCTGTCAAATACTTTGAATGAGAAGCAAACAAAAGCTCACAACACGAGAGGAAGACACACCTTGGTGTCCATGGAAACGCCCACACGGAGCTCCAAGAGGAGCAGACTGTTCAGAGAGGAGGAGGAGCAGCGCCTCCCATCCAGATCCCCTAGAAGGAGCCAGAGGGTCACCTCTGTACCCCAGAAGTTTGCTAATGTGACGACCCCAGATAAGAAAGTGTCTCAGAGAATCG…
ENSSSAT00000178072	XM_045711749.1	PREDICTED: Salmo salar Fc receptor-like protein 5 (LOC123732533), mRNA	NP_112572.1	Fc receptor-like protein 4 precursor [Homo sapiens]	fcrl4	0.0786364	0.00625	0.142273	0.0108333	3.88644	0.00126303	0.00745122	GAAGTATAGATGGTTAGAGAGGAGAGGTGGGTGGGTGGGGGGATGGACAGGCTACAAGTCACTAGAGTTTAGATACAGTTAGTGATCGACACGTTGAGATGGAACGCACCTGTCTTCTACTCTTGCTGTTGAGTACACTGGTATACTGTAGCCTCGGACAAGGTGGAGATCTCTCTCCTCCAGCCTCTCTGAGCGTCAGTCCTGACAGATCTCAGTTCTTTGAATATGATGATCAGACTTTCTCTCTCTCAGTTCTCTCTAACCAAGCATCTCTGAGTCTCAGTCCTGACAGATCTCAGTTCTTTGAATATGAGTCTGTCTCTCTGAGCTGTGAGGTTCAGGGGAACTCTGCTAGATGGAGAGTGGTGAGGAACACAACGAGAGGAATCCTTTCAGAGT…
ENSSSAT00000064429	XM_014205880.2	PREDICTED: Salmo salar heat shock protein HSP 90-alpha (LOC106608136), mRNA	NP_005339.3	heat shock protein HSP 90-alpha isoform 2 [Homo sapiens]	hsp90aa1	1.77409	0.124167	3.14455	0.212083	3.88499	2.59726e-29	3.88818e-27	ATGGAGTTGAAAAATGTGTTTTTGACGGTGACGTCAGATTGCACAACTTCGGCTGCACTGAAGGTCCAAGGAGTGACGCAACCCGTCAGAAGACTATCTGGTGTGTTGTGTTCCCATGACGCTCCGATGGAGGAGGAGGCAGAGACCTTTGCCTTCCAGGCTGAGATCGCCCAGCTGATGTCCCTGATCATCAACACATTCTACTCCAACAAAGAGATCTTCCTCAGGGAGCTCATCTCTAACTCCTCAGATGCTCTGGACAAAATCCGCTATGAGAGCCTGACAGACCCGACCAAGATGGACTCTGGCAAGGACCTGAAGATCGAGGTCATTCCCAACAAGGAGGAGCGCACCCTGACCTTGGTTGACACCGGCATCGGCATGACCAAGGCTGACCTC…
ENSSSAT00000220240	XM_045702751.1	PREDICTED: Salmo salar uncharacterized protein LOC556372 homolog (si:ch211-196f5.2), mRNA	NO HIT	-	-	0.177727	0.0129167	0.323636	0.0225	3.88002	5.82379e-20	3.94988e-18	GCTCTCCAGTCTCTGGGCGAAAAACAGCAGGGGTTTTTGTGAGTGGTCCTGCTGAGAACAATGACACTGAGGCGCGCGCGCACGAGATGTTTTTCTTTCAGTGTTTGAATGAACACAACGTCGCCCGGTTAGAATATTATCGCTATTTTACGAGAAAAATTGCATAAAAATGTATTTTAAACAGCATTTGACATGCTTCGAAGTACAGTAATGGAATATTTTGACATTTTTTGTCACGAAATGCGCCGGCGCGTCACCCTTCGGATAGTGACTTGAACGCACGAACAAAACGGAGCTATTTGGATATAACTATGGATTATTTCGAACCAAAACAACATTTGTTGTTGAAGTAGAAGCCCTGGGAGTGCATTCTGACGAAGAACAGCAAAGTCAGGCTGG…
ENSSSAT00000123103	XM_014167207.2	PREDICTED: Salmo salar glycoprotein endo-alpha-1,2-mannosidase-like protein (LOC106583256), mRNA	NP_001106954.1	glycoprotein endo-alpha-1,2-mannosidase-like protein isoform 3 precursor [Homo sapiens]	maneal	0.0431818	0.000416667	0.0772727	0.000833333	3.87251	1.6725e-05	0.000158649	TTTGGAGAGCTGCTTCATAGCTGTGGAGAGTCCTTGAAAACACACATGGAATGGTTGATGTAGACATACGGCCGCTGATGAGGATGTTGAAACGATGTGACGGACACCCTGGAGCTTTTTCCCTTTCACGAAGGTTATACGACGTTTGGAGAAAAGGAAGTCTTATTCACACCGCTGACTTCAACCGACCAGGAACCCCGGTTCACTCCAGCAGGAATCGCCTCTACGAGACAATCTATCCGCAATGGCCAGGCTGCGGAAGAAAACGTGCATAGCTCTGTTCTTATTTACACTCTTCGTTTTCGGAACCATGATGGGTTTGAGAACTCTGAAGCCCAGCGATGGGTTCTCGGACCTGGCCCCGGGGTTGGGCCTCCTGCCGATGATTGGAGGAAGGAT…
ENSSSAT00000152332	XR_006761183.1	PREDICTED: Salmo salar protein arginine methyltransferase 2 (prmt2), transcript variant X2, misc_RNA	XP_005261168.1	protein arginine N-methyltransferase 2 isoform X1 [Homo sapiens]	prmt2	0.924091	0.0804167	1.65409	0.13875	3.87032	7.16774e-40	2.13398e-37	ATGTGCTCTTGCAGTCATCTTTTCAGGACGGCCACTCCTAGGGAAAGTAGCAACAGTGCTGAACTTTCTCCATTTATAGACAATGTGTCTTACTGTGGACTGATGAACATCAAGGCTTTTAGAGATACTTTTCTGAGTTTCAGAGCTGGAGACAGGTTACTGGTCCACACCAAGACGTCAGCTGACTGGTGGTGGGCGGAGTTGGGAGGCCTCTGTGGCTACGTTCCATCTAGTTACCTGAAACAAGATGACACCTCAGAGGACACCTCGGAGGACCCCTGGCAGGATGAAGAATACTTTGGCAGCTATGGAACACTGAGGCTTCAACTGGAGATGCTGAGTGACCGAGCGAGGACGGAGGCGTACCGCCAGGTGATTCTGACCAACAGCGCCCCCCTC…
ENSSSAT00000106656	XM_014165650.2	PREDICTED: Salmo salar cyclic AMP-dependent transcription factor ATF-2-like (LOC106582491), transcript variant X1, mRNA	NP_001871.2	cyclic AMP-dependent transcription factor ATF-2 isoform 1 [Homo sapiens]	atf2	0.159091	0.00875	0.280909	0.015	3.86921	5.04922e-19	3.11167e-17	GGTATAAAAGGAATTCCTAAATATGAGTGATGACAAACCATTCTTATGTTCTGCTCCTGGATGTGGTCAGCGATTTACAAATGAAGAACATTTGGCTGTCCACGAACACAAACATGAGATGACAGTAAAGTTTGGTCCAGCAAGAGACAACAGTGTCATAGTTGCCGACCAAACGCCAACACCTACATGCTTTTTGAAGAACTGTGAGGAAGTTGGACTCTTCAACGAGCTTACCAGTCCTATGGAGCAGGACTTCAAAATAGCTGCTGTGGATGACATGAAAAAGATGCCCTTGGATTTGTCACCTCTTGCCACACCGATGATCATACAAAACAAAATTGAGGACCACTCAGCTGTGGCGGCACATCGGGGCAGCCCTCTGCCCCATCCGGAATCTAC…
ENSSSAT00000157956	XM_014125236.2	PREDICTED: Salmo salar probable polypeptide N-acetylgalactosaminyltransferase 8 (LOC106561363), mRNA	NP_059113.1	probable polypeptide N-acetylgalactosaminyltransferase 8 [Homo sapiens]	galnt8	0.688636	0.0483333	1.23182	0.0829167	3.86384	5.37967e-13	1.70763e-11	TTCCACACCACAGATATGAAGTATCCAGGGCTTCCTGGCTTGGAGGACCTAGGCATTATCCCTGCCTCCGTAGAGCAGAAGGCCATCGAGGTCCTGCGTCGCCATCGCCGCTTCCGCTTCTTGGAGGCTGAGTTGGCCGATACCAAGCCAGCCAAGACAGTCAACTATTGAGTAGCCCGTCTTGTCTGACCGCCCAACACCACCACCATAGCCACATGCTGATCCTCCTATACAAATGTGCTGTCTTCTTTTACAAATACGCTGTACATAAATAAATAACAGATGATCGTCTAAAACTATTTTATCGTTATGATTCCATGGATCCATTAAAACAACATTCATTGTGTAGCAAAAAATCTATAAGTGTAAATAATCAGTCACCTTAACACACTCCCATCT…
ENSSSAT00000132098	XM_014159600.2	PREDICTED: Salmo salar dipeptidyl aminopeptidase-like protein 6 (LOC106579565), transcript variant X2, mRNA	NP_001927.3	dipeptidyl aminopeptidase-like protein 6 isoform 2 [Homo sapiens]	dpp6	0.0895455	0.00708333	0.164545	0.0125	3.84938	0.000958189	0.00586814	GTGTGGCGGCTGAGGCTCAATAAAGAGCTGGCCCTGCAGCGTGCTGTTGTTTAGCCAGGCTAACACTGGCGCTGGCATACTCCAGGATGCTGTTCGACCACAGACCTATGCCGAGGGGACTGCACGGCAGGAAGCTGTCCAGAGTGGAGACGGCAATAAAGTTCTGGAGGGAGCTGGTGGGGAGTAACCCTCCTCAGAGGAACTGGAAGGGTATTGCAATCGCCCTGCTTGTCATTCTGGTCATCTGCTCCCTGATCGTCACCTCGGTCATCCTGCTGACACCAGGTGAGGATGACAGCTTGGCCCTCAAGGGGAAACTGACCGTGGGGGACATCTTCAGGAAGGACTTCAAGGTTCACGACCCTGAGGCCAAGTGGATCAACAGTAATGAGCTACTGT…
ENSSSAT00000178087	XM_014175170.2	PREDICTED: Salmo salar low choriolytic enzyme-like (LOC106587128), mRNA	NP_001002036.3	astacin-like metalloendopeptidase precursor [Homo sapiens]	astl	0.140909	0.0125	0.252273	0.02125	3.83073	2.82573e-06	3.15943e-05	GTTTACATGCACACCTCACACATGTCACGTTTCACACCCTTTTCAAGGACTTCCTGCAGAATTCCCACCTAATGTCCTCAACTGTCTGCCTATTTCTGTGCTCATATTCCCTTATCTGGGGGTCCGTTATCTACGTGTATATATGCCTGAGGACAAAGTATAAAAAACAACCCTAACTACTGCCATTTCACTCATACTTTCTCGGAGCTCTGAGTCCTTTTGCTGCCATGTTTGTGTTCAAGTTCACTGTGGGTCTCCTGGCCCTAATACTGGTGTCCTCTGCTTGGGCTGAGGAACTGACTGAGTCTAAAGAGAATGTTGCTGAGGAAGACACTTCTGCTGAGCTCTCTGTTGGTGAGCTGCTGGCCAGAGCCAACAGGGATCTCACCCCCGAAGCCG…
ENSSSAT00000133085	XM_014138594.2	PREDICTED: Salmo salar family with sequence similarity 169 member Ab (fam169ab), transcript variant X2, mRNA	XP_047273042.1	soluble lamin-associated protein of 75 kDa isoform X2 [Homo sapiens]	fam169a	0.887727	0.0729167	1.605	0.125417	3.82878	4.4636e-11	1.11286e-09	ACTGAAATGGAGCAGAGCAGGATGCAGGATGCAGGATTCAGGATGCAGGATTCAGGATGCAGGATGCACATGAAGCTGATGGAAGAAAATGGGATGGAGTTCCCTGTGGACGTGTTGGGATCAGTGAGACATGAGGAGGAGGAGCAGGCAGCAGAGAGCTACATGACCCAGCTACGATACGTCAGCCCCGACAAGGCCGAGAGCTTTACCCTGCCCAGCCACAGAATGATCTGTATCAGTCTGTGTAATGTTGGTTTTGTTCCCATCTATGGAGGAGAACTGAAGCATAAGATTCTGGCCCTGTTCGCCCCAGAGGACCAGCTCACAGCGGTAGCTTTGTTTCTGGCGGGTCAGTGGTGGTCTGTCGAGGACATCCTCAGAACCTCCGACCCCTCCAGA…
ENSSSAT00000139105	XM_014173023.2	PREDICTED: Salmo salar 1-phosphatidylinositol 4,5-bisphosphate phosphodiesterase delta-4-like (LOC106586132), transcript variant X1, mRNA	NP_116115.1	1-phosphatidylinositol 4,5-bisphosphate phosphodiesterase delta-4 [Homo sapiens]	plcd4	0.118636	0.0104167	0.217727	0.01875	3.82692	8.69393e-05	0.000702767	GAATTTCCTCTGATCAAAATCTTAAAAATGAACTTTGGAGTACAGATACTGTATCAGCCTCCATTAACCAGAATAGAGAAACAACACGAGGGTGACAAGGACCTCCAGGTGATGAAGGCGGGGGCAATGTTGAGGAAGGTCAAGTCTCGCTCTTGGAAGAAGCAGCGGCACTTCCGCCTGCAGGAGGATGGCCAGACCATCTGGTACAAGTCCAGGTGGGCAGGGACAGGCCACTCCACCTTCTCTGTGGCTGACGTGGATGTGGTGCGCGAGGGTCACCAGTCAGAGATCCTGCTGAGTATCGCTGATGAGTTCCCCGCTGACCTCTGTTTCACCCTGGTGTTCCATGGTCGCCGCAGTAACTTGGACCTGGTGGCGGAGTCGCCGTCCGAGGCGCAG…
ENSSSAT00000193520	XM_045687188.1	PREDICTED: Salmo salar inner centromere protein (incenp), transcript variant X3, mRNA	XP_047282842.1	inner centromere protein isoform X6 [Homo sapiens]	incenp	0.0581818	0.0341667	0.100909	0.0595833	3.82353	0.000423062	0.00286417	CGGCTGTTGAAGTCAAGTCGGACTAACGTTACTTTGTTGTCGTTTTGCAGAGAAATAAATGGCGGATATTACAATTTAATATATATATATATAGAAAGATTGTTGAGGTCACCTGTATTATAGAGTGAACTGCTATTGAAGCGAAACGGATTTTTATTTTTCTCGAAAACTGGAGGAGTTTTATGGTCGCAACCATGACCTCTGTACTGTCGTCGACTCATACCCTGATGCAGATGTTTAATGGGAAGATTCAGGAGTTCGCCAACGAGATAGAAAATGTCCACATGGTGTGGCTCGAAGAGATCCAGCAGGAAGCCAACCGCATGTTCTCAAGTGACTTCAGTGCGGAGCCAGAATTGATGCCAAAGACTCCGTCGCAGAAGAAGAGCAACCGTAGGA…
ENSSSAT00000048015	NM_001140250.1	Salmo salar nucleoporin 54 (nup54), mRNA	NP_059122.2	nucleoporin p54 isoform 1 [Homo sapiens]	nup54	0.208182	0.0183333	0.373182	0.0316667	3.8126	2.54004e-06	2.8656e-05	CTTAACTTCAGAAGAGTTACAGGGTGTGTTAAGTGGTGGTGTCCCATCCTTTCAGGCTGTTGGCCTATGCTGGGTTTTTTTGGAGTATGCTGGGTTTTTTTGTGAGTGTAGTGTTAGATAGTAGGGTATTTGTTTATTTGTTAGATTTTTTTAAAGCAAAATCATAAAGGAGTTAAACTCCAGTCTAGTAGATGGCGGTAATGCAACATTTATTAGATGCCAACCACCATTAAACCTCATCAAAGAAGAAGAAGAATTTATTTCGCGGAACTATACAATCAAACGACACTTCCTGCACGGACTCAATTTGCTGTGAACAGGAGTAATCATGGCGTTCAACTTTGGCGGCGCTGCCACTAACCCCGCAAGCCCTGGGGACTGTCTTGCATCTTTGATTGG…
ENSSSAT00000087086	XM_014185845.2	PREDICTED: Salmo salar transmembrane and immunoglobulin domain containing 1 (tmigd1), transcript variant X2, mRNA	XP_011523089.1	transmembrane and immunoglobulin domain-containing protein 1 isoform X1 [Homo sapiens]	tmigd1	0.0768182	0.00416667	0.137727	0.00666667	3.80981	8.83217e-15	3.42878e-13	GAGAGAGAGAGAGAAAGAGAGAGACGGAGAGAAAGAGAGAGAGACGGAGAGAAAGAGAGAGAGACGGAGAGAGACAGAGAGAGAGAAAGAGAGAGAGACAGAGAGAGAGACAGAAAGAGAGAGAGAGAAAGAGAGAGAGACAGACAGAGAGAGAGAGAAAGAGAGAGAGACAGACAGAGAGAAAGAGAGAGAGAGAGACAGAGAGAGAGAGAGAGAAAGAGAGAGAGAGTGAGAGAGAGAGACAGAGAGAGAGAGAGAAAGAGAGAGAGACAGAGAGAGAGAAAGAGAAAGAGAGAGAGACAGACAGAGACAGAGAGAGAGAAAGAGAGAGAGACAGAGAGAGAGACAGACAGAGAGAAAGAGAGAGAGAAAGAGAGAGAGAGAGAGAGAGAGAGAGAG…
ENSSSAT00000099977	XM_014210412.2	PREDICTED: Salmo salar polyadenylate-binding protein 4-like (LOC106610810), mRNA	NP_001129126.1	polyadenylate-binding protein 4 isoform 3 [Homo sapiens]	pabpc4	0.111364	0.00833333	0.202273	0.0125	3.8047	1.9943e-05	0.000185746	ATTTTACCATGCAGGTAGATCAGCGGTTTAATGGTGTTGTGGTGAGGAGTTCATGTTTGGTGTTGGGTACCAGAGCAAGGGAGCTCATGGGAATGCATTTGTCTTCACTTATGAACTCACCCAGTGTGGAAACACACAATGGATTTGAGACTATTCCAATGTCCTCCACTTAAACCCCAGGAACTCCCACCTGGTGGCTGTCTGCTTTTGTACTGCCTGTATCCTTCATACCACAGGTCTGAGGTGAGTCCCACTACACCTGTTTCAACACCAGCTCACTAGACTGGAGTCTACAAGAGCTGGGGCTTTGCTGTGAATGTGATAAACTCATTCTGGACCAATGCATCTGAAACCAGTATCTGTCAACGAGGGCAGCTCATCCACCTCCAGAGCTATGTG…
ENSSSAT00000146283	XM_014162059.2	PREDICTED: Salmo salar leucine-rich repeat and fibronectin type III domain-containing protein 1-like protein (LOC106580720), transcript variant X1, mRNA	XP_047286985.1	leucine-rich repeat and fibronectin type-III domain-containing protein 5 isoform X1 [Homo sapiens]	lrfn5	0.225455	0.0175	0.404545	0.0304167	3.79962	3.00238e-14	1.10543e-12	GTCCTCTGTTTTATGATGAAGGCTTTAATGTCAATACGACGTATTCTTTGACAGCAGTCAATACACTGTCTCCTAAAGCAGAACACCACGCTCGATGGTCTGATTTGACAGTCATCGTTAACCTTAGTTCCCATTTGTAATCCCATAAACGCAGTACCATTTTGCCAATTTAATTCGGAGGTGGAAAGAGTTTGTTGGCCGGCTGCGGATTGTAGCTGTGGAGAGAAGGCTATGTTAATACTCAGTGCACAGAGGGGCGCGATGCATGCGTAAACTGGCTCAAACCTCTCCTCCAAACGCCCCTCACTTCGCACCGGGGACCGCTGCCGGCCGCTCATTGCCTGTCAGTGCTGCACCGGACTTGCCTGGCTACCCAGACTCCTTGCTCCGGCCAAACGG…
ENSSSAT00000145163	XM_014196546.2	PREDICTED: Salmo salar GRB10-interacting GYF protein 1-like (LOC106603205), transcript variant X2, mRNA	NP_001362695.1	GRB10-interacting GYF protein 1 isoform b [Homo sapiens]	gigyf1	0.0604545	0.00416667	0.109545	0.0075	3.79827	2.87407e-05	0.000258054	GTAATATTTATTGTTTATTTTTCATTTCACTTTTGTTTATAATTTATTTCACTTGCTTTGGCACTGTAAACATATGTTTCCCATGCCAATAAAGCCGTTTGAATTGAATTGAGAGGCATGTTTATCCCACTCCAGTCCGAGAGGTGGCGGTAATGCACCAATAACTAGTTTGTCCATCGCGCGAATTCTTGACAGAAGAAAAAAACACAGCTGTCAAATGAAGCAAGGAGGGCGGCCATTTTTTTAAAACACAAACAAGAAGAGAAAGCGAGTTGTGAAAATATTCGCAGCGAATGTTGGTCAGAGGAAAGTATAGCTAATTAATCAAACGTTCAAAAAATAGTGAAAGGAAGTAACATTAAGATATACAGATCGTTGCGAAATACACGTATATGTTAA…
ENSSSAT00000218998	XM_045707331.1	PREDICTED: Salmo salar tensin-1 (LOC106586822), transcript variant X3, mRNA	XP_047301602.1	tensin-1 isoform X14 [Homo sapiens]	tns1	0.0213636	0.00125	0.0404545	0.00208333	3.79243	0.00121871	0.00722283	GATGTTTGGTGGAGTGTGGGGTGGTTGAGGGGATGTTTGGTGGAGTGTGGGGTGGTTGAGGGGATGTTTGGTAGAGTGTGAGGTGGAGGGGGGATGTTTGGTGGAGTGTGGGGTGGTTCGGGGTGGTTGGGGGGGAATTTGTGTGTATGTGTGCGTCTCTGTACCTGTGTTTGTGTGTGTGTGCTTTGACAGCTGAGGGCATAATTGAAGTCTGTACAGATGAACAAGGAAGTGGCTGCCAAGAACCAAGCATCATGGGGCGTGTCGCGCCTAGGGCCGGTCATTGGCATTAGCTCTGTGGTTACACTGAAGTCTTTCAGCCCCACTACTGTTACTGGGCCCCTGTGTCTCTCAGCGACACAGCCCCTTATCATATGACTACATGAACAAGACCCACTT…
ENSSSAT00000134990	XR_001320907.2	PREDICTED: Salmo salar cyclin-dependent kinase 19 (cdk19), transcript variant X2, misc_RNA	NP_055891.1	cyclin-dependent kinase 19 isoform 1 [Homo sapiens]	cdk19	0.105	0.00541667	0.189091	0.00916667	3.78715	0.000180008	0.00134479	CCGGCCGTTATTGGGATTCCCATAGGGCGGCGCACAATTAGCCCAGTGTCGTCCGGGTTAGGGGAATGTTTGGCCAAATATTTATGGGTTAAAATGGATTACGACTTCAAAACAAAGCTCGCGGCCGAACGAGAGAAGGTAGAAGATCTATTCGAATATGAAGGTTGCAAAGTGGGTCGAGGCACATACGGGCACGTTTATAAAGCTAAGCGCAAAGACGGGAAAGATGAGAAGGAGTACGCACTGAAGCAAATTGAAGGAACTGGAATATCCATGTCTGCTTGCAGGGAAATTGCTCTGCTTCGAGAGCTGAAACACCCCAACGTGATTGCCCTGCAGAAAGTGTTCCTGTCCCACAGTGACCGAAAGGTCTGGCTCCTTTTCGACTATGCTGAGCAT…
ENSSSAT00000101735	XM_014141678.2	PREDICTED: Salmo salar tumor necrosis factor receptor superfamily member 11B-like (LOC106569927), mRNA	NP_003814.1	tumor necrosis factor receptor superfamily member 6B precursor [Homo sapiens]	tnfrsf6b	0.425455	0.00625	0.843636	0.0104167	3.77377	2.98102e-05	0.000266852	CAATGGGCTGCCTAAGTATGATTCCTAATCAGAGACAACGATAGACAGCTGCCTCTGATTAGGAGCCATACTCGGCTAAACTCAAAGAAATAGAAAACATAGAATAGCATAGAATGCCCACCCAACATCACACCCTGACCTAACCCAAAAAAGAGAAAATAAACGGCAATCTGAGGTCAGGCGTGACACTAGCAACTGTAACAGATGACATTTAGAAAGTAACCAACCCAACCCTGTTTGTAGGCTAATAGCAATTATGCATGGTGAGAGGTTCAGGAAGTTAATTAATATATTATTTGATATGTCTTTCCCCAAGGGTTCCTAGTATCTTATAGTGACATTTCCTCCTTTGAATAGACTAACGAGAACTAGTAACTAATAACTAGTATTTATTATAAG…
ENSSSAT00000012751	XM_014200741.2	PREDICTED: Salmo salar ral guanine nucleotide dissociation stimulator-like 2 (LOC106605278), transcript variant X3, mRNA	XP_054187076.1	ral guanine nucleotide dissociation stimulator-like 2 isoform X4 [Homo sapiens]	rgl2	0.284091	0.0233333	0.512727	0.0404167	3.77114	0.000146092	0.00111505	GTAACTTGTGTTTTTCTGGGTCAATGTCAATCAGGTACAGATAGGGGGGAAAGAGAAAGAGCAACAGACATATGAGATCAACAACAGAAACATGCTGCAGTAGGTAGACCAACATGTTCTGAACCTATGTCACGATAATAGACGGACTATGGATTTTTTTATTCATCCTTTGTTAAACTAGGCAAGTCAGTTAAGAACAAAATCTTATTTACAATGAAGGCCTACCCTGGCCAAACCCTATCCCGGACGACGCTGGGCCAATTCTCCCCCGCCCTACGGGACTCCCAATCACGTCCGGTTGTGATACAGCCTGGAATCGAACCGGGGTCTGTAGTGACGCCTCTAGCACTGAGATGCAGTGCCTTAGACCCCTGTGCCACTCGGGAGCCCTAAATAAGA…
ENSSSAT00000199420	XM_045699970.1	PREDICTED: Salmo salar muscarinic acetylcholine receptor M2-like (LOC106576423), transcript variant X1, mRNA	XP_047275803.1	muscarinic acetylcholine receptor M2 isoform X1 [Homo sapiens]	chrm2	0.0168182	0.00125	0.0286364	0.00166667	3.76489	1.40339e-05	0.00013499	CAGCGCACAAACAATGCAACCATGATAGGACATATATCATTTGTGTAGTATACAATATAATTATCACGCAGTTTGCAACTCTGCATACAATCAGTGTATAACATCACCATCGGTTTTGTTCGTCAAAAAGCAAGACAGCCAAGAAGCTACCTTTACCTCCCCAGCTTTATTCTACAAGCATGTCCTCAGACTCGCAGCCGTGTGATGAAGCGAACCAACTAACTTCCAGAGAGCACCGGATGAAGGAAACCCGCTGCACGAGTAGCAGAAAAGCCTGAGAGCAGGGGCATCCCAAGTTGACCCCATCCGGAGACTTCTTCCTGGGCTGAATACAATGGAGACTGTTTGACAGTGAAAGTGGAGGTTTACTGTACAGTAGCTCAGCTGGATTTCCTCACC…
ENSSSAT00000095708	XM_014133542.2	PREDICTED: Salmo salar eukaryotic translation initiation factor 4 gamma 3-like (LOC106565887), transcript variant X25, mRNA	XP_047289301.1	eukaryotic translation initiation factor 4 gamma 3 isoform X35 [Homo sapiens]	eif4g3	0.0113636	0	0.0204545	0	3.76211	6.64021e-05	0.000550835	TATCAACGCTAGATGTCGCTGCACACAAACAATACAGTACCGAGTACAGTACGATCTAATACAAACTTCACTTCTGCCAGTAAATACACCATCGGTCAATCATTATGTGTTCAGATGACTGTACTTGAACCTGATTACATTTTATATATTGAGTGAGTGGTTCTTGAGAATGACCCCATACATATAGCAGGAGACAGTTTATTTTACACACACACTTCAAGACAGCCACTACAGTTAAAATAATAAATAACATGCATTCTTTAAAAAAATATCATAAAGCCTAGTTATTTAGAACAACAATAATGCAGTACTCAATATACATGAATGTAGGCCTATGTGCCAGTCAGTATAGATAATTGGCCACATGAATGCAACAAATGAAGCGTCATTTTCGATAGC…
ENSSSAT00000191310	XM_045721385.1	PREDICTED: Salmo salar zinc finger CW-type PWWP domain protein 1-like (LOC106592207), transcript variant X7, mRNA	NP_001372950.1	zinc finger CW-type PWWP domain protein 1 isoform 13 [Homo sapiens]	zcwpw1	0.0745455	0.00583333	0.135909	0.0104167	3.75118	1.59435e-12	4.77967e-11	GTCACCATAATCCCACATGAAACGAGGTAAACTACAAAGCACAGCAACGTCCACAGAGTGGGCAACCGCCCACGGAACTGGCTAAACTACAAAGCATAGCAACGTCCACAGAGTGGGCACCGCCCACGGAACTGGCTAAACTACAAAGCACAGCAACGTCCACAGAGTGGGCAACCGCCCACGGAACTGGCTAAACTACAAAGCATAGCAACGTCCACAGAGTGGGCAACCGCCCACGGAACTGGCTAAACTACAAAGCACAGCAACGTCCACAGAGTGGGCAACCGCCCACGGAACTGGCTAAACTACAAAGCATAGCAACGTCCACAGAGTGGGCACCGCCCACGGAACTGGCTAAACTACAAAGCATAGCAACTTCCACAGAGTGAGCGTCGCCCA…
ENSSSAT00000173327	XM_045695472.1	PREDICTED: Salmo salar kinesin-like protein KIF3C (LOC106570995), transcript variant X1, mRNA	XP_047296546.1	kinesin-like protein KIF3B isoform X1 [Homo sapiens]	kif3b	0.0845455	0.00625	0.155	0.0120833	3.74796	7.47741e-36	1.75433e-33	GTAGCTGAATGAGGTAATGATGTGTTTGTCTCCTCTCTGTTCATCCTGAAACTCGCTCTCAGTTCTTTAATGGAGCCGTAGCATCTCCTCTGCGGTACGAGAGCATCAGGCTGTATCTCCGGGCACCAAGGCAGGATGAAAACCCGTTGGTATGTGTTTTTATTGACCGGGACGTGTGAAGGCGGAGCTGGCTTTATTATCGAATGAACCCCCCGGTTAACGGACAGACAACCGGACAGAATGCACCGGGACCTCAACGGAACCGTCGTGATTATTGATCTAACCCAGTGAGGTGTGTTTAATACCGCTAGATAACGCAAGCCGTTCTGTGGATTAAATCATATTGTTGACGGTGAGAAACACACTGATGGATTGGTTAAAGAATGAGAATATAATATC…
ENSSSAT00000048727	XM_014123823.2	PREDICTED: Salmo salar serine/threonine-protein phosphatase with EF-hands 2 (LOC106560689), transcript variant X1, mRNA	XP_011530341.1	serine/threonine-protein phosphatase with EF-hands 2 isoform X1 [Homo sapiens]	ppef2	4.88091	0.42	8.73136	0.72375	3.73694	8.52145e-148	6.68849e-144	GCTGACAGGACAGTAAAGAGTTAGAAAAATAAGGTCTTTGCTGCTGATGTGTTAAAATACTGAGGGAGAGACCTCATCGTGGAGAGGCAACCTGGCCAGGTCATGGGATGTGGCTTTGCAAAATCAGACCAGCTGAAGAAACGCGACAGAGAAACCAGCCTCTTAGTCCCAGCTGCCACAGCAATGAGGGCAGCTCTCCTGATCCAACGTTGGTACCGTCAGTACGTGGCACGGCTGGAGATGAGACGCAGGTGCACCTGGAACATCTTCCAGTCCATCGAGTACGCAGGAGAGCAGGATCAGATTAAGCTCTACAACTTCTTTGGCTACCTCATGGATCACTTCACTCCAGCCAGCAGTGAGCGGAACCTGATCTCACACATCTTCCGTGAGAACAAC…
ENSSSAT00000233061	XM_014178676.2	PREDICTED: Salmo salar XK-related protein 8 (LOC106589031), mRNA	NO HIT	-	-	0.165455	0.00291667	0.296818	0.00458333	3.73401	5.47404e-12	1.53101e-10	TGCAAGACAATTATGAAAAATACAAGCAATCCAATACTTGAGTAGCTTGGAATCTGACCTAGGCTAGTTATTAGGGGGAAAATTACCAATTGATCACAAACCATAGACACAGGCTAAATGTGGCCATATTCTTATATACAAGAGTATGTGGACACCCCGTCAAATGAGTGGATTTGGCTATTTCAGCCCCACCTGTTGCTGACAATTGTATAAAATCGAGCACACAGCCATGCAATCGCCATAGTTAAACATTGGTAGTAGAATGGCCTTACTGATGAGATCAGTGACTTTCAAAGTGGCACTGTCTGTCATAGGATGCCACCTTTCCAACAAGGCAATTCATCAAATTTCTGCCCTGTTAGAGCTGCCCCGGTCAACTTCACTGTTATTGTGAAGTGG…
ENSSSAT00000124358	XM_045716151.1	PREDICTED: Salmo salar nuclear factor 1 X-type (LOC106591076), transcript variant X19, mRNA	NP_001352911.1	nuclear factor 1 X-type isoform 5 [Homo sapiens]	nfix	0.686364	0.0529167	1.23591	0.0904167	3.73313	1.09771e-17	5.89764e-16	GATATAGGCTACTCTACACGTCGTATTGATAAAACGCTGGATATTATTCATTTAACCCTCGTAATAACATATTTGTTAGCCTAAAGAAAAAGAGCGGTGTATTGTCATTATTCATGGTTACTGAGTATGAGCTGAAACGACCGGATTAAGCAGAAGTTTGCCACCGCGTGATTTACGAAGTTGAGAGATTCATGTTAATGATTTTATGTTGTATAGCAAACAACGTCGCCCCTGATCAATCCCCCAAAAAAATATCCGTGCGCACGACAGGAGAATCCGTGGAAGAGGGTGGGAGACCAAACTTTTTTTCCCCAAAAGTTTGTGTAAGCTTTCACTTTCAGCCTTCTAGGCGGGGTTACAGTACAGCATGGAGTGAGCGAAACAGGACGGCGAGCGATT…
ENSSSAT00000210318	XM_045690146.1	PREDICTED: Salmo salar amyloid-beta A4 precursor protein-binding family B member 3-like (LOC106563729), transcript variant X2, mRNA	NP_573420.2	amyloid-beta A4 precursor protein-binding family B member 3 isoform a [Homo sapiens]	apbb3	0.0277273	0.000833333	0.0490909	0.00166667	3.72852	4.06098e-09	7.4855e-08	GTCACATTACCTATATTGTAAACGAAATCCATTATTCGGCGATACTAATGCTTGTTAATGTGGTTTACGTTACTGTTTTACTTTCTTGATCGACTATTGATTACTCTAGACTAGTGTACACGGCACAACTTTGACAGCTCATGGGAATTCTAAAGGCCATAAATGTGTCTTATGAGTATCGTGTTTCTATTCTTAGTTCTTACAGACATCATACCCAGCATCGTAACGGCAGCAGACGCCTAATGGACCAGTAAATCAGGTTGCTGATACGAATGTAATGTTTAGTTTGCTAACATTAGCTAGCTAGTAGGCTAGCGTGACAGCTCTTCCGCAAAAACATAACGTGACCGTGGTTTTGCTAGCTTTATCTACATTGAACAGACCTGAAGAATCGTCCAG…
ENSSSAT00000153718	XR_001320507.2	PREDICTED: Salmo salar glycine-rich RNA-binding protein (LOC106569552), transcript variant X2, misc_RNA	XP_006722700.1	cold-inducible RNA-binding protein isoform X2 [Homo sapiens]	cirbp	0.627727	0.0629167	1.12455	0.10875	3.72673	4.21666e-12	1.19651e-10	AGAGTGTGCGGTTCCATTTCTTTTGTGACGACGTGCCTCTCTAAACACCAGCTCTTCTTGTTCTGTCCGTAAAAGACAAAGAAACATGTCCGACGAAGGAAAACTTTTCGTCGGTGGCCTGAGCTTCGACACAACAGAAGAATCTCTGGCTGAAGCTTTCGCTAAGTATGGAAACATCGCAAAAGTTGATGTCATCAGGGACAAAGAAACGGGAAGGTCTCGTGGATTCGGCTTCGTAAAGTACGATAATGCCGAGGATGCGAAGGACGCTTTGGATGGCATGAACGGCAAGTCTGTTGACGGCAGAACAATTCGTGTGGATGAGGCAGGCAAGGGTGGTGGTCGTTCTGGAGGCGGAGGTGGTGGATTCAGAGGGTCCAGAGGCGGTGGTGGATATGG…
ENSSSAT00000072925	NM_001140630.2	Salmo salar Treacle protein (tcof), mRNA	NO HIT	-	-	0.0436364	0.00333333	0.0777273	0.005	3.72549	0.001373	0.00800697	TGAGGATGAAGAGCTCTTAATCAGTAGATTAAAGCCCTTTAATTGATTATTTTGATTGTGCTAGTCGTTCTACCTTAAAACGATGACTTCAAAGGACCCGAATGCATCAAACAGTGCCTTGCTTTATTTGATTTATCAGCATTTAAAGGAGAATGGTTACCAGAAGGCTGCAAACGTGCTGAAAAAACATGCAACTCAGATGGAAACACCAGAAGATATCACCTCTTTACATGACATCTACACAAGTTGGACCAAGGTCTCAGAAATCGGACAAAATCCAAAACAAGAGCCTGAAGTGGATTCCACCACCCTGAAGAAGATTAAGGCCGATCCATCAACCAAAGAGGAAGATGTGGACTCAAAACCAATTGATTCTCTACCTCCTGCCCCCCACACACC…
ENSSSAT00000202948	XM_014213391.2	PREDICTED: Salmo salar MAX dimerization protein 3 (mxd3), mRNA	NP_001258757.1	PRELI domain-containing protein 1, mitochondrial isoform 2 precursor [Homo sapiens]	prelid1	0.09	0.00791667	0.162727	0.01625	3.72353	5.60116e-32	1.0075e-29	AGCCCAAGTCACTCTGTCATGTAGCTGCATGCTACATTCTTCTAAAAGTAGTAGAAAATGCATTTATCTCCGATGTAAATGGTGTTGCCAACGAGGTATTTGCCAAAGTGTAACCAGTTACATATGAAGTCATCATTTTTGGGGAACGATGGGGAAGTACTTTGCCTGCGTAGATCATCTGAAAAGTTCCTGGGACCAAGTCTGCATTGCTTTTTGGGAGCGATACCCCAACCCCTACAGTAACCATGTCCTAACGGAGGACATCATCTTTAGGGAGGTAACTCCCGGTAACTGTCTGGTCTCTAGGCGACTGCTGACCAAAACTAACCGCGCGCCTCGCTGGATGGAGAAGTACCTGCCGGTTACCATGGCCAGGCACGCCTACATCATCGAGGATTC…
ENSSSAT00000111823	XM_014139317.2	PREDICTED: Salmo salar discoidin domain-containing receptor 2-like (LOC106568728), transcript variant X1, mRNA	XP_047277510.1	discoidin domain-containing receptor 2 isoform X1 [Homo sapiens]	ddr2	0.0822727	0.00583333	0.147727	0.0108333	3.70461	4.6469e-12	1.31071e-10	CAGGATGAATGTAAACTCGGGTCCTTCTTCAGTAGCACTTGGCTGCTCAACAGAAGCCTGCTCTAAACTAACTCCCTTACAGCTCTCCAGGCCATAATTGAAACCTTATGTGCATCAGGTGGAATTCTGGGGCTTTTTGGCGTCACACCAAAGAATCCCAGAGTGTGTTATTTTTATTTCATTTTTTTTCCATTTCTCTTTCCACTAGCGAGAGAGCTTGCTTTTACATCAGCCCTTTTCCTCCGTCTTTCCCAGAAAGTCTATCCCGGGAAGAAAGTATATTACAGTGTAATAGACTTTGGAATTTTATCCAGTCGATTATGGAATAATATTCCCCTGGACTACTAAGGGTTTTGGGAAGGCAGTGTAAAAGAAAAAGTCAAGATTAGAGAGAAGGCT…
ENSSSAT00000181049	XM_045711582.1	PREDICTED: Salmo salar endothelin receptor type B-like (LOC123732445), mRNA	NP_001159527.1	endothelin-1 receptor isoform b precursor [Homo sapiens]	ednra	0.254091	0.0125	0.455909	0.02125	3.70428	3.11931e-10	6.83895e-09	CTGTTGTATTCAGCATTTCACTGTGAGGTCTACTACACCTGTTGTATTCAGCATTTCACTTTCTACCGGGATGCTAAAGACTGGTGGCTGTTTGGGTTCTATTTCTGTGTTCCGTTGGCGTGTTCTGCCGTGTTCTACACTCTGATGACATGTGAGATGTTACATCACAGGAATGGATCCCTCCGCATCGCGCTCAGCGAACACCTCAAACAGCGTCGGGAGGTAGCCAAAGCAGTGTTCTGCCTGGTCCTGATCTTCGCTCTGTGCTGGTTTCCCCTGCACCTCAGCAGGATACTGAAGAAGATGGTTTACATGCCTCATGACGCCAGACGCTGTGAACTGCTCAATTTCCTATTGGTCCTGGACTACTTCAGTATTAACCTGGCCACAGTCAACTCC…
ENSSSAT00000102726	XM_014161534.2	PREDICTED: Salmo salar purpurin (LOC106580452), mRNA	NP_001310447.1	retinol-binding protein 4 isoform b [Homo sapiens]	rbp4	10.2895	0.87125	18.4568	1.50042	3.69775	2.64812e-42	8.79371e-40	CTATCTAATACCTTGGTGTTGCCATGCCCATGTGTAAACAGTACTTTGGCTTGGCTAAGGACCAAGATGTGAAAATAATCAGTGAGCTCGTCTATGCCTTGGGTATATAAGGATCCTTGACAGAAGAGAAACGCATACCTGCAACTTCATTGAAGCTTAACCTCTTGCTTTGTTCCTGAAAAGAAATGGACTTCCATATGCTGGCCCTTGTAGTGGTGCTCCTGGCGGGTCTGGAGCAGAGTTGGGCTGCCTCCTGTGTGGTGGACAGCTTCAATGTCAAGGAGGACTTTGACCCCAAGAGATACGCAGGGAAGTGGTACGCTCTGCAGAAGAAGGACCCTGAGGGACTGTTCCTCCAGGACAACATCTCAGCTGAGTACACCATCGGTGACGACGGCT…
ENSSSAT00000213452	NM_001279170.1	Salmo salar insulin-like growth factor binding protein 3 paralog B2 (igfbp-3b2), mRNA	XP_047276281.1	insulin-like growth factor-binding protein 3 isoform X1 [Homo sapiens]	igfbp3	0.0795455	0.00458333	0.143636	0.00791667	3.69702	1.33301e-06	1.58921e-05	CGCAGTTGTAAATGAGAACTTGTTTTCAACTGGCCTACCTGGTTAAATAAAGGTGAAATATATATTTTTTTAAATCAGATGGATTGTTTCCTATTTGGATTGCTTATTTAATTAATTATTTTGCACACCCATTTTTTTAAGGACGTTCTTTCAGAAAATATCAGAGTGGAAGTTAAAGCGATCCCTCCAATCCCTCACTTAGGCAACTCAGAGGGGGTGTGACTTTGCAGTGGATGGCTGTATATATTGAGACGTTTAGTCCAAAGTGGCTTCATTTGTATGAAATGCAGAGTTAAATTCAGGATAATACGCACCAAGACCCTTCTGATATCATCACCATGGAGACGTGTTTTCGCAGACTTTGGCTGACAGTTGTTCTGGCATCGATTTTGCGGAGAT…
ENSSSAT00000129691	XM_014179915.2	PREDICTED: Salmo salar pecanex 2 (pcnx2), mRNA	NP_055616.3	pecanex-like protein 2 isoform 1 [Homo sapiens]	pcnx2	0.0209091	0.00125	0.0368182	0.00166667	3.66209	2.67205e-06	2.99925e-05	TTAAATTATATTACGTGAGCTAAACATAAAACATGTTTTTTTGTTGTTGTTGAGATTACTAATGTTATTGTCCCCACTAAAAAAAAGTATACTTAAATACATTTTGTCCTTGAAACATTTAATTGAAATACTGTAGAATTCCATTAATTCCTATGGAAGACCGCGCCTACCGGGGAGGGCCAATATGGCCGACCGGTGGCTTCAAAGCCACACAATAGACAATACAATGCATCAGCAATCCAGGGTTTATATGCATAATTAATCTGGACCGACGGAGGTAGAGAAGAAGAGAGGATGAGATAGAGCTGTCCGCACCATGTGAGATCTGACATTCGGATGAAATGATGCGGCGAGTAAAAAGCGAATGATAGCTTGATAGAGCCAGTAGGGCTATAGTTT…
ENSSSAT00000229844	XM_014147662.2	PREDICTED: Salmo salar 5'-nucleotidase domain-containing protein 3-like (LOC106573039), mRNA	NP_001026871.1	5'-nucleotidase domain-containing protein 3 [Homo sapiens]	nt5dc3	0.0722727	0.00583333	0.135	0.00958333	3.66185	1.87523e-05	0.000175832	ATTTGACCATGCTGGTCATTTATGAACATTTTAACATCTTGACCATGTTCTGTTATAATATCCACCCGGCACAGCCAGAAGAGGACTGGCCACCCCTCATAGCCTGGTTCCTCTCTAGGTTTCTTCCTAGGTTTTTGGCCTTTCTAGGGAGTTTTTCCTAGGGAGTTTTTCCTAGCCACTGTGCTTCTTTCACATGCATTGCTTGCTGTTTGGGGTTTTAGGCTGGGTTTCTGTACAGCACTTTGAGATATCAGCTGATGTACGAAGGGCTATATAAATACATTTGATTAATAGTGAAGAAGGTAGACTTTGTTGCGTTTATTGCGCAAATTATAAATTATACTGGACAAACAAAAACATTTTTTTATTTTTTATAATAGAAATCATCGTGAAGGTGTC…
ENSSSAT00000089141	XM_014209685.2	PREDICTED: Salmo salar delta(4)-desaturase, sphingolipid 2 (degs2), mRNA	NP_996801.2	sphingolipid delta(4)-desaturase/C4-monooxygenase DES2 [Homo sapiens]	degs2	0.167727	0.01625	0.300455	0.0279167	3.65729	2.84778e-20	1.98286e-18	CTCGGAGTAATCGGGAGGAGAATTGTCCCCAATGACATGCTCCTCTACCATAGTGTCATGGTCAACATCCTTCTTGTCATCTGAGACAGAGCACAGGAGCAGAGTTAAAACAGATGCACAGGAGTGTGTGTAGGTGAGGCACGCATTGCCACTGCGCTCCCGCGGGCATGAAGAGCATCGAAATGGATAAGACAGGTGAACGGGGAGACTTTGAATGGGTCTACAATGATCAGCCTCATACTTCACGAAGAAAAGAAATATTAGCAAAATACCCAGAGATCAAGTCCCTGATGGGGCCTGACCCCCAGTTGAAGTGGGTGGTGACAGGGATGGTCCTCACCCAGCTTCTGGCCTGCTACATGGTCCACGACCTCCCCTGGAAGTGGGTGTTATTCTGGT…
ENSSSAT00000214652	XM_045711743.1	PREDICTED: Salmo salar Fc receptor-like protein 5 (LOC123732520), mRNA	XP_024309815.1	low affinity immunoglobulin gamma Fc region receptor II-b isoform X1 [Homo sapiens]	fcgr2b	0.706818	0.0633333	1.28636	0.1075	3.6568	0.000903452	0.00557563	TGGACTTCATGGAGCCACCGCTATGTTTCAAAGGCTGATGGACAGCATTCTGCGCCCACATCAATCCTATGCTGCAGCATATCTGGATGATTTGATAATCCACAGCTACACTTGGGAGGAGCACCTAATTCGATTAACAGCGGTCATTGAGGGTCTTTGGACAAGCAGGACTCACGGCCAACCCAAGGAACTGCACGCTGGGGTGCTGTTGAGTACACTGGTATACTGTAGCCTCGGACAAGGTGGAGATCTCTCTCCTCCAGCCTCTCTGAGCGTCAGTCCTGACAGATCTCAGTTCTTTGAATATGATGATCAGACTTTCTCTCTCTCAGTTCTCTCTAACCAAGCATCTCTGAGTCTCAGTCCTGACAGATCTCAGTTCTTTGAATATGAGTCTGT…
ENSSSAT00000148643	XM_014168762.2	PREDICTED: Salmo salar phosphatidylinositol 3-kinase regulatory subunit gamma (LOC106584012), transcript variant X1, mRNA	XP_047273271.1	phosphatidylinositol 3-kinase regulatory subunit alpha isoform X1 [Homo sapiens]	pik3r1	0.22	0.0195833	0.398636	0.0333333	3.65486	3.714e-05	0.000325513	ATGACAGCCTCTGACAGCAGCTTCCAGTACCGTGCGCTCTTTGAGTACAAACGTGAACGTGGTGATGACATCAGCCTCCAGCCGGGGGACGTCCTGACGGTCCTGAAAGCCTCCCTAAAGGACTACCAGGAAGGGGACGAGCGCAGCCCCAAGGGATGGCTGAACGGCACCAACGAGCGGACCAAGGAGAAGGGCGACTTTCCTGGGACGTTTGTGGAGTATGCAGGGGTAGTGAGGCAGGGGCTGCCTGTGGCCAAGCCCTGGCCCAGGCCCGTACCCCCAACCCCTGGGGGAACACAGATATGTTGTGGATGCATTGAAATTGAACTATTTTCACTTATTCCTCTGCCCCTCTCTTGTCTAGGCTTGGAGAGTGAGCCACTGTACCGGACACCCCCA…
ENSSSAT00000120691	XM_014176039.2	PREDICTED: Salmo salar DENN/MADD domain containing 5A (dennd5a), transcript variant X4, mRNA	NP_056028.2	DENN domain-containing protein 5A isoform 1 [Homo sapiens]	dennd5a	0.193182	0.0179167	0.350455	0.0316667	3.64385	1.93557e-05	0.000180802	GTAACCCCCACCAGCCCCCTCCTCAGAATGACCTCACCTCCGCTTGCTCCTTTAACCTGACACGCCCTTGTTTCACAGCACTCTCCTTTTGTTGATTTGCAATGTTTCTGAGAACTCAGTTCTGCACAGGTGAGAATTTTGAGCAGAGTCCACTGCGGAGAACCTTTAAATCCAAAGTTCTAGCGCACTACCCAGAGAATGTGGAGTGGAGTCCCTTTGACCAGGATGCCGTTGGCATGTTGTGTATGCCAAAGGGTCTGGCCTTCCGCACGCAGGCGGACACACGTGAGCCTCAGTTCCACTCCTTCATCATCACGCGGGAGGATGGCTCGAGGACGTACGGCTTCGCCCTCACTTTCTACGAGGAGGTGACCAGCAAGCAGATCTGCAGCGCCATGC…
ENSSSAT00000160941	XM_014207257.2	PREDICTED: Salmo salar E3 ubiquitin/ISG15 ligase TRIM25 (LOC106608974), transcript variant X2, mRNA	NO HIT	-	-	0.0840909	0.0025	0.148636	0.00416667	3.64253	5.2551e-05	0.000446092	GAAGAAGTACGGCTATTCAGAATGAGGGTCCAGCCTAGTGCACTCTGTTTTGGTGCGTGTGACCTGGAACGTGCTTCACTTTGTTTTCGTCCGGTATTGAACGCAGTTTATCCCGTCTTTAATTTGATCTATTATTTACCTTTTAAAATATCTAAAGTTGGATTAGGAAAGTTGCTTGAAATGTTTGGACAAAGTTTACAGGTAACTTATCAGATATTTTGTAGTCATGTTGGGCGAGTTGGCACCGGTGTTTTTCTGAATGAAACGCGCCAAATAAATGGACATTTTGGAGATATAACGACGGAAATAATCGAACAAAAGGACCATTTGTGATGTTTATGGGACCTATTGGAGTGCCAACAGAAGAAGCTCTTCAAAGGGTCTTCCTTTCCTGTGGCG…
ENSSSAT00000104307	XM_014133094.2	PREDICTED: Salmo salar 6-phosphofructo-2-kinase/fructose-2,6-biphosphatase 2 (f262), transcript variant X6, mRNA	XP_047278504.1	6-phosphofructo-2-kinase/fructose-2,6-bisphosphatase 2 isoform X1 [Homo sapiens]	pfkfb2	0.0513636	0.00208333	0.0904545	0.00333333	3.64053	0.0015049	0.00865459	TTCCACTTATACTTGAGTAATTTTCTATTAAGGTATTAAGGTAAATTTACTTGAATGAATATACATTATATGCGCATCATAAATCTTAATATTATGAAGATTACGGTAAAGAAATTGTGACGCAAATGGCACACCTCATGCTTTTCTGGCTTGGAAGGACATCAACCGGGCCCGCGCCACCAACCTCAGCACAAGGACAGCGTAGCACACAACAGGACTTAACAGTTGCGCCGCCGACTGGAGTGGGACAAAAAACTCATAGTCAGAGATAGCAGAACGTGCGTATTGGGCGTCAGATCAATGTTCTAATTCCCTCATCGGCTCTCATATTGCAGATTGTCTGGGGCCATGCCCTTCTAGAGCCTTTGGGAACCTGGCACAACAAGGACACAACTCCAC…
ENSSSAT00000215232	NM_001140959.1	Salmo salar ribonuclease P/MRP 40 subunit (rpp40), mRNA	NP_001273061.1	ribonuclease P protein subunit p40 isoform b [Homo sapiens]	rpp40	0.253636	0.02	0.46	0.0341667	3.63874	4.85523e-06	5.16568e-05	CATATGTTTGGTTCATAAGTGTGTGCAAAGCTAAATGTCTTTGGTTTATATTTGTTGATACAAGTCTAATAAAATGTACCCGGAGCTAGCCAAGTGTCCAAGAAGTTTACTTGTTTGCGAGAAATCGAACTTTGAGCATGAAAAGTCTAGACACGACACTCACGTGTCAAAACATTATTTTAACCACAAGGTGTCGGTTGTAATACCGGAATGTGGTGCCCTTTCTTCCCGGCTGGCCACTGTCATAAACAATTTCAGCAAGTATTTTCTGGTGAAGAATTTACCAGTCTATGAGTTTTTGGATAAAGACTTCTTGAAGAATGTTGTGTGGAATGGTCAGCTGATCCTCTCTGTGGATAAGGACACGTATGAACAGCTGGGTCTGGAGGGAAAGCCGTC…
ENSSSAT00000205451	NM_001165350.1	Salmo salar neutrophil cytosolic factor 1 (ncf1), mRNA	XP_016865088.1	gypsy retrotransposon integrase-like protein 1 isoform X1 [Homo sapiens]	gin1	0.0368182	0.0025	0.0659091	0.00375	3.6332	7.50785e-07	9.4054e-06	CATTAGGCTGTTTAGCTTATTGCAGATTCCCGGTCGGAATATTATCGCTTTTCTACGAGATAAATGGCATAAAAATTGATTTTAAACAGCTGTTGACATGCTTCGAAGTACGGTAATGGAATATTTAGAATTTTTTTGTCACGTTCTGCGCCATGCGCACGACCGTGGATTACCATTCTGATAGTGTCTAGAACGCACGAACAAAACGACGCTATTTGGATATAAAGATGGATTATTTGGGACCAAACCTACATTTTTTATTGAAGTAGAAGTCCTGGGAGTGCATTCTGACGAAGACAACAAAAGAGAGAGGATGGAACCCGTAAGAAGGGGAAGATAAACTATCTCTGGAGAATGGCTACGGAGAGAGAGGTGCTATCCAAGAAGATCCATTTAAGA…
ENSSSAT00000226419	XM_014158416.2	PREDICTED: Salmo salar ras-related protein Rab-26 (LOC106579017), mRNA	NP_055168.2	ras-related protein Rab-26 isoform 1 [Homo sapiens]	rab26	0.132273	0.0120833	0.237273	0.0208333	3.62837	0.000143233	0.00109643	CGACGCTCCCCTGCTACGCGCAATGGGCACTAAACGCCTAGTGTGCTAGTACCTTTTATTGGTGTGAACCGTGCGCGCCACGGTTTGTACACGTAGTGCTATAGTGGGAGAGAGAGCTGTCAAGAGCCTGTTTAGATTTCACACAGTTTAAACTAGTAGGGGATTTACTCACCAATTTCCAACTGACAAGGAAAGCTATAAACTCGCACATGCGCATATCGTAAAAATCGACGCGGATATGTAGTCTACATCCATGATTTTTACGCACAGGTGAAAAGTAATGTTTTTCTTATCGTAGATTATCCAAAGAACATAGGATAGTGATATAGTGTCAGATCAGTGAACATCATATTTATAGCCTAGTTATTCCACAAGTAATTATAGACAACACGCGGGAAC…
ENSSSAT00000028517	XM_045690029.1	PREDICTED: Salmo salar kinesin family member 4 (kif4), transcript variant X2, mRNA	NP_036442.3	chromosome-associated kinesin KIF4A [Homo sapiens]	kif4a	0.0622727	0.00666667	0.11	0.0125	3.62667	0.00051141	0.00338739	CCTCAACTCTGATTTGACACTGCTTTGGCTTACCCCTCCTGCTCCAGTCTACGTCAAGGGTTATAACATAAGGATACCTTTGGGCTTATTTAGAAAATGATCAACATCAGATCCACAAGCACTTCTTATTCGTGGCCAGCATAATGTGCATGGTGTTTTGTGGTTATTTTCGTGTAACCGACCAGTAGGTGGCAGTAGTGCTCTTACAAAAACCTGCAACCGAAGCTGTCGCACTCAATGCGGAAGAATATATCAAATACTTCCGGAGGTCAAACGGGTGAGAGTGGTTATGATTTTTGTGTGACATTAATTATTTTCCCTATTACAAGTTGTTATATACTTTGAAAACACACGTGGGTGGTTTGTCCCTGGACAGGAACTGAAAAGCAGCAGGCATGG…
ENSSSAT00000014159	NM_001123536.2	Salmo salar rod-like opsin (LOC100136369), mRNA	NP_000530.1	rhodopsin [Homo sapiens]	rho	0.3	0.02	0.542273	0.035	3.6185	1.00093e-28	1.43792e-26	CCATGAACGGCACAGAGGGCCCAAACTTCTACGTGCCCATGTCTAACAAGACAGGGGTGGTGAGGAGCCCCTTTGAGCACCCTCAGTACTACCTAGCTGCACCCTGGAAGTACTCGCTCCTCGCTGCCTACATGATCTTTCTCATCATCACAGCCTTCCCTGTCAACTTCCTTACGCTCTATGTCACGGTGCAGCACAAGAAGCTACGGACCCCCTTGAACTACATTCTGTTGAATCTGGCTGTGGCTGACCTCTTCATGGTGGTGGGGGGCTTCACTGTGACTCTCGCAACAGCCCTACAGGGATACTTCTTCCTGGGGGTCACCGGCTGTAACGTTGAAGGATTCTTTGCCACTATGGGAGGGGAGATCGCCCTTTGGTCTCTGGTAGTATTGGCCA…
ENSSSAT00000146076	XM_014157258.2	PREDICTED: Salmo salar pyruvate dehydrogenase kinase, isozyme 3a (pdk3a), transcript variant X1, mRNA	NP_001135858.1	pyruvate dehydrogenase kinase, isozyme 3 isoform 1 precursor [Homo sapiens]	pdk3	0.223636	0.0208333	0.408636	0.03625	3.61147	2.70192e-05	0.000244274	GTAGTGTCCTGTGCAACAATATTCCATCGAAGCCATTCCGGAAAATAGAAGTGCTACATATTGTATGATTAAGCTACATTAACACTTTTAGTGATATCGTTCAGTGATTTGCAGGTTTAGACAGAGAGAAACGTCAAATGAAGACGTTGTCTGTGGAGGATGCGCATCGCTGTCAGTGTCATTGGATGTGGTGGAGTGTTTTTAATTTAACCATCATCATTCCAGAACGACATCTACAATAGCAACTTTTCACAATGAGGCTGTTTGCGGTTTTATTGAAAAACACCAAAAAAATTGAATATTATTCAAGATTTTCACCGTCGCCTCTCTCCATCAAGCAATTTTTGGAATTTGGTCGGGACAATGCATGTGAGAAGACATCCTTTATGTTCCTGAGGA…
ENSSSAT00000219943	XR_001324841.2	PREDICTED: Salmo salar uncharacterized LOC106589419 (LOC106589419), ncRNA	NP_631981.2	nucleolar protein 6 isoform gamma [Homo sapiens]	nol6	0.235909	0.0258333	0.423636	0.0441667	3.60576	1.75596e-17	9.19394e-16	GAGGTTTATGGGAGGAGTTACACAGAAACGAGCCAATGTTAAAGCTGTGTTGCGTGTCGTCATGCGCTGTTTTTGACTGGCCCTGTCTACATGGGATAATTGTGCCCACAACCAAAAGTTGTCATATGCATTGAATTAAAACCATGTCTTATTGATTGAACAACCAATTACGAACGAAAAATGAAATGAACAGTTGAGGAGCAGGTTTATAAGCGCGGAAATCGACACTGCCGCACGAGCATGCTTTTGTGGCACAGTCGATAGCGCGCTGGACTTCGGGTTAGAAGGTCGAGGGTTCGAGACCCGCTCCCTGCTGTTTCATTGCAATATATTGTCTCAAATTTCGACCAACGAAGTACCAACATCACGGACAATCGGCAGAGTAAGTTCAAATGAAGT…
ENSSSAT00000188878	XM_045688745.1	PREDICTED: Salmo salar leucine-rich repeat-containing protein 56-like (LOC123724572), mRNA	XP_054184863.1	leucine-rich repeat-containing protein 56 isoform X2 [Homo sapiens]	lrrc56	0.541818	0.0308333	0.975455	0.0525	3.60448	3.03519e-07	4.08822e-06	AGCAAACTTGTGCGTGTCTTTGTAAATGCTCTGAAGAATGTGCACTAAATAAGGTGTCTGGGAGTGATGATTTGTTCCCAGGACTCAGCGAGGGTACTGGTGACTGAGCTGAGTGGGTCTGGTCAGATGAACCCAACCCCTGCTGCTTATGAGGACTCTGACATGCAGGTGGAGCTCTACCTCTCTCCAGAAAAGCTGGGACCTGGGAACCACGCTGTCCCATCTGCAGGTGCTGTGGATGTCTCGCTGCAACCTAGCAGACCTGGATGGGATTCCCTCCTTCTCCTCTCTCAAGGAGCTGTATGTGGCCTACAACAGTGTGTCGGACCTGAGTCAGGTGAGCATGCTGGAGAATCTACAGCTGTTGGACCTGGAAGGGAATGATGTGAATGACCTGGT…
ENSSSAT00000167692	XR_001319308.2	PREDICTED: Salmo salar uncharacterized LOC106563732 (LOC106563732), ncRNA	NO HIT	-	-	0.0459091	0.000416667	0.0836364	0.00125	3.60293	4.24473e-06	4.57478e-05	GGGAGAGAGTGAAGGGGTTGAGCAAAGGGAGTAGGGAGGGAGGGAGGGAGTTGAGTAAAGGGAGAGAGTGAAGGGGTTGAGCAAAGGGGGGAGGGAGGGAGTTGAGTAAAGGGGTGCATATCAGATTTAGGGGAATAGTAGAATGAGTAGTTAGAGGGAGGACAACACAGATGTAACCAGCCATTTGAATGTGAAGTTTGAAGGCTAGCTGGGTTTCTATTTTACCAGGCAGGGATGGCCATTATCTTAAACAAAACAAACTGGCAGCATTTCTGCTTCTACTGTGTTTTTGTGAGTATACAACATATCTCACCTAGGCTGGTTTGTGGTACAGTAACATGGAGGTGCTGTACTCTCACATTCCATACCTTGTTTAAGTCACTAGGATCTAAACTTGTA…
ENSSSAT00000187119	XR_001319308.2	PREDICTED: Salmo salar uncharacterized LOC106563732 (LOC106563732), ncRNA	NO HIT	-	-	0.0459091	0.000416667	0.0836364	0.00125	3.60293	4.24473e-06	4.57478e-05	GGGAGAGAGTGAAGGGGTTGAGCAAAGGGAGTAGGGAGGGAGGGAGGGAGTTGAGTAAAGGGAGAGAGTGAAGGGGTTGAGCAAAGGGGGGAGGGAGGGAGTTGAGTAAAGGGGTGCATATCAGATTTAGGGGAATAGTAGAATGAGTAGTTAGAGGGAGGACAACACAGATGTAACCAGCCATTTGAATGTGAAGTTTGAAGGCTAGCTGGGTTTCTATTTTACCAGGCAGGGATGGCCATTATCTTAAACAAAACAAACTGGCAGCATTTCTGCTTCTACTGTGTTTTTGTGAGTATACAACATATCTCACCTAGGCTGGTTTGTGGTACAGTAACATGGAGGTGCTGTACTCTCACATTCCATACCTTGTTTAAGTCACTAGGATCTAAACTTGTA…
ENSSSAT00000046979	XM_014214962.2	PREDICTED: Salmo salar serpin H1 (LOC106613072), transcript variant X1, mRNA	XP_047283756.1	serpin H1 isoform X1 [Homo sapiens]	serpinh1	3.89545	0.449583	7.02455	0.7625	3.60258	2.91297e-41	9.07962e-39	GTGATTTGGACATCGAACTGATGGCATCAGAACTACATTTCACTATACCTATTTAAGAGACGTACCACATGGTACCAGTAGAATTTCACATTGTAATTCAATAAAAGGTTACTTTTAGTTGAAATTATGTAAAAAGTGGTTGCAGTTGCTTGTATTGAGACTGGTGAGGACGTGTTTAGCCTGCAGCATTAGGACCATGCAGAGGACTCCAGCAAATGGATCCAGGGGGAGGTCTGACGTCTAGGCTTCCTAAAGAGAGCCAGAGGTTTTCATTTGCATACCCCATTCCCAACTTCCAGAAGTTTCTTTTCTGTGGGATATATAGGCCAGAGTAAAAATAATAGGAACATCAATCGACAGAGGAGCTAACCCAAAGAGTGATATCTGGAAGAGGTCGTG…
ENSSSAT00000227424	XM_014203971.2	PREDICTED: Salmo salar SH3 and PX domain-containing protein 2A-like (LOC106607224), transcript variant X1, mRNA	NP_001380946.1	SH3 and PX domain-containing protein 2A isoform 5 [Homo sapiens]	sh3pxd2a	0.0459091	0.00375	0.0809091	0.00708333	3.58609	0.000898731	0.0055482	AATCAACGTTGTTTCCACATAAAAAAAGCCATCAACCAGCCGAGGCCCGGCCTCCTGAGCTCAACTCCAGCCCACTCATCTGGTTCTATTTAAGGCCTTCAGTGTCGACTCTTATGATTGGTGTACACAACCCCCCCTACTCTTCCTCCAGCTCCAGCCCCAACAAGGAGAAGGAGGCTTTTTAACAGACTGTTTATTTTCCAGGGGAAATTGTGCCTTTCTCCCGCTCCACTGTTCTATCGACAACCGGCTGCTGCTCCTGCTCTTTCTTTCTCTTTCTCTCTATTGCTTTCCTCTTTTCCTCTCCATCCATTCCTATTTTTCTATCTCAAGTATAGACTATGGATGAGGCCCCCCAACAGCTTAGAATGGATTCTCTTCAGCAAACTGCTTGATGTA…
ENSSSAT00000170495	XM_045705759.1	PREDICTED: Salmo salar neurofascin (LOC106583506), transcript variant X3, mRNA	NO HIT	-	-	0.732273	0.0825	1.33955	0.14125	3.58218	1.02215e-13	3.53004e-12	GTGGAACGAGTCAGAGCTAGGAGGACAGAGAGAGAGAGTGAAGCAGTATTTCACCTGGTCAGGAAACCGTCTCCAAGAGAGAATGAACCCTGTAACCACGCAGAATGAACCCTGTAACCACGCAGAATGAACCCTGTAACCACGCAGAATGAACCCTGTAACCACGCAGAATGAACCCTGTAACCACGCAGAATGAACCCTGTAACCACGCAGAATGAACCCTGTCACCACGCAGAATGAACCCTGTCACCACGCAGAATGAACCCTGTCACCACGCAGAATGAACCCTGTCACCACGCAGAATGAACCCTGTCACCACGCAGAATGAACCCTGTCACCACGCAGAATGAATCCTGTAACCACGCAGAATTAATACATCGCAAATAGACGTTCATCCAT…
ENSSSAT00000243208	XM_014214941.2	PREDICTED: Salmo salar chordin-like (LOC106613058), mRNA	NP_003732.2	chordin isoform 1 precursor [Homo sapiens]	chrd	0.0618182	0.00583333	0.111818	0.0104167	3.57886	1.28976e-23	1.21039e-21	TTTAAAACGACATAAGAGTTCAATCAAACCGTTGGCTTACAAATAGGCTACACAAACGTATGACTGTTCAGGTAGGAATGGTAGGTATGTGAAGCTGAAGTTAATATGGCCAAAATAAATAAAGTGCTAAATAAAAAAAAGGTCATTCTGTGATAGAGGATCATGCGTCGCCTGAGCTATTCAAACTATGTTCATTTGTTTCTTTTAAGTCACTTAGGTGTGAACTCTAGAAGCAGTTGGATAAATACAGAACAGGCTGCACACACAGAAACCAACATTCCTCCCTAGCCTACTGTAGGCTACAGCCCTGAAGATTCCACTTTCCTTCACTTGGTGTTCACATTTTACATGGAAATAGGTTAGGGGTATAGGCTCTAAGACCCCTGTTGAACCCCCCCA…
ENSSSAT00000250535	XR_006762462.1	PREDICTED: Salmo salar uncharacterized LOC123730967 (LOC123730967), ncRNA	NO HIT	-	-	0.0286364	0.00333333	0.0522727	0.00583333	3.55644	0.0012818	0.0075465	CTCACAGACAGGAAGACAGTGAGCAGCACCTGTGTAACCTCACAGACAGGAAGACAGTGAGCAGCACCTGTGTAACCTCACAGACAGGAAGACAGTGTTCAACGTGCTTCATTCAGAACAACCTTTGGTCCGACAGAAAACAACATTCATTCAAACCATTATGCAACCTCTCTGTTGGAGTTAGAGGCTGGGGACGATGTTGACAGTGGAACACTTTGTAACCTCCGGACTAAACTGTTGCTGTTAGCAGGTACTATGTCTTTTTGTAACACTGTCTATGGGTTGTTTAGAACAAACAGTGGGACCTCTAAGATGATAGAGGGAGAGAGAGACACGGGACCAGAACAGGACAGTTCTTTTGTGTCAGTGTTTTTGGAGGAAATGTAAAGGATACATTTT…
ENSSSAT00000122546	XM_014159561.2	PREDICTED: Salmo salar alanine aminotransferase 2-like (LOC106579549), transcript variant X1, mRNA	NP_005300.1	alanine aminotransferase 1 [Homo sapiens]	gpt	0.101818	0.00916667	0.185	0.0154167	3.53585	4.12819e-05	0.000358647	AGAAAGCGCTAATATTCCATAAACCACGTACAATGAACAATAGCGCCATCGCCCGGCATGTTGGGCAATGACCGTTAGAGGGGGGAGTTTGTCTCTGACTGTAGCCATCCATAATCTTTGTGTGGCCGAAAAGTTGTTTGAGCAAATCGCAGCCTGTTGAAGACCTGGATCTGACTAAACGACAGCTTGGGCGCGCGTTTTGGGTGGTTATGAATATTTCGTGGGCTATCAACGGAACAGAGTTTGAGCTCCAGAAACCGAACATGACTGAAAATGGCCTTGGGCACCGGGTGCTTAACATGGACACCATGAACCCGAATGTAAAGCGGGTTGAGTATGCTGTCCGTGGTCCAATCGTGCAACGCGCAGTGCAGATTGAAAAGGAGCTCAAAGAGGGGG…
ENSSSAT00000065830	XM_014197559.2	PREDICTED: Salmo salar rho GTPase-activating protein 32 (LOC106603643), transcript variant X6, mRNA	XP_047283886.1	rho GTPase-activating protein 32 isoform X4 [Homo sapiens]	arhgap32	0.165455	0.0166667	0.296364	0.0295833	3.5334	0.000553249	0.00363275	GTACGCCTCTGCGCGTTCACGATGTCCTCAGATTCTCACTTGGAAGTGGTGGATCGGATGTTTTAGTGCGAGCCTCCAGTTTGATAGTAAAGTTTACCTATAAAACTGTCCTTCAACTGGCTGCGAAGGGAATTTCAATCAATGTTTTCTCATTGTGAAGTACCATCACATTTTTTAAGGCAGTTTAGCTTTACTTAAACACGATAACAGCTGTTTGAACATTGCCAACGTGCCATCTCCAGCGGGAGTTTTTGAACACACGGACAGCGAGGTTGAGGCGATATCTTTTTTATTGGGACGTAACGTTCGTGTTCAGGAAACGTTTTGCTAACTAGCTTAACGTTAGCTATATAAAATATATCGTGTCTTTAGTTTGTTTTATAATGCAGTGTTTTGGCT…
ENSSSAT00000125965	XM_014150259.2	PREDICTED: Salmo salar motile sperm domain-containing protein 2-like (LOC106574402), transcript variant X1, mRNA	NP_689794.1	motile sperm domain-containing protein 2 isoform 1 [Homo sapiens]	mospd2	0.412727	0.03875	0.737727	0.0675	3.53073	1.18716e-43	4.28864e-41	CGCAAGGGCAAAAACCAAAACGTGCAGCCATGGGGGGGGGGCCCAGGACCAAGTTTGGTAAAACTTTGTTCTAGAGAACATCACCTGTCAGTTGGCAGTGGCACACACACATACAGTGGCAGGGTCAGACTGTCGAAATGGCATTGTGGCTTTTAAGCATTTGGAGTGTCAGTTCGTCTGTAACAGCTGAAATAGTGAAACATGATGGTCTACTTCCTCCCAGACAGCACGTCAGGCACACATCCGAACCAACTGGTTTTGGTTTGTTGATCATGACGGACGCAAGATCGGTTTTAACAGAGCAGGACATTCAAAAGAAAATACAGGAAACAAGAAAACGATTCTGTATCGAATATGCACAAGACTCATCAGACAAGTATGACTCCAGGGATGTGGACA…
ENSSSAT00000099371	XM_014155555.2	PREDICTED: Salmo salar actin-binding LIM protein 2-like (LOC106577496), transcript variant X22, mRNA	NP_001123557.1	actin-binding LIM protein 2 isoform 3 [Homo sapiens]	ablim2	0.316818	0.0329167	0.574091	0.05625	3.51912	0.000335496	0.0023298	ATGAGTATTTTGTTTCATCAGCAGGCTGTCCACAGCCCTCTGGAGCAGGGGAAACAGGGGGGCAGCAGCAGTTCCATCCCCTGTCAGAACTGTGGCAAGGCCTGCAAGGGAGAGGTGCTGCGCGTGCAGAACAAACACTTCCACATCAAGTGCTTCGTCTGCAAAGTGTGTGGCGTTGACCTGGCCCAAGGGGGGTTCTTTGTGCGCCAGGGGGAGTACATCTGCACCCTGGACTACCAGCGGATGTACGGCACGCGCTGCTTTAGCTGTGAGGAGTTCATCGAGGGAGAGGTGGTGTCGGCCCTGGGCAAGACCTACCACCCACGCTGCTTCGTCTGCGCCAGCTGCAAACAGCCATTCCCTGCCGGTGACCGCGTGACGTTTAACGGTAAAGAGTGT…
ENSSSAT00000248866	NO HIT	-	NO HIT	-	-	0.147273	0.01125	0.264091	0.0191667	3.51691	7.10318e-08	1.06436e-06	CTTTAATGGACATGAATCATTGATCAGCCTCACCTGGCTGCGTGCACCTCCAGGTGCGCCAGTGCACACACAGACGGGCTTGTGCAGTCTGCTGTTTCTGGGGGAGACATGAGCACCGCCGGAGCCCGTCCTGGCCTCAGCCTGGACAGTGGTGGGCTATGGCACAAGAGAGCCATGCAGAGGAGCAGAGCTCTAGTCCGAACCTACCTCAAGTCCAACTCTGTGCTCGCACTGCCTCAGCGCAATGGAACACGACAAAGGGACAGTGTCCGACTGCCTTCCCTAGCTGCCTTTAAAGCCTCGCACAGGCAGACCACCACGACTCCACTCAGCATTAGCGAGCCCTCCCTCTTCACCCCGGGAGAACAAGCCGTGTTCGAGGGTTTTTCCCCTAACCGC…
ENSSSAT00000181993	XM_014148300.2	PREDICTED: Salmo salar AGBL carboxypeptidase 2 (agbl2), transcript variant X5, mRNA	NP_079059.2	cytosolic carboxypeptidase 2 [Homo sapiens]	agbl2	0.203636	0.02125	0.364545	0.0370833	3.51456	2.24132e-45	9.00063e-43	GGGGGTTCTACTAAGCTATATGGAATTGTTTTAAGGTCATACAAAGGATAATTTAGCTTTTTGATTTGGAATTTTATGACCACTTGCAGTAACAACAAAAAGATATTTAAAAAATATTTATTTTTTGGCCTTACTGCTATTAGCCCATACAAACAAATTTAATAAAATATTCACTACATGAAACAGTCCCCAAAAAATATCAAAAGGAAGTTGGTTCTGAAGTGTCTCTCCTATATCTGAGAGATATAAGAAAGATCAGGAATAGTTTTGTTATATATATATATATATTTTATTTTTTTACATGGATTAATAAAAAAATAATCCTCAGCAATCTACACACAATGCTCCATAACGACAACAGGTTTTATACATTTTTGCAAATGTATTAAATAAAAAACA…
ENSSSAT00000075364	XM_014177323.2	PREDICTED: Salmo salar retinoic acid receptor RXR-beta-A (LOC106588394), transcript variant X11, mRNA	NP_002948.1	retinoic acid receptor RXR-alpha isoform a [Homo sapiens]	rxra	0.772273	0.0725	1.40273	0.124583	3.51434	7.13817e-12	1.96902e-10	ATTACAGACATTCCGTTTTATACTATTTAAAAAAATAAATATTCCCCATGTAATGTTAATTGGGAGCTAACATGGCTGCCATAGAATGTTGAAGTGTCATGTAAATGCATCGTAATGCAGAAACCTCTTCAAACTGTATTGTTTTTGGTACGGTAGCTACTCCGTCAGCCACAGGCAGAAGGGCTGTACAGGGAAAGGGAGGGCTGACGGCGAGGAAAAGTGGGGAGAGAGGAGAGGAAGAACTCGGGGCCTGACCACCACATCTCTTCATGCGAACTCGGGGCCTGACCACCACATCTTTTCATGCGAAGAAACTACACTGTCAAAAACATTCCCGCAGCCCAGACAGCTCCTCTGTGTCCTCCCCTCCCTCGGGCCAGCGCTCACCACCCCTGACCC…
ENSSSAT00000222746	XM_014170802.2	PREDICTED: Salmo salar septin-5 (LOC106585048), transcript variant X1, mRNA	NP_002679.2	septin-5 isoform 1 [Homo sapiens]	septin5	0.431818	0.0454167	0.785909	0.0783333	3.51371	4.0834e-33	7.90486e-31	CGGCTCCTTTCATTCTTTGTGTAATTTCCACAGCCATGACTTGTATGGCTGATGTGCAGTCTAGACGTTGGCTAGGTTCTTCATTTAATCATTCATCTCTGGCTAGTGTTATCCCAGGGGTGAGTTGAGAGTCCCTACTAGCTTCACTAAGCTCTATGTGACCGATTACTGACTCGTACAAGTCCACACTTGAACCACACAGAGGGTTTGTATCTCTGTTAAAGGACACTGTGTTCTTTGACAAATGATCGCTGTTATGGTCAGATATGGGCTAGATTGTTTATCCCTCTGTCTGTCTGTCTGTCTCTCTCGCTCTGGGCTGATATAGGTCGTTACTGTTGCAGTCAGTGCTTTATTTATCTAACGGTCGAAAAGGGGGAGGGACAACAGGGTGAATGA…
ENSSSAT00000199783	NM_001165350.1	Salmo salar neutrophil cytosolic factor 1 (ncf1), mRNA	NO HIT	-	-	0.300455	0.0295833	0.545	0.05125	3.5133	4.32225e-33	8.34851e-31	GCCCTTCATAATGTTATTGAATACCACATGATATACTCAATTTCCTGATGCTGGTTTAAAATGTTTGGGAGCAGCTTATTGATGTCCTGTACTCGTGCTCCTGGATAGCACAACATTTTTGACATTCCTCACTGTTGAACTGCCCAATACAACGCCGGAGAAGGGAATTGAGAAATCCGCCCATTCCCACCCCTCACACAGTTCATTGATCCTTTCATGGGCCTGGCGATAGGTCCAGATCTCCCACAGAAGGCAGTGCCCTGTCAGATCCAGAGAGAGGGAAAGGAGCCGAACTCAACGACGAAGCAGCTGCTGAAGTCAGCATAGTTGGAGTCAGCACCGCCATCGCAGACACAGGATCGAGGAGGAGAAGCAGATGGAAAAGACTTCCTTGGCAGC…
ENSSSAT00000059996	XM_045695638.1	PREDICTED: Salmo salar ankyrin repeat domain-containing protein 6 (LOC106571295), transcript variant X8, mRNA	XP_005248738.1	ankyrin repeat domain-containing protein 6 isoform X38 [Homo sapiens]	ankrd6	0.141364	0.015	0.253182	0.0270833	3.51108	1.34483e-13	4.57851e-12	GTTCAAGTAAACATTATGATCCAGATTTGGATAATCTTGCATGCCCCAATTACCTAATTTAGGTGCTTGTTCAGTAGGATTTTGCAAAACTGATTGTTGGTTAATGAAATACCCTCTTTCAGACCCAGAGAAAACAGTTGTTAAAATGGCTGGTTAATAAATAACTAGGGTGGTAGAGTGTAGACAGTAAGGAATTTCATAGCATGAGGAGCCTGTTGAGCATACAACTGAAATGACAGGGATTGCCTTTCACTTTCTAGTAGGAAATAAAGTGACTGGCCAGTGACACGGTTGACGCGTACTGGACTGTGTCTCTTTCCAAACAGTTGAATCTTATCAGCGCTCCTTCATTTCACCTCATTAACAGAGGCTGTCACGAGCTATTGATATGCAAATTGG…
ENSSSAT00000190261	XM_014128387.2	PREDICTED: Salmo salar rhotekin (LOC106563136), transcript variant X1, mRNA	NP_001397772.1	rhotekin isoform d [Homo sapiens]	rtkn	0.129091	0.0108333	0.238182	0.0183333	3.50705	0.00125739	0.00742282	GTGATCAATAGGTGGCGGCAGGCACAAACAAATGTGCGAACGCCTTGATACCGAAGAAGAAGAAATAGCCTCCTCCGCGCTCCCAACCCAACCGCACCCCTGTTCCCATGGATAAAGTAGTAACGTTACCAACACGCCGATAACCCATGGACCTTACTATAACTTCTTGAATAACTTATTAATTTCTCGATAGCATCTACTAAAGAACAGTAGTCATAGTGTCTTCGCATTTTCAGGATACCATTTGTCATAGCTTTTCAAGAATCCTTTCGACTTGTAACTGTACATGGTAGGTTATTAGAATGTTTTGCCGACATCAGGTGTCGAGAACCACGATAGCAAGGGGGTCAGCATTGGATCTGGAAATACGACGACGGGGGCATTTCAACACTCTTACGG…
ENSSSAT00000089608	XM_014172063.2	PREDICTED: Salmo salar beta-2-glycoprotein 1-like (LOC106585643), mRNA	NP_000033.2	beta-2-glycoprotein 1 precursor [Homo sapiens]	apoh	184.653	19.0338	316.769	32.7971	3.50366	2.40428e-17	1.23843e-15	GGACCACACAACATATCACATGACTCCCAAGTTTACTTCAATATGATAGTTATATACCAATATAAAAACACTTTTTAACGCCATTTCTCGAATAACGAATTTTACTGATACAAAAAGATCCCACCTTGTCTAACGTATTTTGTTTTGTCAACATTTCGAAAGTTTTCCAATAAATGTGCTGTTAACATCAATTTGTTTTATCCATCATGTACTTTACTCGCATAAAAAGGTTGGCTGGATACCTGGATAATGTCAAACCATTTTGAGGATGCTGGAATTATATTTTGGTCGAATACTTTCAGGGTTTTTGAACGGACCGTCTACATTTTTTCACCGTCCACTGCCGAAAGAACGGACACAGTCTCTCTCAACCCCCAGAAGATGAACCCAACCTTGGCT…
ENSSSAT00000146753	XM_014177319.2	PREDICTED: Salmo salar retinoic acid receptor RXR-beta-A (LOC106588394), transcript variant X8, mRNA	NP_002948.1	retinoic acid receptor RXR-alpha isoform a [Homo sapiens]	rxra	0.669091	0.0654167	1.20773	0.113333	3.49889	1.30542e-08	2.21519e-07	AAACGCTATTAGCGCGCACCACCGCTAACTAACTAGCCATTTCACATCGGTTACACTGGCACGCTTGAGAAATGTGCTCTTCACAGATTAATCCCGGTTTCAACGGTGTATGTTGTCTTGTGGGCGAGCGGTTTGCTGAACAGAGTGCCCCATGGTGGCGGTGGGGTTATGGTATAGCCAGGCATAAGCTACGGACAATGAACACAATTGCATTTTATCGATGGCAATTTGAATGCACAGAGATATCATGACGTGATCCTGAGGCCCATTGTCATGCCATTCATCTGCCGCCATCACCTCATGTTTCAGCATGATAATGCACAGCCCCATGTCGCAAGATTCTGTACACAATTCCTGGAAGCTGAAAATGTCCCAGTTCTTCCATGGCCTGCATACACA…
ENSSSAT00000249163	XM_045687923.1	PREDICTED: Salmo salar serine/threonine-protein phosphatase with EF-hands 2 (LOC106560689), transcript variant X2, mRNA	XP_047298151.1	serine/threonine-protein phosphatase with EF-hands 1 isoform X1 [Homo sapiens]	ppef1	6.82773	0.687917	12.1923	1.18875	3.49527	1.62741e-96	4.84514e-93	ATGGGATGTGGCTTTGCAAAATCAGACCAGGCAGCTCTCCTGATCCAACGTTGGTACCGTCAGTACGTGGCACGGCTGGAGATGAGACGCAGGTGCACCTGGAACATCTTCCAGTCCATCGAGTACGCAGGAGAGCAGGATCAGATTAAGGTGGGACAACAGACATACCTAGCATTCCCAGCTTTCCTCCCATTAGCTCATTTGACTAATTACCGTACAGTACGTCCTCTGAAAAACCTGTGTCCTATCTCCATCTTAGGGAACCTGATCTCACACATCTTCCGTGAGAACAACATCTGCCGTAATGTAGATTGGGAGAGGTACTTCTGCTACAAGAGCATTGAGGTACCAGAGCTGTACTCTGGTCCCCACCTCTCTTTCCCCATAACATGTTCCAAT…
ENSSSAT00000184246	NM_001140630.2	Salmo salar Treacle protein (tcof), mRNA	NP_002479.1	NADH dehydrogenase [ubiquinone] 1 alpha subcomplex subunit 2 isoform 1 [Homo sapiens]	ndufa2	0.0313636	0.00208333	0.0554545	0.00416667	3.4896	0.0002608	0.00186664	TGAGGATGAAGAGCTCTTAATCAGTAGATTAAAGCCCTTTAATTGATTATTTTGATTGTGCTAGTCGTTCTACCTTAAAACGATGACTTCAAAGGACCCGAATGCATCAAACAGTGCCTTGCTTTATTTGATTTATCAGCATTTAAAGGAGAATGGTTACCAGAAGGCTGCAAACGTGCTGAAAAAACATGCAACTCAGATGGAAACACCAGAAGATATCACCTCTTTACATGACATCTACACAAGTTGGACCAAGGTCTCAGAAATCGGACAAAATCCAAAACAAGAGCCTGAAGTGGATTCCACCACCCTGAAGAAGATTAAGGCCGATCCATCAACCAAAGAGGAAGATGTGGACTCAAAACCAATTGATTCTCTACCTCCTGCCCCCCACACACC…
ENSSSAT00000201370	XM_014165183.2	PREDICTED: Salmo salar titin (LOC106582275), mRNA	NP_001254479.2	titin isoform IC [Homo sapiens]	ttn	0.000454545	0	0.000909091	0	3.48748	3.23477e-09	6.06618e-08	GTTGGAGCATTCCCAGCCTTGCCTCGGGTGTAGGGATTGCATAAGGAAAAAAAACAAAACTACACAGCTACACTGTGTGGTTTTGTTTTTTGGGGTTTCTTTGAGGCTAAACTGTTCTCACATTGGATTTTCTGACAACATTTCTGGATAAGGAGATTTCTGATGAGATAAAACTCCTGGGCTTCCCCCAATCAAATCCAGGCACTCTTGTGGATACAAGGTGCCGTCCACAATGTCAACACAGGCACCAACATTTACACAGCCTCTGCAAAGCGGTGTGGCACTAGAGGGTAGTGCTGCAACGTTTGAGGCTCAAGTTAGTGGTAATCCAGTTCCTGAGGTGAGCTGGTTCCGTGATGGCCAGGTTCTTTCCGCTGCCGCTCTGCCCGGCGCACAGAT…
ENSSSAT00000241062	XM_014138221.2	PREDICTED: Salmo salar heat shock protein beta-11 (LOC106568146), mRNA	NP_001876.1	alpha-crystallin B chain isoform 1 [Homo sapiens]	cryab	4.43864	0.447083	7.93364	0.77125	3.48344	3.10298e-32	5.67601e-30	ATTCAGGAACAGAAAATGGCAGCATGACAAAGCAGCTGTTGTAGATTCCTTTCTAACTTTGTAGGACGTTATGTGCCCCTGTGACTCCGACCTGCTTCTGTGGTCACTCTGTAAATAGAGCAAAGAGATATACCAGAGGCATTTGGCAGTCAGACTGCAGTATTACCAGGGGCTTGTTTTGGAGCATGACAGAAGTTGCGTAGTCATAACACTCTAACGTAGCAGGCAAATGGAATGCTACTGGAACTTTCCACTGGACAGGATAAAAGCTGTGAGCCTTAGTCTGCTCCGGACATAAGCTCTCAGAAACACACTCAGAGACGAGACCAACAGAGACCAGCAGAAACGACACAGAGTTGATTTGAAGATGCTTTGCCCCAGCATGATGCAGCCTTCCCT…
ENSSSAT00000183363	XM_014214324.2	PREDICTED: Salmo salar BAG family molecular chaperone regulator 2-like (LOC106612807), mRNA	NP_004273.1	BAG family molecular chaperone regulator 2 [Homo sapiens]	bag2	0.113636	0.0075	0.201364	0.0125	3.47891	2.71153e-09	5.13625e-08	CCCCCCCCCTTGTTCAGAGACACATTATTCAATTTCTGTTAGTCACATGTCTGTGGAACTTGTCTCAGTTGTTGAATCTGGTTATGTTCATACAAATATTTACACATGTTAAGTTTGCTGAATATAAACGCAGTTGACAGTGAGAGGACGTTTTTTGCTGAGTTTAGTTAGCTAGCTCGTTCACAATACAAATAAAGTTAGCTGCGTTGTTTCTTGCATGCAACTGGCTGTGGTCTTGGGGGTGACACACAGCCTGGGAGACAGATTTGCCTGTCAGGCATCGTTCTGGGCATAAAAGCACTACAAGGGCTTTGATGCCCCAAGAGCTTTTGCTCAAGGTCATTCTACTGGCTGCAGTGCAGAAAGAATCCCATCTTCTTGAACGTTCCCGAAGTGTAC…
ENSSSAT00000157499	XM_014190915.2	PREDICTED: Salmo salar protein FAM227A (LOC106599621), transcript variant X3, mRNA	NP_001013669.1	protein FAM227A isoform 1 [Homo sapiens]	fam227a	0.217273	0.02125	0.39	0.03625	3.47808	2.09027e-06	2.39862e-05	GTGGGAACACAAGTATATATGAATAATATACAATGGACAATTGGGCTTGGGGGTACAATATCACATTACACAAGGACCTTAAGGGACATACATACACTTATAATTCTAACAGCTTTTATGTTAGTAGAGTATTTAGACTAGTAGGCCTGTCTTTATCTGCAATATTTGTTGGATGGCGTCACAGGGTTTCCTCGGTAACGCGCTCTTGAATTCCACACACAGAGCTGCGTGAATTTCAGTACGAGGGGACAGGACGACTGGACAGGGGTTTTACAGCCAGGCAAATTGACCCGTGTCCCTAGGTTTTTTGCTGCGGCGGCAGATGTGGTAGTGGCAGAGGTCCACAATGGCGGACATTAGTGAGCAGTGCGCACCCATCGTGGTGTACCAGGAGGACGT…
ENSSSAT00000169016	XM_014164875.2	PREDICTED: Salmo salar cilia and flagella associated protein 91 (cfap91), mRNA	NP_203528.3	cilia- and flagella-associated protein 91 isoform 1 [Homo sapiens]	cfap91	3.92682	0.381667	7.12	0.659167	3.47452	2.59847e-48	1.22595e-45	ACCCCGTATATACTGTGTCCGGTGAAATGGACCATGCAAGGGCCAGCTTCAAGGCACATGCATCCGTGGACCGGGTGAGGAAGGTTCCAGAGTATGGGTCCATGTTCAGTCACCTACCTCACCACCCTCGTTACGCCTTGCGTCTGGACACCACTGACCCTGTGCCCACTTTTATTGACCGCCGCTGGCGAGGGTACACAGAGCAGCGCAGAGAGGCAGTTCAGCAGCTGGCAAGGGTCATTCCTGGTGCTCAGTTTCAGGTCAGAGGGCGCAAAGACAGCAGCGTTTCAGGCATTGATCGTTGGAAGTTTTTCAAGTGCCCCCTGATCCCCTTTGCACAGCAGGTTCCCCCCGATGTGGTCTTTGCATTGCCCAAAGCTAACCCATACTCTACAGTGG…
ENSSSAT00000238413	XM_014212901.2	PREDICTED: Salmo salar fibronectin type-III domain-containing protein UNQ728/PRO1410 homolog (yk002), transcript variant X1, mRNA	NP_689824.2	leucine-rich repeat neuronal protein 4 precursor [Homo sapiens]	lrrn4	0.0518182	0.0075	0.0918182	0.0129167	3.47442	2.19052e-09	4.21219e-08	ACTGTATAATGCTGTGGATGGCTTTACTCAGCTAGCCAGAGAAAACTCATGCAGTTCCCATCATATTACACGATAACAAATTGTGTTTTATTACAGATCCAAAATAACTTGACATGTATCTTGCAGCATACATCTTCATTTCAAATCTTGTGATTCCTATTGTTATAACATTTCTTGAAAAAATACAATTAAAAATATATATATCTGAAAAGTTTAGGTTCAGGAAGAGATTGGTGACAGTTGGTAGGAAATCTGAGGTGAGAGTTGTGATGAAAATAACAGCAGAAACATTGTGCAAGAGATGAGGCGAGTTAAAATATTAAACAAGAGCAGCACAGTCATGTACAGTCTATGGGTGATGTACAGTCTACGGGTGATCCAGTCAGGGTAAAGTACAGT…
ENSSSAT00000196867	XM_014216777.2	PREDICTED: Salmo salar histamine H3 receptor-like (LOC106613937), mRNA	NP_009163.2	histamine H3 receptor [Homo sapiens]	hrh3	0.0595455	0.00583333	0.109091	0.00875	3.46734	1.57364e-16	7.38006e-15	CAGTTGAATTTACTCCCCTTACAGAGTTAGCGTGGGATGCTTCCAGCTGTCTGGGGACATAGGCCTATACTCAGGCAGGAACCATGTGTCAAGTGCACCTGTTTTTTGTGTGTTTTATTCTAGGATAAAAATATACACAAAAACAAAGATACATGAAACCACCTTATTTTACACTCTCAATCCGTGTGAGATTTTTTTTCTCAGGCTACCTCGATAAAAAAATCCAGCCATCATTATATTCAATGGTTTTATTCCAAGTAGAATACTTTTTCAAGCAGAAAATTCGTTTTCGTTTTCCATGTACATCCAGTCTACACTCTTCAGTGACAATTCTTGCTCCCGTGCAGGGCAGCGTATAGTAAATGCGCTACAAAAAAACGACTAGATATAACGTTGCGC…
ENSSSAT00000196615	XM_045689595.1	PREDICTED: Salmo salar uncharacterized LOC106593863 (LOC106593863), transcript variant X4, mRNA	NP_113623.1	THAP domain-containing protein 2 [Homo sapiens]	thap2	0.408636	0.0425	0.726364	0.0733333	3.46547	1.56611e-09	3.0704e-08	CACTTTTCGCGAAACGTTTACATAGGGCAGAGACCCAGAACTGATTTTCCTGAGGTCCGCCATTTTTCTGTCTTCTTTACAGATGTGTTGTGGCAGAAGAAGAAGAAGCCGATAAGTTAACTTCCTGTGTGTCACTTCCTTGTTTAGTTTTTTATTTCACATTCCTTGGTCTAATAGTTGTTAGCTAATACTAGCTACCTAGCAAAAATGCCAGGGCGTTGTTCAGCTTTCAACTGCAGGAATACCTTTAAAAATGTTAAACATAAAACAAACAAGGTTACATTTCACAGCTTTCCAAAGCGTGATCCTAAACGAATAAAAGAGTGGGTGGGTCAGATGAAATGGAAAGACTGGCAGCCAACCCCTCATTCCTTACTGTGCTCAGAGCATTTTGAGGAG…
ENSSSAT00000224153	XM_045709040.1	PREDICTED: Salmo salar zinc finger homeobox protein 3 (LOC106587324), transcript variant X6, mRNA	XP_047290123.1	zinc finger homeobox protein 3 isoform X1 [Homo sapiens]	zfhx3	0.0581818	0.00625	0.106818	0.0108333	3.46441	3.74783e-07	4.97592e-06	GAGAATAATGCAATGCAAACTCCCTCAATTCATTTCTTACTGTCAGTAGCCTCATCTGCTGCTTGAGTGTTTGTTGTATACATATTCTATACATAGGCCTACTCAAATACATATAAACATCATAAAATGCAGAATTCAATGCGTTAGCTTCGTGGCAAATATCACACACAGAGGCTAGCTACTCAAAACTAGTGGACTGGACGTGGGCTATATTCATACCATAGACACACACAGGAAGTTGGAGTCTATGCTTTTCACAACTTCAACTTAAATTCTGTAACTATTTTAAATACATCGCCGATATGCTGTCGAGGTATTGTAACATATCTCCAAATTGATTTAGTTTTGTATTAAATTGGTGTTATCAAGTGTCATTTGTAAACTATTGTTTTACACTGA…
ENSSSAT00000226770	XM_045717640.1	PREDICTED: Salmo salar uncharacterized LOC123742565 (LOC123742565), mRNA	NO HIT	-	-	0.0627273	0.00291667	0.108182	0.00541667	3.45814	1.39656e-11	3.72044e-10	CTTTGCAGATCCTCTCAATTTCTGTCAGTTTGGATGGGGCGCCGTTGCTGCACAGCTATTTTCAGTTCTCTCCAGAGATGTTACAGATGTTAGATCGGGTTCAAGTCCGGGCTCTGGCTGGGCCAATCAAGGACATTCAGAGACTTGTCCTGAAGCGTCTTGGCAGTGTGCTTAGGGTCGTTGTCCTTTTAGAAGGTGAACCTTCACCCCAGTCTGAGGTCCTGAACACTCTTGAGCAGGTTTTCATCAAGGATCTTGCTCCATTACAGGTTTTCTCAATTGTTTACACACAAATACTGGTACTTGAGACACAATGACCACAACATGTAACTCATGCACCAACCCCCTGAACCAATTCTGCTAAACTACAAGCACAATTCCTGCTTTACACTCAAATTC…
ENSSSAT00000233819	XM_014161534.2	PREDICTED: Salmo salar purpurin (LOC106580452), mRNA	NP_001310447.1	retinol-binding protein 4 isoform b [Homo sapiens]	rbp4	1.28636	0.132083	2.315	0.228333	3.45509	1.9756e-42	6.68908e-40	TCTAATACCTTGGTGTTGCCATGCCCATGTGTAAACAGTACTTTGGCTTGGCTAAGGTAAACTTAATTCCCTAGACGTGCTTTCTCTGTGTTTAGACTAGTATACACCCTTGCTCCAATTACATAAAGCCATTTCATTGTGTATGGGAGAGTGCAACAGTTTATGGGCAGGATTTTGTTAACTGGATTAGTAATAGATTAAGATTTAACCCTCCATTTAGGACCAAGATGTGAAAATAATCAGTGAGCTCGTCTATGCCTTGGGTATATAAGGATCCTTGACAGAAGAGAAACGCATACCTGCAACTTCATTGAAGCTTAACCTCTTGCTTTGTTCCTGAAAAGAAATGGACTTCCATATGCTGGCCCTTGTAGTGGTGCTCCTGGCGGGTCTGGAGCA…
ENSSSAT00000237772	XM_014205534.2	PREDICTED: Salmo salar ankyrin repeat and SOCS box protein 2-like (LOC106607987), transcript variant X1, mRNA	XP_054184956.1	ankyrin repeat and SOCS box protein 2 isoform X2 [Homo sapiens]	asb2	0.161818	0.0158333	0.291818	0.0275	3.45103	3.3849e-15	1.38704e-13	CTATGGATATCATGTGAAGCTCCCAGAAATATTCCAGACGGCTGGATTGGAAGCCCTGTCTCAGAAACATCTACTGACAGAGGAGTGGAGAAGTCTTAGTGGGGGAGTTTAACCAGAGAGCGAAACTTTGACACTCTCTTTTTGCCTTTGGAAAACTGTAAAAGCTTGTGAGAAAGATCCAACATGGCAGTTGCCAGCATATCTATCCCTGGTTCCACGCCGGGCCACAACCTGGGGTTTGATGACTACAGTCTCTACAACAACCTGTCAGATGACGAGCTGATTCTGCTGGCTATCGAACGCAGCCTCAGTGATGCCCACAATGCCACTTCACCGGGTGAAGCCAGCAATACCCCAACAGCTCTAGGCAGAAGAACAGTCCAATATAGGACAAATCCA…
ENSSSAT00000233157	XR_001328808.2	PREDICTED: Salmo salar uncharacterized LOC106605216 (LOC106605216), transcript variant X1, ncRNA	NP_061974.2	apolipoprotein M isoform 1 [Homo sapiens]	apom	1.53682	0.158333	2.73273	0.270833	3.43986	7.21659e-10	1.49526e-08	CCCCACTCGGGCTCTTCCTCTCTCAATCACTACATAACTGTGAATTGATAATCCCAGCGGTCTCAGGCCTTTGTTGGAACTGGAAGCCCTGTTCACTTTGATAGGATGCCTTTTAAAGAAAGAGGAAATCATGTCTCACTTTGTTAATGAGATCTTGGACCTCTTGGTTTCCCCTCATTTCCTACAGGCCTGGTTTTAACAAAAACATTCCCACCTTATCTTCATCTGCTACTGTAACTGCACTGGGGATATTATCTAGCTGGCTAGCAGATCCATTTAGCAGATATAAGCAAAACATGTTGGACTGACTTCATGAGCACGTCCCATTTGTTACTGTATGTTTGAAACGTCACAGCTGTTCTGGTAGCTAATCATATGTCACGTTACTTGAACCGCAGT…
ENSSSAT00000240476	XM_045708679.1	PREDICTED: Salmo salar galanin receptor 1b (galr1b), mRNA	NP_001471.2	galanin receptor type 1 [Homo sapiens]	galr1	0.0731818	0.00666667	0.127727	0.0120833	3.43867	2.58333e-05	0.000234608	AATGATCTCCAGATATACTCCACAGTAGTTTGTCAACCTGTCGACCACGGTGGTGCGGAGGCGGTGATTGTTCCCGTAATTTTTGGATGTATATTTTTCCTGGGTGTCGTCGGGAACTCTCTAGTGATTATAGTAATAGGGAAAATCAAGGCCCGGCGTAACAGAAGTACGACAAACATTTTTATCCTCAATTTAAGTATAGCGGACATATTGTTTCTGCTATTTTGTGTCCCGTTCCAGGCTACTATATACTCCCTACCCGAGTGGATATTTGGAGCCTTTTTATGTAAATGTGTTCACTATTTGGTGATGGTGTGTATGCTGGTGAGCATCTTCACTCTTGTTGCCATGTCAGTGGACAGGTACATAGCTGTTGTACACTCCAAGAAGTCCCCCTGC…
ENSSSAT00000099060	XM_014196392.2	PREDICTED: Salmo salar histone acetyltransferase KAT5-like (LOC106603125), transcript variant X2, mRNA	NP_006379.2	histone acetyltransferase KAT5 isoform 2 [Homo sapiens]	kat5	0.866818	0.0883333	1.55091	0.152083	3.43174	8.92489e-10	1.82339e-08	AGAAAGGTTGCTGCAGCATTTGTGTTAAGGACTCACTGCTTATTTATTCGTTTTAGTTTAAGACTGGGGACATGGTTCTTGTGATTATGTACATGTAGCCAGTACTTTTAGTAGTCTTCCGATGATAGTGAAGTAAACGAACAGCATCAATGCTGCGTAAACAATTGACTCCCTCGAACATACCCAGAACCATTGAGCAGGCCATTTTCCCATAACTACTTGCGCGCTTCTACATTGTACGTTCGCAGATGACCAAAATGGCGGATTCGTCGGTCGATGTTGTCGAGGGCTGTAGGCTCCCTGTTCTCCGAAAAAATCAGGAAAACGAAGATGAGTGGCCCTTGGCTGAAATTCTCAGTGTGAAAGAGATCCCTGGGAGAAAACTCTACTATGTCCACT…
ENSSSAT00000108763	NM_001141267.3	Salmo salar chemokine (C-C motif) ligand 25a (ccl25a), mRNA	NP_002980.1	C-C motif chemokine 21 precursor [Homo sapiens]	ccl21	0.293182	0.02875	0.534545	0.0504167	3.43089	2.50613e-07	3.4199e-06	CATTCATCACAGACAGAAGAGAAGATGGAAGCTTTTCAAGTGTGCTGCTCCATAAACAATGGTTCATATGAAGACTGCTGTCTGAAGTACGTGCGGAGGGTGACGAAGACTGCTGTGAGGATGGTGACGAGTTACAGGAGGCAGGAGACGGATGGGGGCTGCAACATCCACGCTATAGTGTTCACCATGAAGAGAGGCAGGTTGTTCTGTGCTGACCCCAGAGAGAAATGGGTGAATGAACTGATGCTGAAGGTTGAAACCAAGAAGAGTAAAAAGCAGATGAAGGTGCTAAAGAAGCTGAAAGGCTAGACGCTCTGCCTTCGAGACCGTGTTGTCTATAACCATTTACTCTGCCATCCTGCCGTGACGAGTCCTGTTGTAAATCAGTACGATTTTTGA…
ENSSSAT00000211575	XM_014167716.2	PREDICTED: Salmo salar synaptonemal complex protein 3-like (LOC106583485), transcript variant X1, mRNA	NP_710161.1	synaptonemal complex protein 3 [Homo sapiens]	sycp3	0.0959091	0.00833333	0.179091	0.0141667	3.42979	8.83729e-09	1.53986e-07	GGACCATTGAATCAACTAAAAGTCACAAACAGTATAAATATCATCCATAGACATTAAAACAAGATATCAACACTTTACACAAAGTAACACTAGAGCGCAGTCTCAAATTGTAACAATGTTTCTACCAAGAAAAACACTGTATCCTATATGCACCAAAGTAACGTAATTTGTTCCCGCGCTCAGTTGGCGGGTCAAGGTTTCTCACGCGCAGGTGTTTTTGTTCGCTTTAGCGCAAGCTCTCGAACCTAGTATATTACTTTTAACCAAAAAAATGGTAGGGCAGTGAAGCTAGCTCGCTTTTATATTACCATATATTTCAACAAGTTTAAAACAAAAGTCTTTAGCAAAATAAGGATTTTTACTTTGATAGCCTGTTTTGTTTAGGCCAAAATAGGTCAG…
ENSSSAT00000193381	XM_014161534.2	PREDICTED: Salmo salar purpurin (LOC106580452), mRNA	NP_001310447.1	retinol-binding protein 4 isoform b [Homo sapiens]	rbp4	9.76091	1.03667	17.4827	1.79458	3.41858	7.02704e-62	7.30973e-59	CCTGTCCAAGGACATTATGTCTGGGATTACAGAACCAAACTGGTGCAACAGATCATGTTACTTAACCCAGGGGCAGGAACATAAAGTCCCACGTGGACTGTTCATTTCATAAAGCGTGTATCCTTACAATTGAATAATTGTTTACTCTTACAACTGCATGAACTTGACATCCAATCCCTCTTTATTTATAATTGTTCAATGAATATGTTTTATGAGTTCAAAGAAAGTGATACCAACTGATAAGAAATGCATGTAATTTATTTCCATTTAATTTCCATGTCACTAAAGAACTATCTAATACCTTGGTGTTGCCATGCCCATGTGTAAACAGTACTTTGGCTTGGCTAAGGTAAACTTAATTCCCTAGACGTGCTTTCTCTGTGTTTAGACTAGTATACA…
ENSSSAT00000045469	XM_014123070.2	PREDICTED: Salmo salar volume-regulated anion channel subunit LRRC8C-like (LOC106560306), transcript variant X2, mRNA	XP_006711023.1	volume-regulated anion channel subunit LRRC8C isoform X1 [Homo sapiens]	lrrc8c	0.065	0.00541667	0.118182	0.00916667	3.40723	7.16289e-09	1.26703e-07	TTGAGGCAATTAGTGACGTATTTAAAGGGAAGCAGCCATTCCGAAAGCGTTCCCCAACCCCTCCCCGTTTTTCTAACTGGTCATTCAGGACAGCACCGTTTCCGTTAAATTGAACGTTGCACCCCGATTTTTCGTAGCCTACTGAACGCAGCACTGGGTCACAATGACTTAATCGCTGCCGCTACAGTAAAAAAAAAACCAGAACCTATAGGCGGACGAACATCAAGGGAGCCATGATTCCTGTGACAGAGTTCCGGCAGTTCTCAGAGCAGCAGCCACAGTTCCGGGTTCTGAAGCCCTGGTGGGATGTGTTCACAGACTACCTCTCTGTGGTCATGCTAATGATCGGAGTGTTCGGATGCACCCTACAGGTGAGGCAGGACAAAATAATCTGCCTTC…
ENSSSAT00000105139	XM_014146748.2	PREDICTED: Salmo salar transcription factor CP2 (LOC106572516), transcript variant X2, mRNA	NP_005644.2	alpha-globin transcription factor CP2 isoform 1 [Homo sapiens]	tfcp2	1.06091	0.110833	1.90273	0.191667	3.39885	1.29403e-09	2.56839e-08	CCCCTTTCCACATAGTGGTCATATTAGTTAGTAGTTCTATATAAACAAATACATCACATAATATCTTATATAAATACTTTTGATATTTTTTTGTACAATAACTAGCATAAAATGTATCGATAATTGTGCACGTTTCCATAATTTCTCCCCTAATTATTAATTTACAAAGTGTTCAGGACGGGACTCTTATTCTGAAGGATTCCAAAAATCCGTGACCCGGAAGTACTCAGTTATTCCTGACTGCTTTGCAGCTATGATATGGTTTGCGAAAATTAGCTATTTGTCTAGCTAGCTAGCTAGCTGACTAGCTAGATGAACAAGCATATTTGATTTTTTTCTCGTGACTTGTGTTTGTATAATGATACATTTTAATGTAGATTTAATTAACTACCATATACG…
ENSSSAT00000246005	XR_001329162.2	PREDICTED: Salmo salar uncharacterized LOC106607133 (LOC106607133), ncRNA	NO HIT	-	-	0.366364	0.0458333	0.651364	0.0791667	3.38461	2.06025e-25	2.26598e-23	TCTGCATTGTTGGTAAGGGCCTGTAAGTAAGCATTTCACTGTTAGTCTACCCCTGCTGTTTACAAAGCATGTGACAAAAAAATGTGATTTGATTTATGACCTTCAATCTCCTGAAGCCTTATGAAGGCTTGTGGTTGTCACACTGCCTGGGATGTGTGTGTTTAGCTCAGTCCTTCGGTCCGGACATGTGTTTCCATACCCTATCTGATAGCACAGACCCTGCCCCCTTAACCCCCTCTCATCTTTTCTCGCTCAAGCTTTTTCCGAGAAACTCTGAGACGCCCCAGGGTGGCAGTCAGATGACCTTGGGACAGGGCTCTGCCGGGACTTTATCGAAACGCTGGTATTCCGAGCACGATCGTGAACGCTAACAGGACAGTGAAAGAAGAATGTCTAACT…
ENSSSAT00000188380	XM_045719045.1	PREDICTED: Salmo salar collagen alpha-1(VI) chain-like (LOC106585480), transcript variant X1, mRNA	NP_001839.2	collagen alpha-1(VI) chain precursor [Homo sapiens]	col6a1	0.570455	0.0616667	1.03	0.104583	3.38136	7.32673e-13	2.28452e-11	GTGTAAACTGTATGAGATGGGAGGTTACTTTGCAGGTGAGCCCCACCCTCTCCTGTTGCACAGACCACTAGCAGAGAGAGCAGAAAACACACCTGGACAACCCAAACCTGTGGGATATTCACATTTTAACACATATGCAAAAAAGAGAAAGGTTCTCCTGAAGTCCCTTCTCCCCTGAGTCTCCAGAGGGCCTCTCCCATGATGAACCTGACCGGTGCTATTCTACTTCTCTCGTTGGTGTCGCTAGTCCATGGTGCCTGCTCTCTCAATGGGAGGAACAGAGGAGACCTCTATGACTGCCCAGCAGATGTGTACATTGTTCTGGACACCTCAGAGAGTGTGGCGCTGAGAGCCAAGCCCTACGGCTCCTTTGTTGATCAGATCAAGCAGTTTGCCCTG…
ENSSSAT00000108344	XM_014139297.2	PREDICTED: Salmo salar phosphoglucomutase-1 (LOC106568718), mRNA	NP_001166289.1	phosphoglucomutase-1 isoform 2 [Homo sapiens]	pgm1	1.16091	0.132917	2.04636	0.229583	3.37877	2.0467e-06	2.35426e-05	GAATCTCTTACTGGAGATAACATCCACCTCTCAAATATCATTGTCAGCATAGCTGCAGAGAACAGAGCCTAAACCACATGGCACTCCCACCTACTGCCTGGAAGGACCACACAGGGTCTGCTGCAGCCCTGACAGTGATCCCCCTGTAAATGTGCAAACTAAGGAGCGTCTTCAGTTACCATCTGTCTCTGCACACACATTAGTCTGCCTGGTTTATTTTTGGACCCATAACTACCCCCTACCAGCCTGTGAAATACTGGGAGTGGCTAAGACTTTTCCCTCCCGTTACGCCTGTACACCCTTTTTAACTGTCAGGGGATCACGTCTACACAACAGGTTACCCCTTTTTCCTTGTTTTTTGTTTTTGTACCACATTGAAACAATGGATGATAGTCCACT…
ENSSSAT00000059308	XM_014208451.2	PREDICTED: Salmo salar anoctamin-6-like (LOC106609531), transcript variant X2, mRNA	NP_001191732.1	anoctamin-6 isoform d [Homo sapiens]	ano6	0.276364	0.0329167	0.487727	0.05625	3.37632	5.04831e-05	0.000429933	ATGTGGACTGTTATCGTTCATGGAACAAAAAAAGGGTGTGTCACTTTTTGCCGTTGTAGACTCTTCCCTCCCTCCCTCTCCCATCTAAGTCTGATGTCAGTTGAGAAAGACCTACCAGATATCACTGTGGAGCTACCAGATATCGCCTGTTGTTTTTGCCCACAGGCTGAGTTCAACGGCAAATCTGACTCTCTGTTCTTCAATGATGGGGTTAGACGGATCGACTTTGTCTTAGTCTATGAAGATGAGGACATGAAGGAGATTGACAAAAATAGAACGTTCCAGAAACGTAAAGTAAGTGCCAGCTTGATGAAGATGGGGATGGAACTAGAGGCTGCCAGATCTGTGGTAGATGAGAAGCTGTTGTTCGTCAAGGTGCACATGCCCTGGGACGTGCTG…
ENSSSAT00000108409	XM_014175548.2	PREDICTED: Salmo salar alanine aminotransferase 2 (LOC106587295), transcript variant X1, mRNA	NP_597700.1	alanine aminotransferase 2 isoform 1 [Homo sapiens]	gpt2	0.595909	0.0633333	1.10091	0.11125	3.37354	1.15e-06	1.38965e-05	TACTATCGTTCTTCATTTTCTCCAGCCCTTGTGCGGACAAAGGCTCGGGAAACCTCATGTTTAGTCCAGTCCATACGACTCAAAACACAAGGACCCGTTGAACAGTATGGACAGAAGAGATTCAGTACAGCTGAGGCAACCGTGGTCTTGAGAGAGAATGGCAAGACGCGAGAAAAGACTCTGACCATGGGCACCCTCAATCCGCAGGTGAAAGCGGTGGAGTACGCTGTAAGAGGACCAATTGTCACGAAGGCTGGTGACATCGAGAGAGGCTTGCAACAGGGTCAGAAACACCCTTTCACTGAGGTCATCAAAGCCAACATTGGAGATTCACATGCCATGGGGCAGAAGCCAATCACCTTTCTCCGTCAGGTGGTGGCTCTCTGCTCATTCCCAGAG…
ENSSSAT00000083347	XM_045697624.1	PREDICTED: Salmo salar E3 ubiquitin-protein ligase MARCHF7 (LOC106574235), transcript variant X2, mRNA	NP_001363184.1	E3 ubiquitin-protein ligase MARCHF7 isoform j [Homo sapiens]	marchf7	0.221364	0.0225	0.398636	0.0379167	3.35597	5.95629e-08	9.06186e-07	GTAATTGTCCTATTTGTGGATATGACTGTCATGTCCTCAATCGAGTGGTTTCTAGTACTAGGATGGTGGTTAGCAACTGTAGCCCTAGCATGCTTTGTGGTCGTGGGCTAACGTTAACTATATATTTAGCCTAGTAGGTAACGTTAGCTAGAAAGCTGTTTTTCTTCAGTGGTGCCAACAACAAGTTTGGGAGGCTAGCTTCACTAGCTAGCCCCAGGCAGTGTAACTTTGAAATCATTCATGTTTCTTGCTTACATGGCTATGGGTATTGCTAACGCCAATCAGTGATGGATTCCAAGCCTCGCCGGCTGCCCTTTACGGTGTCCAGCACCACGTCGTCTTATTCTTCCTCCTCTTCCCCCTCCTCCCTGGGATCCAGCAGGCTCTATGGAAGATCCA…
ENSSSAT00000135171	XM_014161969.2	PREDICTED: Salmo salar ring finger and FYVE-like domain containing E3 ubiquitin protein ligase (rffl), transcript variant X1, mRNA	NP_001017368.1	E3 ubiquitin-protein ligase rififylin [Homo sapiens]	rffl	0.49	0.0525	0.87	0.0904167	3.35527	1.82704e-07	2.55457e-06	GTACGCGCACACGCATCAGCAACTCTCTGGGGCGATAGAAACTGGCCGGGGGAGTGTCACTGGCTAGAAGCACTTTCTTCCTGTTTCACTCCAACGAGCTAACTTCGATTTATTCCTTGTCATTTTGTGAGTGTCGGAGAACATTAGCTCCACAAAAGTCATCCATAGCTCGCGAGCTACTTGCCAGCTGCTGCTAGCACGCGTCTCACGACCCCGGGCTTCGTGTCGAGGTGTGGAGCATGTGGACGTCCTGCTGTAACTGGTTCTGTCTGGACACTGCCACGGTGGAGGAGAGCAACAACAGCACGCGTCACCAGGCCTATACTAACTCAGGTTACAGCAGCTACCCGTCGCCCCCACTCCCGGAACACACGTGCAAAGCCTGCGGAAGCCGCTTCG…
ENSSSAT00000072283	XM_014212697.2	PREDICTED: Salmo salar kelch-like protein 3 (LOC106611969), transcript variant X4, mRNA	NP_059111.2	kelch-like protein 3 isoform 1 [Homo sapiens]	klhl3	0.169091	0.0204167	0.306818	0.0345833	3.34508	1.89944e-08	3.1465e-07	GTAAGTGGACATAATAGTCGGAATGAAAGTGGACGCTTCCGATGAATTCAGTACAGCTGTTGTCGGATTACTTGCTATCATAATTTAGAAAGATTTGTCATTTTCTATGATAGCTGGATGACTTGCTAGCTTAGCTAACTAACGTTACTGTACTGCACTGCCTCGTTGGTTTGTCAATGTAGTTCTAGTATTAGCAATCTAAGCGAACAGCGTGAGCAAAAGGTAGCCCAAGACAACTGTATGTTACCGTACTTTGTTAGTACGTTCGTTAATAAGAGTGGAACATTGTAACGTGGTTCTAGTAACCAAGTAACGTTACTAGCTAGCGAAAGAGCTGCCAAATGACTAGCTACGAACATCAGCTGCTAAATTACTGTGTTAGCCAGCTAACAACTGTAG…
ENSSSAT00000177329	XR_001328744.2	PREDICTED: Salmo salar uncharacterized LOC106604873 (LOC106604873), ncRNA	NP_001337923.1	small integral membrane protein 32 [Homo sapiens]	smim32	0.142727	0.0191667	0.254545	0.03375	3.34315	9.16041e-16	3.99445e-14	CTTTAACTGTCCATCCCCCACTCACCTTCCTCACAACCTGCTTGGTTTTTATCACCCTGAGACATTCCGCACTGACATAACAATTGTTTCACTCACCTTCTCACGAATGAAGAAGGACATGTTGGGAGAAAAACACGAGAGAAGGAAAGACACACAAACCGAGGCAGGGAGGAAGCTGTATAGCCTACGACCTGGAGAGAAAGAGATCGCGCTACCGGAGAGGAGACGGATCTCTGAACCTTCTATACATTTTCTCTCTCCCCACCCCACTCTTCGGGTCTGGATCGATATTCCCGTCGGGGGATCGGTTGGAGTTGAAGGCACTCAAAACCGAGACTTGTCGACCTTTCCTGGAAATAAGAACGTGCGCGGGGCGCGAGGAGGAACCGGCTGTGAACC…
ENSSSAT00000190734	XM_045723735.1	PREDICTED: Salmo salar phosphofurin acidic cluster sorting protein 2 (LOC106611463), transcript variant X4, mRNA	NO HIT	-	-	0.0954545	0.005	0.168636	0.00833333	3.341	4.02867e-08	6.32765e-07	GCATTGTAATCTGTCATATTTCTGAGCTGAACAGACATAAATAAAAAAATAGTATCGCTAATTTAAATGTGTGCATTAAAGCCATACAATAAAACTGCACTGCATTGTTGTATAAGATCAGATCGTCCTTATTTTTGCTTGATCTCTCAGATTCCACTCTGTTAAACACTGGTGCTATTTCAATACTCATTTAAAAACAGTTTCTAAAAACAACCAGGCACAACTAATATTACACAAGTTAGAGAAACTTTCAACTGTAGCAACCAAATGACTCCTTATTTATTGAAGTATCATCAACCAAATCCTTGTCAAAATGTTACTAGTTATTTCAATCCTTGGTGATATTTGATCATAACACTATGAAATACATTATAGCCTACTGTTATAGTAGCTATTTCA…
ENSSSAT00000128155	XM_014170761.2	PREDICTED: Salmo salar thrombospondin 4a (thbs4a), mRNA	NP_003239.2	thrombospondin-4 isoform a precursor [Homo sapiens]	thbs4	0.161364	0.0208333	0.299091	0.03625	3.33817	4.22052e-08	6.60615e-07	GACAGACAGACAGACAGACAGACAGACAGACAGACAGACGTGCTTTAGAAAAGGCTCCGCACCACCTCTGACTGTTCTTTGATACTTTCCTTCATAAAAGAGAGAGAGGCAAAGGCTCCAATATGGCGTCCGTCCAGCACCTGATGGGAATAGGGTGGGCCAGTGCCCACAGCCAGAACTGGTATTTGGGTGAACTGAACTTCGGACACTTGGACACTTCAACTATAGGAAATGGTGTGATTATCTGATAGATTTAATTTCTCTCTCTTAAAAGACTTCCTGGTCAAAGAAAGGTAAAATAAAATGAGAAAATAGAAAGACAGACAGACAGAGCGACACATAGAACGTGATAAATGCATCTGGGAATGGTCTGTTTTTCTGAAGCCTCTAAGATGTAGA…
ENSSSAT00000005803	XM_014216353.2	PREDICTED: Salmo salar elongation factor 2 (LOC106613766), mRNA	NP_001952.1	elongation factor 2 [Homo sapiens]	eef2	170.385	16.9471	319.377	29.5083	3.33781	2.12962e-05	0.000197264	TTGGAACTTATACCTTTTCACAATGTGAACTTTACCGTAGACCAAATCCGTGCCATCATGGACAAGAAGTCCAACATCCGTAACATGTCTGTGATTGCGCACGTCGACCATGGTAAGTCCACCCTGACAGACTCACTGGTGTCGAAGGCTGGTATCATCGCAGGATCCCGCGCCGGAGAGACCCGCTTCACCGACACACGAAAAGACGAGCAGGAGCGCTGCATTACCATCAAATCAACCGCCATCTCAATGTACTACGAGCTCTCGGAGAACGACATGGCCTTCATCAAGCAGTGCAAAGATGGCGTTGGGTTTCTCATCAACCTGATTGACTCTCCAGGCCACGTTGACTTCTCCTCTGAGGTCACAGCCGCTCTCCGTGTTACTGACGGGGCCCTG…
ENSSSAT00000179646	XM_014133174.2	PREDICTED: Salmo salar probable G-protein coupled receptor 173 (LOC106565734), mRNA	XP_047298140.1	probable G-protein coupled receptor 173 isoform X1 [Homo sapiens]	gpr173	1.16	0.127917	2.10591	0.22125	3.32969	4.53847e-05	0.000390169	TAAGACTGTATAAAAACCAAGCACTAAGAATGAAGATTCAGTTGTTTCATGGAACTGCTCGGCTTCTGTTACTTTTGTAATAAAAGTCTAATTGAATTCACAAGCTCCGGTATCTGAGAAGTATTTGATTTAATATTTTTCCACAACAGTAACACTGAAGCAGGCATAAGAGCATCAGCCGTACCGGACGACTGTGTGATCACGCTCACAGTAGCCAAACAGGTCAACATTCACAAAGCTGCAGGGCCAGACTGATTACCAGGACGTGTACTCCGAGCATGCGCTGATCAACTGGCAAGTGTCTTCACTGACATTTTCAACCTGTTCCTGACTGAATCTGTTATACCAACATGTTTCCAGCAGACCACCATAGTCCCTGTGCCCAATAACACTAAGATA…
ENSSSAT00000226588	XM_045692005.1	PREDICTED: Salmo salar UF2 component of NDC80 kinetochore complex (nuf2), mRNA	XP_024305881.1	kinetochore protein Nuf2 isoform X1 [Homo sapiens]	nuf2	0.123636	0.01875	0.221818	0.0325	3.32099	6.80689e-11	1.64315e-09	GGAAAAAATAAATAATTAAATTCTGCAAAATGTATTTAACGTTAGCTAGCTAGCCAAGGAATCACAACAGCTCGTCGTGCATTTATTTACATTTCGGTCGTACTTTAGACAGAGTGCGAATCTTTACGACACATGTGAAGTATTTAAACATATCTTCCACAGGTTATATTGTTGTCCTTTATTACAGCCACTCACCTCAGACTGCGCCTGGTTGTTTTCGGTCTCTCCTCTGCGCCACACGCGGTTTGCACACGGTCCTTGTGCTTCTCCCCTCCACATGGGCGCTGCTTCTGCACACGGCTCTGCTCTGCTTTTCAAACAGTTACATTAAGTCGGCTCCCCATACTAGGCCTCTGTTGTTTATACTGCATGTATCTGTTGGAAGGAGCCTTGTTAAAC…
ENSSSAT00000228855	XR_001329312.2	PREDICTED: Salmo salar uncharacterized LOC106607824 (LOC106607824), ncRNA	NO HIT	-	-	0.0631818	0.00708333	0.113636	0.0125	3.3161	0.00168199	0.00953335	CTGGAACTCATTTATGGCGCTTGGGTGCATTGAGGGGGAAGATAATATTGGACGGACCACTCAGTAATTTACAGATGATCGCAGAAACACCGATGAATCGTTGTCGCTTTGCTTAGTGTTCTGCTTCGCACCTGCGTGTTTGACAGTTAGCCGCTAGCCAGACACCTAGCCAGGGAGAGGCTATACCAAAGACGGTACATCATGAAGATCATCGGGCACGCTTGTTGGCGATGTTGGCTAGCAAAGCTCATACGTAGAAACACGTTATCGGGTCGTCTCGCGCCGAACTGCGCATGTGCATGTCGTCAACTCAGAGGCACTCCTATATAAAGTTGTTTTTGACGAAAATGAAAACGTGTCAGTTTGTGACTCTCACAGGGTTGGAGTAATAACAAGTTC…
ENSSSAT00000148170	XM_045717354.1	PREDICTED: Salmo salar rho GTPase-activating protein 26 (LOC106603859), transcript variant X1, mRNA	NP_001129080.1	rho GTPase-activating protein 26 isoform b [Homo sapiens]	arhgap26	0.141364	0.0179167	0.261818	0.03125	3.31572	3.03054e-13	9.88596e-12	TGTTGTCAGCAAGATTATTGCGTTGGCTATGTAGAGTACTGTAGACAGGTATCTGCATAGTGCTAATCTCTGTGTTCTGCTACCTTCTTAAGTGGATTGCACATCACCCGTCAACGATTTCTTCCTCCTCTGACCTCGGGTGCTGTGGACTCGGAGGAAACATGGGACTGCCTGCTCTGGAGTTTAGTGACTGCTATCTGGACAGTCCACAGTTCCGAGACAGATTAAAGTCTCACGAACTGGAACTGGACAAGACCAACAAATTCATCAAAGAACTAATCAAAGATGGGAAGGCGCTCATCCAAGCATTGAAAAATCTGTCCACGGCCAAGAGGAAATTTGCAGAGTCTCTCAACGAGTTTAAGTTCCAGTGCATAGGAGACGCAGAAACGGATGACG…
ENSSSAT00000235291	XM_014141189.2	PREDICTED: Salmo salar apolipoprotein A-I (LOC106569632), mRNA	NP_000473.2	apolipoprotein A-IV precursor [Homo sapiens]	apoa4	3.29045	0.1375	6.36682	0.240417	3.31518	4.53429e-06	4.85715e-05	CACACTCAACATTTTACTCTACTTTTTTGTGAAGCTGTGTGGCTAATCTACTGACAGCATTGATCTGGATGATCAGAGAATCTGGAGTTAATTGAGAGGGTCTAAGAAGGTGGTGTTGGTTGAGAAAATATATTTCAGTTATAGATTGAAAGACGATAGTGTACTCTTAGACTATACTCATGAAGGTCTATGAATCTGGTATGGATTAAGTGGGTCTGTGTCTGTAGTCTTTAAGGATCTGTGTCTGGTATAGATTGAGAATCAGTGTAGTAACTGTTCTGGACCTGTTTAGCACCCCCTAGAGGCAGTTTAAGTACAGCAGCGTAGAATTGACCTGTTTGTGTCATGTGACAGGAAGCAGTTTCAGAAGTGAAGTAATGTGTAAGATGCGCAAGTGTG…
ENSSSAT00000253082	XM_014135687.2	PREDICTED: Salmo salar SRSF protein kinase 1-like (LOC106566977), transcript variant X1, mRNA	NP_003128.3	SRSF protein kinase 1 [Homo sapiens]	srpk1	2.57773	0.29875	4.59727	0.515833	3.31328	1.20411e-09	2.40321e-08	ACCAGAGCTAGTCGGGGTAAAATTGGAGCAGTAAACCTGGGACATCCAATGGACTTGATAAGCTGAGTCGTTTGGAACAGCTAGAGCCAGAGGAGTCACTGGACAGAGAGGACCCCCGAGAATACTGCCATGGGGGGTACCACCCTGTTCACATTGGAGACACCTTCAACAGGAGATACAAGGTTCTGTCTAAGTTGGGCTGGGGATACTTCTCCACTGTATGGCTCTGCTTGGACCTCAGGTTGGGCAGGCGAGTGGCCGTGAAGGTTTTGAAGAGTGGAGAAGGATTCACACAGGCTGGGCAAGACGAATTGACTCTGCTACGCTGTGCCAGTGGTCCCACTGCTCGTCACCTCCAAAGCCGGAGGATAGTCCAACTGCTGGATGAGTTTAAGATAG…
ENSSSAT00000158397	XM_014212236.2	PREDICTED: Salmo salar RNA-binding motif protein, X chromosome (LOC106611724), transcript variant X2, mRNA	NP_002130.2	RNA-binding motif protein, X chromosome isoform 1 [Homo sapiens]	rbmx	0.241818	0.02875	0.432273	0.0504167	3.30845	4.60377e-10	9.84118e-09	GTGTCAAGCACCGTTCAAATGTATTTTGTGCACAATGTTTTGCAGATGGTAAACACCCAACTCACGTTAATATCAGATAAAACCCCAAACATTTATGCATGCACCTATGTTTTAACATCCGACTAACGGCTAGCCAGTCACAAATGAACTAGTCGCCATTTTGAGTTTTGTTGAATGAATCCACAGTTTCGTCCGGTTGTTATTTATTGTTAAATGCACGTTTATTGTTGAGTTACTAATAATGCACTTGGACTGACATGGTCCCACGTGGTAATTCTGCTGTAAACTAACTAGTTTGTAAATCAGCTTACTTGCCAGGTTAAACCGACGCAAATATGGCAGAGGCTGACCGACCAGGGAAGCTTTTCATCGGAGGCCTGGACACTGAAACTGACGAAA…
ENSSSAT00000243324	XM_014192229.2	PREDICTED: Salmo salar Jupiter microtubule associated homolog 2 (jpt2), mRNA	NP_653171.1	jupiter microtubule associated homolog 2 [Homo sapiens]	jpt2	0.506364	0.0558333	0.912273	0.0966667	3.30327	5.27272e-17	2.60883e-15	GGGAGAAAGACATATGATTGACATCCAAGAGCTCAAATTGTTGATGAGAAGGATGACGCAAATGAACCAATTGGATATCACAATCTACGTACGTTGTTGAGTGAGCAGGGAGTTATTTTACATTCGCCCGGGTTAAACCGGGCCAAAACCTGTGACGTCATCGGGCGAAAGCAGGGAGGAGTGCCCTTCTCAAATCGAACAGTAATCTGCGCCACTCGGTCATTTTGACAACAAGGTCCATCGTCAATTGTCCAAATCCTAAAATAAACGTTTGAATTGTCTCGCTAGTTTTCATTGGGAAGGCAGATTAAAAGTTTTTATCAAAAGCAATCACTTTCGCATTGGAACGCCCAGAATCCGTGGTTGCCATGGAGCCGTGAGGTCGCCTAGGCAGAAAGC…
ENSSSAT00000189283	XM_014191236.2	PREDICTED: Salmo salar gap junction gamma-1 protein-like (LOC106599884), mRNA	XP_047291036.1	gap junction gamma-1 protein isoform X1 [Homo sapiens]	gjc1	0.0254545	0.00375	0.0440909	0.00583333	3.30274	0.000746872	0.0047172	GGAAGGGAAGGCTGGAGGTGTTGCCACTAACAAGCCTCCCTCAGCTGAGTGGGTGTTAATTTCAATCTGCAGCCAGATGTCCTTTAGTTTGACCCTCTGGTCAGGGTCACTTGCCAGGGTAGGGAGGGAGAGATTTTTTCCTTGTCTTTCTCCTTCTCTTTTTTTATACTTCCTTCTTGGGCAAAAGGCTGGCGTAATAGAAAACAGACACGAGTCAGAATGTGAGGCATTCACAGGAGAAAGAGTTCAGTTCTGTCCTCACAGTGTGGATAAGTCAGGAGAGGATAAACAGAAAAGGCTAAGTAGTCTTCTTATACAATGTTTGTTGTTTTTACTATGTGTGGGAGATTATGTTGTTGTTAGCTAGTGTGTCACAGCATCAGATCAGGATCAGGATGG…
ENSSSAT00000109060	XM_014172810.2	PREDICTED: Salmo salar regulator of nonsense transcripts 3A (LOC106586023), transcript variant X3, mRNA	XP_047286502.1	regulator of nonsense transcripts 3A isoform X4 [Homo sapiens]	upf3a	0.722727	0.0833333	1.31727	0.141667	3.30165	2.96329e-08	4.75199e-07	TAACCCGAAAGGTTGCTAGATCGAATTCCTGAGCTGACAAGATATTTTCTCAAACTGATAAATGTGAAGAGCGCACGACATGAACAACACAGCGACACAAGAATCGCGGTACTTGGTTTAGAACTCTCGCGAGGGGACAACGTGACTTCCACTGGAGAGGAAGAGAGATGGAGAGAGATGAGGTCTGAAAAGGACCAAATGCCCAGAGGCAGGGAGAGAAGTGTCGTCGAGATACAATTTAGAGATATTCCGAGGGAACATGACGCCGTCTTTGTCAACTCGAAGCAGAAAGAAGAGAAGAAGGAGGTATTTACTAAGGTAGTAATAAGGCGACTTCCACCCAACCTATCCAAGGACCAGCTGGAAGAACAGCTCAGTCCTCTTCCATCCTTTGACTAC…
ENSSSAT00000052605	XM_045691056.1	PREDICTED: Salmo salar transcription activator BRG1 (LOC106564512), transcript variant X9, mRNA	XP_047295200.1	transcription activator BRG1 isoform X2 [Homo sapiens]	smarca4	0.0177273	0.00166667	0.0327273	0.00333333	3.30155	0.00012113	0.00094542	CATCACTGCAACCGTGAGGGAGGGGGCGCTCGAGCCACGTCGTTGAATCAAATAACCGCTTCAAGCGCAGCGCCAATGTTTACGAAAGAGCAAGGGTGAGAACATTAATTACGACAGTCGCAACGTCTCTAATAGAACCAAATTCAGGACAACGGGACACCGGCGAGCCTTTAATTTATCCCGGTGGTCCCTACTATCATCCAATAGCAGGAGGGTCTTCCCCCTCCACCCAACCCATCCATTCTGGATGTCCACTCCAGACCCTCCCATAGGGGGTACCCCTCGACAGGGTCCTTCCCCAGGCCCGGGGCCCTCTCCTGGGGCAATGCTTGGCCCCAGCCCTGGTCCTTCTCCAGGGGGGTCCTCTCACAGCATGATGGGGCCCAGCCCAGGGCCTCC…
ENSSSAT00000144011	XM_014177604.2	PREDICTED: Salmo salar angiopoietin-1-like (LOC106588502), transcript variant X2, mRNA	NP_001137.2	angiopoietin-1 isoform 1 precursor [Homo sapiens]	angpt1	0.445455	0.0525	0.807273	0.0916667	3.30123	0.000657943	0.00422696	CTCGATTTACTAAAAACCATGGAAATACAACACAGCATTGTGAACCCCTGTGTTATATAGTTGAGTGGTGGACAGTGAGAATCCTGTGGCATCTGCTGTGTACTGTAGCGCAGGGGAGACGGGAACAGACTGAGTGTGTACAGGGGCAGGGCTACCACACAAGCCTCAGGTCAGAGAGCGTGTAAACCAATCCTCGCAGTCTGAGCACATCCTCTGTGCTTGGGGTCCCTCTCTGCCTTACACACACACACACACACACACACACACACACACACACACACACACACGAGAGAGAGAGAGAGACTTGTCCATAAACACACATTCCTCTGCAGTCTCTGTGAGGGGCAGGCTCAGAGTGTGCTGGAAGCCTGGTGCTGTTCTTTAGTGAGCCTCGCTCCA…
ENSSSAT00000090905	XM_045709438.1	PREDICTED: Salmo salar major facilitator superfamily domain containing 2ab (mfsd2ab), mRNA	NP_001336750.1	sodium-dependent lysophosphatidylcholine symporter 1 isoform 6 [Homo sapiens]	mfsd2a	1.595	0.1825	3.02227	0.317083	3.29803	1.24738e-06	1.49609e-05	GACAGAGAGAGAGAGACAGAGAGAGAGAGACAGAGAGAGAGAGACAGAGAGAGAAAGAACAGGTTGTCCATATGCAACAAGCTATGCTACGCGGTGGGAGGAGCGCCCTATCAGATCACAGGATGTGCTCTGGGCTTCTTCCTTCAGATATACCTACTGGACGTGGCCCAGTTGGACCCGTTCTCTGCGTCGATCATCCTGTTTGTGGGGAGGGCCTGGGACGCCATAACGGATCCCACCATAGGCTTCCTGGTCTCCCGCTCTCCCTGGACGCGCTTCGGACGCATGTTGCCATGGATCGTGTTCTCCACTCCTCTAGCTGTGGTCAGTTACTTCCTCATCTGGTATGTTCCTGTGTTTGAGGATGGGAGGGTCATCTGGTACCTGGTCTTCTACTGC…
ENSSSAT00000218630	XR_006771082.1	PREDICTED: Salmo salar uncharacterized LOC123744675 (LOC123744675), ncRNA	NO HIT	-	-	0.0995455	0.00375	0.180909	0.00708333	3.29731	0.000981007	0.00598707	GCTGCTCCACCCATAACCGGAAGGCTCTCCAGAGGGTAGTGAGGTCTGCACAACGCATCACCTGGTGCAAACTACCTGCCCTCCAGGACACCTACACCACCCGATGTCACAGGAAGGCCAAAAAGATCATCAAGGACAGCAACCACCCGAGCCACTGCCTGTTCACCCCGCTAACATCCAGAAGGCGAGTTACAGTCTTGTCCCATCGCTGCAACTCCAGTACGGACTCAGGAAAGGTGAAGGTCGAGAGCCATGCATCCTCCGAAACATGACCCTGTCAAGCCGCACTGCTTCTTGACACACTGTTCACTTAACCCGGAAGCCAGCCGCACCAATGTATTGGAGGAAACACTGTACAACTGAAGTCAGTGTGCATGCACCTGGCCCTCCACAAGGAGT…
ENSSSAT00000171252	XM_045701562.1	PREDICTED: Salmo salar uncharacterized LOC123728759 (LOC123728759), mRNA	NO HIT	-	-	0.360909	0.0395833	0.645455	0.06875	3.29626	4.80907e-21	3.58249e-19	TATGAATAAAAGCACAACACACATCTCTGACTGATCATTCATTTGGTTTTATTCATGTCAAGGCAAACTACACTCTAGCTGTAATGGCATTATACAATGCCATTGTATAATAGCTTACAGAGGATGTTATGAAAAGAGTTCACTATTCATATCCGGAACACGGCTGCATTACGACACCAGCGAAATTGATGAGCAGCTCTACTATCTCGGTTGTAGCTCGGCGGACGAGAGTATTTCACTTCTTATTTCTGCATTTCTTCCGAATCTATCTCCCCACTCAGCTATGCAGGTGTGTAAGGGGTGAAGTTCTCAATGGGAGCCGAGACTATCGCACAGTGCCAGTAGAGAGACACCGATGAAGTGTCAGTCATGCTGGTGGCTGGCAGCGACGGCAGAGCA…
ENSSSAT00000204454	XR_006757578.1	PREDICTED: Salmo salar activating signal cointegrator 1 (LOC106562773), transcript variant X1, misc_RNA	NP_057297.2	activating signal cointegrator 1 isoform 1 [Homo sapiens]	trip4	0.0704545	0.00583333	0.125909	0.00958333	3.28953	3.66676e-05	0.000321689	GCATTTGTTATGCAACCGGCTTACAACAGGAGTAGCTAACATCCTTATCTTGAAATTGCCATATTAAAGTTGTTTTAACTTTCATAATGTCGGATGCCTTGCTTCGATGGTGTGTGGACCAGTTGCACCACAACTTTGGCTTGGAGGCCAGTGAAGACATAGTCCAGTATATTCTGTCCATCGACAATGCGGACGAGATAGCGGAGTATGTTGGGGACCTCCTTCAGGGCACCGATGGAAGGAAGAAGCAGTTTATAGATGAACTCCTGGACAGGTGGCAGCGGTCTCAGACACTGACTCCTGACAGCACTGGCCTGTTCCCCATGAACTCTCTGTCAGGATCAGATGCTCAAGACATATCCAAGGACACCCAGAAGAAATCCAAGCGCAAGGGTAGGA…
ENSSSAT00000109761	XM_014157022.2	PREDICTED: Salmo salar eukaryotic translation initiation factor 3 subunit C (LOC106578327), transcript variant X4, mRNA	NP_001273407.1	eukaryotic translation initiation factor 3 subunit C isoform b [Homo sapiens]	eif3c	8.47045	0.992917	15.2436	1.75375	3.28317	8.56582e-06	8.65595e-05	CACTCGAGTGCTGTACCCGTAAAATTGCAAAGGTGGAGTAGAAATCATTCCCAAGTGATCAGACACACAACAGAAGATTTTTCCTGGACATAGATTGACGGCAGCCTTAAGCAATGTCACGTTTCTTTGCCACCGGGTCCGACAGTGAGTCTGAATCCTCCTCGTCGGCTGACGAGATCACCCCTAAAGCACCTGGAACTACTTTCACCAAGCAGTCATTGCTACTTAGTGACGATGAGGAGGACACCAAGAGAGTGGTGCGCAGTGCCAAGGACAAGAGGTTTGAGGAGCTGACAAACCTGATCAAGACGATCCGCAACGCCATGAAGATCCGAGACATGTCCAAGTGTCTGGAGGAGTTTGAGCAGCTATGTCGAGCATTCCTCAAAAGCAAGACTA…
ENSSSAT00000067625	XM_045711582.1	PREDICTED: Salmo salar endothelin receptor type B-like (LOC123732445), mRNA	NP_001948.1	endothelin-1 receptor isoform a precursor [Homo sapiens]	ednra	0.421818	0.045	0.771364	0.07875	3.28048	8.45384e-14	2.94907e-12	ATGAGAAAGAGAGAGACAGGGGAGAGAGACAGGGTGGAGAGAGACAGGAGAGAGAGAGGTGGGGGAGAGAGAGACAGGGGAGAGAGAGAGCCCTCCTCATCCCTGGGACTGATACAAGACACCACATCCCTGGACCTCCATACCCCCATCTCATCCACACCTTCTCCTGACCCTGACCGTGGACACCAACATCTCAAACATGGACCCCGTCACTCCTCTTCCAACACGTCGTCTTGGGTAATCCGTGTCCAGCCCATAGTACCCCCTGTCTGCCACCAGGTGACCTTCATAAAGACAGCCTTTAAATACATAAATACGGTGATTAGCTGTGTGATATTCATGGTAGGGATGGTGGGAAACGCCACTCTACTGAAGATTATCTACCTGAATAAGACAATG…
ENSSSAT00000207463	XM_014199865.2	PREDICTED: Salmo salar macrophage migration inhibitory factor (LOC100136498), transcript variant X1, mRNA	NP_002406.1	macrophage migration inhibitory factor [Homo sapiens]	mif	0.386364	0.03125	0.697273	0.0541667	3.27958	9.82907e-05	0.000785116	GGCCCAGGAGGAGCCTGAGATATATTATTCTTGCCTCTCTCAGAGTCAATAACACTATGTCATTAATATAATAAAAAACAGATGCATCTTTACACAAATGGCCCACACAGCAAGATGTTATTATAGAGACCTCCTTGTTCCTCCTCGGGATGCAGAGCTGATCAAGAATGTCACACAAAAGTACCTCGCCGTGCACATCGTCCCAGACCAGTTGATGATGTTTGGGGGGAAAGGAGACCCATGTGCCCTCTGCTCCCTTCACAGCATTGGGAAGATTGAAGGAGCTCAGAAACAGTACTCTAAACTACTGTGTGGACTGCTTAACAAACACCTGGGCATCTCCCCTGACAGGATTTACGTGAACTTCTTTGACATGGAGGCAGCGAACGTGGCCTGGAA…
ENSSSAT00000089502	XM_045705571.1	PREDICTED: Salmo salar solute carrier family 6 member 22, tandem duplicate 2 (slc6a22.2), transcript variant X1, mRNA	NP_057699.2	sodium- and chloride-dependent GABA transporter 2 isoform 1 [Homo sapiens]	slc6a13	0.162273	0.0183333	0.293182	0.0325	3.27173	3.35765e-08	5.33584e-07	GTGGTTCTGAAGGAATCATTGGTTAACTGCAAGCAAAGCAATCACTAATCTGCTAGTCAGTGGAGTGGGTGTGTGGTCCAAAGTCTGGGTTTAACGGTCTCTTTTCCAAGCTTAAAATGATAAACATTCAACATTGGCCATGTTATCAATCCAGCATGATTTCTGCCACGCTCAAAACAACTGTTAACTTGGAACTGGGATATCTGACTTCAGTGAGTTCAAGACAACTGGGAATCTGGGAAAAAAATGAGCTCCGACTGGGAAAATACGTTTTGAACAGTCATTCAACTTGGAATTGTAAGTCGGGAACACAGGCTTCTTTCTAGAGCTACAACTTGAAGATCACTGACATCATCATGATTAGACCATGTTTTTTCCCCCCAAGTTCCAAGTTGTCTT…
ENSSSAT00000241509	XR_006759334.1	PREDICTED: Salmo salar uncharacterized LOC123727360 (LOC123727360), ncRNA	NO HIT	-	-	0.0472727	0.005	0.0863636	0.00875	3.26425	0.00156626	0.0089529	CAGTAATTGAGGTTCAAACTAAGTTTGCCCATTTTGAAATGAAATGTGCAAAGGTTAAACTTTACAATTAAAAGTCTCGAAAGACTTGAGGGTACAAGCACTGTTCATGAAACAAACTGTTCACACCACTCTTGTTGGTGGGAGAATTTTGCAGGTTTAAAGCTTATTTCATGCAATTCTATACATTTTGCCATGTTTAATGTGTATTCATGTAATATTTGAGTGACTAAAAAAGTACAATATATCTGGGCTAGAAAACCTCAAGAAAAAAACGTTAGCTGACATGGGCGAGTTGATCTGGACATTTCTGACAAGTTATAGCGAGCTCTCTGCAATGACTAACATTACAAGAGGAACTGATGATGCACTACCCAAGAGTAAGTTGAAAGCTGGATTTAC…
ENSSSAT00000014628	NM_001139990.1	Salmo salar stomatin (EPB72)-like 3b (stoml3b), mRNA	NP_004090.4	stomatin isoform a [Homo sapiens]	stom	13.1627	1.58042	23.4718	2.75542	3.25707	4.50971e-09	8.25098e-08	GGCCGGTTGGACGTACTGCCAAATTCTCTAAAGCAACCTGATGTTGGTTCAGGGAGCCTAGGTTGCTGTGGCTGGCTCATTGTGATCCTCTCTGGTCTGTTCGTCTTCTCCCTGTTCCCCTTCACCATCTGGTTCTGTATAAAGATAGTTCAGGAGTATGAACGTGCTGTCATCTTCAGGCTGGGCCGTATTACAGACCGGAAGGCTAAGGGACCAGGTATCTTTTTCGTTCTGCCGTGCACAGACTCCTTCGTGAAAGTGGACCTGAGAACCGTGTCATTCGACATTCCCCCACAGGAGATCCTGACTAAGGACTCTGTGACAGTGTGTGTTGATGGGGTGGTGTACTTCCGGGTGAGCGACCCCATCTCCTCGGTGGCTAACGTGTCCAACGCTGAC…
ENSSSAT00000129376	XM_045708225.1	PREDICTED: Salmo salar solute carrier family 12 member 4 (LOC106587604), transcript variant X3, mRNA	NP_001139436.1	solute carrier family 12 member 4 isoform e [Homo sapiens]	slc12a4	0.662273	0.0783333	1.25227	0.137083	3.25488	0.000476132	0.00317849	CATATTCACACAGATGCTTTGTGTGCACTGCCAGTAGCCCCAGGCCATGGAAATCACATGGAGGATAGTCCTTTCCTCAGCAGTGGAGATGCTGACAGGAAGACTGATTTCTATGACAGGAACCTGGCCTTATTTGAGGAGGAGTTGGACATCCGTCCCAAGGTGTCATCCCTCCTCAGCCGGCTGGTCAACTACACCAACATTACCCAGGGGGCCAGGGAGCACGAGGAGGCCGAGAACACAGAGACGTCACGCAGGAAGGCCCCAAAGTCCCCCAACATGGGTACCCTGATGGGAGTCTACCTGCCCTGTCTACAGAACATCTTTGGTGTCATCCTGTTCCTTCGTCTAACGTGGATCGTGGGCACAGCCGGCATCGTCCAGTCATTCCTCATCGTC…
ENSSSAT00000144568	NM_001141403.1	Salmo salar BCL2 associated athanogene 2 (bag2), mRNA	NP_004273.1	BAG family molecular chaperone regulator 2 [Homo sapiens]	bag2	0.216364	0.0245833	0.38	0.0425	3.25221	6.13755e-08	9.313e-07	GGTGTCCATTTGAATTTCATCTCGAGGGAGATCATTATACTAACTATGGCACAAGCGAAAATCCACCAGGCTAAAATGACTGAAGCCGCTAATGGCAAATTCAGCAGATCAATGTCTATGGCAGATCGCTCCGGACGACTACTGGAAAGTTTGGACCAGCTGGAAATAAGGGTGGAGGCTTTACGCGAAGCCGCGACTTCAATGGAACAGGAGAGAGAGTGCTTGCTTGATATGATCCAGTCCATAAAGAATAGTGAAGAAATGCGCAGTATTTGTGACGGAGAGAGAGAGGAACTATCTTTAACTGCTAACCGTCTTCTGGGTAGGACGCTGACAGTTGAAATATCAGTGGAAATCATTAGAAACTCCACACAGGAGGATGCGTTACACAAGGCTACC…
ENSSSAT00000224393	XR_001321906.2	PREDICTED: Salmo salar uncharacterized LOC106576201 (LOC106576201), ncRNA	NO HIT	-	-	0.136818	0.0166667	0.248636	0.0291667	3.24955	1.05346e-06	1.2833e-05	AGTGACGTAGTAATAATTGTCCACTTCCTAAGGCTCCCACTAGATGTCAACAGTCTTTAGAAAGTTGTTTGAGGCGTCTACGATGAACAGAGACCGAATGAGAAGGCTGGGAAGTTGGTCACCCAGGGAATGACATCACTTCATTTGCGCGCATTCACGAGAGTGGTAGCTCTGTTCCAAAACGTTTTTCAAGACACAGGAACCGTCCGGTTGTAATATTACTGAATCTTTACGTTCTAAAGGCCCTAAAGATTGATGTTTTACAACGTTTGACATGTTTGAACGAACGTAAATACAACTTTTTTAAACTTTTCGTCGTGACATTGTCCGCGCGCTTCCTACATTTGGAGTAGCTGAACTGAACGCGCAAACAACAAGGAGTTATTTGGACATAAATTA…
ENSSSAT00000190755	XM_014200528.2	PREDICTED: Salmo salar upstream stimulatory factor 2-like (LOC106605158), transcript variant X5, mRNA	NP_003358.1	upstream stimulatory factor 2 isoform 1 [Homo sapiens]	usf2	0.0940909	0.01375	0.171364	0.0229167	3.24664	6.56061e-32	1.17032e-29	TATGGCTATAGCCTTTTTTTTATTTTTTACTTTTGTTTATTTTGTAAATATTTTCTTAACTCTATTTCTTGAACTGCATTGTTGGTTAAGAGCTTGTATGTAAGCATTTCACGGTAAGGTCTACACCTGTGGGATTGCGCGCATATCACAAATAAAATTTGATTTGAATATATACATTTAGGTAGGGATAAAGTGACTATGCAGAGATAATACACATTGAGTAGCAGCAACTATGTAAGATTATGAAAACAAACAATGGGCCAATATAAAGTGGATAGGGTTCAATAACACTTCATAGTAAAAAAAATAAAAAGATAATGGGAATAGAAGTCTGGTTCAAACATCATAGGCAGGTGATCTCAAGATTGTCTGTAGCAGTGGAGGCTCCTCAGAGGAAGA…
ENSSSAT00000138893	XM_014206808.2	PREDICTED: Salmo salar dickkopf-related protein 1 (LOC106608700), mRNA	NP_036374.1	dickkopf-related protein 1 precursor [Homo sapiens]	dkk1	0.0481818	0.00333333	0.0890909	0.00541667	3.24037	6.09296e-08	9.25186e-07	CATCTTTGTTCATATTTAATTGTGTAATCCTGGGAGTGTTCTAACTTTAACTTCCAGAGAACGTTCCCAGAACGTTCTCTGCTACCTTCATACAACCAAAAGAGAACGTTCAAAGAACTTAAGAAAAGCTTGTTCCTTTAGGGAACATTGGTGCAATGTTCAGGGAACGTTCCCACAACCTTCAGAGATCATTCCCAGAACCAAAATGAGTTAGGGGCAGTTCCATAATAAGCCAGGAGTTATTGTGAGCTGTAGGCTATTCTAATGGAATCCTATACCGTTTAAAGGAGGTCTCCGTGTATGCACGTGATGGACGAATTCACAAGAGAGACTTGTTGATCACTGAAACATTGTGAAACGAATGCTGGAGGGGCTGTTGCCCATTTCCGTACAGTAGAA…
ENSSSAT00000077699	XM_014211096.2	PREDICTED: Salmo salar ral GTPase-activating protein subunit alpha-1-like (LOC106611173), mRNA	XP_047287138.1	ral GTPase-activating protein subunit alpha-1 isoform X4 [Homo sapiens]	ralgapa1	0.208636	0.0229167	0.368182	0.0404167	3.24001	4.49419e-05	0.000386979	GATATTTTGGGGAGAGGTGTGTTGTTTGGACTGCTAGCAACATTTTACATAAACTCTTATCTGCAAAATGCACACCTCTCACCGACTTGAATTTATTTGTATATATGTTATCGCCCTTGAAGGCTGTTAGGTCGCAGTACATAATCAAATGATAACGGACCTCCAGCTCTTTTGTGGTTATCAATCTTTTGAAGAAGATAAGCAGGGGCTTGGTGCCTCCTACACAGATTCGTTCGTCTCCTTCTTTCGGAATGTTCTCAAAAAAGCCTCATGGGGACGTCAAAAAATCAACACCGAAAGTGTTGGATCCCAAAAAAGATGTACTGACACGTCTAAAACACCTGCGGATCGTTATAGAAAATGCAGAGTCGGGGGACCTGAAGCATTTCTTTGACCAAT…
ENSSSAT00000001254	XM_045707790.1	PREDICTED: Salmo salar nuclear factor 1 X-type (LOC106589946), transcript variant X8, mRNA	NP_001352831.1	nuclear factor 1 X-type isoform 4 [Homo sapiens]	nfix	0.271818	0.0308333	0.491818	0.0525	3.23863	2.41784e-23	2.22315e-21	GTCAGAAAGAGTTCACAAACTTTCCCCCAAAGTTTGTGTAGGCTTTCACTTTCAGCTCTCGAGGCGGGGTTAGTGGTACAGCATAGAGTGAGCGGAGCGGCACAGCGGAGCGTTTTGCAATGCAGTACCACATGCAGCGGACTTCCAACTTCTATCCAACTTGAATAAGATTCCACTTTATGAACTCTAAAATAACCATGTACTCCCCTTACTGCTTGACACAGGATGAATTCCACCCGTTCATCGAGGCCCTGCTGCCCCACGTCCGAGCCTTCTCCTACACATGGTTCAACCTGCAGGCCCGCAAGCGCAAGTACTTCAAGAAGCACGAGAAGAAGATGTCCAAGGAGGAAGAGCGTGCGGTCAAAGATGAACTGCTGGGAGAAAAATCCGAGATCA…
ENSSSAT00000060669	NM_001140445.1	Salmo salar Hyaluronan and proteoglycan link protein 4 (hpln4), mRNA	NP_075378.1	hyaluronan and proteoglycan link protein 4 precursor [Homo sapiens]	hapln4	0.0309091	0.00208333	0.0554545	0.00375	3.2377	9.30202e-06	9.33001e-05	CTTGAAGAGATAATAATGCTCTCCTCACAGCCCCTGTTCCTGGGGACAGTGACCTGCTTGGTCCTAACCTTTGTCCTCTCTGTGACCTCCCTCCCTGCCGATGCTGAGAAGGGGAGGAGGAAAGTTGTTCATGTACTCGAGGATGACACTGGGGCAGTGATCGTTCAGACCGCCCCTGGTAAAGTGATCACCCATCGGGGAGGCTCCATCACCCTGCCCTGCCGCTACCACCACGAACCCGAGAGCTCCGACCCCAACCGCATCCGCATCAAGTGGACCAAGGTGACGGATGCACTGGTGTTTGAGGACGTGTTTGTGGCGTTGGGCCTCCAGCAGAGGGTGTTCGGGTTGTACCGGGGTCGTGTGTCCCTAGAGCAGAACGGACCGGGGGACGCATCT…
ENSSSAT00000116793	XM_045703707.1	PREDICTED: Salmo salar myelin-associated glycoprotein-like (LOC106582469), transcript variant X5, mRNA	NP_542167.1	myelin-associated glycoprotein isoform b precursor [Homo sapiens]	mag	0.0122727	0.000416667	0.0204545	0.000416667	3.23145	0.000878902	0.00544202	CAATGTTATTCACTCACTACAACCTGCCTGACACCTCAATTAAATGTTGTTGCCTATATAAAGACAGTGGTTTATGTTTGACAGATTTATCCTCAGGGTGTGAATACATATTAAAAGTAATACAACTGATACAGAATTGTGTTTTTCCTTAGATTTCTTTGATTGATTCAACAATGGAGAGAGAGAGAGAGCGAGAGAGAAGGAGAACATGAGAGAGGGAGGGAGTAGGAGAGAAGGCAGATGCCATAGGAGCGGAGGACTTGCTGGTTCCTATCTGCTGGGCATTAGGGCTCTTCACTGGGTGCATATCAACTGATGAGAATCCATAGAACCCGGCAGACAGGATTTTACAACCTGTGGAGACGCACAAGGGAAGCACACGCCCGGGGAGAACGTAGA…
ENSSSAT00000202177	XM_014129744.2	PREDICTED: Salmo salar uncharacterized LOC106563843 (LOC106563843), transcript variant X1, mRNA	NO HIT	-	-	0.0654545	0.0108333	0.119545	0.0191667	3.22273	0.000295219	0.00208396	GAGAGAGAGAGAGAGAGAGAGAGAGAGAGAGACAGAGAGAGAGAGAGAGAGAGAGAGAGAGACACAGAGAGAGAGAGAGAGAGAGAGAGAGAGAGAGAGAGAGAGAGAATTTGGCCTTTACTACTATAGCTCATAGAAACGCATTGAACAACACATTCCTAAATGGCAAAAAAGACAGTAAAAAAATAAATCATAAGGAATAAGGTTTTGAAGTGTCTGTCCTATATCTAGAAGATATAAGAAAGCTCAGGAAATATTGATACTTCTTTGGACACATATTTAACCCCTTATTTTTGTTTCCACAAAACTACCTCCATTCTTCCATTCATTTGTATGGGTTACATTCAAACGAGACCCATGACACTTGTGGGGTTCGTAGAGCAAAACGGAGAACACCAC…
ENSSSAT00000219906	XM_014182177.2	PREDICTED: Salmo salar GTPase IMAP family member 7-like (LOC106591005), mRNA	NP_694968.1	GTPase IMAP family member 7 [Homo sapiens]	gimap7	4.99	0.552083	8.86955	0.946667	3.21083	5.21123e-15	2.08709e-13	TAGTAGAGATGGAACAAGGTACAGGAGGGACTCTGAAGATTATGTTCCTGTTGACACTCTGTCTGCAAGACTTCACTGGTCAATGCCAAGTTTCAGGGCAGCCTTCTGACCTGAGGATAGTTCTGGTGGGGAAGACTGGAGCAGGGAAGAGTGCAACAGGAAACACCATCCTGGGTAAAAAAGTGTTTGAGGTGAAGGAATCTCCAGTGTCTGTGACTGCTCAGAGTGAGAAACAGAGTGGAGTGGTGGCTGGGAGGAAGATTGATGTCATCGACACCGCGGGGCTCTATGACACAACAATGTCTAAAGAAGAGATTAAAAGAGAAATAGAGAAGGCCATCTACATGTCAGTCCCAGGACCCCACGCCTTCCTGCTGGTGATCAGACTGGGGGTGAGGT…
ENSSSAT00000222249	XM_045700499.1	PREDICTED: Salmo salar uncharacterized LOC106577830 (LOC106577830), transcript variant X2, mRNA	NP_060796.1	GTPase IMAP family member 4 isoform 1 [Homo sapiens]	gimap4	0.173182	0.0216667	0.31	0.0366667	3.20916	0.000109567	0.000865419	CCTAGTTTGAATGTCGCGGTTGCGCACATTTATACCGCATGGGTCCAGGAGAGGGTACTTCAGAAAGCTCATCATGTGTTGGAGATGCCTGGAGGACCTCTCTCCCTCACTCTGAGAGGCAGCCTGGAGTCTCCACCCACAACAACCTCCCCAGTCAGCAGTCAGGAGATTCACCACTTGCTCCAAGTGGAAACATTACCACCTTGTGGTCAAGAACATGTACTTCATTGTCTGAGCTTAGGGAAGCAGAAGATCAACACCATCTGTCGTCTGGGAGAGGCCAAGCTCCGTCTTCTAGGGAAAGTGATAGAGAAGGATCTAGGTGAGGTTGTTCCAGGGGTGAAGGTGACACGCGGTGACTCAGCTCAGCTGGTGCTGGAGGGTTCAGCAAGTGAAGTC…
ENSSSAT00000246688	XM_014205541.2	PREDICTED: Salmo salar ankyrin repeat and SOCS box protein 2-like (LOC106607987), transcript variant X6, mRNA	XP_054184956.1	ankyrin repeat and SOCS box protein 2 isoform X2 [Homo sapiens]	asb2	0.0613636	0.0075	0.110455	0.0116667	3.20779	0.000163889	0.00123505	ACCAACCCGCCACAACCAAACCAGACACAGCAAGAGTCTGACCTAGCACAGGAGGATTACAAGCCTGAACACTGTACTTGGGACAACTCACAGTTTCCATTGAACACATGCTATCTAGGCCAACTCCCCCTCAGGAGTATTCTGAGCTATGAAGGGGGGAGAGGAAAAGTTGGCCCACTACCCTATGGATATCATGTGAAGCTCCCAGAAATATTCCAGACGGCTGGATTGGAAGCCCTGTCTCAGAAACATCTACTGACAGAGGAGTGGAGAAGTCTTAGTGGGGGAGTTTAACCAGAGAGCGAAACTTTGACACTCTCTTTTTGCCTTTGGAAAACTGTAAAAGCTTGTGAGAAAGATCCAACATGGCAGTTGCCAGCATATCTATCCCTGGTTCCA…
ENSSSAT00000042850	XM_014200816.2	PREDICTED: Salmo salar DNA nucleotidylexotransferase (LOC106605322), transcript variant X1, mRNA	NP_004079.3	DNA nucleotidylexotransferase isoform 1 [Homo sapiens]	dntt	0.0313636	0.0025	0.0581818	0.00375	3.20702	7.51309e-06	7.67842e-05	TTTGCCAGAGGCTTCCTGTCTGTCAGCCCCTCACAGACCTCATTCCAACTGCCAGTTTATCCTTGTGTTGACAAATAAGAGACCAACAACTGTGGCATCACCAAACCAAGCATTTTCCTAGAGGCAAGAGGTGCGAGGCACACAATACAGACCTTTTGAGAAAGCAAAACGAGTTTCAAGTTTAAGTGCTCCACTTTCTGAAGCTCATCCCAAAGAGATGAACCATGCTGGCATGCTAGCGCGTGTGAAAAAGAGGAAGAGGCCAGTTGAGGCTGGTGCTCAGGGTCAGGTAGAGGTCAAGTTCAAGGAGGTGACGCTGTATCTGGTGGAGAGGAAGATGGGCAGCAGTAGAAGGAACTTTCTGACCAGCCTGGCCAGATCAAAAGGCTTTAGGGTGGA…
ENSSSAT00000209370	XM_045709438.1	PREDICTED: Salmo salar major facilitator superfamily domain containing 2ab (mfsd2ab), mRNA	NP_116182.2	sodium-dependent lysophosphatidylcholine symporter 1 isoform 2 [Homo sapiens]	mfsd2a	2.72273	0.313333	5.16364	0.543333	3.20623	3.03507e-08	4.85989e-07	AAACATCTTCAAAACAACACTCACCGTTTTTACGGTAGACAACCAGCCGTTCTCACAAAGCATTGACAAGGAAGAGAGGAAATAAATCTAGCCTAAATAAAATGACCACAACAGTCGTATTTACAAGTCAAACTTCCGAAACACTGCGATGGAGGCTGTCTTCTATTAGTGGGCGTTAGTCTTCCGTCCAGGCAAGGGGGGGAAAATAACTAAATGTTGTCCTTTACGCGCTGGTGAAATGTAAGGAGCGTCTTGCGTCTTCTTCCTTAATTCCTATAATGAGTAGTCTAACCAACACCGCGAAACTAAATGACTCTCGATATAATTAGCTGTTGCTTCCAGTTGAATGCTCACTATTTGATTCCTGCGCACTAAAGTGTATGAGAAAGTAGACTACTA…
ENSSSAT00000163729	XM_045714447.1	PREDICTED: Salmo salar receptor-type tyrosine-protein phosphatase mu (LOC106596771), transcript variant X2, mRNA	XP_047293671.1	receptor-type tyrosine-protein phosphatase mu isoform X15 [Homo sapiens]	ptprm	0.025	0.00166667	0.0459091	0.00333333	3.20228	0.000442686	0.00298253	AGTAGACAGAGAGCTCTCGGGAAACGTAACCACCACTCTTATCTTCCCCGCGTAAAACCAGAGTATCGAGATTGCCAAGTCTGTTGGAAGTGGAGAGAAACCGTTGGACTCCTCACTGAACCAAACGCTACCGCAACGAGGACGACTCGTTAAAATATCACCCGTAGGTTAGATGTAAACTAGGCTATAGGGAGGTTGAAATATAACTTGTGACATACTGAAGAAGATCCGGCGTTTTTCTCTCTCCAGTTTAGACCCGCTACCAGGAGGTTATAATAACACAACGGCTCCCCGTGTCGACATGGATAAAGTTAGACATTGGCTTTTAGCTGTTATCAGCTTGTTGTTGACGGTTCGAGGCGAAGCCTATAAAGGTGATTGTGACTTTGTCAAGCCGTT…
ENSSSAT00000193057	XR_006769646.1	PREDICTED: Salmo salar uncharacterized LOC123742471 (LOC123742471), ncRNA	NP_733774.1	homeobox protein Meis2 isoform b [Homo sapiens]	meis2	0.0327273	0.00416667	0.0590909	0.00791667	3.20165	0.000178951	0.00133757	AGACACCAGAATCTGAGAATCGATAGAGGGGAAAATACGGCTTTGGAACTGAAGAATTTACAGTTAGCCGCGAAACTTTGACAAGTATTTGAGTTGCTCATTCCACTTTCTGGGACCCTAGTCACATTTCACGTGGGGTCAGAAAGAGTTCAGCCTGGTGAGGTAATGCCGTATGTGTTGCATGAGGAAAACATTGACAGGGCTACGTATAAACAAAAAAAAACGTCCCTCTAGATTATGTAAACACTAAGATAAACAAACCTATATAAATGAATAGTTAGTTAATCACTAGATTTGAACATATACATTCGAGTATTGATATTGTCTGAACATCAACTGAACAAAAGCCTACTATAAAACTTCAGAAAATAACCATACATTAAATATACCTTTAGGTTA…
ENSSSAT00000080002	XM_014158133.2	PREDICTED: Salmo salar myosin XVB (myo15b), mRNA	XP_047292747.1	myosin XVB isoform X15 [Homo sapiens]	myo15b	0.03	0.0025	0.0513636	0.00625	3.20156	3.25656e-09	6.10306e-08	GGACTATCACTTTTTAATTACAACAGATGGAGCTGACACACGTTTATTAAACTGACAGCACCCATTAACCAGCACCCAGCAATCACATCAGCAAATCTCTTAATCAGGAAACTACGTTGTGTGTGTGTGTATGTGTGCACCCATGCACCTCAGCATAAAGCTACATTTTGTGTGTGTGTTTGTTTGTGTACTGTGTAACCCACACACACCCATCAATACACCTCAGTAAATCAATTAACAAGGGATCTATATACATCATATCAGAAGAGTACTGGATGAGACATTCACAGTGATATGAGGGAACACCTTTAGCTGTATGGAGCTCAGGCTGTAAACCATAAGATAAAGGATTGCATTCTGGACTCTAGTATCCGTGTGGCTTGTATTGTGGGCGGAGGG…
ENSSSAT00000143550	XM_014148379.2	PREDICTED: Salmo salar leucine-rich repeat-containing protein 17 (LOC106573377), mRNA	XP_047275673.1	leucine-rich repeat-containing protein 17 isoform X1 [Homo sapiens]	lrrc17	3.92364	0.470833	7.01318	0.815833	3.20023	1.8545e-17	9.66882e-16	TTAGAGAGCAGTGGGGTGAGAGAGAGGGTGAATATGTGCATGTCGTAATTTTCAACAAACAAGTTAGCTGCAGCCTTTCTGTCTCTCTCTCGCAGCAAAGTACAACCACTTAACCAGCTGGAAAAATGCTGGCCCTGAGCCAGAGAGAGAACCTTTTTCATTCCCCAGGGTCAACATACAGACTTGAAGAGGAGCACACAAACTGACTCTAGTGCAGCCAGGGGGCTGAGGACACAGATGTGTTGTTGGAAAACTCATGTGGATATAGTTAAAGCAGATAGAAGGAGACATATGGATCAGAGAGGACCGCAGAAACTGTCCTGAGTGCAGCCAGAGAGATTGAGGTGGATGAGCTTGTGGCAGCCCTTCCCTTTGGCCAGGAACAGCAGCTGAATCCCA…
ENSSSAT00000177765	XM_045692733.1	PREDICTED: Salmo salar myoD family inhibitor domain-containing protein 2-like (LOC123726139), mRNA	NP_001351606.1	myoD family inhibitor domain-containing protein 2 isoform 2 [Homo sapiens]	mdfic2	0.0945455	0.00583333	0.17	0.01	3.19738	7.03966e-09	1.24625e-07	GCTTCATCCACACAGGAGGGTCCAGAGGCTTTACAAGTATTGGATGGTTCTTTCTATTTATGAACAAAGGGAAATACATTTTTTTGTCAGCCTTCCAGAAGTTTGTTTCAGATGACCACACAACCAAGGACCTCTAAAAATGAACCAGATCATGTCAAGACGGGGAGGGACCAGAGTCCTTTTCTGGAGGGAGACGTGTCTCGGCCCACAAATTCTGGGGTGATGAGCAGCAACAAGGTCGTGGTGAGTGGAGTGCGGAGGCTGAGCACCATCTCAGAGCACGACCCAGACAAGGTAGATACTGACCTCAGCTCTCAGGATCCCATGGGAGGCCGGGAGTGGGGTGGATCCAGTTTCTCACTGTGTTCCAACAAGCACATCAACAACAGCAGCGATCGC…
ENSSSAT00000113211	XM_045693308.1	PREDICTED: Salmo salar FKBP prolyl isomerase family member 15a (fkbp15a), transcript variant X1, mRNA	NP_056073.1	FK506-binding protein 15 [Homo sapiens]	fkbp15	0.222273	0.0270833	0.399091	0.0470833	3.19673	3.43678e-17	1.74034e-15	GAGCTTCCTCCAGGTCAAGATTCATGACAATAAATTACAAGAATTACCCCACACCTGCCATCAATTTCACCTGACTGTTAGTTTCATTTAGTTAGTTAGCTAACCTCTAGCTCCCGAGAATGGAGAAGGTGGCTTACAGTGTATTTGAATGGGCTAGCTAGCCTCTCGAGCAGTACCAGTGGCTAATTAACTAACTAGTGGATACGTGACAGATCCCTCGTTCACGAAATACTTCCATAACATCCATAAAAACCGGATAACAGCCCTGCTCAGTTCAAGATGCTCACCTACGGTAGCTATAACAGATTATCCTAGGGGTCTTTGACAATCTCGAGAGTGAATCTAATAATACTGAAAAACTCCTTTCTTCGACTAGGACTACATTTCCTCCAGCGTGTT…
ENSSSAT00000087408	XM_014139380.2	PREDICTED: Salmo salar eukaryotic translation initiation factor 4A, isoform 2 (eif4a2), transcript variant X2, mRNA	NP_001958.2	eukaryotic initiation factor 4A-II [Homo sapiens]	eif4a2	17.4705	2.17208	31.6523	3.77125	3.19563	1.4981e-27	1.93052e-25	TTTCGGGACAGACCTGATAATGTTGACTCACTAATCAACTACTTTTACAACTTTGATGACATGGCCCTGAAGGAGACACTCCTTAGGGGTATTTATGCGTATGGTTTTGAGAAGCCATCGGCCATTCAACAGAGGGCAATCATTCCTTGTATCAAAGGCTACGATGTCATTGCCCAAGCCCAGTCAGGGACTGGCAAGACTGCCACGTTTGCCATCTCTATTTTGCAGCAGCTGGACATGGAGCAGAAAGAGACCCAGGCTTTGGTACTGGCCCCCACCAGGGAGCTGGCTCAGCAGATCCAGAAGGTGATTCTGGCTCTGGGAGACTACATGGGGGCTGCCTGCCACGCCTGCATTGGGGGCACCAATGTCCGCAACGAGATGCAGAAGCTGACGGCC…
ENSSSAT00000219255	XM_045723739.1	PREDICTED: Salmo salar sodium/calcium exchanger 3 (LOC106591009), transcript variant X1, mRNA	NP_150287.1	sodium/calcium exchanger 3 isoform A precursor [Homo sapiens]	slc8a3	0.169091	0.0204167	0.310909	0.0366667	3.19541	1.12469e-06	1.36153e-05	GGGGGAGGGGGCGTTAAAAGAGGCATGCAGGGGCGCAAAACATTACTCATTTAAGATTTGCTATTTGAATACAGAATATCATCTTTCGAAAGGAATAGGCCGTGTGGAAAAGAAAATATTTCATCTGGAGTTTAAGATGTAAAACAAATAGACAATCTAAAACAAATAGACAATCTGGAGCTTCCGTCGGTCCGCGTGTCAAAATGATGTCAATGTATCGTCAAATGGAATATTTGTGTTTGATTTATTTGAAATCGTAAACGTTGGATATAGCCTCGGTTGGTTATTTCGCAAGACTGGTGTGCCATATATTCTAAAGTTGACCAACGGACTGGACAGCAAAAGGAGCCGCATCTATACCGAGACCATCAGAATACATTTTCTGCGCTAACGCAGAGG…
ENSSSAT00000107262	XM_014169807.2	PREDICTED: Salmo salar potassium voltage-gated channel subfamily KQT member 1-like (LOC106584451), mRNA	NP_000209.2	potassium voltage-gated channel subfamily KQT member 1 isoform 1 [Homo sapiens]	kcnq1	0.0727273	0.0104167	0.130455	0.0175	3.1948	8.3376e-11	1.98527e-09	CGCAGACAAGATTGGTATCAGTGCCCCCCTTTGATATAGATAATGAACTGCAATTTGCGAACAGGGAAGATAGGCTAACTGAATGTCCTCAGCTGAAAGTTCTGTAGCCTAACAAAGAGTGCTTTAGCCTCTGGGGTGGACCTGCCTTGTCATTAGCTGTTTATCTCCTCCCACCTGGACCTGTCTGACCTTTAACCCAGCCTCCTGCTCCTTTGAACCGGACTGTTCTCTTTGGCAGTATGAGCGAGAAGCGAGGATGTCCCTTTCAGCTGCTGAACCGTGCGCACAGAGACCACGGTGGTAGTGGTGGTGGAGGATCCAAGACCTTCGGGCCAAATGGTCATGCCACCACCAGCCTTACCAACCCGGGACGGAGCCCCATGGGTGGGAGCCAAGGCA…
ENSSSAT00000221946	XM_045687184.1	PREDICTED: Salmo salar interleukin 12 receptor, beta 2a (il12rb2), transcript variant X1, mRNA	NO HIT	-	-	0.00636364	0	0.00954545	0	3.19389	0.000225746	0.00164159	GGGTTTAATTCTCCACATTTTCAAAAATATACATTTTTACTAGAGAAAATAAACAAAAAAGTGTTTTCAAACTGAATTGAAATGGAAAAAAAACCTGACTGTCCTATAAAGTAGCAGCTTAAAAAAGAACTGAGATCTACGGTGCAGGAACAGAATGTACAAAAATCATAACTCAACTCACAAGAAAGGGGATGACACAGAGAATATATAGGGAGTGGCCAGTTCCATTCTCAACATGAAGGGGATTCTGCAAAACATCCATCTGCAATTACAGACTATAATGATATAAAGTTTTAACATAATGATCAGATTTTAAATACAACCTTTATTTTAGCATTAGCAATACATTACAGCAATAGAGAACGGTACTTTGCCATTTTAATATTGTCCCTGGAAATA…
ENSSSAT00000089011	XM_014199846.2	PREDICTED: Salmo salar purinergic receptor P2X, ligand-gated ion channel, 3a (p2rx3a), mRNA	XP_011543373.1	P2X purinoceptor 3 isoform X2 [Homo sapiens]	p2rx3	0.0804545	0.00958333	0.145909	0.01625	3.19138	3.54253e-10	7.70036e-09	GGGAGGGGAACAGGGTGACCTACGGAATGCTCATTACAGAGCTAGAGTCACAGATAGGGTGAAACGAAGAAAGAGAGGACACAGGGAATTTATGCGAAAAGTCTTATCAGCAGCATTGTGTGGTAACTAAAGGCTCTCACTCACATACTTCTAAAGGAACTGAGGCAAAATACATTTATCACTGTAGCTGTCTCTCATATAGACACATGCACACATACACACAACCCAACTCTCAGGATGCCTAAGATATGGGCCTTTATTACGGATTTCTTCACCTACGAGACGACCAAGTCGGTGGTGGTGAAGAGCTGGTCTGTTGGAATCATCAACCGCGTCGTACAACTACTCATCATCATCTACTTCCTATGTTGGGTCTTTTTACACGAAAAGGCGTACCAG…
ENSSSAT00000235446	XM_014160237.2	PREDICTED: Salmo salar pre-B-cell leukemia transcription factor 3 (LOC106579892), transcript variant X7, mRNA	NP_006186.1	pre-B-cell leukemia transcription factor 3 isoform 1 [Homo sapiens]	pbx3	0.239545	0.03125	0.423182	0.0529167	3.19012	0.000352698	0.00243671	CAGCGTTGATTGGTCGATGAGGTTTACTTCCAATATTATAAACATGTCTACTGCTTGCCCACCCTATGAGGCAAGGCTTGGTAGGTACGACCATACATAGCATAGCCCTGAGAAGCGAAGAGTCAGTGCAATTCATTATCAGTTCTGTATCAAACTATATAAAACTCTGCTAAGCATTTTATTTTGTGTGTTACACTCAAATTTTTTATTATGTGTGGAGAATGACGGCATGTTGGTGCACGTGCACGGGTAAGGCATACGACAAGTGGGACTCCACCGTTATTTCATCATTATAATAACAATCTCAAGCACTGCTCTAGCATTTTATTTTCGGGGTTCCAGAGAGAAGTGACAAGAATATAGACCCCTCCTCTGAAGGGCGGAGCGTGCATTTTTATT…
ENSSSAT00000183711	XM_045709233.1	PREDICTED: Salmo salar ethanolamine-phosphate cytidylyltransferase-like (LOC123723798), mRNA	NO HIT	-	-	0.380455	0.0466667	0.690455	0.08125	3.18989	0.00044807	0.00301409	CGAAAATGATGTCATGGCTTTAGAAGCTTCTGGTAAGCTAATTGACATCATTTGAGTCAATTGGAGGTGTACCTTTTGGATATATTTCAAGGCCGACCTTTAAACTCAGTGCCTCTTTGCTTGACATCATGGGAAAATCAAAAGAAATAAGCCAAGACCTCAGAAAAAGATTTGTAGACCTCCACAAGTCTGGTTCATCCTTGGGAGCAATTTCCAAATGCCTGAAGGTACCACGTTCATCTGTACAAACAATAGTACGCAAGTATAAACACCATGGGACCACGCAGCCGTCGTACCGCTCAGGAAGGAGACGCGTTCTGTCTCCTAGAGATGAACGTACGTTGGTGCGAAAAGTGCAAATCAATCCCAGATCAACAGCAAAGGACCTTGTGAAGATGC…
ENSSSAT00000234808	XM_014160336.2	PREDICTED: Salmo salar glutathione hydrolase 1 proenzyme-like (LOC106579933), mRNA	NP_038347.2	glutathione hydrolase 1 proenzyme precursor [Homo sapiens]	ggt1	0.425	0.0533333	0.797273	0.0929167	3.18154	4.79803e-08	7.41732e-07	GAACATGAGCAGGAAGTCCCCGGTGGCTGGCCTGGTGGCTGGCCTGGTGTTTCTTTTTCTGGTAGCTGCCCTGCTGGCTGCAGTAGGAGTGCTCGTGTGTGTGTACGTGGGAAACAAGAACCCCATCTCACCCTCAGACCATTTCTACTCAAAAGCTGCCGTGGCTACAGATGCTGGGATATGCTCTGAGGTGGGGAGGGACATCCTGAAGAGGAACGGCTCAGCGGTGGATGCATCTATCGCCGCCCTGCTGTGTGTTGGCCTCCTGAACGCTCACAGCATGGGCATTGGAGGGGGTCTCTTCTTCAACATCTACAACGCTTCCACAGGGAAGGTAGAAACCATTGACGCGAGGGAGACAGCACCCATGAACGCGACGGAAGACATGTTTGGCAATAA…
ENSSSAT00000000335	XM_045689609.1	PREDICTED: Salmo salar excitatory amino acid transporter 1-like (LOC106563909), transcript variant X1, mRNA	XP_005248399.1	excitatory amino acid transporter 1 isoform X1 [Homo sapiens]	slc1a3	0.0281818	0.0025	0.0527273	0.00375	3.18092	0.000305853	0.00214761	ATTAATGGGGACCCCCCCCCGGCTTCAGATTCCCACACTAGGATGCAGCGGATCCGGGAGGGCATCCACATAAAGACCATGAAGGCCAAGAGGAAAGTGGAGGACATCTCTAAGGAAGATGTCCAGGCGTTCTTCAAGAAGAACGCCTTTGTGCTCTTTACTGTAGCGGCCGTCGTTGTAGGTATAATCCTTGGCTTTGCACTGCGTCCTTATAAAATGACCTACCGAGAGGTGAAGTACTTCTCTTTCCCCGGAGAGCTGCTGATGAGGATGCTGCAGATGCTGGTGCTTCCCCTGCTGGTATCCAGTCTCATCACAGGCATGGCAGCGCTGGACAGTAAGGCTTCAGGAAAGATGGGTATGCGAGCTGTGGTGTATTACATGACCACCACCATCATC…
ENSSSAT00000198758	XR_006761230.1	PREDICTED: Salmo salar major histocompatibility complex class I-related gene protein-like (LOC106582437), transcript variant X3, misc_RNA	NO HIT	-	-	0.0481818	0.00291667	0.0859091	0.00541667	3.17607	1.47156e-07	2.09175e-06	GCAACACTTTTATTACAGCATAAAATATAAGCCTGTGATTGTGAGTCGGAGTAGGCTCCGTACTGTGAGTAGGGTTTACGTAGGTGTATTGACTGCGATTAACCCCTTGTTCCACTTTAAGGGTGATATGCTTTACAACAACAAAAAAACTCAGCATACAGTATTACCAGTGTTCTTGTACATTCAACACCTTGCATGTGAAACAGCCATACTTTAGTAGTCAATAAGTTATTTAATAGGTTGATTATATTCTGGTCTGTTACAGGAAATCTTTGTTTTTTGTTAAATGGCTTGGATGAGTGATATTAATATGGAACTTCATCTCAACATGATAATGGTAGTGCTCATTCAGCTATGAAAAGCGAGCTACTGTATACTAGGTTCAGTTACGTCAGGTTC…
ENSSSAT00000019703	XM_045706121.1	PREDICTED: Salmo salar DnaJ heat shock protein family (Hsp40) member A (dnaja), mRNA	NP_061072.3	dnaJ homolog subfamily A member 4 isoform 1 [Homo sapiens]	dnaja4	3.05045	0.374583	5.53318	0.64875	3.17462	7.87172e-08	1.17118e-06	CTTTATGTTACTATGGGTTTACTGGTGGAAAGTTACTACAGATCCGACCACGGAGATGGTTAAAGAGACCGGTTTCTATGACACTTTAGGTGTGAACCCTAAAGCCACACCGGACGAGATTAAAAAAGCGTACAGAAAACTGGCACTGAAATACCATCCGGACAAGAACCCGAATGAAGGAGAGAAGTTCAAGCTGATATCTCAGGCCTATGAGGTTCTGTCGGAGCCTAAGAAGAGGGACCTGTATGACCAGGGTGGAGAGCAGGCTATCAAGGATGGCGGCATGGGAGGAGGCGGTTCTCCTATGGACATATTCAACATGTTCTTTGGAGGCGGAGGAAGAATGCCTCAGAAGGATAGGAGAGGTAAAAACGTGGTCCATCAGCTCACTGTGACCCT…
ENSSSAT00000120426	XM_014205188.2	PREDICTED: Salmo salar clusterin-like (LOC106607816), mRNA	NP_001822.3	clusterin isoform 1 preproprotein [Homo sapiens]	clu	8.54273	1.06667	15.43	1.84708	3.1721	2.10887e-51	1.16716e-48	ATGTCTGTTTTTCAGGTGTGTACTGCATCAGTCGCTTGGTATCTAAGAAACAGTAATGATGAGAGTCTTTGGTGTCTGCTGCCTCCATCCAAGGAGGATCTAAGCCAGATTTCTCTCCTGGGGGTGAAGTACCTGGACAAGCAGATAGAGAATGCCATCAGTGGGGTGAAGGAGATGAAGACAGTGATGGAGAGGTCTGGAGATGATCACAATAAGTTCCTGAGTGCCCTGGAGAAAACTAAACAGCAAAAAGAGGATGCTCTGAAGGCAGCTCAGGAGATGGAGACTAAACTGAGTGAGGAGCAGGAGGTGTGCAACGGCACCATGCAGTCTCTGTGGGAGGAGTGCAAGCCCTGTCTGAAGAACACCTGTATCAAATACTACTCCAGGACCTGCAGC…
ENSSSAT00000104246	NM_001140238.1	Salmo salar ST6 (alpha-N-acetyl-neuraminyl-2,3-beta-galactosyl-1,3)-N-acetylgalactosaminide alpha-2,6-sialyltransferase 6 (st6galnac6), mRNA	NP_001387760.1	alpha-N-acetylgalactosaminide alpha-2,6-sialyltransferase 6 isoform c [Homo sapiens]	st6galnac6	0.379091	0.04625	0.662273	0.0795833	3.1706	0.000657026	0.0042217	ATGTTTACCAATCATGAAAAGTATGCAGTAACTTGCTGTATAACTCTGGTAGAGCTAAATGTGCGCATTTGTTTTGCATGGAATAATTGGAAACGTGTAGGGGTGGTGACCAGAAAAGCACAGAACATGCAATGTAGCTCAGCCTCACTTGGAAGCATGGGGCTGAGGCTTGTTGAAAAGCAAGGGCCTCAGAGCCAGAAGATGGTGATCTTCGGAGCCATCTTCCTCCTGATGACCCTCCTCATCCTCTTTAGCTCCAACAGCGGCAACGACATCAGTCCCTTCTACAGTCCCTTCCGGGTGTCCTCGCCTCATCACCCCATCAAGGTCACTGACCTCAAGAAATGGGCAGGGAAGGAGGGCTATGTGGCTGTCTATGGAAACAAGAGTCTGACCCTG…
ENSSSAT00000208759	NM_001139756.1	Salmo salar transposase-like (LOC100194703), mRNA	NO HIT	-	-	0.015	0.00166667	0.0263636	0.00333333	3.16998	7.42047e-11	1.77817e-09	CGATTGTAAAACCTCTTTGTCACGATCGTCATAATAGATGGACCAAGGCGCAGCGGGTATGTGAATGCTAATTTTTATTCATCCAAAACAAACACGATAAACGGACGACAAAACAGTCTTGTAGGCTCACACAGCAATACAAGAAACAATCTCCCACAAACCCCAAAACAAACATACTCCTAATTATAGGACCTTCAATCAGAGGCAACGATAGACAGCTGCCTCCAACTGAAGGCCCCAACACCAATTAGCAAAACATAGAAATACAAACGACTAGACAGAACATAGAAATAAACTAACATAGAACAATAACCAAAAACCCCGGAATACATAAATCTAACACCCCTCTACATACACAACCACCCCGAACCATAAAAAACAAATACCCCCTGGCACGTC…
ENSSSAT00000002282	XM_014200239.2	PREDICTED: Salmo salar cysteine sulfinic acid decarboxylase (LOC106605019), transcript variant X5, mRNA	XP_047284917.1	cysteine sulfinic acid decarboxylase isoform X5 [Homo sapiens]	csad	6.44455	0.775	11.5359	1.33292	3.16451	2.03534e-08	3.35811e-07	TCGAAAATGTTCGGTCGGCAGCAGCACCGGTGACCACGCCCTTGGTCACGCCCACCACCTAAACCCCATTTTGATCCAGAAAAACAAAAGTTTTGGGACTACAGTGGAGAGCATCAGCCATATTCTCGCTGGGCTCTGGGTGTGTGCAAAGAAAGAAGAAAAGCAGAATTGTCTTTTGTGAACGGGAATGTGACCATCGCGTTTAGCCAGGAGTTGGACAGTTGGAAGAGCGACTGAAATGACTGTGGTTTTAAGTCATGAGTCACCTACCTAGATTCTGGAACCTGGGATGGTCTTCCTTTCTTGACTGGTGGAGTAATCAGAGTGTTGTTTCAGAGCAAGGACCTTCTCCCCTGTATGGTCAGCAGAATATGAATGAACCTCTTCTGGACAACAGTG…
ENSSSAT00000223665	XM_014173998.2	PREDICTED: Salmo salar V-set domain containing T cell activation inhibitor 1 (LOC106586567), mRNA	NP_078902.2	V-set domain-containing T-cell activation inhibitor 1 isoform 1 precursor [Homo sapiens]	vtcn1	0.0495455	0.00541667	0.0895455	0.00958333	3.15673	2.3715e-06	2.69341e-05	CTCTGCAGTCCCTGGGCGAAAAACAGTAGGGGTTTTGGAAAGTGGTCGTTCTGAGAACAATGACACTGGCGCGCGCATGCATGTGAAGACTCCATTTTCTATTTTCAGTATTTTCAGTGTGTCTCCCGGTCTGAATATTATCGCTATTTTACGAGAAAAATCGCATAAAAATTGATTTTAAACAGCGTTTGACATGCTTCGAAGTACGGTAATGGAATATTTTGAAATTCTTTGTCACGATACGCGCCGGCGCGTCACCCTTCGGATAGTGTCTTGAACGCAAGAACAAAATGCAGCTATTTGGATATAACTATGGATTATTTGGAACCAAAACAACATTGGGTGTTGAAGTAGAAGTCCTGGGAGTGCATTCTGACGAAGAACAGCAAAGATGTCGTG…
ENSSSAT00000015832	XM_014151204.2	PREDICTED: Salmo salar metaxin 2 (mtx2), transcript variant X2, mRNA	NP_006545.1	metaxin-2 isoform 1 [Homo sapiens]	mtx2	3.56818	0.439167	6.43636	0.756667	3.15661	3.20785e-30	5.148e-28	GCCACATTTTGTTTTACACCATTCTGGTTTGAATTTCTGTCCGATTTCATCATGTCTCTTGCTGCAGAGGCATTCGTCTCCCAGATAGCAGCTGCAGAGCCATGGCCTGAAAATGCCACCTTGTATCAGCCTCTGAGAGAGGATCAGATACTACTATCAGATTGTGCATCATCACTTGCTGTACAGGCTTATCTGAGGATGTGCAATCTGCCTGTTCATGTGTCCTGTCGGTCAAACGCAGAGTACATGTCCCCATCTGGTAAAGTCCCCTTTGTTCATGTGGGAAATCAGGTCGTGTCTGAGCTAGGGCCCATAGTCCAGTTTACCAAGGCAAAGGGTCACTCCCTCAGTGATGGTCTGGATGACGTTCAGAGGGCTGAAATGAAAGCTTACATGGAG…
ENSSSAT00000237030	XM_014174454.2	PREDICTED: Salmo salar ATP-dependent RNA helicase DDX3X (LOC106586794), transcript variant X2, mRNA	NP_001180345.1	ATP-dependent RNA helicase DDX3X isoform 2 [Homo sapiens]	ddx3x	0.851818	0.106667	1.55182	0.185	3.14981	9.92977e-06	9.90004e-05	GGGCTGGCAGGATTTAGTTTCTCCCTGTCTCTGGCCCACACTCCAGTACAGTAGGTGGCGGTAATGCATCCTAACGTTAGATGCCAACCGCCGATAAACCCAGGCGAAGAAGAAGAGGTTGCGGGTTCTAGTGATATCTCGCGGTACCTGTGCGAGTAGTTTAGCTTCATTCCACCACGGAGAAGCCAGTGGAAGGTGTCGGTTACAGCTGAAGTTGGTACTTTAATTTGAAACCACGTAGAAACTGACAGAAAATATTATTTATTAACAAAATAAATGTGTTTAATTGCCTGAAAGGACATCAAGTCAGCTACATATTACGGACTGGAATCAAGGACGAATTCTGTGATCTACAAAGAAACTATCTAGCTAATTTAGCCTGCTAACAAAGAAAAGCAT…
ENSSSAT00000120420	XM_014205188.2	PREDICTED: Salmo salar clusterin-like (LOC106607816), mRNA	NP_001822.3	clusterin isoform 1 preproprotein [Homo sapiens]	clu	1.45818	0.1925	2.60909	0.33375	3.14384	9.86735e-36	2.29015e-33	CAGGAACTGAGCTGTGACTGGGAATTACACAACTTCTGGAAAAGTCCAAAGCCACAGGGCGTGAGTCACAGTGTCAACATCACCGCTAGGTTCTGTATAAATACCTAGCGGAAGACAGCCTCACTGCAATTCATCCGCTCTGAAGAGGCAAGATCAACAGGGAGGTGTGTACTGCATCAGTCGCTTGGTATCTAAGAAACAGTAATGATGAGAGTCTTTGGGTCACTAGTGGGCCTTGCTTTGCTTCTGGTATCTACTGAGTGTCTGCTGCCTCCATCCAAGGAGGATCTAAGCCAGATTTCTCTCCTGGGGGTGAAGTACCTGGACAAGCAGATAGAGAATGCCATCAGTGGGGTGAAGGAGATGAAGACAGTGATGGAGAGGTCTGGAGATGATCAC…
ENSSSAT00000195826	XM_014195231.2	PREDICTED: Salmo salar uncharacterized LOC106602549 (LOC106602549), mRNA	NO HIT	-	-	0.0695455	0.0116667	0.125909	0.02	3.14346	1.73842e-07	2.43936e-06	CGGCAACAACAAAAAAATGTTTACAAAATAATATTAGGACATTATAGTGTTAAATAGCCTTGGCTTTCTGCCCTTGGAACTTTGGGGAGTGGTTAGGACACGTCTACATTCTGCATATAAACAACTGGGCAGGCTAAAAGTGAAACTATTGCTATACAATTGTAACTCCATGGCAGCCTAGCATATTACCAGTTCATGAACATTGAATATACTTGATTCAAAATAGAGTAAATCATAACCATGGAGACACTGAACGAAATTGATCATCTCCAATCGTCTGGCTTTGGTAGACCCCTACCCAGACACGGCCTTCAACTCCTTCACTGGTTCTCCAACGACTATGTCACATTCAACAACGACAGCGAGATGGTGACAGTGCGCAACCCTAAGAAGAAGGCG…
ENSSSAT00000229927	XM_014157795.2	PREDICTED: Salmo salar delta-type opioid receptor-like (LOC106578691), mRNA	NP_001305426.1	kappa-type opioid receptor isoform 1x [Homo sapiens]	oprk1	0.150455	0.0175	0.278636	0.03125	3.14268	7.42477e-16	3.26565e-14	TATATCTGTTCAACCAAAGGAATTTATTTTTTGAGAGAAAGGGGCCTTGCAAATACGACACTTTAGAGTATGACTAAAAGCTCTTGGACAGAAGAGAGTGAGGTTGGGAGCCATGGTGGATGCCCTATGCTCCCAAGGGGGCCAAGAGGATTAAGTCAAGTCAGAGTATGACTCAGTAATCATCAGTAATGAAGCAATACAGAATAAAAGTGCACCAATCAATTATAGACATCTATGGATATGATGACTGCTAAACAGTTGAAAGACCTGTGCTTCAATCGGCTTCCTGTTGTTTGTGTATCTGTTGAACTTATTTGAACCGAGGACCTATCATGCATCATATCCACTATGTAAATCACTGTGGAAACATTTTGGGCTGTATTAACAAGGTTTGACTTC…
ENSSSAT00000230147	XM_014133055.2	PREDICTED: Salmo salar inactive phospholipid phosphatase 7 (LOC106565683), mRNA	NO HIT	-	-	1.81955	0.2225	3.26864	0.384583	3.14189	5.57275e-49	2.71834e-46	GGCACTGCGTTCATCCACCACTGGCCTGCTGGCCCCCCTACCTCTGAGGAAGCACAGTTCCCGCTCAGCCCAGTCAAAACTGTTCGCTGCTCTGGCACCCCAATGGTGGAACAAGCTCCCTCACGACGCCAGGACAGCGGAGTCAATCACCACCTTCCGGAGACACCTGAAACCCCACCTCTTTAAGGAATACCTGGGATAGGATTAAGTAATCCTTCTAACCCCCCCCTTAAAAGATTTAGATGCACTATTGTAAAGTGGTTGTTCCACTGGATATCATAAGGTGAATGCACCATTTTGTAAGTCGCTCTGGATAAGAGCGTCTGCTAAATGACTTAAATGTAAATGTAAATGAACTGGACAAAGAATTGTTCTGTAATGAGTCGGACGAGAGGAATT…
ENSSSAT00000206870	XM_045712516.1	PREDICTED: Salmo salar piggyBac transposable element-derived protein 4-like (LOC123733146), mRNA	NO HIT	-	-	1.67182	0.239167	3.00545	0.415	3.14073	8.59937e-19	5.15956e-17	CACACACACACAGCAACATCCTTACAGAGGGGCCAAACTCACAGGTTTTCCCAGTGCTGGTGGACCCTCCAATTCTACCACACTGATACCCATAATTCCACTCTGCTTACAGGTCACTCTGTGAGGCAAACCCACAGCAGTTAAACAAACAAACTTTCATGGAGGACTGAGGAGGATGCATTTTGAATTGTGGAGAGAAGAGGACAGACATGTCACAACAATGGCAGATTGAGGAGACCACATGGTGGTCTACCTTCCCTGTGGCCGACATGGTTGCTGTATGGATAGTGGAAAGGACATGGATGTCTCGTTTGTCATGTCACTTTACTGCCAACTGTTACCTGTTCTTCTGGAACTCCACCTCCCCCCTCTGCATCTTCCTGCTTCCGAATGCAGGCA…
ENSSSAT00000171340	XM_045690585.1	PREDICTED: Salmo salar guanine nucleotide-binding protein subunit alpha-12-like (LOC106564016), mRNA	NP_031379.2	guanine nucleotide-binding protein subunit alpha-12 isoform 1 [Homo sapiens]	gna12	0.165	0.02125	0.302273	0.0358333	3.1406	5.82158e-14	2.0707e-12	CCTGGACACTGATCCCAAGTCAGCTTCTACTCTATTATTCTCTACTGTATATGGAGTTTGTCACCTGGACACTGATCCCAAGTCAGCTTCTACCCTATTATTCTCTACTGTATATGGAGTTTGTCACCTGGACACTGATCCCAAGTCAGCTTCTACTCTATTATTCTCTACTGTATATGGAGCTCATCACCTGGACACTGATCCCAAGTCAGCTTCTACCCTATTATTCTCTACTGTATATGGAGTTCATCACCTGGACACTGATCCCAAGTCAGCTTCTACTCTATTATTCTCTATTGTATTACATTTGTTATGATTCTATCAAAAACATTGAGCTCTACGTCCCAGTGTTCTTTCTAGGCGCCTCACGTAGTGACAGAGTGGTGTTGAGTCGCCCCC…
ENSSSAT00000166790	XM_045723714.1	PREDICTED: Salmo salar beta-3 adrenergic receptor-like (LOC106570739), mRNA	NP_001265429.1	adenosine receptor A2a [Homo sapiens]	adora2a	0.415909	0.0495833	0.756364	0.085	3.13721	1.26691e-18	7.49203e-17	CAGGACTTCCACCATTTTAAAGTAGTCAACTGGGTGGGGATTCCTATGGTTGGGAGCGATCAGCCAATGGTCTGAGTATTGTCTTCTTCAAATTGGATTGTTTATGGTTAGTAAATGGATTGACGCTATATCACCACCACCTAGTGGCCACAATAAATTAACGACAAAAGATTTGGTTCAGTACTCCAGCACTGCAGGTGGAGGTAAATCACCAATATTAACCGTACACTTTTTTCAAACACGAGAAGAAAATGTACTACTTTACAAATACAATAATGGCACGCATACAAAAATGAATCCTCTATCTAACTCTGTGGAGAAGATGAGCTAATAGAAACCAAAAGAACCCAGGAAGAAACTTCAAAAGGAACTTATATCTCTCCTCGATCCCCTTTCCCA…
ENSSSAT00000222136	XM_045723680.1	PREDICTED: Salmo salar thyrotropin receptor-like (LOC106575145), mRNA	XP_011535421.1	thyrotropin receptor isoform X1 [Homo sapiens]	tshr	0.158182	0.0204167	0.285909	0.0370833	3.12822	6.56937e-10	1.36937e-08	ATGCATCGTCATCGGGAAATCTTGCCTGGATGGTTCGTATAAATCTACAAATCTCCTGTCCCCAGATCCTACAATCTGTCCAATATTAAAATATTATTGGAACTGTATATCCCCAATAAATTACCTACAGTACCACGCACAGAAAAGTACAAATAACTCACCCTCCCCATACGGTGTGATTCAGCCATGTTCAACGCACGCAAGTTTCATATGAACGGAACGCCCCCATACCGCATCTCTATCAAATTTGACATCGATTTAACTTGGGAGTACATGTCTTCATGAGATGCTATACGGGCGAATACAACTTTAATATACCTTGACATTGGAAATTAAACTTTAATGTGCCGAATATGCGTTCATAGGCTTCACGCAATACCAAATAATGAGCGAGGATAT…
ENSSSAT00000231666	XM_045724222.1	PREDICTED: Salmo salar UPF0461 protein C5orf24 homolog (LOC123744679), transcript variant X2, mRNA	XP_016864539.1	UPF0461 protein C5orf24 isoform X1 [Homo sapiens]	c5orf24	0.0572727	0.00583333	0.100909	0.01	3.12296	0.000109658	0.000866063	GTGTAAATACATATACTGCTATTCAAATGGATAGGACTACTGTGCATTCACAGTGAATAAATACAATGGACTGGCTGGATTCAAGAACAACTACACAGAATTTGAGGCGGCTCCTCAGGTTTAAGACACACGCATGCGCATTGAGTTTCATCCCAGACAGCAGTAGAATATCATGGTTTGTGCAATACTGGATCTTACATTTCACTGATCTTAGAAACCGCCATAAAAAATAAAATGAAACGCAGCCTAACGTGATCATTGACAGCTGCTTTGAAGGAAACAAATAAAAAAATGCTTTCAGTGAAATGTAGACTAAACTGACAACGGAGTGAAAAGTAGAAATCCCAACTAGCAAGCAAGTCACAGCAAAGAAGAATTGAGTGTGTGCGCGTTCACGCG…
ENSSSAT00000065434	XM_045714681.1	PREDICTED: Salmo salar protein canopy-1 (LOC106599333), transcript variant X2, mRNA	NP_055070.1	protein canopy homolog 2 isoform 1 precursor [Homo sapiens]	cnpy2	0.7	0.085	1.27455	0.145833	3.12208	0.00090274	0.00557164	GTTTCCTAGCTGAACGTGGCAACTCCTGGAACAAGCATGTACGCATACACTAATCCACAACGTTGTCCCTGGGGTCTGAAGTCCGACTTCACCGCTATAGCCTACCGTGCTGAAAAGTTGTTCCTCATTCTCACTTACCTGACCGTTGAAACAGCATGCAGGGCTATTGTTGATGAGCTCAAGTATTCAATCAGTCAGATTGATCCGAAGAAGACCATCAATGTGGGAGCCTTCAGACTCAAGCCTGATGGGAGCCTGGCTGATAAAAAGGTCCCTCTTGCTAGATCTGAGACCAACTTGAGTGAGCTTCTGGATGGAGTTTGTGGTAGCATGAGTGACTATGCTCTTCATGTGGACCCAGACACCAAGAAAAAGCAATACAAAAGATTTGCTCCAAGA…
ENSSSAT00000211971	XR_006762804.1	PREDICTED: Salmo salar uncharacterized LOC106574773 (LOC106574773), ncRNA	NO HIT	-	-	0.368636	0.0445833	0.668636	0.0775	3.12169	2.87164e-14	1.06136e-12	GAAAAAGTTGCACGTGGCAGTGCAGAGGAACGTCGGTGGGTGAATTCAGACGGAGCCCTTGGAAAGATGATACCCCAAATTATAATTTTCGGATATAAATACGATGCTGTAGTCATCAAAAACGGATTGTAACTTGCAAAACATGCGGGAAGAAAATTACAGACAGAGGCAACAATTTCCAACTCTTTTCGACATTTGAAGCTGCACAAAGAACGGGCCTGTTTAGCCAGCACATCTACTTCCTCATTCCCTTCCACCACCACATGGGCTGGGACCAAATCACAACCTATCTGGATACCCATCTGTCTCACCCGGGCATGAATTTGGAGGATCTCATATAACAGGTTGGAGGCTACTGCTAAGAAAACTTCACAGATAATCTGCATCTCCCGCAAAGAA…
ENSSSAT00000185166	XR_006760460.1	PREDICTED: Salmo salar uncharacterized LOC123728724 (LOC123728724), transcript variant X3, misc_RNA	NO HIT	-	-	0.35	0.05125	0.636364	0.08875	3.1209	1.67721e-10	3.82787e-09	AAACATCCTGCCACCCTGCCATCTGATTGTAGCCTACAGCATTCAGTGAACACAGATGCATGCAGCATGTTACATCAACCAAAAGCCCATATTGTCCAGCTGGAATTTGAAAGGGACCTGGCAAGTACATTTCTCCAGGAAAGAGAATGAAATCAGAGACTTCTCATGAGGTTCAACACAGCACTGAGGAGGCTGCAACTCTTCTAAATGGACCTGAGCCCTAGGACCATGCCTCAGGACTACCTGGTATGATGACTCCTTGCTGTCCCCAGTCCACCTGGCCGTGTTGCTGCTCCAGTTTCAGCTGTTCTGCCTGCGGCTATGGAACCCTGACCTGTTCACCGGACGTGCTTGTTGCACCCTCGACAACTACTATGATTATTATTATTTGACCATGCT…
ENSSSAT00000138750	XM_045697008.1	PREDICTED: Salmo salar microtubule associated monooxygenase, calponin and LIM domain containing 3a (mical3a), transcript variant X6, mRNA	NP_056056.2	[F-actin]-monooxygenase MICAL3 isoform 1 [Homo sapiens]	mical3	0.04	0.005	0.0759091	0.00833333	3.11827	3.83986e-07	5.08793e-06	TGAACATTTGTACATTTGCAACACACGTCACTTTGATACTGAAGTGTGTCTTATTAAGAGCCAGCCAGCACCGGCATGCCATTGACCTTTTCCCTTGGAACAGTCATGACACTTCAGTGCTATTAGTACAAGAGGCAATGTGAGTTTATGGTGATCGCATGGAGGCCTATTGGTCTGATGATCTTTAGGGTAATGAATCTCTGATGTGTTTGTTCTGGCAGGGCAAGTTTAGGATCCTTGACGCCATCATTTTCTTGGATGCTTGATTCATAAAGAACAACAGGAGTAGTATAACACTGACAATGTTGATTTGTGTCTGTAATGTCTCTCTCTGCTCTGGGCCTTTTCATGCGATGTCTTGCCAAGTGGGATCAAATGGGAAACCTATAATTTTCTCAC…
ENSSSAT00000117973	XM_014158672.2	PREDICTED: Salmo salar phospholipase C, delta 3b (plcd3b), mRNA	NP_588614.1	1-phosphatidylinositol 4,5-bisphosphate phosphodiesterase delta-3 [Homo sapiens]	plcd3	0.286364	0.0379167	0.523182	0.0645833	3.11748	1.42758e-11	3.79481e-10	AGTCTACGGACCAAGCCCTGGTCTAGTATGTACAGTGCACTCCTGTTTTAGCTGTTGATTCTGGCCATGTGGGATAGCCTGTGATGACTCTGTAGCAGGAGCAGTGGACTTTGCAAAGACGGATGTCTGTGGACGGTGTAGAGGAAGATGAGGACGTGAAGGTGATGCTGAAAGGCTCCAGCATGGTGAAGGTACGCTCCCCACGCTGGCAGAGGAGACGTACGCTGAAGCTGCTGGACGATGGAGTCACCGTGTGGTGCGAGTCCGACAAGTTCTCCAGCCGCTCCAAGGCCCAGCAGTCCTTCTCGGTCACGGACGTGGAGTGTGTACGCGAGGGCTTGCAGTCGGAGACCCTGCGACAGCTGACGGGCTCAATTCCCGAGGGCCAGTGTCTCACTG…
ENSSSAT00000180339	XM_045699824.1	PREDICTED: Salmo salar unique cartilage matrix-associated protein-like (LOC106598375), mRNA	NP_660357.2	unique cartilage matrix-associated protein isoform 1 preproprotein [Homo sapiens]	ucma	2.58364	0.312083	4.88273	0.542917	3.11306	4.60657e-09	8.41749e-08	CACCCCTCCTCTGGGCAAACGAAATTCCAGCTGTCCCCCTTCCCCAAAACTCCCTCTCTTTCTCTTCACACCCACTCTCTCCATCCCTCCCCTCTCCCTCCCTCGCCTCTCCCTCTCTCTCTCAGTTCATAACTTCACTGTTCGCAGCGCTGCTTCACTGTATTCTTCATCATGTCCTGGACTCATCTGGTCTTTCTCTCTCTGCTCGCCACCCTCCTCATCCTCACACTCTCCCCCGGGGTGTGGAGTGCATCGGTGACAGATGGAAGAGAGGGAAAAGCTGCAGAGCCCAAAGGGTCAGCGCGGCGAGTCTTCATGCCCGAGGCGGCTGCAGCAAACTTCTTCAAAAAGCGTAGTCGGCGCTCGGGCAAACATGAGGCGGAGGTCCTTGCTGAGCAG…
ENSSSAT00000206765	XM_045710179.1	PREDICTED: Salmo salar CSC1-like protein 2 (LOC106589956), transcript variant X2, mRNA	XP_047274933.1	CSC1-like protein 2 isoform X3 [Homo sapiens]	tmem63b	0.175	0.0220833	0.310909	0.0383333	3.11109	4.96435e-05	0.000423367	TTCTGATAACAGCTTGTACGTTCGTTTTGATTGATTACTCAACTAAAAGGTGAAAACGAGGGGGAATTGTTTTGTTGAATATTTGTCATAAAACACACTGGGTTGAGAGAAACATACATCTATGTATCCTATTTCTATGCTTTTGTTACGCCCTATTCATTTCAATGGGTACGCCCTTCGCATCATCCGATCCGACACCACTGCCATGGTTAGCTGCTGCTGCCGTCTCAAGGGCTGCTTCACTCCTGCTTAGCGGCTGGAAACGACGATAGAAATACTGCGTGTGTTTTGTTTTGTTTTGTTGTTGAAGGGACTATTTCATTTTTTTCTGGGAATCATACAAGACCTGGATATAAAACGAAGGTTTTGTTCGTTTGGATCGAGGTGTGTGTGAGGAGC…
ENSSSAT00000246118	XM_014140842.2	PREDICTED: Salmo salar leukocyte cell-derived chemotaxin 1 (LOC106569467), transcript variant X1, mRNA	NP_008946.1	leukocyte cell-derived chemotaxin 1 isoform 1 precursor [Homo sapiens]	cnmd	0.324545	0.0420833	0.580455	0.07375	3.11086	6.80558e-15	2.68645e-13	CTGACTTTAGGCAACGTTAGAACTGAGCGAGAAAGAGAGAGAGAGATAGAGCGACTACTGTAAGAGCAGCTCAGGTATCCCATCTGACTGAACGCATTGTATGTTCCAGGGTGATTTAAGGAAAGGCTTCCTTCTGCCTTTAGATCCGCTGTGCACGTTCACGTTTGTGTTCCACCTACAGAACAAGGCGCGGTCCCGTCTGGATTAGGACTAGAGAAATAGTGCATCATATGTGCCTGTCAAATGTAAATACACACATTATGACAAAGGATTTCTTACATTTTGTAGTCCTACACTGCCTGTATGTGAGTGCCTCTGCCAAGAGATCTGGACATGTTTTACACAGAAGTTAATGAGTGCACTTGCCCTGTGGTTGGTTGAAGCCCCGAACAGGCTGTT…
ENSSSAT00000193621	XR_006769413.1	PREDICTED: Salmo salar uncharacterized LOC123741890 (LOC123741890), ncRNA	NO HIT	-	-	0.615455	0.0741667	1.10545	0.126667	3.10672	1.86852e-28	2.63175e-26	CTCTGTCTTGCGCTCTCTCTCACTCTCTTTCCCTCCCTCTGTCTTGCGCTCTCTCTCACTCTCTTTCCCTCTCTCTCTCTTGCACTCTCTCTCTCACGCTCTCTATCTCTCTCTCTGTCTTGCGCTCTCTCTCACTCTCTTTCCCTCCCTCTGTCTTGCGCTCTTTCTCACGCTCTTTCCCTCCCTCTGTCTTGCGCTCTCTCTCACTCTCTTTCCCTCTCTCTCTCTTGCGCTCTCTCTCTCACGCTCTCTATCTCTCTCTCTGTCTTGCGCTCTCTCTCACTCTCTTTCCCTCCCTCTGTCTTGCGCTCTTTCTCACGCTCTTTCCCTCCCTCTGTCTTGCGCTCTCTCTCACTCTCTTTCCCTCCCTCTGTCTTGCGCTCTCTCTCACTCTCTTTC…
ENSSSAT00000225681	XM_014199770.2	PREDICTED: Salmo salar tetraspanin-7 (LOC106604762), transcript variant X2, mRNA	NP_004606.2	tetraspanin-7 [Homo sapiens]	tspan7	0.803636	0.115	1.435	0.198333	3.10465	1.64356e-38	4.44839e-36	CATGAAACCAATAGATACGCTAGTAGTGTTTTAGCCAACCGGCACCAGTAGGGATTTTTGATAAATTACACTTTTGTGACTAATAATATCTTGTATAGCATTTGTATAAGCCATGTGTTAGGCCTAGTGTCATACGTCTTATCCGAATTAACTGAAGTTGCCTTTGGGAATAATACAGTTCTTATATTATATTGTGGAACACCATAAATAAAATAAAAAAACTAGGAAATGTAATTTCTTCTCATGGAATGTGAATCTGGGTCAATGACGTCACTTCACTTCTCGGATTCTGTTTAGTCGAGAAAAGTTTTCCCAGCACCGCGCCTTGGACATTATTTTCTTCCCCTTTTTGCAACAACGATACTTTTTGACTGACCATTTCTACGGAATAGCCATCAT…
ENSSSAT00000014710	XM_045701172.1	PREDICTED: Salmo salar phospholysine phosphohistidine inorganic pyrophosphate phosphatase-like (LOC106577390), transcript variant X1, mRNA	XP_024303890.1	phospholysine phosphohistidine inorganic pyrophosphate phosphatase isoform X3 [Homo sapiens]	lhpp	0.192273	0.02375	0.346818	0.0416667	3.10455	2.30587e-25	2.52008e-23	AGGTGATGGTGTCTAGGGTGCTATTTCAATTTCTTAGAGGAACAGGAATAATAAAGATAATTGAATGTAGGTAGGCTGTGACTGGCCTTACACTCCAGTACAGTAGGTGGCAGTGGAAGCACCTAAAGGTTGGATGCGATCCGCCAGAAGTAGAAGAAGAAGAATCAGCTCTTTCACTGTGTCACTTTTTTCGTCATGGCAGTTACCAGCTGGGAAGACTCTGTCAAAAGTTTGAAAGGTGTGATTTTAGACATGTGCGGCGTGTTATATGATGCTGGAGAAGACGGCGGCTCTCCAATTCCAGGCTCCGTAGAAGCGGTGAAAAGGCTAAAGGCCTCGGACCTACAGCTGCGTTTCTGTACCAACGAGACCCAGGCCACACGGGAGGTGTTTGTAGCC…
ENSSSAT00000157806	XM_014169880.2	PREDICTED: Salmo salar protein MON2 homolog (LOC106584500), transcript variant X5, mRNA	NP_001265399.1	protein MON2 homolog isoform 3 [Homo sapiens]	mon2	0.309091	0.0416667	0.56	0.0725	3.1032	1.48419e-05	0.000142243	GGGACGATGAGCGAGGAGAGAGGCGCAAGGAGAATACAATTGAGATCTTCCCAATGTCTACCAAAGCATTGTGGGATTGAAACGGTGCTTGCAGTGGTGACTGCTGGAGCTGTAAGAACTACGGGTGAAACTGAGAAATTTTAACCATATAAATGTCACTAGAATTGTGCTAGTGATGATAATATATGACAACACCGTCTAGGCTTTTTTGTTGTGGACAAGCTTATGCACGTGTCATCCCTTCCATTCTGTATGGGCAAAGTAGAAAACTGGAATATTGACTTGTGTCAGTGGACGCTTGCTGAGGTCCATACCGTTTTTCGTTTTCAAAGGGGCTGAATAAGTAGGCCGGGGACCAGTATCTTACGATTGCATTTGTTATTATTTCAAGATTTGATA…
ENSSSAT00000219064	XM_045699497.1	PREDICTED: Salmo salar angiotensin-converting enzyme 2 (LOC106609069), mRNA	NP_068576.1	angiotensin-converting enzyme 2 isoform 1 precursor [Homo sapiens]	ace2	0.0972727	0.01125	0.175	0.0208333	3.09938	3.84065e-09	7.10211e-08	CACACACACACACACACACACACGTACATATTCACTGTACAGCAAGGCAGTGTTATGTTTGAGATAGTAGCCCATCTACCGTGCGATAGCTGGCCCACTGACCTACACTGTACCCTTCTATCCACCAATCTGTGTATAAAGGACAAGATACACCCTGGAGTTATGACTCTGACCAAAGGGCGAGGACAGCCCTTAGAGTTAGATATAAGTGAATAAGAAACTGAAGTGGTGTCAGTGTGGCCGTAGGGGATATTCATACAGGATGTCTATGACCAGGCGTCTTCTAGTGGGGCTGATTGCTGTGGCCTGTGTGGCAGCACAGTCAGACTTAGAGAGAAGGGCACAGGAGTTTCTGGACACGTTTGATGGGAACGCTACTCATCTCATGTATCAGTATTC…
ENSSSAT00000232334	XM_014172088.2	PREDICTED: Salmo salar complement C1q-like protein 2 (LOC106585653), transcript variant X1, mRNA	NP_872334.2	complement C1q-like protein 2 precursor [Homo sapiens]	c1ql2	11.3968	1.38292	20.3855	2.38	3.09663	1.22521e-14	4.68897e-13	AGAGCTCTCATGAATAAAGACCGTTGAACCTTTTTTAGAAAATATGAGACTTTGCCCAATTATTAGTGAATCAAGGGTCTTACAAACCTCGTTGAATTGGTTAAAGATTAAATGCATTATTGGGATTGAAAATTCCCTTAACAACTGTCAAATAGATTGTCATGGAGCGTGTACTCTCATATCATTCACAGACAGACCTATGGTGGCCTTCTCTGCAGCACTGGGAATCAAGGCAGGGAGCATAGGACCTTTCAACACTGAAACTACCTTGGTCTACAAAAAGATCTTCGCAAACATTGGCAACCACTACAAACCCACCACAGGTATCTTCACAGCACCAGTGAGAGGACTCTACCACTTCACCTTCTACTGCCATGTAACTGGAGCCAACCCTGGGTA…
ENSSSAT00000204805	XR_006757716.1	PREDICTED: Salmo salar uncharacterized LOC106563766 (LOC106563766), ncRNA	XP_047287314.1	retrotransposon-like protein 1 isoform X1 [Homo sapiens]	rtl1	0.0145455	0.00166667	0.0263636	0.0025	3.09278	0.00103814	0.00628292	AAATAAATAAGCATAAATATGGGTTGTATTTACGATGGTGTTTGTTCTTCCTGGTTGACCTTTTCTTGTGGCAACAGGTCACACATCTTGCTGCGGTGATGGTACACTGGGATTTCACCCAATAGATAGGGGAGTTTATCAAAATCGGGTTTGTTTTCGAATTCTTTGAGGGTCTGTGTAATCTGATGGAAATATGTGTCTCTAATATGGTCATACATTTGGCAGGAGGTTAGAAAGTGCAGCTCAGTTTCCACCTCATTTTGTGGGAAGTGTGCACATAGCCGGTCTTCTCCATCAGTGTTTTATTCTAGGCTTCTACACTGCGAGAGAGCAGACACACCTCTCGAAAATCGAAGGAGACTTGATACGGCACTTCTGATATCTCGCCTGGAACTTCCT…
ENSSSAT00000195396	XM_045695382.1	PREDICTED: Salmo salar extracellular matrix organizing protein FRAS1 (LOC106570894), transcript variant X3, mRNA	NP_001398073.1	PDZ domain-containing protein GIPC3 isoform 2 [Homo sapiens]	gipc3	0.287727	0.0329167	0.520909	0.055	3.08694	7.09861e-07	8.93421e-06	GTAACTCTGACAGAGCTCATTGTTTCCCCCTGCAGTGTAACCCTTACAGAGCTCATTGTTTCCCCCTGCAGTGTAACCCTTACAGAGCTCATTGTTTCCCCCTGCAGTGTAACTCTTACAGAGCTCATTGTTTCCCCCTGCAGTGTAACCCTGACAGAGCTCATTGTTTCCCCCTGCAGTGTAACCCTTACAGAGCCTATTGTTTCCCCCTGCAGTGTAACCCTTACAGAGCTCATTGTTTCCACCTGCAGTGTAACCCTGACAGAGCTCATTGTTTCCCCCTGCAGTGTAACCCTTACAGAGCTCATTGTTTCCCCCTGCAGTGTAACCCTTACAGAGCTCATTGTTTTCCCCTGCAGTGTAACCCTTACAGAGCTCATTGTTTCCCCCTGCAGTGTA…
ENSSSAT00000166089	XM_014130090.2	PREDICTED: Salmo salar phospholipase A2-like (LOC106564098), mRNA	NO HIT	-	-	0.199545	0.0183333	0.365	0.0316667	3.08413	2.56546e-09	4.88099e-08	CCCCCCTCCCCCTCCTAAACTACTACACTGGTACCAGGTGTTGGACAGAACCATTGGAGGCGTACCCCCCTCCCCCTCCTAAACTACTACACTGGTACCAGGTGTTGGACAGAACCATTGGAGGCGTACCCCCCCTCCCCCTCCTAAACTACTACACTGGTACCAGGTGTTGGACAGAACCATTGGAGGCGTACTCCCCCCTCCCCCTCCTAAACTACTACACTGGTACCAGGTGTTGGACAGAACCATTGGAAGCATGTCCCAGCCCAGTTTTAGTCACAGTGCATTTTTCAGAGGCATAGATCTATGATTGTTCATAATTGATGTGCTAAAATATATAGCAGAAGAGCTATTGTTAATGAACTTCTTCAGCTTCTAGTGTATTCTATATTTACCACA…
ENSSSAT00000048536	XM_014123823.2	PREDICTED: Salmo salar serine/threonine-protein phosphatase with EF-hands 2 (LOC106560689), transcript variant X1, mRNA	XP_011530341.1	serine/threonine-protein phosphatase with EF-hands 2 isoform X1 [Homo sapiens]	ppef2	0.977273	0.133333	1.73591	0.233333	3.08016	7.01717e-09	1.2429e-07	ATAATTTCAACAATGAGGGCAGCTCTCCTGATCCAACGTTGGTACCGTCAGTACGTGGCACGGCTGGAGATGAGACGCAGGTGCACCTGGAACATCTTCCAGTCCATCGAGTACGCAGGAGAGCAGGATCAGATTAAGCTCTACAACTTCTTTGGCTACCTCATGGATCACTTCACTCCAGCCAGCAGTGAGCGGAACCTGATCTCACACATCTTCCGTGAGAACAACATCTGCCGTAATGTAGATTGGGAGAGGTACTTCTGCTACAAGAGCATTGAGGTACCAGAGCTGTACTCTGGTCCCCACCTCTCTTTCCCCATAACATGTTCCAATGCAGCTGAGCTGGTGGAGGCCTTCAAGAACAAACAACAGCTCCATTCTCGCTATGTCCTTCAGCTC…
ENSSSAT00000216059	XM_014204749.2	PREDICTED: Salmo salar protein NDNF-like (LOC106607607), transcript variant X2, mRNA	XP_024309981.1	protein NDNF isoform X1 [Homo sapiens]	ndnf	0.0504545	0.00541667	0.0886364	0.00958333	3.07928	0.000369742	0.00254226	ACACACTACACACGTGTGCCTACCTCTGTTTGATTTGTGCTGCTCACTGAGATCTGAACTGGACTGGAGAAGAGGAGAGACATTTGAGAGGGAAAAAAACTAGAGAGAAATAGGAGAAGAGGATAGAGAAGAGAAGAGAGAGAAGCTTCACTCACAGACGATGACATTCACATAGCGATCACAGATCTTGTAGGACTCGTATGGGGTAAGGCTCCACGTGTGACTGAGTGGGACCTACAGATACCCAATACTGTGCTTTGGGACCTGACACCACACTGAGAGTGGTGCTGAGGCAGCCGGACACCTACTAAAGCAGAAAGCAAGCTCCAAGGGAGGGAAAGGGGCATCCAACAACAACCTGTGTTGTTTGCTCGAGCTCCTCCTCCCGTCCATCTCTCA…
ENSSSAT00000099157	XM_014155555.2	PREDICTED: Salmo salar actin-binding LIM protein 2-like (LOC106577496), transcript variant X22, mRNA	XP_024303784.1	actin-binding LIM protein 1 isoform X16 [Homo sapiens]	ablim1	0.495909	0.0691667	0.897273	0.120417	3.0792	1.67593e-09	3.27001e-08	GGAAAAAATGCACTACTAGCAAGTGCTCTCTGCCCTTTACAGAAGCACTGTATAACATTCATTGTCCACTTGCTCAAGAGAAAGTATGATAACACTTCCGTTTTATCAAGGTTATTACACATGAGATTAATGAGAATTAAATTACTCCACGTTTTATGGAGTTTTTATTATCAACTGGAAGACACCTCAGTCTACGCACAAGAAGGCGCATCCATATTCCATAAGCACACGCATCTCTATGCTGCCAGTCGGCTGGTGCGGTAAACGAGATTCCCAAGAGGTGGTGTCATTTTTTTTTTTTAGGACTGGAACTTCTAGAATATTCTATTTATATTAGATAGCTGCAATAGCTCAACAATAACTCAGCCCTTGTACCCGAGAGAGGCTTTCGGGAATCAT…
ENSSSAT00000167816	XR_006762370.1	PREDICTED: Salmo salar sperm acrosome membrane-associated protein 4 (LOC106588217), transcript variant X2, misc_RNA	NO HIT	-	-	0.0340909	0.0025	0.06	0.005	3.0773	6.3377e-08	9.5931e-07	GCTGTGAATTTCAGATATGAATTATAAACGTTTTTAAGGGGGGTCATTTTGGGCACATGCTCCCCTCAAAGGTATGTGCACCGCCCTGCTCCATGTAGAATAAGGAATCACGTCGGCTCTATTCGTGGAATGTCTATCTGCAACGTTCAGGATGTTTTGCAACTGAACGTGGCCAAGATACCTACCTCTACCTTGTATAACGGCGACGTGGCTGTGGTGATGGGAGGGAGATTATAAATAGCAAGTTGGTGATCAGCTTTGTTGTTTTTAGCACATCGCTAATGGTCAATAGAGGCAAGGATAGAAGCACCTGCGAAACTTCTTTTTTTTGTTTCAACGATGAACAGAATTATTCTCAGCATTTTCGCAGTTGGCCTGTGTTTTTCAGTTGGCCAGGCT…
ENSSSAT00000011304	XM_045690761.1	PREDICTED: Salmo salar mycbp associated protein (LOC106564236), transcript variant X2, mRNA	NP_115509.5	MYCBP-associated protein isoform 1 [Homo sapiens]	mycbpap	0.07	0.00958333	0.126364	0.0175	3.07668	4.88982e-11	1.21004e-09	GTAGTGTTCAAATCCCTGTTGCAGATACTATTCACAGTCATATCTACATTTAGCAGAACGCATTTGTGGAAATCCAAACATGATTGTTTTTCCTCGCTCCACACACCCTTATAAACCAGTCCTGTCTGTCTTTGGCTCCTTCACTGAATCTGACACTTCTCCAGCGGCTTGCCCGGCTTCCGTGCGGAGTTGGGGCCGAGGACTTGACGGAGATCACTGCTGAAACTCGGCCGTCGTGCGAGTGGATACAGCGCCCCACACGGAGCCTTAGAACCGGGCGCCTGGCTCCCTCTCCCGGCCACGCTGCCCTCCTTCAGCGCCTGATACGACCGAATCGAGACTTTACGGTGCTGCGACGGACTAGTTTCAGTTGGCAACCCGCCCCGTTTAGCCAGAGCC…
ENSSSAT00000135627	XM_014196030.2	PREDICTED: Salmo salar protein Smaug homolog 1-like (LOC106602955), transcript variant X3, mRNA	XP_047287095.1	protein Smaug homolog 1 isoform X3 [Homo sapiens]	samd4a	0.297273	0.03875	0.548182	0.0670833	3.07553	0.000524846	0.0034676	GTCTCGGTTGCTGGTAGGCTATGTGATCTGTCCCTAACCCCATTATCTATTTTTGTGCTTCCTTGTGCTGCCAAGCCCCTGACGTAATGCTTCGTGTTAATTATTCGCATGTGGAAAGCGATGCCGAGTCTCTCCTCTGGTAAAACAAGAGTAGCCTAACTGTAGGAGGAAAAGTTAGTCAAGATGGCAAAACACACAGATGCAGAGTGAAGGGGCACCGCTGCCCACAATTTTAAAACTTTGTTGCGCCCCGTCTCGCGATCAACACCACCGATGCAGACGTGCATGGAAATCTAAATGGGATCCCTGTGGAAAATGCCAACAAAAGTAATGCTGGTGTGACAGCGCAGAGTGCAGGAGGAAAGCCGACTCTCCTGTCTGAATGTTAACACCCCCTGG…
ENSSSAT00000199185	XM_014156010.2	PREDICTED: Salmo salar TRAF-interacting protein with FHA domain-containing protein A-like (LOC106577687), mRNA	NP_443096.1	TRAF-interacting protein with FHA domain-containing protein A [Homo sapiens]	tifa	0.907727	0.124167	1.65455	0.215417	3.07546	2.99741e-07	4.03985e-06	GAACAAACAGTGAATAGCTTGAAACTGCCTAGGCAAGTTGAGGTTATTTATTAGCCTAGCTAGGTACATAATATTATGATTATGCTACTATTCGTACCAACTACTTCGAATGACCAAGTGAACCTGAAAGTGAAAGACAACATCCCTTCAATTGCATCAGCCATCATAAGATCCATCATGGAAGTGTCTCACACGGTGGAAACAGAGGAGCTGATGACATGCCTCCAGATCCAGCTCTACCACCCCCAGCAGGCTTCCAGGGCTCTGTACCGCATGTTGCCTCTGGACACCAGACACAAGCTCCAGGCCGAGGACCCAGTAAGGCTGGGCCGGGATGCCCAGGCCTGCACCTTCGTGCTGGCCGACCCCCGTGTCTCCCGCAAGCAGCTGTCTTTGCAG…
ENSSSAT00000161057	XR_001323387.1	PREDICTED: Salmo salar uncharacterized LOC106582787 (LOC106582787), ncRNA	NO HIT	-	-	0.731818	0.0858333	1.30773	0.1475	3.06979	1.19111e-28	1.69983e-26	GACGGAAAAGAGCTTCAGTACAGAGGACACAGTGACCATAACCAACATAGTTAATGTGTAGATCTTATGTCTGTTTGTAAAATATATTTAACTATAATATTATATGATTTAAAATCTTCAGGTGATTTTGGATATTTCCCATGATTCTCCTGCCGCTATGAAAATGCCGTTTTAAAAGTATTTCCCTGTTGAGCTGTAAGCAACGTCTTTGTGGTCTTTCACTCTGAGCTTGACTAATGATTGCTTTGCCAAGACATTTAACCCCAGACTATCTGTCTTCTCGCTAAGGATAGAAAAGTCTCTGAACCATGAAATAGAACCAGTTGTACTCCACAATGGTTATAGAGTTTTCACCATGCGCCAGAATAAATACTTTAGATTCGGTTATTAAAGTAGGAA…
ENSSSAT00000131426	XM_014177979.2	PREDICTED: Salmo salar serine/threonine-protein phosphatase 1 regulatory subunit 10-like (LOC106588707), transcript variant X2, mRNA	XP_054187341.1	serine/threonine-protein phosphatase 1 regulatory subunit 10 isoform X1 [Homo sapiens]	ppp1r10	2.54682	0.341667	4.59909	0.594583	3.06731	3.87175e-59	3.21426e-56	TTAGTGGAGAATATAATAATATGGGGTTATAGAGCAGACAGCATCATGGAAGACATCTGTGCACTCCCCAAAGCCTGGGTAATAGCTCAGAGAACTGTCACAGAACCAGCTCTGTTACACGTACAATGCAAGTCTTGCGCGTCTTCTGAGGAGGAATCCCGCCTTTGTGGTTCCTCCTGTAGTCAGACCACACTGGACTGGTTCCATAGAGCGCTATGTACTCTACAAATAGGAGAGGTGGATGGACACCAAGTCAATGCTCACTTATGGATGGATTAACAAATTAATTACACTAGTCCTGGACTACTTGCATGGAGATTCTCCATTGAGCATACTTTGTCTGGGTAGTCCCATGGTCTGTCCTTGTAGCGGGCAAGCGCCTGTTCTGCCTCAGCGGCA…
ENSSSAT00000084547	XM_014149129.2	PREDICTED: Salmo salar chromodomain helicase DNA binding protein 2 (chd2), transcript variant X3, mRNA	NP_001262.3	chromodomain-helicase-DNA-binding protein 2 isoform 1 [Homo sapiens]	chd2	0.382727	0.0525	0.670909	0.0895833	3.06558	5.57049e-07	7.14743e-06	GTGGAGGAAAATGGGGACCCAGGAGCCGACTTTGACCCAGAGAAGGATGAGGGAGAGACCCATTACCTGATCAAGTGGAAAGGCTGGTCCTACATCCACAACACCTGGGAGAGCATCGACTCCCTCACTCAACAGAAGGTCAAGGGACTCAAGAAACTAGACAACTTCAAGAAGAAGAACGATGACAAAGCATCCCCTGAGGATTCAGAATATTACAACTGCCAGCAAGAGCTAACCACTGATTTAAATAAGCAGTTCCATATTCTGGAGAGAGTCATTGCGACTAAAACCGGGAAGACACAGGGACTCTCGGATTTCCCCTGTAACCACAAGAATGGTGCTTCTTCCAATGAGCCAGAGTACCTGTGTAAGTGGATGGGCCTGCCTTATTCAGAGTGC…
ENSSSAT00000210127	XM_014198341.2	PREDICTED: Salmo salar trophoblast glycoprotein-like (LOC106604012), mRNA	NP_006661.1	trophoblast glycoprotein precursor [Homo sapiens]	tpbg	0.0772727	0.0075	0.144091	0.0120833	3.05757	8.15033e-10	1.67227e-08	CATCTCACGTCGCAGCTCTGCCAATATTCTACTGTACTCATACCTTCACCTCACTGCGCGTCAACTCCGCAGGGAGAGAGACAGTCCGGACACATTTTTTGGGGGGGAGAAGAGAGAGAAGGAATGCGAGAATGAAGAAGAATAAAGACTATTGAGTGTTTTTTTTTCTTCTCTCTCTCAAGCAAACTGACCGACGAAACTACTTGACCTGTGGCCTCAGAGAGAGAGAGAGAGAGAGAGAGAGAGAGAGAGAGGGAAGTGTGTCCAGTCTCCCTCTTCGAAACGACGTTGTGCAAGAAAAATGTATTATTGTAGTGACGTTTCACGAGGTGTCCTTTCTTTTCTGAAAGGCCAGTGTTTTTGTTTATTAGCCGAGGTTGTGTTAGTGTGTTTGTTGTT…
ENSSSAT00000016439	XM_045696094.1	PREDICTED: Salmo salar espin (espn), mRNA	XP_016857922.1	espin isoform X5 [Homo sapiens]	espn	0.0954545	0.01375	0.172273	0.0241667	3.05512	5.41421e-17	2.67119e-15	TGGAGATCAGCTGCAAGTTTTTGCTCCAAACCTTCTCTAACACACCTGATTCTGCTCATCAAGGTGCTGATGAATATCCCATTAGTAGCAAAAGCCTGCACCATCATCAGCATAGCTCTCAGGGAGGGTTGGCCACCACTGACGTAGGCTACTGTCCCTTTAACTACTGAGACGATTTCAAGCAACGAACATACTACTGGAGTGATCCTCCCCCCTATGGATTATTTATCAAGTGGTAAATCCCATGTCGCGATTTGCGGTAATTGTGGATACGGGATCCAAGACAGCCGCCCGGAATTATATTCTTAATGTCCTACAACTCCGATAACGTTATCATAACAGAGAAATGATGAAGAAAGAAGTCGATATGAAGACCAAAGAATATCTCTGCAACAGGTG…
ENSSSAT00000233787	XM_045704214.1	PREDICTED: Salmo salar solute carrier family 28 member 3 (LOC100380695), mRNA	NO HIT	-	-	0.0718182	0.00833333	0.130909	0.015	3.05393	2.11561e-06	2.42512e-05	CTACAATGTACAGTGACGTTGCCTAGATATGATGGCAGAGTTTTCTAAACAAATGCCGACGTAACTTATACAAATCATCATGATATCATTTTGCCAGGACCTGAGCCCTAGGACCATGCCTCAGTACTACCTGGTATGAGGACTCCTTGCTGTCCACCGTCCACCTGGCCGTGCTGCTGCTCCAGTTTAAACTGTTCTGCCTGCGGCTATGGAACCCTGACCTGTTCACCGGACGTGCTTGTTGCACCCTCGACAACTACTATGATTATTATTATTTGACCATGCTGGTCATTTGTGAACATTTTAACATTTTAACATCTTGACCATGTTCTGTTATAATATCCCCCCTGCACAGCCAGAAGAGGACTGGCCACCCCTCATAGCCTGGTTCCTCTCTAG…
ENSSSAT00000078340	XM_045707381.1	PREDICTED: Salmo salar dynein axonemal heavy chain 7 (LOC106586067), mRNA	NP_061720.2	dynein axonemal heavy chain 7 [Homo sapiens]	dnah7	0.0168182	0.00291667	0.0313636	0.00541667	3.05068	0.000938699	0.00576637	ATGGTGTCAGCAGTCCACTTTGCCTTGATGTCTCTGTCTCCACCTCCCTTCCCCCTACAGATCGAAGGCTTCAACCAGGAGGAAGAGGCCTTCAACTGGCCCGTGTCCCAGTACCCGCAGCGCAAGAAGGTCCAGGACCGCCTGCTCCCCTTCCTCCGCCTCTACGAGACGGCCGCAGAGTTCCAGAACCAGCACCGTAAATGGGTTCACGGGCCACTGTCCGCGGTCAACCCAGACAAGGTGGAGGGCGATGTGGGCAACTATTGGCGTGCCCTTTACAAGCTGGAGAAGGGTTTCGGGGATACGCCCAAGGCTCTGCACATTGCTAGCCGCGTTAAGGCTGAGGTGGAGGCCTTTAAGGAGCACATCCCCCTCGTGCTGTGTAACCCGGGGCTACGT…
ENSSSAT00000143511	XM_014132996.2	PREDICTED: Salmo salar transmembrane and coiled-coil domain family 2 (tmcc2), mRNA	NP_001284542.1	transmembrane and coiled-coil domains protein 2 isoform 4 [Homo sapiens]	tmcc2	0.0327273	0.00333333	0.0595455	0.005	3.04122	3.59794e-05	0.000316305	CCCATCATCTGTGACTCAGCTCACACAGCTGCGATAGAGGAGGGTGGCTAACGTTTGAGAAGGGGAAAGAGAGGGAGGGAAAGAAAGAGAGAGACGCAGAGGCAGACAGAGCGAGCGTACAATATACAAAAGAGAGCAGGAGCACAGAACGAGAGAAAGAGAGATGGAAGACAGGGAGGCTGCAGACATCTTTGCTATCAACAATGGAGCATGAAGCTCTGCTGGATAAAAGCGAAGTGACAACATTGTGCCCGCCCCCCTCAGCCAGCCATGGTGGCTCTGACAGTAACATCAGCTTGGACGGGGCCGGGGTGGGGTCTGAAGGTTCAGGAGTCGTCGATCCTCAGCGAACGCGGCTCGCTCTGGAGCACCTGCAGCAGAAGATCCTGAAGATCACTG…
ENSSSAT00000067999	XM_045691775.1	PREDICTED: Salmo salar voltage-dependent N-type calcium channel subunit alpha-1B (LOC106567450), mRNA	NP_000709.1	voltage-dependent N-type calcium channel subunit alpha-1B isoform 1 [Homo sapiens]	cacna1b	0.102273	0.01375	0.185909	0.02375	3.03852	1.37193e-05	0.000132318	AAAAAACATTTGCCTGTTTCAATATTGCGCAGTAAAAATGTTTAAGTAATTATTGCATGTTTAAAAAGGTCTGTACTAAATATTATGAATTAAATAAATGGTTTTAAAGCTGTATCTCACCTTTAACGAAGGGGCTGTGCATTTTCGAGCCATCCACAAGCCTGTCCCGGAGACAAAAGGATTCCTGAAAGACGTGTGCGGGAGTGATGTCGCCCGAAAAAACGGCACCCCCGCTCCGTAAGCTCATTACAGAATATTTCTCGTTAGAGACGACCTCGGAGCGAGGCTAGGGAAACAGATACTGGCCATTCTGTACGACAGACTAAAGCGCAACTCCAGACATCTGACCAACAGCCCCGAAGAGTTATCACCACCGGACAGCTAAAAGATAATCTGTGA…
ENSSSAT00000187329	XM_045697509.1	PREDICTED: Salmo salar solute carrier family 9 member 7 (slc9a7), mRNA	XP_047298538.1	sodium/hydrogen exchanger 7 isoform X2 [Homo sapiens]	slc9a7	0.140909	0.0183333	0.247273	0.0320833	3.03499	0.000115635	0.000907289	CCGTGAATGGCCTCACTCTCCAGTACAGTAGGGGGCGATGTATGCTCCTTCAATTGGATGCGAGCCGCCAACACGATCCTAAAGAAGAAGAAGACAAGCCTAGAGGCGGTCCGACAGGCTTGGCGCATCTAACTGCACCATGGATGCTGCTGTTGTCAAAAAACCAAAGCTATGCAGATTCTTCTTTCCTTTGGAAAAGCAATTTATGTTATTTCCCATTTTAATTCTGCTGATAAACCAAGCCTCTAAAATGAACGCCGAGGACGGCGTTATGGAGGAACTGGCAACTGAGAAAGAGGCAGAAGAAAGTCATCGACAGGACAGTGTGAATTTATTGACATTCATTTTACTGCTGACATTAACAATTCTGACCATTTGGCTTTTCAAACACAGAAGAGT…
ENSSSAT00000131062	XM_014180989.2	PREDICTED: Salmo salar uncharacterized protein LOC406257 homolog (zgc:56231), mRNA	NP_005724.1	kinesin-like protein KIF20A [Homo sapiens]	kif20a	0.325909	0.0470833	0.590909	0.0825	3.03123	8.77249e-05	0.00070852	AGCCCCCAGTGTACTCTAAATCCTGTTTTTCATGTGTCATATTGTACAACATCTGATTGAATGAACAAAGTGTAAAAAAAAATACAAGCGCTGGTTGAAAATAACATATAGACAGAACCTTCTCGGCAGGTTTGAATGGGTGGGAATTTCGTTTTGTCTAATGACATCACCAATTGGGGAATGGACCTATAACTAGTAGGTAGGGGCCAATTTGAGATTGTGCAAACCTTCTGAAAAGGGATTGGTTAACCCAGGATTCCACCTGTTCTCAATTAAGTAGTGATTTTAACCTGGAGTTGTTTGGTCTTCTGTGAAGTTTGTATGCTTACTGATATTGTAAATTCTGATTGCAGGTTATCTTGTGTTTAGGTTCATATACAACACTTTTATTTTTTATCA…
ENSSSAT00000198069	XM_045693248.1	PREDICTED: Salmo salar acidic mammalian chitinase-like (LOC106567333), transcript variant X1, mRNA	NP_970615.2	acidic mammalian chitinase isoform c precursor [Homo sapiens]	chia	0.0545455	0.0075	0.0986364	0.01375	3.03055	1.76546e-09	3.43651e-08	GCGACGGTTTGAAGAAGCGGTTGGACAATAGGCTTATGCTGTGATTATTAGGAATAGCACAGCGTAGTTGTTTCTCCTTGAGGTGTATATGTAGTAATGTTTTTCCTAATTTGAAGTGAGACCTTCTCCGGTGTTATCCAGACACGGGAGGACAGCTTTTCAAAAACAATCTGAGCGATCATTTTCCTAGATCCTACTTTCCTGCCCAGTCAGATGTAAGTTTCTACCTGGATGTCAGCACAACATGAATGTGGCAGCAGTTTTTGTTTGGTTCAGCCTGGTGGTCACTAAAGCCGTTTGTACTCGGGAAGAGTACCGTCTGGTGTGCTATGTGAACAGCAGGACCCAGCACCATCCTGACATGCTTACCTTCAGCCTGGACATGGCTGACCCATTCCT…
ENSSSAT00000018449	XM_045697408.1	PREDICTED: Salmo salar nuclear receptor subfamily 5 group A member 2 (LOC106574163), transcript variant X2, mRNA	XP_047272709.1	nuclear receptor subfamily 5 group A member 2 isoform X1 [Homo sapiens]	nr5a2	0.833182	0.111667	1.52591	0.1925	3.02983	1.75326e-06	2.03981e-05	GGGAGGGAAGGGGATGGGATAGTTCACCAGGCAGAGTTCACTCGACTTCAGAGCAAGTGGACAGTAACTTTTTTATTTTATTTTTAACTCCTGAAGTCTCAACCCTCTTCGTTGCTCTGATTGCCCCCAATTACTAGTCACAGAATGGAATAGGTTAAGAGTGTGGGTCGGTGTCGTAGAAGATAGATCAAACCAGAGTCGTGTTTTCTCTCTGGAGCTGTGGATTGGCATGTCTTCCTCCAGCCCTGACAGTGAATGTGATCAGCGTGGCTCTACAGACGACCTGACTGGTGCAGCTTATAGAATTATGTAAATATTAATAAGGAGAGAAATTAGATCATTTATAGAGGTGGTCAGCCGGACGGAGCGGAGTCTCCCGCTCAGCCCAGCGGAGCTGTC…
ENSSSAT00000113656	XM_014148004.2	PREDICTED: Salmo salar CCR4-NOT transcription complex subunit 1 (LOC106573200), transcript variant X20, mRNA	NP_057368.3	CCR4-NOT transcription complex subunit 1 isoform a [Homo sapiens]	cnot1	0.227727	0.03125	0.407273	0.0533333	3.02326	1.17493e-16	5.59221e-15	CAACTACAATGGCGTCGCGAGCCCGGGCTCGAGCACTAAAGTGCAGACTGCACTGTGTGCGCGCGCGGAGATGACAGTCGCCATTTTATTTTGAAAAATTTAACCGAACTGGAAGGAGAGCAACCCTTTTAATTAATTAAGTTTGGGCGCAGAAACCCAAAGGAATGAACATCACAAATACATTTTAGGGACCATGATGCTGAACTTGATTTTGCACTGAGGGACTTTACCTTGTATCAAGATCCATTGACAGAAGAAGCTTGTTTTAAAACAGACATTTTTCACACCTGGGGGGGGGCAGAAGTATCTTATCACTGAAGTGACTAAAGGGGAATAATGGTGATTTTGCGCCGGGCACGGCCGCCTGCTTCCGCCCCAACCAGCAATGAATCTTGACTC…
ENSSSAT00000190287	XM_014158400.2	PREDICTED: Salmo salar transcription factor Sox-9-B (LOC106579008), transcript variant X2, mRNA	NP_000337.1	transcription factor SOX-9 [Homo sapiens]	sox9	0.420909	0.0575	0.788182	0.0983333	3.02068	2.70849e-08	4.37345e-07	GAGAGAGAGCGAGAGAGAGAGAGATTATAAACAGCGTAGTGGTAGAAATTACCCATAGAGACATCTGTAAAGTCTCTATGGGTAATTATATGGGTGATATTATATGTGCAACTTCAGGTAGCTCAGAAAAACATGCTGCACACATTACAACGAAAATGACATTTCCACAACTTTAGAAAAAGCCAAATAAACAACCAAACGACATGGGTTCGTTTGCAAGGGACTATGAATGACTGTCCCTGATGTAGACCGGCTTTACTATGAAGTTACAGCAAATCATCAGCTGTTGCTCGAGTGTGGAGACGCCTGCAAACAAGACAAGGTTATTATACCATTTTTCAGAAAGACATATGCATAAAGACATTATTTCTCCAAACGGCGTTGTGCAGTTGACAGCCT…
ENSSSAT00000161757	XR_001328928.2	PREDICTED: Salmo salar uncharacterized LOC106605717 (LOC106605717), ncRNA	NO HIT	-	-	0.0372727	0.00375	0.07	0.0075	3.0159	2.13452e-05	0.000197632	CCTTCACGTCCCCCTCGCCTCCTCCCCCTCTCCTCCTCCTCCTCCCACCTTCACGTCCCCCTCTCCTCCTCCTCCTCTCCTCCTCCTCCTCCCACCTTCACGTCCCCCTCTCCTCCTCCTCCCGTCCTCCTCCTCCCACCTTCACGTCCCCCTCTCCTCCTCCTCCTCCCACCTTCACGTCCCCCTCTCCTTCTCCCCCTCTCTTCCTCCTCCCACCTTCACGTCCCCCCTCTCCTCCTCCCCCTCTCCTCCTCCTCCTCCCACCTTCACGTCCCCCCCTCTCCTCCTCCCCCTCTCCTCCTCCTCCTCCTCCTCCCACCTTCACCTCCCCCTCTCCTCCTCCTCCTCCCACCTTCATGTCCCCCTCTCCTCCTCCTCCTCTCCTCCTCTTCCTCCTCT…
ENSSSAT00000093138	XM_014190227.2	PREDICTED: Salmo salar polypyrimidine tract-binding protein 2 (LOC106599136), transcript variant X3, mRNA	NP_001397762.1	polypyrimidine tract-binding protein 2 isoform 8 [Homo sapiens]	ptbp2	0.0827273	0.00958333	0.148636	0.0175	3.01234	0.000334764	0.00232546	ATGACGCTTGATTTCACAGCTAATGGCAATGACAGCAGTAAAAAACTGAGAGTGGAGGACAGGATGGAGAGTCCCCCTTCCCGCGTGCTCCACATCAGGAAGTTGCCCAGCGAGGTGTCAGAGACAGAGGTCATCGCTCTGGGCCTACCGTTCGGCAAGGTCACCAACATCCTCATGCTGAAAGGAAAAAATCAGGCGTTCCTGGAGTTGGGTACAGAGGAGGCGGCTGTTACCATGGTGAACTACTACACGGCGGTGATGCCTCAGGTCCGCAACGTTCCCGTGTTCATTCAGTTCTCTAACCACAAGGAGCTGAAGACAGACAGCACTCTCAACCAGCGCGCACAGGCTGTCCTCCAGGCTGTGTCAGCAGTGCAGGATGGTGGCTCTCCCAACTCT…
ENSSSAT00000020009	XM_014137124.2	PREDICTED: Salmo salar neurogranin (protein kinase C substrate, RC3) a (nrgna), mRNA	NO HIT	-	-	0.86	0.12875	1.53636	0.223333	2.99812	9.99746e-26	1.13875e-23	GCCACAACCTTTTCGTACACTTCTGTAATGTTTTGTTTTGTGATTTCGGAGAGCTGGGCAAGGAATAACGTCAGAGCTCGTTCATGCGCTATCAGCTGATTGGAGAATGAATCCCGATTTGCATGCATACTGCCATATAGGAGTAAAATAGTTACGGGAAAGACGTGACGAAGAGGACGAAGGTTAATGTTAAAAAATATCAAACAAAAAGTCTGAGAAGTGAACGTTACGTTTCAGTATAGGATTTTTATTTTCCATTCTTTCGCAATGGAATGTCGAAATGACGGGTGTCCCAGGACCCACGAGGATGACATCATGGATATCCCCCTGGACGACCCCGAGGCCAACAAGGCTGCTGCCAAGATCCAGGCCAGCTTCCGTGGTCATATGACTCGCAAG…
ENSSSAT00000210541	XM_014127024.2	PREDICTED: Salmo salar A disintegrin and metalloproteinase with thrombospondin motifs 6 (LOC106562225), transcript variant X3, mRNA	XP_011541416.1	A disintegrin and metalloproteinase with thrombospondin motifs 6 isoform X1 [Homo sapiens]	adamts6	0.0127273	0.000833333	0.0236364	0.00166667	2.99629	0.000268464	0.0019153	CGGCGTTTTCATACTCTTTTTGTAATCCCTGACATAGGAGCAGTGTTGAACTGTTGGTATAATATTCCAGTTGTAGTTGAATTACATATCCTCCTAGATTAACCTGAAAGGAGCAGTGAACGTTTTTTTTATTTCAGTCGGTCGGTCGGTGTAGTCTGATGTATTCGGGCAGGGTGCCAAATGTCTGGGTCAGACGGAGTGGCCAAGTAGATGTAGCGCTGCTGTCTGGATATGTGCCGCTTGATGTTCATTATATAGCGCTTACAGAAGGTGCAGCACGCCGCTTCCAACACTGGATTCTAGCCACAGACAGATAACCACCCATACTGTCTTTACGCACATCCGATAGATCAGAGGTGATTACTGGAATTTACGCGTTTTCACTTGGACGTAAACTTG…
ENSSSAT00000032143	XM_014169273.2	PREDICTED: Salmo salar Elongation factor 2 (ef2), transcript variant X1, mRNA	NP_001952.1	elongation factor 2 [Homo sapiens]	eef2	31.3445	4.21583	56.0582	7.25625	2.99431	9.56851e-93	2.66495e-89	GAGGTGGGCAGTATAACATTTCGTGACTCTTTTTCCACGAAGGGAATCCATAACCATCCGTCAAAATGGTGAACTTTACCGTAGACCAAATCCGTGCCATCATGGACAAGAAGTCCAACATCCGTAACATGTCTGTGATTGCGCACGTCGACCATGGTAAGTCCACCCTGACAGACTCGCTGGTGTCGAAGGCTGGTATCATCGCGGGATCCCGCGCCGGAGAGACCCGTTTCACCGACACACGAAAGGACGAGCAGGAGCGCTGCATTACCATCAAGTCTACTGCCATCTCCATGTACTACGAACTCTCGGAGAACGATATGGCCTTCATCAAGCAGTGCAAAGATGGCGTTGGGTTTCTCATCAACCTGATTGACTCTCCAGGCCACGTTGACTTCT…
ENSSSAT00000018906	XM_014192754.2	PREDICTED: Salmo salar synaptotagmin Va (syt5a), transcript variant X2, mRNA	XP_016855802.1	synaptotagmin-2 isoform X4 [Homo sapiens]	syt2	0.455909	0.0670833	0.815909	0.1175	2.98928	6.2693e-13	1.97477e-11	CCATAACACAGGATGACAATAGACCAAGGGGGAAAAAAGCCCAGACTGACAAATGGCCTTCGAAGTAGTTTTCTCTTTCACAGCAATGGATAGTTTTTTCCAGGCATTGCACGTGAGAAATAATAGCCAAACAGATGTGGATGGAAAGATTAATTTGAGTGAAGTCGGGTTTTGGTGTTTTACATGCGTTTCGAGAGCGAGTGACCAATGGCTTATGAAGTGGATGATAAGTAGTTGGCACAGCGATATTAAGGAAGATTAACGGACAGGGGGAGGGAGAACGCGACTGGGGGAGGGGGTGGTCTGCAGCGCAACAGTTCTGTCAACACGGAGTCCATAATTCATCGATAACAAAAGGAAGACGTTTGGGTTTAAATTGGGGATTGCAATCGGTTGAGC…
ENSSSAT00000232539	NO HIT	-	NO HIT	-	-	0.852273	0.114583	1.52409	0.197917	2.9857	4.03186e-16	1.81211e-14	TGACTGATCATTCATTTGGTTTTATTCATGTCAAGGCAAACTACACTCTAGCTGTAATGGCATTATACAATGCCATTGTATAATAGCTTACAGAGGATGTTATGAAAAGAGTTCACTATTCATATCCGGAACACGGCTGCATTACGACACCAGCGAAATTGATGAGCAGCTCTACTATCTCGGTTGTAGCTCGGCGGACGAGAGTATTTCACTTCTTATTTCTGCATTTCTTCCGAATCTATCTCCCCACTCAGCTATGCAGGTGTGTAAGGGGTGAAGTTCTCAATGGGAGCCGAGACTATCGCACAGTGCCAGTAGAGAGACACCGATGAAGTGTCAGTCATGCTGGTGGCTGGCAGCGACGGCAGAGCAGAGCGTGACATGCCAGTGTTTTTTCCT…
ENSSSAT00000068799	XM_014195789.2	PREDICTED: Salmo salar mitochondrial fission 1 protein (LOC106602855), transcript variant X1, mRNA	NP_057152.2	mitochondrial fission 1 protein [Homo sapiens]	fis1	1.60818	0.223333	2.83682	0.3825	2.97723	4.64776e-08	7.21179e-07	TTGCGGAATGGTTTGTATTGAATGACACTTTCTCCCCAAAAATGCGGGGGTGTATTCATTAGCTGATTCTGTTGCTAAACGCTTTGTCGGTTAAGCGTTTTGTAACAGAAACCGTTTTCGCCAAACAACTGTATTTTGTTATTAAACTGAAGTTGTTGTTCAGTCCTGTCTTTCCTCAAAAAATAAGCAACTGGAAGAAGTTGGAAGGAACCCTGCGGACTTCACATGGAAGAATCGATCATTTATGCGCAGCTATTGCCAAAAACGTCGGACTATTCAGATTGGAAAGGCAACGTGTGGAAACCATACACATAAAATGACTAGCTATATCTTCCGTTCAAGAACCCACTTTGAAGAGCGTTTTGAGTAAATGGTTTATTTTGCTAAGCTTTTGCAACA…
ENSSSAT00000174188	XM_045692548.1	PREDICTED: Salmo salar exonuclease 3'-5' domain containing 3 (exd3), transcript variant X4, mRNA	NO HIT	-	-	0.0231818	0.000833333	0.0436364	0.00166667	2.97599	2.73415e-05	0.000246984	GGGGATCCATAATAAACCCCAGGAAGAGTAGCTGCTGCCTTGGCAGGAACTAATGGGGATCCATAATAAACCCCAGGAAGAGTAGCTGCTGCCTTGGCAGGAACTAATGGGGATCCATAATAAACCCCAGGAAGAGTAGCTGCTGCCTTGACAGGAACTAATGGGGATCCATAATAAACCCCAGGAAGAGTAGCTGCTGCCTTGGCAGGAACTAATGGGGATCCATAATAAACCCCAGGAAGAGTAGCTGCTGCCTTGACAGGAACTAATGGGGATCCATAATAAACCCCAGGGAGAGTAGCTGCTGCCTTGGCAGGAACTAATGGGGATCCATAATAAACCCCAGGAAGAGTAGCTGCTGCCTTGACAGGAACTAATGGGGATCCATAATAAACCCCA…
ENSSSAT00000163343	XM_014133508.2	PREDICTED: Salmo salar complement decay-accelerating factor (im:7151449), transcript variant X2, mRNA	NP_000565.1	complement decay-accelerating factor isoform 1 preproprotein [Homo sapiens]	cd55	0.0204545	0.00166667	0.0368182	0.00291667	2.97308	0.00119066	0.0070799	GCACTTTGAGATATCAGCTGATGTACGAAGGGCTATATAAAAATACATTTGATTGATTGATTTGATTGATTGATTGATTGATTTGATTATTATTATTAGACTTTATACCAAGGGCCAATGGGGTGAAAAATGGGTATTGATGATCTCAGAGTGCGTTTCACTTCGTTTTTTCGGTCTCCAATAAATTATTCAGATACAAATTATTTTATATGGTGTTTGCGTAGTGAATTAGTCAGCAACTGGTCTAGACTTTGGCATTGAAATCTATAGAGGTGTGGCGTGTCCAAAGAAATGGAATGAGTAACAAAGATTACCTCACCGCCGTACGTCACTGGGTCGGGAGGGGCACGCTGCGCGTGGTGTTACGCTAAGACCAGCTCAGTTGCTATAAAGTGAAAT…
ENSSSAT00000253485	NM_001141074.1	Salmo salar phospholipase C, beta 3 (phosphatidylinositol-specific) (LOC100196045), mRNA	XP_016873414.1	1-phosphatidylinositol 4,5-bisphosphate phosphodiesterase beta-3 isoform X1 [Homo sapiens]	plcb3	0.0963636	0.00708333	0.172727	0.0120833	2.97079	0.00126749	0.00747397	AAGAAAGAGAAGATAAGAATCCGGGGGGGACGAGTGTGAACAAGAGAAAGTTCCAGGAAAGCAAGAGGGGGACAATAATAGGCGGATGGAAGGAAGGAAGAAATTAAGGAAGGGATCTATCCAGCCATACAACGCGATTAAACGAGACATGAACGAACTATATATTGACCTATATTAAACGTAGCTACTCGACTATTCTCAACTTGTGACGTTTAAAACTATTTTAGGATAGTTGAATACGCAAACTTTGGCTATTAGGAACCAAGTTATCGTAGTTTCTAATTCATACAGCAACTTCCAGCGTTGCAAGTCACAGCTCACCCCGGAAAAGGATTTAGCCCCAAGGACCACCGACGAGGGCAGGTCACCGCAGCCGGAGTTTAGGCGTTGCCACACGGC…
ENSSSAT00000222494	XM_014154165.2	PREDICTED: Salmo salar leucine-rich repeat-containing protein 27 (LOC106576774), transcript variant X5, mRNA	XP_047281745.1	leucine-rich repeat-containing protein 27 isoform X5 [Homo sapiens]	lrrc27	0.101364	0.01375	0.180909	0.025	2.96298	4.63138e-22	3.7617e-20	TGCAAGCAAGACCTTGCTTGAGGAGGCTATCATTTTAGAAATATTTCCTCCAAAATTCTAGAGGTGGAACGAGTTTAGCCTAGAATGCTCATCGTCACCTATTGTGCAAGCAGTAGGCAACATAGTGATGAAATTGCTTGATCCAATGAATGTAGCCTTCAGAGGCTACACTGTAACTTTGACTCACGTGCAATTTGAGTGGCGCTACAATGTTGCACTATAGTTCACCATGAACTCAAACGAATAGCAATACTTCGTGTTTTCTTACCATCTTCCTTTTCATCGTAGACCGGTCTCTTAGAAGAACTATTGGCGCCCATCCTCTTCTTCCACTTGCCCCAGTGAAACATTGATGCGCGAGCTCAGATAGCATTCCTCGCCCGTAAAAAAAAAAAAACT…
ENSSSAT00000225330	NM_001165332.1	Salmo salar vaccinia related kinase 3 (vrk3), transcript variant 2, mRNA	NO HIT	-	-	4.46227	0.650833	8.06091	1.12083	2.96216	2.07412e-14	7.77585e-13	CACTCTACCATAAAGGCCTGATTTGGTAGAGTGCTGCAAAGATGATTGTCCTTCTGGAAGGTTCTCCCATCTCCACAGAGGAACTCTGGCGCTCTGTCAGACTGACCATCGGATTCTTGGTCACCTCCCTGACCAAGGCCCTTCTCCCCCGATTGCTCAGTTTGGCCTGGTTGACAGCTCTAAGAAGAGTCTTGGTGGTTCCACTGTGTTCTTGGGGACCTTCAACGCTGCAGAAATGTTTTGTTACCCTTCTCCAGATCTGTGCCTCGACACAATTCTGTCTCGGAGCTCTACAGATAATTCCTTCGACCTCATGGCTTGGTTTTTGCTCTGACATGCACTGTCAACTGTGGGACTTTTATATAGACAGAATAAGGCTGTAACTTAACGGAAATGTGG…
ENSSSAT00000075402	XM_014172811.2	PREDICTED: Salmo salar regulator of nonsense transcripts 3A (LOC106586023), transcript variant X4, mRNA	XP_047286502.1	regulator of nonsense transcripts 3A isoform X4 [Homo sapiens]	upf3a	0.333636	0.0470833	0.6	0.0825	2.9618	9.39866e-07	1.15545e-05	CGTCAGACCACAGGTTCCGAGAGATGTTCCCAAGCCATGTCATTCTCACTTTGCTCCCCATCTCCTTCCTCCATAGCCATCCGATATACACGTGCAGTGGCCTTAATCATCTTTACCTCTTCTTGAGGTTTAGCGGGGACCCCACCCGGTCTTACCCCCTAGGACTTACCCATTGCAGATATTTTCTCAAACTGATAAATGTGAAGAGCGCACGACATGAACAACACAGCGACACAAGAATCGCGGTACTTGGTTTAGAACTCTCGCGAGGGGACAACGTGACTTCCACTGGAGAGGAAGAGAGATGGAGAGAGATGAGGTCTGAAAAGGACCAAATGCCCAGAGGCAGGGAGAGAAGTGTCGTCGAGATACAATTTAGAGATATTCCGAGGGAACATG…
ENSSSAT00000089523	XM_014167844.2	PREDICTED: Salmo salar solute carrier family 6 member 22, tandem duplicate 2 (slc6a22.2), transcript variant X2, mRNA	NP_057699.2	sodium- and chloride-dependent GABA transporter 2 isoform 1 [Homo sapiens]	slc6a13	0.245	0.0341667	0.442273	0.0591667	2.95989	8.25665e-06	8.37195e-05	CACAAAATGAAAACACTGTAAGAGTACATTTCCTCAGAAATGTGTCACCTGAACATGCAGAGCTGATGTGGTGGATCGGTAAACCTGGGATCGTAATAATCTCCTTAGGCCCACAACATGCTACACAACAATGTTACCGAGGAACAATATACAAGTGTGTGGGCTGGGGGCCGGCTGCTATCTTATTTCATGACCTCAATAAAAGCACCACCACCTCTCTCAACACATCCATCTAGCTCACTTGATATCCTGCTCACTCTCACTAACTCAAGTTGTATTGGAAGCAAACAACATAGTCCAAGGATTTGAGAAATCTTCAAACAGACACTTGACGGTTTACTGATCTGCTGCATGAGGACACTGTAATAGACTTTCAAAGGCTGAAATGGAGCGTACATA…
ENSSSAT00000003798	XM_014200970.2	PREDICTED: Salmo salar paired-like homeodomain transcription factor 3alpha (LOC100136797), transcript variant X1, mRNA	XP_047281308.1	pituitary homeobox 3 isoform X1 [Homo sapiens]	pitx3	0.107727	0.0154167	0.193182	0.0266667	2.95929	5.64074e-07	7.22897e-06	ATTCGATCCAGCAACCTTTTGGTTTCTGGCCTTACGCTCTAACTACTAGGCTACCTGCCGCTCCGAAGATGACACATCCAAACACAAAACCCGGAGGAACTTTCTTCATGTCAGCAGCATCTCATTCGGACAATCATTAACCTATACATCAAGCTTGCCTTTTCGGGGGATTAATTTAACCAGACCAGACCAGGATTTCATAGCCGGGAGGCCGTGGTTATGGATTTTAACCTTCTGACGGACAGTGAAGCCCGTAGCCCGGCGCTATCGCTCTCGGACTCCGGGACCCCGCAACATGATCAGGGGTCCAAAGGCCAAGACAACAGCGACACAGAGAAGTCCCACCAGAACCAGACAGATGAGTCGAACACAGAGGACGGCTCTCTGAAGAAGAAGCAG…
ENSSSAT00000190682	XM_045708017.1	PREDICTED: Salmo salar Krueppel-like factor 13 (LOC106588001), mRNA	NP_057079.2	Krueppel-like factor 13 isoform 1 [Homo sapiens]	klf13	0.1	0.0125	0.177727	0.0208333	2.95581	4.24779e-14	1.53903e-12	TTGACCTGTCACAATGCAGGGGACAACTAGGGAAATATCACTGGGATGGACTATGTTAATTTGGCTAAAGAAAGAAAGAAAAGTTATTATCGTTTCATAACTGTTTAATTTCCAAAGACCGGAAAAGGGATTCATACTCGACGTTGTTTACGTTTAGATTTTTTTGTTGTTGCTCTAGGATGGCAATTCCATGGAGAAGCCGGTAACATGTATTATTCGGGCTATCGTTCATCCTAAAGAGAACCGAGAGATCAAAACAGAACCAGCCTGCTATCCAAGGAACGACGGAGAAGACCTGGTCAAAGACAACTCTTCTCTTTTCGTGGTGGCGAGGATTCTAGCGGATTTTAACCAGCAGCCATCCACGACTACTAGCGATATTGCCGAGCGGGCAAAAAT…
ENSSSAT00000002297	XM_045719719.1	PREDICTED: Salmo salar cysteine sulfinic acid decarboxylase (LOC106605019), transcript variant X4, mRNA	XP_047284917.1	cysteine sulfinic acid decarboxylase isoform X5 [Homo sapiens]	csad	13.9441	1.95417	25.0495	3.38417	2.95302	1.58059e-10	3.61789e-09	TCGAAAATGTTCGGTCGGCAGCAGCACCGGTGACCACGCCCTTGGTCACGCCCACCACCTAAACCCCATTTTGATCCAGAAAAACAAAAGTTTTGGGACTACAGTGGAGAGCATCAGCCATATTCTCGCTGGGCTCTGGGTGTGTGCAAAGAAAGAAGAAAAGCAGAATTGTCTTTTGTGAACGGGAATGTGACCATCGCGTTTAGCCAGGAGTTGGACAGTTGGAAGAGCGACTGAAATGACTGTGGTTTTAAGTCATGAGTCACCTACCTAGATTCTGGAACCTGGGATGGTCTTCCTTTCTTGACTGGTGGAGTAATCAGAGTGTTGTTTCAGAGCAAGGACCTTCTCCCCTGTATGGTCAGCAGAATATGAATGAACCTCTTCTGGACAACAGTG…
ENSSSAT00000099264	XM_014155544.2	PREDICTED: Salmo salar actin-binding LIM protein 2-like (LOC106577496), transcript variant X8, mRNA	XP_005248076.1	actin-binding LIM protein 2 isoform X21 [Homo sapiens]	ablim2	0.193636	0.0283333	0.350909	0.0495833	2.94902	1.12042e-07	1.62581e-06	GGAAAAAATGCACTACTAGCAAGTGCTCTCTGCCCTTTACAGAAGCACTGTATAACATTCATTGTCCACTTGCTCAAGAGAAAGTATGATAACACTTCCGTTTTATCAAGGTTATTACACATGAGATTAATGAGAATTAAATTACTCCACGTTTTATGGAGTTTTTATTATCAACTGGAAGACACCTCAGTCTACGCACAAGAAGGCGCATCCATATTCCATAAGCACACGCATCTCTATGCTGCCAGTCGGCTGGTGCGGTAAACGAGATTCCCAAGAGGTGGTGTCATTTTTTTTTTTTAGGACTGGAACTTCTAGAATATTCTATTTATATTAGATAGCTGCAATAGCTCAACAATAACTCAGCCCTTGTACCCGAGAGAGGCTTTCGGGAATCAT…
ENSSSAT00000250564	XM_014167028.2	PREDICTED: Salmo salar uncharacterized LOC106583163 (LOC106583163), mRNA	NO HIT	-	-	0.0495455	0.00625	0.0886364	0.00958333	2.94872	1.69783e-06	1.98307e-05	AAAGAGAAGCAAATGGGTCTGATGTGTTCAATTAAATGGGGAACGAGTGATTTCTTTAAGTTTCTTAGATGCTCAGATATGTTACATTATGTGCGCATGCGCAGCTTCACTAGGACTTAAATTACAGCACCTGGTAATCACTTGACCGCAGACAATCATCAGGAGCACACAGCCCGTTGGTATGTAACTGTTCTTGTGACCGTTCTTGATACACGGGAAACTGTTGAGTGAAAACCCCAGCAGCGTTGCAGTTCTTGACACAAACTGGTGCCCATGGCACCCAATACCATACCCCGTTTGAAGGCACTTAAATATTTTGTCTTGCACATTCACCCTCTGAATTGCACACATACACAATCCATGTCTCTTGAGTTGGTTGAGTTACTGACTTGATCTTCC…
ENSSSAT00000239384	XM_045719797.1	PREDICTED: Salmo salar lysoplasmalogenase-like (LOC123743387), transcript variant X1, mRNA	NP_776165.3	lysoplasmalogenase TMEM86B isoform 1 [Homo sapiens]	tmem86b	2.705	0.3675	5.21545	0.63625	2.94849	1.29076e-06	1.54331e-05	GGGCAGGTATGTTAGCCTCATGTTCTGGCTGCAAGTCATCTGGTGACTGAGGTGGTGTGTTGCCTGATAGGTAGGTCTCCATTGCAACTGTTCTCTTTAAAGTCTGTCTTCTATTCCGTTGGTTGCATTTCCATTGCCATCTCTTGCTTCTTTGTTCTCGCTTTGTAAGCTCAGAGATAGAAGTGAAATCTATCTATTTTTTCTTCCAGTATCTCTCCCTGTCTTTTTACAGATGTTCCTGGTATCGTATAGGATCATTTTTTATTTTGTTTCTATGTCTGTGACCTCTGTGCTGTTTTATGTGGCATTTTCTATAAACAAAGAAAAATACTACTTAAGTTTTCCAATTGTGCACACCTTGGAGCATTTTATAGATTAAAGTAATTTAAAACATGATTA…
ENSSSAT00000165811	XR_001319104.2	PREDICTED: Salmo salar uncharacterized LOC106562803 (LOC106562803), ncRNA	NO HIT	-	-	0.0127273	0	0.0222727	0	2.94506	1.12652e-05	0.000111093	AAAAATGTGCATTTTGTGACTGTACTATTTAGTGTCATTGTTTTATAGATACCATAGTGAGAAAGGATTCATTTCGCAACACCTACGGCTTCCACTAGATGTCAACGATCTTTATAAAGTTGTTTGAAGCGTCTATGATAAACAGAGAGCAAATTAGAATCCAAGGAAGTTGACATGTCATCACTTCATTTTTTTGCGCCTGCGCATAAATCTGAGAAACGTGAGTTTGTCATCATTTTTTATCTAGACATAGGATAGGTTGTGTGAAAATATTACTGATGTTTAACGTTAAAAATGGACCAAAAGATTAATGCTAAACAACATTTGACATGTTTGAACGAACATAAATAGATTATTTACTAGGTTTTTTTAGCTTTTCGGCGTGATTTTACCAGCCCC…
ENSSSAT00000197303	XR_001319104.2	PREDICTED: Salmo salar uncharacterized LOC106562803 (LOC106562803), ncRNA	NO HIT	-	-	0.0127273	0	0.0222727	0	2.94506	1.12652e-05	0.000111093	AAAAATGTGCATTTTGTGACTGTACTATTTAGTGTCATTGTTTTATAGATACCATAGTGAGAAAGGATTCATTTCGCAACACCTACGGCTTCCACTAGATGTCAACGATCTTTATAAAGTTGTTTGAAGCGTCTATGATAAACAGAGAGCAAATTAGAATCCAAGGAAGTTGACATGTCATCACTTCATTTTTTTGCGCCTGCGCATAAATCTGAGAAACGTGAGTTTGTCATCATTTTTTATCTAGACATAGGATAGGTTGTGTGAAAATATTACTGATGTTTAACGTTAAAAATGGACCAAAAGATTAATGCTAAACAACATTTGACATGTTTGAACGAACATAAATAGATTATTTACTAGGTTTTTTTAGCTTTTCGGCGTGATTTTACCAGCCCC…
ENSSSAT00000122204	XM_014180916.2	PREDICTED: Salmo salar dnaJ homolog subfamily C member 13 (LOC106590186), transcript variant X10, mRNA	XP_047303776.1	dnaJ homolog subfamily C member 13 isoform X2 [Homo sapiens]	dnajc13	0.075	0.01125	0.134091	0.02	2.94112	4.3826e-05	0.000378314	GCACAATTGGCCCAGCGTCGTCCGGGTTAGGGGAGGGTTTGGCCGGAGTAGGCCGTCATTGTAAATAAGAATTTGTTCTTAACTGACTTGCCTAGTTAAATAAAAAAAATAAGGTCCTTGTGTAATATCCTTTATATATACTTGTGTTCCCCATTTATTTTTTTGTATTGATTTGTTGTTAATAATAAAAATACAAATAAAGAAATCAGGCACAGAACGCACTACTTCCTGACAAACCAATCAGACACTCATGACCGACAGATTTCGCGCGTGCGCTTTCCGCACTTTCGGCTATCAGGAATATGGCAGCGTCCTGAGCCCCGAGTGAAGATAGCGCAATTAAGCAGCTACAGCATCGGATTGGGAAAACAGAAACACAACAGCCTCGCACATTGGAGG…
ENSSSAT00000032504	NM_001139994.1	Salmo salar Elongation factor 2 (ef2), mRNA	NP_001952.1	elongation factor 2 [Homo sapiens]	eef2	230.694	32.1033	415.57	55.3275	2.94105	1.69606e-116	8.13532e-113	ATGGATGGCGTGAACTTTACCGTAGACCAAATCCGTGCCATCATGGACAAGAAGTCCAACATCCGTAACATGTCTGTGATTGCGCACGTCGACCATGGTAAGTCCACCCTGACAGACTCGCTGGTGTCGAAGGCTGGTATCATCGCGGGATCCCGCGCCGGAGAGACCCGTTTCACCGACACACGAAAGGACGAGCAGGAGCGCTGCATTACCATCAAGTCTACTGCCATCTCCATGTACTACGAACTCTCGGAGAACGATATGGCCTTCATCAAGCAGTGCAAAGATGGCGTTGGGTTTCTCATCAACCTGATTGACTCTCCAGGCCACGTTGACTTCTCCTCTGAGGTCACAGCCGCTCTCCGTGTCACTGATGGAGCCCTGGTTGTTGTGGACTGC…
ENSSSAT00000173999	XM_045699731.1	PREDICTED: Salmo salar secretory phospholipase A2 receptor-like (LOC106576128), mRNA	NO HIT	-	-	0.0281818	0.00458333	0.0504545	0.00875	2.93983	1.00915e-07	1.47727e-06	ATAATATGCTTGTGAGAGATACTTGTCATTAGAAAGTGTCCTTTGGACTCTGGTATGTTTCAGTTGCACGTTTCCCTTAGCTGGGGTTCAGGCACTTGGGGCCCAGAGAGGGGAGAGGTCAGACTTGTTTTTTACATGTCTCTGTTGCTATGCAGAATATCAGCAAGAGAGGAGGACAGAATGATATTGTCTTCATGTGAATGTGTCTTTACCTATTCTTAAACCATGTGAAGGGATGGCGTGATTAATGGGGAACCAATTATTTGTCTCCACAATGTCTGTGCGCAGGTCACTCCCCTCTCAGTGAGCTTGTCCAGGAGTGGGAACAAGAGGTGTTTTACTGAGGATGGGCCACTATGAGATAGCACTGACAAAGGAAATGTATGATGTATTTTGATA…
ENSSSAT00000217674	XM_045699731.1	PREDICTED: Salmo salar secretory phospholipase A2 receptor-like (LOC106576128), mRNA	NO HIT	-	-	0.0281818	0.00458333	0.0504545	0.00875	2.93983	1.00915e-07	1.47727e-06	ATAATATGCTTGTGAGAGATACTTGTCATTAGAAAGTGTCCTTTGGACTCTGGTATGTTTCAGTTGCACGTTTCCCTTAGCTGGGGTTCAGGCACTTGGGGCCCAGAGAGGGGAGAGGTCAGACTTGTTTTTTACATGTCTCTGTTGCTATGCAGAATATCAGCAAGAGAGGAGGACAGAATGATATTGTCTTCATGTGAATGTGTCTTTACCTATTCTTAAACCATGTGAAGGGATGGCGTGATTAATGGGGAACCAATTATTTGTCTCCACAATGTCTGTGCGCAGGTCACTCCCCTCTCAGTGAGCTTGTCCAGGAGTGGGAACAAGAGGTGTTTTACTGAGGATGGGCCACTATGAGATAGCACTGACAAAGGAAATGTATGATGTATTTTGATA…
ENSSSAT00000117868	XM_014180682.2	PREDICTED: Salmo salar insulin induced gene 1 (insig1), mRNA	NP_005533.2	insulin-induced gene 1 protein isoform 1 [Homo sapiens]	insig1	11.9786	1.63417	21.4364	2.78417	2.93916	1.24506e-20	8.90617e-19	CACAAGACAAAATGGTAGAGCGCGAAATGAGCAGTCTGAGAGCAGCGAAACGCACAACATTGTCGGATGAACAACGTCGGGTCTCGCTCGATCAGACAGTGTGAACGTCTGGAGATCAAGCGCTGAAGTGCCAAATGCCAAGACTAGAAGAACACTGCTGGAGACGCTCTTGTACATCGAGGGTGGAATCGAATAATTATTCTAGGGAAAACTGGGTCGCATCGAAGGCTGAAGAAATGATGTCAATTATCACATCGGTGCTTAGCAATGTATACGGCTCGCTGCACAGTCTGCAAACAGCAAACTTAATCAGACGGGGTCTCGTCCTTTTCACCGTGGGAGTATTTCTTGCATTGGTGCTCAACTTGCTACAGGTTCAAAGAAATGTGACTTTGTTTC…
ENSSSAT00000213975	XM_014158345.2	PREDICTED: Salmo salar protein phosphatase 1 regulatory subunit 3C-B (LOC106578980), transcript variant X2, mRNA	NP_005389.1	protein phosphatase 1 regulatory subunit 3C [Homo sapiens]	ppp1r3c	8.71727	1.22583	15.5555	2.11625	2.9391	6.82602e-08	1.02621e-06	CCAAACTCTGTCCTCCCTTCCCTGGGTAGACGTATTGGCTTTTGCCCTAACACTACACAGCTGATTCAAACAATCAATGCTTGATGATGTTTTGGTTATTTGAATCAGCTGTGTAGTGCTAGGGCAAAACCCAAAATGTTTTCACCCAGGACCGAGTTTGTGAAACCCTGCCCTAGGCTACTGCCCAAATCATTGCTACGAACTTAAACCTGTATGTGTTAAAGCCATTTCTAGTGGGTCTGGGAGAAGGTAGCACGTCCAGTGAAATCAGGGTCCTCCACATGTTGAACCCCAGGCCAATGCCAGGTCCTATCATGCCAGTAGATGTAGCCATGAGGATCTGCCTGGCAAGCTCTCCACCCCTCCGCAGCTTCCTCAGCACGTACGAGGACTGCCGAT…
ENSSSAT00000131079	XM_014175355.2	PREDICTED: Salmo salar AT-rich interactive domain-containing protein 3B-like (LOC106587208), transcript variant X3, mRNA	NP_001294868.1	AT-rich interactive domain-containing protein 3B isoform 1 [Homo sapiens]	arid3b	0.477727	0.0733333	0.862273	0.129583	2.93855	7.58195e-05	0.000620785	GCTGGTTTATCCTTTCAATTAAGACCTAGACAACCAGGTAAGGGGAGTTCCTTACTAATCAGCGACCTTAATTCAACAATCAAGTACACGGGAGGAGCGAAACACCACAGCCAGTCGACGCTCTGTGGAATGAGTTTCACACGTGGAATAAATAGATCGTTAACTGAACGTAAAGACCACACAGACAGTGGAGCCATAGTACCAGACCAGAGCATTACCATCCACATCCGTTTGGGGGCAGAATTGAGTTGTTACAATATTACATCATGGCAAGGGAAGTAGCCAACAGACTGTCATTACTTGCGTTATGTACATGCATCACTGTATAAATGTGTCTTTGTAGGCTATTTTATAGCTCACTGCTCAGCAGAGTAATTTTTATCTGGGATTATAAATTGC…
ENSSSAT00000121834	XM_014162153.2	PREDICTED: Salmo salar calcineurin B homologous protein 2-like (LOC106580765), transcript variant X1, mRNA	NP_071380.1	calcineurin B homologous protein 2 [Homo sapiens]	chp2	2.56273	0.37875	4.58318	0.655833	2.93756	7.99579e-57	5.95128e-54	TTGGTCATTTGGTCCCCTCGGTTTAACAGCGATTGGATAGATATGATGCCTATCATTAGCGGTGAACTGACTGAATTGACGTTCAATATACTCTTGCTCTAGTCGACGATACTAAAGTTTATTTCATAGCTACAGTCGTGTATAATTTCTAAACTACATGCATTGGGAAGTTAACAGGAAAATCAGAAGTTCTGGGACGTGATATTTATGTGTCGAGTGAAGCAGCTGTTATTGTTTTCTTTTCTGTAGAAATGGGCTCGACAAACTCCACCCTGTCAAAAATTCCAAACGTCAAAGAATTAATGCAAGAAACGGGTTTCACCCCTGCACACGTTGTTCGACTTTATGACCGTTTCGAAGCATTGGACAAGGAAAAGACAGGCCATCTCCGCCCGCAGG…
ENSSSAT00000129469	XM_014208027.2	PREDICTED: Salmo salar transcription factor SOX-5-like (LOC106609328), transcript variant X10, mRNA	XP_047285421.1	transcription factor SOX-5 isoform X13 [Homo sapiens]	sox5	0.153182	0.02	0.274091	0.035	2.93396	1.29522e-06	1.54801e-05	ATACTCACTCTCCCCCTCTCTCTCTCTTCTTTCTCTCTCTCTGTTTTTTCCAGGATGTCTTCCAAGCGACCAATCTCTCCATATGGGGGGACAGATGGAGAGGTAGTCATGGCAACCAGCAGACAGAGACTGGAAGAGGAAGAGAGAGATGATGGACAGGCTGTCATGCACCTCCCCCTGACTCCCTACTGCAGCAAGGTGTCCCCCCGCTCGCCCCGCCCCCTGGACAGCCCCCCCACCCTGCACAGTGCCATGCACAACTCCTCTACCTCTCCAGGCAGTAAGCAGCAGGTGGAGGAGGGGGGTTCAGGGGCCGCAGCGCTGGGGACCCCAGAGAGACGTAAGGGCAGCCTGGCTGACGTGGTGGACACACTGAAACAGAGGAAAATGGAGGAGCTC…
ENSSSAT00000108906	NM_001173702.1	Salmo salar Heat shock protein HSP 90-alpha (hs90a), mRNA	NP_005339.3	heat shock protein HSP 90-alpha isoform 2 [Homo sapiens]	hsp90aa1	2.185	0.31	3.88773	0.533333	2.93247	9.24767e-29	1.33072e-26	ATGGAACCAGAAGAGGCAGAGACCTTTGCCTTCCAGGCTGAGATCGCCCAGCTGATGTCCCTGATCATCAACACTTTCTACTCAAACAAAGAGATTTTCCTTAGGGAGCTCATCTCCAACTCTTCAGATGCTCTAGACAAAATCCGCTATGAGAGCCTCACAGACCCATCCAAGATGGACTCTGGCAAGGACCTGAAGATCGAGGTCATTCCCAACAAGGAGGAGCGCACCCTGACCCTGGTTGACACCGGCATCGGCATGACCAAGGCCGACCTAATCAACAACCTGGGAACCATTGCAAAGTCTGGCACCAAGGCCTTCATGGAGGCCCTGCAGGCTGGAGCAGACATCTCCATGATCGGACAGTTCGGTGTGGGTTTCTACTCTGCCTACCTGGTG…
ENSSSAT00000250703	XM_014151520.2	PREDICTED: Salmo salar tumor necrosis factor receptor superfamily member 1A-like (LOC106575188), mRNA	XP_047274085.1	butyrophilin subfamily 3 member A1 isoform X8 [Homo sapiens]	btn3a1	0.820909	0.12	1.49818	0.207917	2.93222	6.26099e-16	2.76647e-14	TGTGGTTTTCCACTTTAATTTTGAGTGTGACTCCAAATCCAGACCTCCAGGGGTTGATAAATTGGATTTCCATTGATTATTTTTGTGTGATTTTGTTGTCAGCACATTCAACTATGTAAAGAAAAAAGTATTTAATAAGATTATTTCTTTCATTCAGATCTAGAATGTGTTGTTTAAGTGTTCCCTTTATTTTTTTGAGCAGTATATTTATTTATGTACATACATACAGAGAATGTGAACCCTTTGTGATTACCTGGATTTCTGCATTGGTCATCAAATTTGATCTGATCTTCATCTAAGTCACAACAATAGACAAACATAGTGTGCTTAAACTAATAACACACAAATTATTGTATTTTTCTTGTCTATATTGAATACATCATTTAAACATTCACAGTG…
ENSSSAT00000243328	XR_001321906.2	PREDICTED: Salmo salar uncharacterized LOC106576201 (LOC106576201), ncRNA	NO HIT	-	-	0.116818	0.0183333	0.212273	0.0316667	2.9282	3.99571e-07	5.2742e-06	CAGGGAATGACATCACTTCATTTGCGCGCATTCACGAGAGTGGTAGCTCTGTTCCAAAACGTTTTTCAAGACACAGGAACCGTCCGGTTGTAATATTACTGAATCTTTACGTTCTAAAGGCCCTAAAGATTGATGTTTTACAACGTTTGACATGTTTGAACGAACGTAAATACAACTTTTTTAAACTTTTCGTCGTGACATTGTCCGCGCGCTTCCTACATTTGGAGTAGCTGAACTGAACGCGCAAACAACAAGGAGTTATTTGGACATAAATTATGGAGTTTATCGAACAAAACAACATTTATTGTGGACCTGGGATTCCTGGAAGTGTCTTCTGATGAAGATCATCAAAGAAGTTGGTGTTGGTGCTCTAGACAGAAGGCAAGTAGTTAAAAGGTT…
ENSSSAT00000137250	XM_045696786.1	PREDICTED: Salmo salar gastrula zinc finger protein XlCGF7.1-like (LOC106575353), mRNA	NP_001273627.1	zinc finger protein 79 isoform c [Homo sapiens]	znf79	0.208182	0.035	0.387727	0.0608333	2.92456	0.000592662	0.00385344	CGCTGTTGTATTGTCGTTGTGGGGAACAGGAAGTTCCGGGTAGAAAACGACAGAACTGTGCTTGTATGTCGATAGGGGTTGTGTCCGTTTCAAATGTATTATTACAGGAGGCCGTGTTGAGACATTCTCTACATCTAGAGAGCAACAGCAGGAAGATCACAGAGCTAAGAGGTCTCACCACTGCCCACATTGTCAGGAGATTTTCCCAATTCTATCAAAGCTCAAAATACACCTAAAAATACACACAGGAGAGAAGCCTTACTCCTGCTCTGACTGTGGGGGGAGATTCTCCCGATTGGATACCTTAAAATGTCACCACCGAATACATACAGGAGAGAAGCCTTACTCCTGCTTTGACTGTGGTAAATGCTTTAAAACATCAACTGAACTAAAATCTCA…
ENSSSAT00000198819	XM_014199644.2	PREDICTED: Salmo salar forkhead box protein N2 (si:ch211-145o7.3), transcript variant X2, mRNA	NP_005188.2	forkhead box protein N3 isoform 2 [Homo sapiens]	foxn3	0.0572727	0.00666667	0.105909	0.0125	2.92328	4.45172e-05	0.000383705	ATCATCTATTGAATGAGTGTATAAGAAGTCTTCTGCTGGGAGAGAGATGGAGAGTGACACTCACACACTGCCACCCCTCCCTACATCTCTTCTTTGTCCCACCACTCTCTACCAGTCCCCACCTTTCTCCTCTCTTCTGCAGACTTCTTCCACTGTCCATGTTTCACTCCCTCTATCTCCTCTGTCTATCCCACCATGCCCTACTTGGCTTTCCCCCACAGCCCCAGCTTCCATTCACCTCAAGACTGAATCTCTCTCCCCTCTTTTAGACTCCCTGTCCCCCCCTCAGTTCCTTGACGGACAAAACTTACACTGCCTCAACTCTCCAACCACATCTGACCAAGATGACTTGACCTGCCTCAACTGGTTACATCAAAGAGGCAATTTGCTTCCCCTGCA…
ENSSSAT00000217493	XM_045689910.1	PREDICTED: Salmo salar butyrophilin subfamily 1 member A1-like (LOC106596975), transcript variant X2, mRNA	NP_001184169.1	butyrophilin subfamily 2 member A2 isoform e precursor [Homo sapiens]	btn2a2	1.17	0.17	2.11864	0.294583	2.92282	1.86954e-07	2.60935e-06	GACCAGTTGTGCAAACACATCTTGTGTGGCAAGATAATCCGGGAAGAGAGTTTTATGTTTGTATGCCGTCTAACCTGTGCGTCTAGAAACAGAGATGTTACTTTATGTTCCTTGGCTACGCACGTGTGCGTTTTGTGACTCCTATCTCTGTCTGTGATTCTCCGAGTCTTAGAAGGCCTGATTTGACCTCCTAAACCACACCTACTGACCTACAGTACTGTGTCAGCAACACTCTGGGGTCAGGGGTCACCTAGTGTTACACTCATCATGGCTTAATAAGGAAGCGGAGCTGCCTTCACAAAACACACACACACACTAAATGTTGCTCAATTGCTTACAGCAGGTAACAGTTAAGTTTAGAATGGGGATCTATGATCAAAGTTTATCCTCAGTTGAGTT…
ENSSSAT00000203339	XM_045698704.1	PREDICTED: Salmo salar aquaporin-10-like (LOC106575444), transcript variant X1, mRNA	NP_536354.2	aquaporin-10 [Homo sapiens]	aqp10	6.25182	0.920833	11.4464	1.5975	2.91822	9.67979e-19	5.77969e-17	GTCAGCAGTGTGTGTGTGTGTGTGTGTGTGTGTGTGTGTGTGTGTGTGTGTGTGTGTGTGTGTGTGTGTGTGTGTGTGTGTGTGTGTGTGTGTGTGTGTGTGTGTGTGTGGTTGACGTGGATTTGATGAGGGGACAGGTTGGACACTGATAAAGACGGTAACTCGCTAGTAAAGGAGTGCACGGGGAAAGATGATGACGAACATTAGGTGACAGACAGGTGAAGATGACAGCTGTTATTGACTGAATGACACTTTTTATTTTTGACTTTGACAGTGTATGAATACCACTTTGACTCCAAGATTCTGCAGAAACCCGTTGGTCTGCGTGGGTATCTGATCTGCACAGAGCATCATACACACACATAATCTGTGTGCTGGCCAGGTGTAAGCTACAGGTTT…
ENSSSAT00000134257	XM_014128955.2	PREDICTED: Salmo salar N-ethylmaleimide-sensitive factor attachment protein, alpha a (napaa), transcript variant X1, mRNA	NP_003818.2	alpha-soluble NSF attachment protein [Homo sapiens]	napa	1.17136	0.17375	2.09	0.302083	2.91784	4.43738e-11	1.10696e-09	GTAACGCGTAGTTAAACATAAATACGTTTAACTGAGTTTACTGTTTTCTGCAGTGGATACCACGATCGATTTTCAGAGCTCACGAATAATCATTTGGTTTAAAAAGATGGATAATTCCGGGAAAGAGAAGGAGGCTTTGACTCTCATGACGGAGGCTGATAAAAAGATGAAATCCTCACGAGGATTTGGGACGTTGTTCGGAGGTTCATCCCGCAAGTATGAGGAAGCCTGTGACATGTATGTGAGGGCAGCAAACATGTTCAAAATGGCCAAGAATTGGAGTGCTGCTGGCAACGCATTTTCTCAAGCAGCACACCTTCATCTGCAGATGGACAACAAACTCGATGGAGCCATCAATTTCCTTGATGCAGGCAATGCTTTCAAAAAAGCAGACCCACA…
ENSSSAT00000166168	XR_001323387.1	PREDICTED: Salmo salar uncharacterized LOC106582787 (LOC106582787), ncRNA	NO HIT	-	-	0.334091	0.00458333	0.607273	0.0075	2.91749	4.60019e-05	0.000395082	TAAATACTTTAGATTCGGTTATTAAAGTAGGAATCCGCAGGTCGTGGGTGACCCCAAAATAAAAAAAAGGATCAATCCAGAAACACTGGAATTAATTTTGAAAGGTGGAAGAGTGACGCTGAAATGGCCACCGTTCTCATGGATTGGTAGGGCGTGGCAATTCCTTGGTCTCGCATAGGGCGGCAGAAGTCAATATATCATCCAAACACCGGCTTTGACGGCACTTTCACACAACAGGAACCAGCCAGGAAATAACCCATACAGTACTGTTCCATAAAGAATATATAAACCCTCTGAAGGCATTCAGAGTTACCAAGATTGGCATGGGCCATCATTCAAACAAAGTGCCTCCCTGCCTACCAGTGCATATTTCCAAAC
ENSSSAT00000220392	XM_045695611.1	PREDICTED: Salmo salar adenosine 3'-phospho 5'-phosphosulfate transporter 1 (LOC106571220), transcript variant X4, mRNA	NO HIT	-	-	1.37136	0.209583	2.44182	0.364167	2.91306	1.2861e-25	1.44773e-23	CCTCAACATCAACTCCTGCCCACGGTTCCTGCCAACTACTCAAATATTGACACCATCGTCACTCACATAGGTTTTAATGACCTTCGTTTTAGGCGATCTGAGGAACTGAGGGAGGACTACAAACATGTTTTACACCCTCGCTAGCACAGGGAAGATAATAATAATCTCTGACCCCCTCCCATGTTACCGAAGGGGTTTGGAATGTTTCAGCCGACTCTTTGCCCTGAACGAGTACCTGAAGAAACTTTGCAACTGACGGACAGAGTCGGTAGTGCTCCAGTTCTCCCTGTCAGAATAAGCAACAGAGGACTTGGAAACCATATCAACTCCTGTAGAAATGGCACTGTGGCGGTGCCTGGGGAGCAGGAGAGATGGGGAGATGTTAGGGACTCCATAAAA…
ENSSSAT00000070796	XM_045691497.1	PREDICTED: Salmo salar inter-alpha-trypsin inhibitor heavy chain H3 (LOC106565161), transcript variant X3, mRNA	NP_001378952.1	inter-alpha-trypsin inhibitor heavy chain H3 isoform 6 precursor [Homo sapiens]	itih3	54.3832	7.78417	97.8364	13.4062	2.91109	5.30268e-97	1.6351e-93	CTGCAATGGATTATAATTATTTCTTACAAACCTCAACATAAATCATTTGAGTCTAACAAAAACAACTTTTAAAAAATCCCAACTGAGCTTCATTAGCAGGAATATAAAAGTGCTGAATCAACCTTTTAGGATGTTATTTTAAGATGTTACTGCTACATTTCAACACGAGCACGTCATAGTCAGTAAATGGTGGATGAATGACTGACTGCTGTGTACTTTCTGTTTGCTGGCCAATAATATCCTGTGCTCTTCTTTAAAAGGCTGGGTGTGTTTTGTGGGGCTTCATTTCTGCGGAGATCATGATGAAGGGAGCCTCTGTAGGAGTCGGCCTCCTTGGGCTGCTGCTGGCCTGCGTTACCACAGCACCAACCGATAAGAACAGGGACTGGGACATCTACA…
ENSSSAT00000249832	XM_045724093.1	PREDICTED: Salmo salar microtubule associated tumor suppressor 1a (mtus1a), transcript variant X4, mRNA	NP_065800.1	microtubule-associated tumor suppressor 1 isoform 5 [Homo sapiens]	mtus1	0.154545	0.0245833	0.273636	0.0420833	2.91082	2.26682e-05	0.000208807	ATCGTTTTATCCAATTGAAAGTATACCGGAAGGATGCCCTCGGCAGTGCAGCACTAGTCGGTTTGACTAGAAGGTATACAACTACCGGCCCGGCCTCATCTAAGACTGCAGTGGGAGCAACGGCAGCAGTAGGAGCTGCCTGTGACAGGATTAAGAGTAGACTTGGAGCACGGCCATCCCTCAACAGAGCCAGAGGAGCCCCAGCCTCAGCCCCTCAGGCTCTCCCTCCAGTATCTAGGCAGAGGCCGGGAAGAGATGTCTGCAGCAGTGCCTCCGGCGGGATGTGTTCGCCTCGGGCCAAACAGAGCACCACAGCAGGTCATCAGAGGTCCCAGACAACAGAGGGACTGCCTGTTTTAACCTCCTCAGCCAACGGCAGCACTAAGCCCCCAGTGACTG…
ENSSSAT00000239664	XM_045708775.1	PREDICTED: Salmo salar coronin-2B (LOC106593363), transcript variant X1, mRNA	NP_006082.3	coronin-2B isoform 1 [Homo sapiens]	coro2b	0.0159091	0.00291667	0.0304545	0.005	2.91002	5.96595e-06	6.21795e-05	AATCAGATTGGCAGAAAAAGAACAGGATGAGGGAGAGAGAGAGAGGAGTGCAGCCAGTGTGGGTGTGTAGGAGGGCTGAGAGGGGGGACAGGAGGGGGAGAGGGGGGGAACTGAACGGAGCAGAGCAGAGCGTTTTCCTGTTGTAGTAACCACACGCTGCCTCCCTCCTGTTACTTCACTGCAGCACTGGGCAACAGCAGCACTGGGCAACAGCAGCACTGGGCAACAGCAGCACTGGGCAACAGCAGCACTGGGCAACAGCAGCACTGGGCAACAGCAGCACTGGGCAACAGCAGCACTGGGCAACAGCAGCACTGGGCAACAGCAGCACTGGGCAACAGCAGCACTGCTCAACAGCAGCAGTGGCAGCAGCAGCACCACTTAGCGGGAGACACACAG…
ENSSSAT00000171584	XM_014211391.2	PREDICTED: Salmo salar D-aspartate oxidase (LOC106611320), transcript variant X5, mRNA	NP_001359037.1	D-aspartate oxidase isoform h [Homo sapiens]	ddo	0.0481818	0.00625	0.0831818	0.0104167	2.90815	4.16893e-05	0.000361605	GGAAACGATACCGTATCACTCTCGCGATTATTTCTCCCCTTTTTCAGGCAGAGCAGGCAACAGATGGCACACAGACAGCAGAGTTGGGGACAGATATGCAGGGACAGACTGGCAGAGACAGGGAGTCTCAGCAGAATCATCGTGTGATGAAGAGTATGACAGTGGTGGTGGTGGGTGGAGGTGTGGTTGGCTTCTCCACAGCTGTGTGCATCGCTGAGGCCCTCCCCTACTGCTCTGTGACCCTCATAGCTGACAGGTTTACCCCAGACACCACCAGTGACGTGGCTGCTGGGATCCTGATTTGCTCACCGTTCCCAGATATCCCTCTGGAACAGCAGCAGAGGTGGTTCAAGGAGACAATTGATCACCTACTGCCTATCGCCCAATCAGAACAGGCAT…
ENSSSAT00000171387	NM_001139756.1	Salmo salar transposase-like (LOC100194703), mRNA	NO HIT	-	-	0.0495455	0.00791667	0.0890909	0.0141667	2.90584	2.78906e-06	3.12125e-05	CAAAACCCAGCCCTTTACGCCAACGCCAGGAAGTGCGCCGATAATTGTGATGGTGAAAATAGCAAAAAGATTTCTGACACACCCCTGAAGATGTAGTGCTACCGCATGCACTTAGATTTACCAACGCGCTAGGTTTGTGAAAATAGAGCCCTCTATGTAGCACATGTGTCTGATGCTGTCTGGCCAAAAAGAGCGTGACATGACATTTCGTTTTCTTTTCTCTGCCCTGCTCTGAAAACGCCGCATTGCTGCAGCTTAACTGGAATGAAAGTCACGTTTACAATCATATCGTGCGAAACAATGCACGGGAACTCTGTCAGGGTGAAATATTCCATTATTATGAACCAGTCTGGGGTTGATTAATGTCACTTGTTTCTACTATTATGAGAAAACTTGGAT…
ENSSSAT00000219585	XM_045723714.1	PREDICTED: Salmo salar beta-3 adrenergic receptor-like (LOC106570739), mRNA	NP_001265429.1	adenosine receptor A2a [Homo sapiens]	adora2a	0.23	0.035	0.415	0.06	2.90418	1.33968e-08	2.27109e-07	CAGGACTTCCACCATTTTAAAGTAGTCAACTGGGTGGGGATTCCTATGGTTGGGAGCGATCAGCCAATGGTCTGAGTATTGTCTTCTTCAAATTGGATTGTTTATGGTTAGTAAATGGATTGACGCTATATCACCACCACCTAGTGGCCACAATAAATTAACGACAAAAGATTTGGTTCAGTACTCCAGCACTGCAGGTGGAGGTAAATCACCAATATTAACCGTACACTTTTTTCAAACACGAGAAGAAAATGTACTACTTTACAAATACAATAATGGCACGCATACAAAAATGAATCCTCTATCTAACTCTGTGGAGAAGATGAGCTAATAGAAACCAAAAGAACCCAGGAAGAAACTTCAAAAGGAACTTATATCTCTCCTCGATCCCCTTTCCCA…
ENSSSAT00000249681	XM_045718462.1	PREDICTED: Salmo salar uncharacterized LOC106605345 (LOC106605345), transcript variant X4, mRNA	NO HIT	-	-	0.0959091	0.02	0.170909	0.035	2.90299	6.04861e-06	6.29573e-05	TGTTGAGAAGCCTTTTGGTCCTAGACCTGGCCCCCCGTGTAACTGACAATTAATCTGTAAGTCTATGTCGTTGTTTTTTTGTTTGAATTGTTTACGTGTTCGCTATGCGGGGGAAATGATAAGACAGGTGGAACGACGTGGCTAATAACTGTTGTAACGGGGATCATTATCGTAGCAACACATCTTTGGGTGTAAAGGCATTCCCGCGCGGTGTTAGCTAAGTTTTCATGTTACCGGATGTAGTTCGTAAAGGTTGATATGTGTATGTTAGGATGAAGCGTGAATTCATGCCAGGAATAATAAGTGTGAAGTTTGATTTCCTCCCTTCTGTAATAAGCAGCCAATGAGTTCTCACGGAAGGTGATAATTCTGACTAAACTACAGAATAAAGCCGCCAGT…
ENSSSAT00000227131	NM_001165332.1	Salmo salar vaccinia related kinase 3 (vrk3), transcript variant 2, mRNA	NP_004981.2	methionine--tRNA ligase, cytoplasmic [Homo sapiens]	mars1	0.0722727	0.0104167	0.128182	0.0179167	2.90186	1.56633e-06	1.84219e-05	AGAGAAGGGGGAGAGGAGGTGAGAGAATTGCCAAACTCCAAATCCACCCCTAGCCCTACTCTTCGGACAAGTAGGACTGATTCTGATGGTTTGGAAAATACTCTTCATAATTTGTTATAATGCTTTTGTGATAATTCAGTTAGTAGGATTAGGCGTTTGGTCATTTGGTTCACAACGGCAAGGAGGGATTTCTTTTCTTGTCTTGCATGCCTCATTTCTGTCTTAGAATGCTTTGCTCAACTGTAAGGTTTGTTCACATTTCTCATTCGATTTTAATACACTAGTATGTGGACAAATTAGTGGATTCGGCTATTTCAGCCACACCCGTTGCTGATAGGTATATAAAATCCAGCACACAGCCATGCAATCTCCATAGAGAAGCATTGGCAGTAGAATGGC…
ENSSSAT00000168831	XR_001329023.2	PREDICTED: Salmo salar zinc finger protein 239-like (LOC123723725), transcript variant X2, misc_RNA	NO HIT	-	-	0.055	0.00875	0.0990909	0.0154167	2.90119	6.83525e-14	2.41567e-12	GTATGAACATAGCTTTTTAGCAAGTTTGCATAATGCTAGTTAACTAACGTTAGTCACAAACTCGATTCATCCACCACAGCAGGGACTGTGATGCAGCTAGCTGAGGAACGCTCAACTCATTTTTCTTATCGAGGCTGAATTGAGTTTTGATATCTGGTCGCGGGATTTGCTAGCAACAACATTCAGTGCGGTTACATGCACACAAAAGCGATTATTTTGTATAGTCGGATTATTATAACAGTTAGATTAAAACGTTTACTTACTTTGCAAGAAGAACCTAATAATACTTTTTACATGAACACATCTGAAATCAGGTTACCTGATGGCAATCTGATAAATGCAGAAAATAGTGCTGAGTGATTAGTGCTTTTTGGTTTGGGTTCGATAATTATTTTTAAA…
ENSSSAT00000177625	XR_001329023.2	PREDICTED: Salmo salar zinc finger protein 239-like (LOC123723725), transcript variant X2, misc_RNA	NO HIT	-	-	0.055	0.00875	0.0990909	0.0154167	2.90119	6.83525e-14	2.41567e-12	GTATGAACATAGCTTTTTAGCAAGTTTGCATAATGCTAGTTAACTAACGTTAGTCACAAACTCGATTCATCCACCACAGCAGGGACTGTGATGCAGCTAGCTGAGGAACGCTCAACTCATTTTTCTTATCGAGGCTGAATTGAGTTTTGATATCTGGTCGCGGGATTTGCTAGCAACAACATTCAGTGCGGTTACATGCACACAAAAGCGATTATTTTGTATAGTCGGATTATTATAACAGTTAGATTAAAACGTTTACTTACTTTGCAAGAAGAACCTAATAATACTTTTTACATGAACACATCTGAAATCAGGTTACCTGATGGCAATCTGATAAATGCAGAAAATAGTGCTGAGTGATTAGTGCTTTTTGGTTTGGGTTCGATAATTATTTTTAAA…
ENSSSAT00000248978	NM_001165332.1	Salmo salar vaccinia related kinase 3 (vrk3), transcript variant 2, mRNA	NP_001014842.1	transmembrane 9 superfamily member 1 isoform b precursor [Homo sapiens]	tm9sf1	0.0386364	0.00458333	0.0686364	0.00833333	2.8969	0.00153863	0.00882098	CGATAACTTATTAAGATGCCTGTGTCTTTGACTGAAAGTTAATAATCATATTTGATTGGTTAGCGAGATTAAGGGAATCCAGTCGAGAGAAATATCAGTCATTTAATAAATACAGGACGCCGTTGTTATTTGATTTTTTTAAGATTAATCCCAGCAGGACATTGCTGAGGACTCGAGTAAGTATTATTGGGCCTGGAATCAGAGGAATCCAGCGGACAGACAGGTTTGGTAGCATATAAATAAGTACGTTCTAGAGTTAGTTGATGCACGGCACGATAGCCAGTTCCTCGATGTACAGTTGAAGTCGGAGGTTTACATACGTCTTAGCCAAATACATTTAAACTCAGTTTTTCACAATGCCTGACATTTATTCCTAGTAAAAATTCCCTGTCTTGGGTT…
ENSSSAT00000234145	XM_045708515.1	PREDICTED: Salmo salar probable E3 ubiquitin-protein ligase HERC1 (LOC106595038), transcript variant X16, mRNA	XP_047289212.1	probable E3 ubiquitin-protein ligase HERC1 isoform X30 [Homo sapiens]	herc1	0.516818	0.0754167	0.925909	0.129167	2.89461	1.41903e-07	2.02308e-06	CACAACACTGCTTCCTCTGGCTGCTTGGCCACTCGGTTATTAACACTAGCCTCCACTCTATTTAATATTCATTTGGATTCAGAGATATAGCAGGGCCAGTGGCCACATAACGTTAATCAAGAAATTCAGTCAGTAGCTACGCCTAAGACTGACTGTAGGAGCTGAACACACAAGACAGACAGACACGCACACACATCACTGCACCCTAGGTCTGGGGCTGAGGATCGGGTTGGGAGTGAACCGCTCATCTGGATCCATTGCAGTGGAAGTTGCAGCCAGAAACGAAAAGGTGGGAAGAAAGGAAACAGGCTCCTGACTGTCAGCCTTTTTTTTTGTGACTAACGACACCTTATCAAAACCCACAAATAAACTTACGGATACAACCTATACGTTTTGCAA…
ENSSSAT00000237558	XM_045701557.1	PREDICTED: Salmo salar uncharacterized LOC123728757 (LOC123728757), transcript variant X1, mRNA	NO HIT	-	-	0.195	0.0291667	0.351818	0.04875	2.89306	6.08427e-09	1.0885e-07	ATTATTGTCAGTGACATGGCACACAACCATTGGTTGATGCAATGTGGCGTGTCAATTGTAGGCGGCCTCGTACAAATTCAGTGGGCTGGGCTGCAGAGGAAGTCAGCATTTCTTCCGAATCTCTCTCCCCACTCAGCTATGCAGGTGTGTAAGGGGTGAAGTTCTCAATGGGAGCAGAGACTATCGCACAGTGCCAGTAGAGAGACACCGATGAAGTGTCAGTCATGCTGGTGGCTGGCAGCGACGGCAGAGCAGAGCGTGACATGCCAGTGTTTTTTCCTGAGGGGATGTGTGTTTTCTTGGTCTTGGATCCACGGAGTGATAGCAGAATGTTCCATTTATTCTATGGTTCTTTCCTTCCCTTCTTATTTCTGCCACCATGGCATGATCCAGAGCAGG…
ENSSSAT00000014578	XM_014142068.2	PREDICTED: Salmo salar cugbp, Elav-like family member 3a (celf3a), transcript variant X7, mRNA	NP_001166120.1	CUGBP Elav-like family member 3 isoform 3 [Homo sapiens]	celf3	0.0822727	0.00958333	0.146818	0.01625	2.89133	0.000656138	0.00421631	TAACCTGGATGACTGATATGGTGACCTGTGTAAGGAGTGGGAAACAGCTGGCGTGAATGACAAGACAACAAGGACTGATATCTCCTCAATGTCCACTAACCACGAGGGGTGAGGGCTGTGAGCATGAGGAGGAGAACCAGAGTGGTTGAGAGACGGCTAAAGGACATGCCACTTAGCCAGGGACAGACCGAGTTGAATCCTTTGCCCGTCATCTCCACATCGTCCGAAGATCTGTAGGTCCTCCCCGCTCCCTCTGACCATATTTCCAGTGTCCATCCTCCGTGCGCACATCCCCGCTCCCACACCGTCTCAATGAAGGAGGCCGACGCAATCAAGCTCTTCATTGGGCAGATACCCCGAAATCTTGAGGAGAAGGACTTGAAACCGATCTTCGAACAG…
ENSSSAT00000019815	XM_014180619.2	PREDICTED: Salmo salar delta-type opioid receptor (LOC106590073), mRNA	NP_001305426.1	kappa-type opioid receptor isoform 1x [Homo sapiens]	oprk1	0.0295455	0.0025	0.0540909	0.00458333	2.89045	0.000161277	0.00121728	GGAGGGCGCGGCACTACCCGCGCTGTGCGTGTGCTCGAGTCTCCGCTGAGCCCCGGTGTTGTGCTTGTCTCTCTCATACTCCACTCTACAAAGTTTGGCGAGCCATATCCTTCTGCAATCAAACAGCAAAGATCTTACATCGTTTCGCTCAGCATAATTTCCATATTTTACAGACACAAAAAAAAGGAACAGAAGGAACTACTATCCAGAGGCCAAAGGCATATGCTGGTAGCCCCATTATCTCCTTTTCGTTAGGTGGTCAAGCATAACCAAATATGGAAGGCACCCCGGTTGAAATTTTCAAAGAAGACAAGTGCCTCACGGCGCTCATCGAAGACTGTTATATGAATGCTACTTCGCAGTCTGGATACCCAGAAGGTCACAATCTGACTTTTGACT…
ENSSSAT00000182247	XM_045692470.1	PREDICTED: Salmo salar serine-rich adhesin for platelets-like (LOC106568300), transcript variant X2, mRNA	NP_056530.2	group 3 secretory phospholipase A2 precursor [Homo sapiens]	pla2g3	0.306818	0.0408333	0.568636	0.07	2.8901	5.71663e-06	5.98482e-05	GAAACACCTCATATTCTGGAAGCTGGCCAAGAGTTTAAAGATAAGCATTTTAATGTTTCATATTTTATGATATCTGATAAGGATAGCAAGTGTAATAATTTTCATTGATCATCCATCCAGTAGAAAACAATTGTGTTCATAAAACTCAGCAAAAAAAGAAACATCCCTTTTTCAAGACTCTTTCAAAGATAATTCGTAAAAATCCAAATAACTTCACAGATCTTCATTGTAAAGGGTTTAAATACTGTTTCCCATGCTTGTTCAATGAACCATAAACAATGAATGAACATGCACCTGTGGAACGGTTGTTAAGACATTAACAGCTTACAGACGGTAGGCAATTAAGATCACAGGTATGAAAACTTAGGACACTAAAGAGGCCTTTCTACTGACTCTGAA…
ENSSSAT00000149710	XM_014159808.2	PREDICTED: Salmo salar collagen alpha-1(XVIII) chain-like (LOC106579677), transcript variant X2, mRNA	NP_001846.3	collagen alpha-1(XV) chain precursor [Homo sapiens]	col15a1	0.0754545	0.0825	0.133636	0.142917	2.89004	0.000766909	0.004824	TCCCACTCGAACCAAAGCCCCATAAACACTGACCTCAACTGGTTTGGTAACGGTGATGTGAATATTCATCACAAAAAAATGTAATATCTACAAGTGATAACTGACACTTTTTTTTTATACAAAAAAATGTATGCGTCTGTGCCTGTTGCATATTTTCTAATTTCAAGGCCAGATAAGAACCATTTTAAAACGGGAGAAAGGTAGGAGAGAGAGCTCACTCCTTAATAGGGAGGAAGGGAAGTTGGTGTGCGTTAATTTGAATCTGGAGTAGCGCTATATGAGGGGAGAGTCCACGAGGAGCGACTGTGAGGAGTCAGATTTCAGTGTTTTAGTCCTGGAGGACTAAAGGAGCCTTTGTTTCATTTGGAACTGCGGGCAGTCCAAGGAAACCGAGAGTGA…
ENSSSAT00000053644	XM_014129143.2	PREDICTED: Salmo salar sodium/calcium exchanger 1 (LOC106563494), mRNA	NP_001338421.1	sodium/calcium exchanger 1 isoform I precursor [Homo sapiens]	slc8a1	0.0909091	0.0145833	0.164091	0.0245833	2.88801	1.33791e-17	7.10417e-16	CCAAGCTGCTAGAAGCTGCTGTTCCTTCTCGCGCATTGTTTTCTACCTTGTGCCAAAACCTGTCAACCGATAGACGAAATAAGACAGGGCTGCATTTGCATATATCCTTATGTCTGCCTATCCAACACTTTCTTCCCCATTCGCATCGCTTTCGCTTCCATGCTCTACTGATGCTGATGTGAGTGTTGGGTTTGCGTCTTTTTAGTACATCTTCATCACTCATTCCCGCCTCTTCGAATAGGCTCTGAGAAACAGCATTTTGAAATAGATTTTTTGGTTGATTGCGAAACATTCTGCCAAAGCGGTTTGTTCTTAGTTTAATTTAGTGTAGACAAACAGCATTTGGTTCTTCTGGAGAGTAAATGGCTGATCAAAGAGGAGCGAGGATCCTTAAACGAT…
ENSSSAT00000117151	XM_045703931.1	PREDICTED: Salmo salar igLON family member 5 (LOC106582734), transcript variant X2, mRNA	NP_001094842.1	igLON family member 5 precursor [Homo sapiens]	iglon5	0.0631818	0.0116667	0.116818	0.02	2.8839	3.81466e-06	4.14908e-05	CGGGGCGACAAGACGCGTTGCATACCGACAGAGATCGAGGAGAGTAGGCTAATTACGGGACGAATTGTCTACTACAGAACGCACATATTGTATCCATTAGTTTGCTATGTTCTGTCGAATATTTGGCAGAAAACAGTTTAGTATTTATCTTCGTGTTCAGGTGCGCATTTGAGCACATTTTCTCTCCAAACCATTGAAAACAACATTAATTCAGTGTCTGGAATATTTGCGATTATTTTGCACCAGGATTTTGTGTCATTTGGTATTCCCTCTACGTCTACGAAAACATCAACAACCCCTTCTTTGGTTAAGGGGTGGGGGGGTCATCAACGAGAAAAGTCAAGGGAATAGACTCATGTTTTTGTTCAGTCACATGTAAAAGCAGTCGGTTATTGCTGT…
ENSSSAT00000017120	XM_045722312.1	PREDICTED: Salmo salar nucleosome assembly protein 1-like 1-A (LOC106596138), transcript variant X8, mRNA	NP_001294853.1	nucleosome assembly protein 1-like 1 isoform 2 [Homo sapiens]	nap1l1	13.1686	1.98667	23.2673	3.37583	2.88115	0.000373291	0.00256278	ATGCCGCCCAAAAAACTGAGCACCTTACCAAAGGTAGTGAAGAGACGGGTCAACGCCCTAAAGAACCTACAAGTGAAATGCGCCCACATTGAGGCCAAGTTCTACGAAGAGGTCCATGAACTGGAGAGAAAGTACGCCGCTCTCTACCAACCCCTCTTCGACAAGCGAAGCGACATAGTTAAAGCAGCCTATGAACCCACAGAGGAGGAGTGTGAGTGGAAGGCTGATGAGGAGGAAGAGTTGACAGAGGAGATGAAGGAGAAGGCCAAGGTGGAAGAGGAGAAGAAGGATGAGGAGAAGGAGGACCCCAAAGGCATTCCCGAGTTCTGGCTAACGGTTTTCAAGAACGTCGACCTGCTTAGCGACATGCTGCAGGAACATGATGAACCCATCCTCAAG…
ENSSSAT00000169072	XM_014128551.2	PREDICTED: Salmo salar signal peptide peptidase-like 3 (LOC106563206), transcript variant X2, mRNA	XP_011536227.1	signal peptide peptidase-like 3 isoform X1 [Homo sapiens]	sppl3	0.035	0.00791667	0.0631818	0.0133333	2.8738	6.87243e-08	1.03283e-06	TAATAGTATTTCAAACGATTCAAAAATCGCGCCACTGGATTAGACTGGCTGTTACGTAGGTGGGACGAATTCGTCCCGCCTAGCCCATAGATGTTAATAAAGTGGTTGGAGTTGAGTCAGTATGTTGGCAGCAGCCACTCAATGTTAGTGATGGCTGTTTAACAGTCTGATGGCCCTGAGATGGAAGCTGTTTTTCAGTCTCTCGGTCCCCGCTTTGATGCACCTGTACTGACCTCGCCTTCTGGATGATAGCGGGGTGAACAGGCAGTGGCTCCGGTGGTTGTTGTCCTTGATGATCTTTTTGGCCTTCCTGTGACATCGGGTGGTGTTGGTGTCCTGGAGGGCAGATAGTTTGCACCCGGTGATGCGTTGTGCAGACCTCACTACGCTCTGGAGAGC…
ENSSSAT00000140885	XM_014160427.2	PREDICTED: Salmo salar purinergic receptor P2X, ligand-gated ion channel, 7 (p2rx7), transcript variant X1, mRNA	NP_002553.3	P2X purinoceptor 7 [Homo sapiens]	p2rx7	0.165909	0.02625	0.296818	0.0454167	2.87221	3.05625e-06	3.3943e-05	CTTTTAATGTTCTTACCGGTATACCCCAAGGCCTACATCATTAGTCAATATTAATATATTATTATTCATGTACTTTTCAAGCAATTTATTGTCAAATCATTTCAAAGTAGCAAATAACATAAAACAATCGACAAAGACGACTTTGTTTTCTGCTTTGGCTGCTCAATAGGGATGTGCATGCACACTGCCTCCACAACAACGATGACTGGACCAGTCTTGAATTTCACAGACGTAGAATATTGTTCGGTCAATGGAACTGCAACAGCTGCAAGCTGACCCAGAGGAAGGAGAAGAAAGAACCAAGTATGAGTCAGAAGAGATCCTTTCTCTCAGTCAGACTTATCCAAAATGCCTTGTAAACTGCTAAATCTATGTGAATATGAAACACATAAACTGGTC…
ENSSSAT00000206447	XM_014186782.2	PREDICTED: Salmo salar GTPase IMAP family member 7-like (LOC106595410), transcript variant X1, mRNA	NP_694968.1	GTPase IMAP family member 7 [Homo sapiens]	gimap7	1.20909	0.0925	2.12727	0.159167	2.8698	1.46192e-10	3.36588e-09	TAGTAGAGATGGAACAAGGTACAGGAGGGACTCTGAAGATTATGTTCCTGTTGACACTCTGTCTGCAAGACTTCACTGGTCAATGCCAAGTTTCAGGGCAGCCTTCTGACCTGAGGATAGTTCTGGTGGGGAAGACTGGAGCAGGGAAGAGTGCAACAGGAAACACCATCCTGGGTAAAAAAGTGTTTGAGGTGAAGGAATCTCCAGTGTCTGTGACTGCTCAGAGTGAGAAACAGAGTGGAGTGGTGGCTGGGAGGAAGATTGATGTCATCGACACCCCGGGGCTCTATGACACAACAATGTCTAAAGAAGAGATTAAAAGAGAAATAGAGAAGGCCATCTACATGTCAGTCCCAGGACCCCACGCCTTCCTGCTGGTGATCAGACTGGGGGTGAGGT…
ENSSSAT00000177535	XM_045710050.1	PREDICTED: Salmo salar NACHT, LRR and PYD domains-containing protein 3-like (LOC106592897), transcript variant X2, mRNA	NO HIT	-	-	0.354545	0.05	0.629091	0.0875	2.86826	1.19982e-10	2.796e-09	GTTAGCAAAGGTGTCAGCTAGAGATGACGTGCAGGATCTTGCAGGGATTTGTAGTCTTGAATGATGTCTACTCTGATGCAAATTAGCTTTTTCGAATCTTAGCGTAAATAGAGCTGAATATATTGATAAAAGTCACCTTGTCCGAGAGGTTTACATGGATATCAAAGTGTCACGCCAGTGTAAACCTATACGAAAGACAGCCCTTAGTTTAAAAGTTTCTAAAATCCCCTATGGGAAAAATGAATGGTGTAAAAAACAATTGGAACCAATTTGACCGCTAGGTTTTATGGGTATTATAACACCTCCACTGTGGGGCTCTATAGTAGTGAGGCAACAATGGATATTGACAATGAGTTCATACATTATGTAAAGTCTAATGGAAAAACTGGAATGTGGACA…
ENSSSAT00000135697	XM_045692502.1	PREDICTED: Salmo salar alpha-mannosidase 2-like (LOC106568341), transcript variant X2, mRNA	NP_002363.2	alpha-mannosidase 2 [Homo sapiens]	man2a1	0.0345455	0.00458333	0.0636364	0.00791667	2.86537	0.000958135	0.00586814	GCTACTGACTGTGGCCTGGAGAGGGAACAGAGACGCTTCTCAGTTGTGAGATTACGTTCACAAAGGAAACTGGTAATGCTAAGAAAATATTCATTGCGCGCTCGCTTTTCTCAATTCATAAATGCTGACTTAAATTTGTGGCGTTTTCAACTTGTTTGCCTCTAATATTACAATCATGAGGGAGTAAGGAATTAATATTTGTCGGTGCTTGGAGCTTGTTCATTTCCACAAACGCTCCCGACTTTTCCAATGATATGGCTTCACATCTGGAACACTTTCTCTCTTTGAATTCCAAATGTTGAAAATATGAACGAGATCATGTAGTAGTGAAGCTGGCATTTGGAGAGCCGTTAAACATCAGGAGCGGGTGCTGAACATGCCCATGCAGCTGTTTTCACA…
ENSSSAT00000119109	XM_014148299.2	PREDICTED: Salmo salar AGBL carboxypeptidase 2 (agbl2), transcript variant X4, mRNA	NP_079059.2	cytosolic carboxypeptidase 2 [Homo sapiens]	agbl2	0.268636	0.0454167	0.485	0.0766667	2.8646	3.48339e-25	3.75003e-23	GTAGGTAGACTGCAATCACCATACACAATACACGCATTGACATTGAAAACGCAAAAGCTGATATGAGTCGTCCAATAAATACTGTACATTTTGTTACATACAATGTAGAGTAGTCGAACTAGACAAACTAACGAACCTGCTATGTGTAGCCTGATCTCAGGTTTAATAACAGCGATTTCAAGCAGCCTTTGCAGACAGTCGTTTTCCTCCTTTGAAGGGGAAAGTTCTTCCTGGTACTCAGTTTGCGTTTTATTCAACTGCCCGGAATATCTCAACAGCAACTGTTAATCGCTTGTTGAGAAAAACCCGTAGCAACTGTATTGAATACTTTTTTAGATAACGCAAGTTGCAGCTAGAAAGCTACCTTCGTGTGCTCTTCCCATGCCGGTGGTGTAAACA…
ENSSSAT00000125377	XM_014172553.2	PREDICTED: Salmo salar ataxin-2-like (LOC106585853), transcript variant X5, mRNA	NP_001297052.1	ataxin-2 isoform 3 [Homo sapiens]	atxn2	2.22045	0.326667	4.00182	0.55875	2.86144	1.01917e-11	2.75931e-10	CCCAATTTGAAAAGGATAGATTTCAGGAATATGTCCTGGGACAGCACTGTTCTGGGCTTTTGGCACTAACTCAGTTGATCAAACAGAGGTCCAACTCCAATCATCATCTCAAAGAGTTTAGATGTTTTAAAAAATGTTAAGTCCTTTCACCAAGATGGATGTTTTTTCCCATATAAATAAATAATCCAATTTACCATTGCCTACACCTAGCTGCTACACTGCCATCTATCTCACTTTCGCCTCACAACTTCTCAACCCATAGTGATAAAATTATATCTCTGACTGTGGTTCAACCTTCTGACAGTCAATACTAAATGGAAATATTTATTGATGCAATTTTTTCATTATTCAAGATGTAGCTGTATGTCTTTAACACGAATTGAGCTGTTTCTTTTATGA…
ENSSSAT00000249205	XM_014209412.2	PREDICTED: Salmo salar kinesin-like protein KIF19 (LOC106610207), mRNA	NP_694941.2	kinesin-like protein KIF19 [Homo sapiens]	kif19	0.11	0.0183333	0.198636	0.0316667	2.85429	0.000167025	0.00125628	CACCAGATGTCGTCCTTGGGCCGCGACAAATCGAAGAAACAGCTGCTTTACGCACCTCTGCCTGTCTGTTTAAACTACCTACTGATCTCTAAGGGTATCCAGGAACAACACACGAGTCGTCAGATGAAAGAAGCGAAGGGGAGAGGGAAGGAGAAGGGAAGTCAACAGTGGACACCTGCCATTCTCCGTCCGCATCGTCGGTATCCTCGTATGTCTTCAAAGACATGGGCGAAAGAACAACCTACTTATTTCTATAAACAGGATAGATTAAACGGAATGTAGGCTACTCGTTTTACGCGGTTATATCAGACTTGTTTTGTAAGAGCGCACTTTTGGCGATAGGTGTCTATTTAACCGTAAATAAATTATAACTATTTTTGCGGAAAGGTAGAGGTTTGT…
ENSSSAT00000177471	XM_014199893.2	PREDICTED: Salmo salar myozenin-2 (LOC106604841), mRNA	NP_057683.1	myozenin-2 [Homo sapiens]	myoz2	0.0509091	0.00958333	0.09	0.0154167	2.8505	1.91298e-09	3.70325e-08	ACACACACACACACACACACACACACACACACACACACACACAGAGGGGTTCAGATTTTTATTATCAGGGACACAGGAGGGCAGGGTTGTAAATCCTTACACCCTTACACCCCCCTCCCAACCAGCCCTCTCAACTTACCCCCTTGCCCCCTCATCCCCTGGCTCTCTCACTCCTCGCCTCTGTTAAAATAACCCTGTGAGGTTAGCACCCGGAGCATCCAGGGATCACTGGTATACAAACTGTTCCCTCACAGATGAGAAGCATCAGAGTGGGATAGGGAGGCATCCCAGATTCAGAGACGATAAATCACACGGCGATATACTCACCTCACATCACCTCATTTCACCTCACGTCACCTCTACTGCTGAACCTGTGAGAAGAGAGACAGAGGAAGATGA…
ENSSSAT00000248382	XM_045689841.1	PREDICTED: Salmo salar calcium/calmodulin-dependent protein kinase type II subunit beta (LOC106562908), transcript variant X4, mRNA	XP_005249919.1	calcium/calmodulin-dependent protein kinase type II subunit beta isoform X20 [Homo sapiens]	camk2b	0.0181818	0.00291667	0.0304545	0.00458333	2.84672	0.000456073	0.00306054	CTTGATTTGCGCATGGTTTTTCCTGCGGACAATTTTCAGTTCCTACCTAGAAATTACAATAAAGGTAGCACATTCTTAAAGTCAGCGAACAACTTTAAACGTTTGCGATTAAGATAATTTTATTGAAATATAACAGTGTGTGACATATTACATTGAAAGTTAAAATATACAATGCCGTCGTCTATGGAAATGATAGAGTTGTATGACAACGCTCCACTTGGAATCTTGCAGCATTTCGGAAACATCCATAATTTCCTTGAGGTCTATTTCGGCTTTCTGTACCGCAAGACAGACTTTTACCGCCTGCTGTCAACCCACAATGACCGTATGGGCTTCTCTCCAGGGGTGGCCGAGAAGATGGTCCTAAACGTAATTAACTACAGTAGCTAGTTAAACATT…
ENSSSAT00000174926	XM_045708681.1	PREDICTED: Salmo salar thymidine kinase 2, mitochondrial (LOC106587284), transcript variant X3, mRNA	NO HIT	-	-	0.0254545	0.00208333	0.0454545	0.00416667	2.84522	2.4581e-05	0.000224701	ATGGACGGACCATGAGAACACATTGATTTGACCTCTAACCTGCTCACCCAGGGGCTGCAGTGGTCATGAGACAGAGAGATCATTCATATGCACTGTACAGTTCAGTTTGGACGTTCGTGTTTCTACTGCTGATTGACACAGAAGTGAATATATGCTTTCTTCAATGTCTTTAAATCAAGTTATACGTCTCAAAGATCCATTCAAATTACAGGGATTTTTCGGGAAATTATTTAGACCCCTTGACTTTTCCAACATTTTGTTAACGTTACAGACTTATTCTAAAATGGATTAAATAAAACATTCCGTCTACACACAATATCCTATAATGACAAAGCAAAAACAGGTTTTGAAATTTCTGCAAACGCATAAAAAAAACCACATACCTTATTTACATAAATA…
ENSSSAT00000095631	XM_014177146.2	PREDICTED: Salmo salar myocyte-specific enhancer factor 2D homolog (LOC106588308), transcript variant X6, mRNA	XP_054188819.1	myocyte-specific enhancer factor 2D isoform X1 [Homo sapiens]	mef2d	0.193182	0.0295833	0.348636	0.0504167	2.84469	0.000205171	0.00150824	TGTCAATGACGTAAATTGTGCACTAGGTACACTGTATCGTTTGGCTGAACTGAATAGTTACATTTTACGTTAAACGGAAAAGGGTAGAGTGGATTTCTCTAAAGAGACATCGATCATGGTTATAGCGCTTTGTCTTTTGATTACATCTCTATTTTAAGCCGTTCCTGTATCTTTTCACACCATTGTCGATGTGATATTTCAGGGAGTGCCATCGTCCTGACCACAACAACGTCGAGAAACTGGTGACCTTTTGACCTGAGTGAACAATGAACTGAGGGCAACCCCCCCACCCCACCCCTACCCCTCCCCCCACCCCCTCTCCACCAGCTCTAGCAACAGAAAACCCTCTGCCCCGTCACCCCAGACCTGGGCAGAGGAGTGTGTGTGCGCGCGACTGCG…
ENSSSAT00000107029	XM_045691703.1	PREDICTED: Salmo salar forkhead box protein P4 (LOC106565700), transcript variant X7, mRNA	NP_001012427.1	forkhead box protein P4 isoform 3 [Homo sapiens]	foxp4	0.0240909	0.00291667	0.0436364	0.00541667	2.84292	5.85476e-05	0.000491965	TGTTAACAGTTTCCAAGGTTTCTCTCTGTATAGAGGAACATCTGTTGCTGCTTGGCTCCACAATAGACAAACTCAGCAGCGATGCAGAGAGGTCAAAAGATCAGTGCCTTCACCAGGCGCTCACACGCACGCACGCGCACACGCACTTATACATGGCAGTCTGGCACCTCGCACTGGCTGCCTTCATGTGCAGTGTTTTCTCATTATGCTCCGCCGCTAGTGAGTCACGGCGAGATGTGATCGCGCACCTATTTTAGAGGCATTACGGTAGAGAGCAAACTGTCCCCCAACATATCCTCAACCAACACACAACCCGAGTAATTCATCACTGATTTACCAGCGAACGAGCGAGCGACAGACGGGATGCCAAAAACTGAATCGAGTATCGTCATTGGGACT…
ENSSSAT00000227224	XM_014151313.2	PREDICTED: Salmo salar ras-related protein Rap-2a-like (LOC106575110), mRNA	XP_047298246.1	ras-related protein Rap-2c isoform X1 [Homo sapiens]	rap2c	0.0368182	0.00291667	0.0672727	0.005	2.83163	5.48121e-07	7.03811e-06	CCACTTTAATGAATGGAACACTAGTCACTTTAATAATGTGTACATATTTTGCATTACTCATCCCATATGTATATACTGTATTCCATTCTACTGTATCTTAGTCTATGCCGCTCTGACATTGCTCATCCATATATTTATATATTCTTCATTCCATTCCTTTACTTATATTTGTGTGTATTGTGTGTATTGTTGTGAAATTCTTAGATATTACTTGTTAGATATTACTGCACTGTTGGAAATAGAAACACAAGCATTTCGTTTCACCCGCAAAAACATCTGCTAAACACGTGTTTGTGATCAATAAAATTTGATTGATTTGATTTGAGATAGGGATACTTGATTCTGTTCTGTCTGAAGATGTCACTATTGTACAGACTACTGAGGGGCTACATATATTCA…
ENSSSAT00000182292	XM_014174745.2	PREDICTED: Salmo salar bromodomain-containing protein 3-like (LOC106586971), transcript variant X10, mRNA	XP_047279862.1	bromodomain-containing protein 3 isoform X2 [Homo sapiens]	brd3	0.202727	0.035	0.375455	0.0608333	2.83034	0.000431575	0.00291632	CAGGGTTTTTGCCTTGGGGCCTGAGATGTTTCTCACCATAGAGCTGCCTATGATGACAGCTGGTGATGTAGAATGGGCCAGTCTCTCAGGCAGCCTCACGGTCTGGTGAGGCTGGGAGCTCCGAGGATCTGAACCCAAAGTAGAAGCCACCGGAAAGGAAGACAGAGCCGAGGACGAAGACGCGGTACCTCCAGATCCGATCTTGATTGGAAGGCCACCAAGGACGAAGGCGCCGGAACCTCTGGATCCAGGGCGGCAAAGCTGTTTCGGGTCTGTGTCAGTTCCGGGCTCAACATCTCCATGGAGACCCCCGTTGCCAGAGGACACCTTCTTCAACTTCCACGGAATGACGTTCAAACCCCTGCTCGGATGAAACCTCTCTCCTGGATGAAACAATTG…
ENSSSAT00000058850	XM_014126485.2	PREDICTED: Salmo salar CKLF-like MARVEL transmembrane domain-containing protein 3 (LOC106561983), mRNA	XP_047289550.1	CKLF-like MARVEL transmembrane domain-containing protein 3 isoform X1 [Homo sapiens]	cmtm3	0.168636	0.0308333	0.299545	0.0533333	2.82775	0.000735367	0.00465441	GACAGGCGACTGTTCCAAAACAACCAGTAACATCCCTTCATTACCCATGGAGGTTGATACTGCTTTTCTCAGATCCTTGAGGGGTGTTCTTAAATTAGCAGAAATGGGGACTATGTTTGTAGCATTTGTGTGTTTTGCTGTAGCATCCAGGCCCAAATACATTGCAGCTACATGCATGGAGTTTGTGATCACATTCTCCCTGCTTCTGCTGTACACACTGAAGTTGAACAAGAAGCTGACTCTGTTCTTCTGGCCTCTCGTTGATTTGTTCAACTCATTGTTCGCAGCAGTCTTCATACTTATCCTGAGTCTGATAGCAGTGTCGACTTACACGGTGACAGGGACCCTGGCTGGAGGGGTTCTGTCCCTCATCGCGTTCATCTGTTTTGTGGCGTCCAC…
ENSSSAT00000223838	XM_014203824.2	PREDICTED: Salmo salar uncharacterized LOC106607170 (LOC106607170), transcript variant X2, mRNA	NP_001349772.1	histone acetyltransferase p300 isoform 2 [Homo sapiens]	ep300	0.0577273	0.00958333	0.101364	0.0154167	2.82632	2.42839e-12	7.14603e-11	GTGCATTCGCAACAACCTAACCATTACGAAAGTTATATTATATCTAATAATCCTCACGTAGCAAATTAGCTAAAACTACTCACTTCGTGGTCCTGTTTTCGTGGGACAGATTTTGGGTGAAGTAAACCCTCTCGCTTAGCCTCTTCTTCTCTGTTCATTATTAGGAGCTCGGCGCATCGTACCAGAGTCAGAGGGAGCGCGCTTGACTAAAGCACGCGCCAGGCAGTGATGTGTCGCAGATTTTTAAAACTCAGAAAGAGAACCTAAAATACTGCTCAACTATCTAATACGTGCATGTGAGAAAGTGTTAAAGACTCCGAGAATAGAAAAGGCTTGTAGAGTAGGCAAAAAAGCTTGTTTTAGCCGCTGCAGAGAGTTTGGGGGATTTGGGGAGGGGGG…
ENSSSAT00000216081	NM_001141074.1	Salmo salar phospholipase C, beta 3 (phosphatidylinositol-specific) (LOC100196045), mRNA	NO HIT	-	-	0.0568182	0.0104167	0.103182	0.0175	2.82496	0.00114373	0.00683475	TGAAAATGGGTCCCACAGACCCGAACACCACACACGGGTTAAGTATGTAGTATACAGTATGCTAGTATGGGTATTCGAACTCAGCTTTTGTCTCTCCCGCATATCTGGTCGGTCATTTACCACCCTGTGGTCGATGGTGTAATTGCAACATATTTTACTGAGTGCAGACGCAAGCACGAGGAAACGGCTATACCTACAATGCCTGGAATGCTACGAAACACCAGAAATAGTTGTTGTCATTTCTTTGGCTGTGTGCACAAACGTGATTTCAGCATTTAGAAACATCGCCTATTGTGTTATATCAGTCAGACGTTTAAAAAGTCAAAGTATAAATCATTTCTATCGTGTTGCATGATGGGAAAATAGTCTGACAGCGATATAATCTAATAAAACCAAAGT…
ENSSSAT00000239424	XM_014164735.2	PREDICTED: Salmo salar titin homolog (LOC106582043), transcript variant X1, mRNA	NP_001354176.1	X-linked retinitis pigmentosa GTPase regulator isoform F [Homo sapiens]	rpgr	0.0445455	0.00583333	0.0790909	0.00958333	2.82441	0.000299853	0.00211228	GCCATAATACCATAGAAGAAGAAGGTTATTTCGGTCGAGGAACGTCACCTGTATCTGTGAGGTGTTCCGAAGCCAGGGAAGGGATGACCGGTCAGACGGAGGCTGATATACCTGAAACAGGAGCAGTCTTCACCTTTGGGAAGAGCAAGTTTGCTGATAATGTGCCCAGTAAATTTTGGCTGAAGAATGACCATCCAGAGGAAATCTCATGTGGGGGTGATCACACTGCTGTCATAACAGGCCATGGCAGGCTGTTCATGTTTGGAAGTAATACCTGGGGTCAGCTAGGACTGGGGTCAGAGATCAATGTCAACATCAACAAGCCCACCGCTGTGAAAGCGTTGAAGTCTGAAAAAGTTAAGTTTGCATCATGTGGGAGAGACCACACAATAGTGTGCA…
ENSSSAT00000183007	XM_045702093.1	PREDICTED: Salmo salar butyrophilin subfamily 3 member A1 (LOC106578435), transcript variant X10, mRNA	XP_047299551.1	erythroid membrane-associated protein isoform X4 [Homo sapiens]	ermap	0.475909	0.0758333	0.84	0.130833	2.82376	0.000218349	0.00159439	TGCATACGACTCCAAGGAAGGCTGAAGAAAGACCAACCATAAACTGGCAACCTTTCCTAGACAGCCGCTAGTGGTCGCTATTTTCCTGTCTGTAAATAGCGACCACAAGCGGCAATCCGGCCCGGTGGCAACCCATAAATGGCACGTTCATTTAAGTACACCTGATTGCAGTGTGCAATTCGGGCGGAGTCAAACCTTTGACCCCCTCCCACCGTTTTTTTTTTTTTTAGCACTGTAAATTCAGGAGCTTCTCGGTTCATTCCCTACGACACTTATTTGTAGTTTGTAGGTGGATCATTGGGAAATATATGGAACAATCCCGGGGATATAGCCCCATACAATTTTGGTAAATCGGTCAAAGACCAGTTATGACTAGAAGTAAGCGTATCAAGAACAGAA…
ENSSSAT00000060566	NM_001140930.1	Salmo salar uroplakin 2 (zgc:194948), mRNA	NP_006751.1	uroplakin-2 precursor [Homo sapiens]	upk2	0.183182	0.0333333	0.325	0.0575	2.81991	1.0739e-07	1.56541e-06	AATGTGGTTGTGTTCACACGAGTCTCACCTACTCAGCACGGCTTGAAATCTATCAACAACAATGAGGACAATGTTCATCTTCTTTGGAATACTTTTCACCCTTTCAAATGCAGAATTCCAAGTGAGCCTTCTGAAAGAGTCAGATGGAGTTGTAACAGGCAGGTTTGCTGATTCTTTACTTTTGAGCCTGCCTCCATGTGCTTTGGCAACACAGAGCGTGACTTTGGAGTACAACAACACTGACACCAACGAGAGCAAAACTTTGGTCAATATATTCAAAGTGCTCCCCTGTCGGTTCAGAAGGGACATCATCTCAACCATTGAGAATAATGCCCAGTTCACTACCAGCAGAAACCTGGGTTATCAAGTGACAAATCTCACCACTGGCTCAACATACAG…
ENSSSAT00000215879	XM_014125357.2	PREDICTED: Salmo salar transmembrane protein 263 (LOC106561411), mRNA	NO HIT	-	-	0.0263636	0.00375	0.0472727	0.00541667	2.81023	3.358e-07	4.4915e-06	GTTTACTGTACACACGTAGCATTAAAAAGATCGCGTTTTCACCACGTGCTTTATACTACCATACTACTGTAGCTTGACTCCATTCGATGACAGCGGTGAGTGATGGCGAGTGAGAATGACAAGAAGCTACAGTAGCAACAAGTTCTGACAGCTCAATCGTCATGAAACGTAAATACATCGATGAGTTTTTCTCCATTGGTTTCATACAAACTTTGAGAAATAACAAGGAGCGCCCACAATGTGTTTTGTGCGGGGAAGTGCTTAGTAATAAGTCTCTCAAAACGGAACAAATGAAAACGACACATCCTGACCAAACATCCAGAGCATGACGGTTAACACAGGGAATTCTTCCAGAACAGGGCAGAATACTTCAGGAAACAGTGCCTCGACAGTGGATGA…
ENSSSAT00000113045	XM_014175502.2	PREDICTED: Salmo salar PABPN1 like, cytoplasmic (pabpn1l), transcript variant X2, mRNA	NP_001305454.1	trafficking protein particle complex subunit 2-like protein isoform 3 [Homo sapiens]	trappc2l	1.62909	0.269167	2.94182	0.4725	2.80927	2.34522e-06	2.66672e-05	TGATAACACATTCAGGAAGCACATGACGATCTCTCGTTGTTTGCTTTCACGAGCTTTTTTTAGCGCAACACTTGCGCATATTCAAGTGGGTGAAGCTGACTTTACTATCCGATGTAGACACGCTTAAAAACACAAGTCCCGTTATTTTCCATGAACAGTTACACAAAATTACGGGAGAAATTGAAGTTGTCTGACTTGTCTTTAGCTAGCACACACAGTCACGTGATACGCCTTGGCAGGCACAGCAGACATAATTCCAAGATGGCGGTCTGTATCGCTGTCATTGCTAAAGAGGTAAAATGAAACAAGAATGCTATTTACATCGACATTTGATGGAATGTAATTTGCTTTTTTTTTTTTATGCACTAGCCTCCAATGGGAAAGGAGGATACCTAGTCA…
ENSSSAT00000175243	XM_045697204.1	PREDICTED: Salmo salar beta-chimaerin (LOC106573535), transcript variant X3, mRNA	NP_001035025.1	beta-chimaerin isoform 1 [Homo sapiens]	chn2	0.0468182	0.00708333	0.085	0.0116667	2.80669	1.84373e-06	2.13672e-05	TGGGGATTACGGCCATAATCCCTGCCAATCCCAGTGGATGACCATGGTCGGGTGCTGTTCTGCTGGGGATTTAAGAGCAGAGCAGAGTGATTGGTGGGAGCAGGCTGGAGTCAGTGTCTGTTTGTAGTCTGGCTGCAGTCTAGGCAGGGAGAGGAAGACCACCAGTGGATTGTGAGGCATGAAGTTCGAGATGTAGTTGACTAATCTGTTTCTGCTGGACTGGAAAGAATCTAGGAGCATGTCGTGGCTCTTCTTGGCCAGAAGGATAGTGCCATGACTCCTGTTGTGTGGAGGGGACTTGGTTATGTAACTGTTGTTGGTGGGGGGGCTTGTTACCGTGGGCAGTTCAGTATTATCTCCAGTTGAGTGTGTGTATGTCCTGGAGGCAACGTGCTAATA…
ENSSSAT00000249101	XM_014128665.2	PREDICTED: Salmo salar uncharacterized LOC106563250 (LOC106563250), transcript variant X2, mRNA	NO HIT	-	-	0.0145455	0.0025	0.0259091	0.00291667	2.80322	4.55186e-05	0.000391126	GTTATCACCTGTACTGCAGGGATGGAACGTAAATCACATTAAATTGAGGTTGTGGTGGCAGCTGTAGAGAGGTATTTGGGTGTGCGATACTTGACACCAGAAGAGTTACATGGTGTGATAAGTGGTGGTGTCCCATCCTTTCATGTTTTTGGCCTGAGGTAGGGCTAAATCAATGTAAATAGTGGAGTAGGGTGGTGTTATTATGATGAAATTGTGAGTGTAGTGTTAAAAATAGAATGTAGGGTATTTGTTTATTTATAACTTTTTTAAGCAAAGTATAAGGGAGGTGGCAGTAGGTGGCGGTAATGCAACATTTATTGGATGCCGACTGCCGTTAAACCTCATCGAAGAAGACGGAAAGGAAGAGGAAAAGAGAGGATCAACTCGGCGGCAAATCTG…
ENSSSAT00000070750	XM_014199948.2	PREDICTED: Salmo salar serine/threonine-protein phosphatase 2A 55 kDa regulatory subunit B gamma isoform (LOC106604865), transcript variant X2, mRNA	NP_065149.2	protein phosphatase 2, regulatory subunit B, gamma isoform a [Homo sapiens]	ppp2r2c	1.89818	0.296667	3.415	0.514583	2.80242	1.68496e-14	6.37781e-13	CTCTCTCCCTCTCTCTCTCTCTCTCTCTCTCTCTCGCTCTTTCTCTCTTTCTACCTCTCTTTCTCCCTCACACACACACACGCTCTCACACTCACACATACGCCAAAGCTGACACTGCAGCAGAAAAACAGGCCGGCAGGATTTCTCCCTGGCTGTAGCGTAGCGTCAGAGAAGGACTCCATTGGCTGAGAGAGAGAGAGAAGGACGGTCTTCGTGGTTGCTCTATCGAGGACTACCCGACCAGAGGCAACGGGCTGCGTGTGTGTGTTAATGTGTTAGGTCCGTGTGTGTGTGTGTGAGCACCGCAGCAGGAGCAGCAGCACTGCAGATGCTGACTGAGTCCGGGGCTCGGCTCAGCGCCTCATCCTCCCCTCCCCCCTCGGAGCATCGACGTAGAAA…
ENSSSAT00000152326	XM_045704556.1	PREDICTED: Salmo salar protein arginine methyltransferase 2 (prmt2), transcript variant X3, mRNA	XP_005261168.1	protein arginine N-methyltransferase 2 isoform X1 [Homo sapiens]	prmt2	4.18273	0.689167	7.52182	1.19042	2.79509	1.78653e-152	1.54247e-148	GAAAAACGTAAATCTGGGCGATGTCGAATTGGCGCCAGTGGCGATGGCTGTTACTGACAAGAGTCGCGCGCATCTGTACGTGACGTCGTGTGCGGTGTACAGGAAGAGAGGCCACGGACGTTTCAATTGGACAAATTCAGAAAGTTGATTCTATCAGGATGCATCAGGAGGATGAAGATTACACCAATCCACCAGAGGAGTTTATAGGACTGTCTGATTTCACGAGCTGCGGCAGCGACCAGCTGAGTTTCAGAGCTGGAGACAGGTTACTGGTCCACACCAAGACGTCAGCTGACTGGTGGTGGGCGGAGTTGGGAGGCCTCTGTGGCTACGTTCCATCTAGTTACCTGAAACAAGATGTGGAGGACAGTTACCTAAATCAAGGTGTGAAGGAGGACA…
ENSSSAT00000098569	XM_014131033.1	PREDICTED: Salmo salar myomesin-2 (LOC100194684), transcript variant X2, mRNA	NP_003961.3	myomesin-2 [Homo sapiens]	myom2	0.0263636	0.00291667	0.0486364	0.00583333	2.79382	0.000704738	0.00448422	AATAATTTTTGGGAAGAATTATCTGCATAGCTAACTAAAGCCCTTTTTGTGTCGTTGAGTGACAGTGGAAAGAGCGTTTGTAGAGTGTTCCGTCCACCCCCACAGTGACGTCCAGGTGGTCCAACGCTCTGTTCTCGCGAATCTTGTCCACCACGCCGGCCATTCCGGCTCCGCAGATCTGAGCCGCACGGCGGGACACGGTGCTGCATACCTCCTTGACGATGATACTGTCGTCACATGTGCTGTCCAGACCCAGCTGCTGTAGGATGGCCCTGACCTGCAGCAAGGCCAGGCGATCGCTGGGGAAAGAAAGGGTTAAAGGTCAATCAAGAGCCATTGGGTCACTGGATACTGAATAGTTACTTGTGCATACAGGAACTTGGTCTCAAAGATGCCTCT…
ENSSSAT00000231732	XR_006760460.1	PREDICTED: Salmo salar uncharacterized LOC123728724 (LOC123728724), transcript variant X3, misc_RNA	NO HIT	-	-	2.18136	0.365	3.92864	0.63125	2.79342	2.09854e-14	7.86395e-13	AAATATGCGTTGGTACTTAATGAATATGATGTCAGTTCGGTTGTCATCTGAGACATTATGACTGATGACAGGACGACATAAACTGTATCTGGGAAAGTCTACACATTCTAGTTATCAGATTCACATGGAATTGTTGTGCAATTTAAATGTTTGAATATGAAGCTATTAGTGAAAAGATTAAATGTAATTTTAGCTTCCAAATTAGAGAATTGGGTTTTCATAAGGTTAGAGCCCTGCTCAATCAGTGGCCCGCCCCTGTGAAGAGACATAGGTTATAAACTATGAAACACACCGTTCTCTCCCTCCACTATATAAGCCCTTGACGAAAATGTAACCTTCTGTTCCGAGGACGTGAGGACGACGGTCCCATACGTTAAAAAGGACTAACATGTCAACTAC…
ENSSSAT00000194085	XM_045698219.1	PREDICTED: Salmo salar B- and T-lymphocyte attenuator (LOC106575803), transcript variant X5, mRNA	NO HIT	-	-	0.0545455	0.0075	0.0981818	0.0133333	2.79298	4.22409e-08	6.61054e-07	GTTGCTTGTTGTGAATATTATTATAATTTTTTTTAGATGCAAACTCAACAAGACGTTTAAATGTTTCCATCGGTTAAATAACCTTCCAAATGGCTGTTCTTACAACCTAGTACCAAGCAATTGCAATCACATTGGGAGGACCCAAGGACGAACTGTGCACACTGCCCAGTAAAAAATTCAACATTTTCCACAGCAACCTCGCCTCACGTGAGAATGACAGCAGCAAAGTGTCTACATGTGCAGTATATACTGTGGGCATCCTGGTTTACTGAAGAATGCCTACTGCATCACACCACCCACTTCTCATATCTTGGGATGCGTAGGCTTAAAAGTTCATGCTTTTGTCTCCTGCCTCTGCTGTCACACAGCCTGACACAACAGGCAAAGGGGGCAGAAGAC…
ENSSSAT00000180467	XR_006760837.1	PREDICTED: Salmo salar uncharacterized LOC123729053 (LOC123729053), ncRNA	XP_047281513.1	rho GTPase-activating protein 21 isoform X2 [Homo sapiens]	arhgap21	0.140455	0.0220833	0.252727	0.0379167	2.78858	1.40858e-09	2.77787e-08	CCTCACGACGCCAGGACAGCGGAGTCAATCACCACCTTCCGGAGACACCTGAAACCCCACCTCTTTAAGGAATACCTGGGATAGGATAAAGTAATCCTTCTACCCCCCCCCCCCTTAAAAGATTGAGATGCACTATTGTAAAGTGGTTGTTCCACTGGATATTATAAGGTGAATGCACCAATTTGTAAGTCGCTCTGGATAAGAGCGTCTGCTAAATGACTTAAATGTAAATGTAAATCTAAATGTCAATGCCATAGCAAAAACTGACCGGGAAGAGAAGAGTGTGCTCTGCGCAGTGAAATTAATGTTAAAATACACTTGTGAACTTAAACAAAAAAAACACAACGCACACCTCTACAAATGTTTTTATCGTTAGTAAAATCCCAAACGGAGGCAGGT…
ENSSSAT00000184895	XM_045719695.1	PREDICTED: Salmo salar glucagon receptor-like (LOC106594483), transcript variant X2, mRNA	NO HIT	-	-	0.0231818	0.00208333	0.0404545	0.0025	2.78587	8.93992e-06	8.99922e-05	GTTGATTTGTATGTTATTGAGGAAACAAAGAAGTGTCAAAGATTATTTTCTTACACATCCTTTCTGAATTTAAAAGTAATTCTCGAAGTAATCTAGTTTTTCAAAATAATCTGTAATCTGATTACAATATTTTTGTACTTTTTGTGGATTACAGTTACACGTTTTTTTGCAATCCCTTACATGAAACGATTACATGTAATCCGTTACTCCCCAACCATGGATAAGCATATATAGAGTCATGGAAATAATATATACTATGTAGCCTTTGAATTGACAGAGATTTCTAGAAGGTTCTGAAATTCTGATCCGTTAGGGTTTGACGTGCACTCTCGCGCTTTCACTCGCCTCCAGCGCATGCCTGGGACTAGAGTCGTGCAACAGCGTGGCTAATTGCGCTGA…
ENSSSAT00000209222	XM_014216540.2	PREDICTED: Salmo salar tetratricopeptide repeat protein 39C (LOC106613856), transcript variant X2, mRNA	NP_001129465.1	tetratricopeptide repeat protein 39C isoform 1 [Homo sapiens]	ttc39c	0.0504545	0.00791667	0.0954545	0.0129167	2.78531	0.00159379	0.00909191	CTTTTGATCTGATGTGACCACTGATTGGGTTGGACCATTGGATGTGACAGTTCACTGCTGTTGTTCTGATGCTCGCGCCTATTGGCTGGCTGTGAGGTGAAAGGTTGTTGCTGTCATCAAATTTGCTCTGAGAAGGGGGGGGGCAGAGCAGGACATTAGAAAGGGTACTGATGAGAGGAAATAGCCAGCAGGCAGGGGAAGCTGAGCCAGCACACAGTGCGATGGCAGGTTGCTGATTTACCACAGCAGGCTTCATCTTTGAAACCTCCTACTAGAGATGCACTATGCTATACGTTATGACGAGAAGCCGTTTTTCGACTGACGACAGTCATTGCGTGGTGCAGACAAAAAAGCTAAACAGCCCTTTCTTCTTGTTATGTAATAGCATAAAACACAGCA…
ENSSSAT00000180980	XM_014216054.2	PREDICTED: Salmo salar mediator of RNA polymerase II transcription subunit 16 (LOC106613614), transcript variant X1, mRNA	NP_005472.2	mediator of RNA polymerase II transcription subunit 16 [Homo sapiens]	med16	0.128636	0.02	0.230909	0.035	2.78471	0.000133489	0.00102969	GGGGGTTCCACAAAAACAGTCCATGGGAAGTCCGAAACAAAATACAATTTCAGGACGGTTGGTCATTATGAATTTGAGACAAAATATCTAAAGGATTGCATTATTAAACATACTTTCCAAACGTGGGTCTGTTGTAGACCTGCTTACCTAATGTCAAAATGCAAGTCCTGCAAGTGCACCATTATGTGGACAAAAAGGAATAACTTGTGGGGGACTTTGACATGAGGTAAGCAGAGATGAATTGGGTCTACAACAGACCCACGTTTGGAAACTGTTTAAGAAGATCTATGAGATATTTTGTCTCAAATTCCCTGCCCATAGGCACAGTAAATTGAAATGGAATTGGATTTAACTTCTGGCTTCCCACTGACTTTTTTGTGCAACCCAATACAATTGAAA…
ENSSSAT00000144841	XM_014196522.2	PREDICTED: Salmo salar calphotin-like (LOC106603196), transcript variant X2, mRNA	NO HIT	-	-	0.0886364	0.015	0.161364	0.0258333	2.78418	0.000328901	0.00228953	CTGCAACTGCCTCTGCAACGCAATGCTGCAAGGCAAACGCAGCGTTCCATTGGAAATGAATGTACTACTGGTGTACCAGAATGCAAAAACTCAGTCTGTGTGATCGAGGCGCTCCATCCATCCGGTTTGCACGGACAGGGATGACCGTTGAGGACTCGCGGCTTGCCTCGCCCTGTTTTGCAACATCGAAGCAGCATTTTGAAGACATTCGTTAAAAAAAAAAAAATGTATCCTTTCGTTGATATAGGATGGAAGTTTCACTAGCGCAACTACTTTTTTCATGTCTGAAAAGCCAGTAAATGAGAAATGGAGTGCCGGTACTATTTGATGAGCGGAGGAAAATTGATTTCGTTTAAGAGATATGGCTGTGAAGCCATGTGCTTCTTTGTTTACAAAAAC…
ENSSSAT00000171907	XR_006760463.1	PREDICTED: Salmo salar uncharacterized LOC106577514 (LOC106577514), ncRNA	NO HIT	-	-	0.0677273	0.0129167	0.125	0.0220833	2.78003	3.0873e-06	3.42571e-05	ACCCTCACACACCCCCCTGCGCACGTGCCAGTCCTAAACAAAACGTACACACACACTTTTTCTGGTTTCAAAAGCACCCCATGCAGAGACACACACACCCCTTTTTTGTTTTGTTTTGAAACACACACACACAATTACCCTCCCTCACACGCACACACCCCCCTGCGCACGCACACGTCTTTCCGGAATTCCTTTTTTCTCAAGCGCTGCCTGGGGATGGCTCGAAAATGCATAGCCCCTAACTTTAAAGGGTTGTCACTGAACCCCAACCGCCGTCTGTGTCCAACTCCCCAGCGTCAAGACTCGCCCTCCTGGTTTTGACGCTTGCGTGTCCTGATGCCGAATCTGCCTGCCTGACCACTCTGCCTGTTCTGACCTCGAGCTTGCCTATCCCCTTGT…
ENSSSAT00000100705	XM_014127947.2	PREDICTED: Salmo salar C-X-C motif chemokine 10 (cxl10), transcript variant X1, mRNA	NP_001556.2	C-X-C motif chemokine 10 precursor [Homo sapiens]	cxcl10	0.0863636	0.00875	0.158182	0.01625	2.77952	0.000278171	0.00197785	CTTCAAACAAACATGAGGACAGCAACTTTGATCCTGCTTTGTGTCACAGTCTTCGGAGCTGGATTTGCTCAATTCCCTGGTAAGTAGAGGACATTTGTATATCTCACATGTTATTTTTCATGTGTTCATTGAATAAATTCTTACCATTATGTTATTTAATATGTACCATGGGCACATTTTTCAGTGTCGATATGGATAACTTGATAAGTGAATAGCATATTGAGATGTTGAAAGCTAGTAATAACAAATACCTTTAGTTTTTGTTGTAATAGGACTATATCTTATCTGTTGTTCTTTCAAATCAATAGGTGGAAGATCTGAGAAATGTCTATGCAGGGGAAAACTAATACAGTCTGTTAGGATAAAACGCATCCAGAAGTTAGAGGTGTACCCAAATTC…
ENSSSAT00000002167	XM_014210408.2	PREDICTED: Salmo salar pecanex-like protein 2 (LOC106610792), transcript variant X3, mRNA	NP_055616.3	pecanex-like protein 2 isoform 1 [Homo sapiens]	pcnx2	0.00681818	0	0.0113636	0	2.77941	0.000400125	0.00272491	GTCAATTTTAAAGGGGAAATTACGTCAATAACCATAAGGTCGATTCAATTCGGTTCAGGATCAGCTCATACACCGCATATGAGTGTTAGTAACGCAGCACGGTATAACTGCTCGCGCTCTCTCAGGATTAAAACAGCTCGTGCTCTCTCAGGATCTGCGCATCTTGGACCCACGAAGAGAGGATTAGAGACAGCCGTCCACCATGTAAGACCTGACATTCGGATGGAATGATGCGGCGAGTAAATCGCGAATGATAGTTTGATAGAACCTGAAGGCTTAGATTTTCAACATGGTAGAGGCGTAATAAATGGGCTACATATGCACTGGTACATCGTTTGTAGAATCCATCGCAGTTGAGGAGGATGGGCTCGCAACTGGTACAGACTTTGAGTCAAGGGG…
ENSSSAT00000215801	XM_014216234.2	PREDICTED: Salmo salar excitatory amino acid transporter 1 (LOC106613701), mRNA	NO HIT	-	-	0.0413636	0.005	0.0740909	0.00916667	2.77903	7.16278e-05	0.000589978	GGGGATCCATAATAAACCCCAGGAAGAGTAGCTGCTGCCTTGGCAGGAACTAATGGGGATCCATAATAAACCCCAGGAAGAGTAGCTGCTGCCTTGGCAGGAACTAATGGGGATCCATAATAAACCCCAGGAAGAGTAGCTGCTGCCTTGACAGGAACTAATGGGGATCCATAATAAACCCCAGGAAGAGTAGCTGCTGCCTTGGCAGGAACTAATGGGGATCCATAATAAACCCCAGGAAGAGTAGCTGCTGCCTTGACAGGAACTAATGGGGATCCATAATAAACCCCAGGGAGAGTAGCTGCTGCCTTGGCAGGAACTAATGGGGATCCATAATAAACCCCAGGAAGAGTAGCTGCTGCCTTGACAGGAACTAATGGGGATCCATAATAAACCCCA…
ENSSSAT00000172654	XR_006770270.1	PREDICTED: Salmo salar uncharacterized LOC123743463 (LOC123743463), ncRNA	NO HIT	-	-	0.08	0.01	0.143182	0.0166667	2.77855	4.67982e-09	8.54049e-08	CAAACAAAGTGAGAAGAATAAGAGCACCACATTGAAGCTGCCCAGCAACACCCGTAGGGGTGGTGTTGTCATCATGTTTGACAGTCTCCTGGAGGGGAAGGAGTCTCTCCGAGAAATGGCCATATCACAGTCTGCCGATATGGACAGCCCCATAAAGAGGATCCTCCTGGATGATGTATTTTGGGAGAGAGTGGTAAGCAGCCTGAAACTCCTGAAACCTATAGCAGTAGCCTTTGCACGGATTGAGGAGACAATGCCATCCTGTCTGATGTTCAGACTCTGCAGTATTTCACTGCCCACTTCACTGTTGCTCCAAGCAGAGGAAACTGCAGTTCTGAAATACATCAAAAAGCGTGAAGACTTCTGCCAGAAGCCCATACACGCCGCAATGTACATGTT…
ENSSSAT00000136303	XM_014190921.2	PREDICTED: Salmo salar cathelicidin (LOC100136453), transcript variant X1, mRNA	NO HIT	-	-	4.39136	0.430833	8.58182	0.747917	2.77824	4.14394e-05	0.000359799	AGACATGAAGATGAAGGTCCAGGTGAGATCTCTCATCCTGCTCGCTGTGGCTGCCCTGCTGGTCAGATCTCAGGACCAAACTGGGACCAGGTATGAAGACATCATCTCAGTTGCTTTGCCTCAGCTGCTTCCTGGGGAAGAGCAGGCTTTCCGTCCAATTCTGAACCAGCTCCAAGTCGAGACTTTGAATACAGAGGATGTGGACCAGTCTGAGGTGTCTGTAAGGCTGACCTTCCCCATGCAGGAGACTTTCTGCAGTAAATCACAGGGGCAGCCAGGCAAACCATGTCCTCTGAAGAAAAATGGGAAACTAATGATGTGCAGCATGATGGTCAGACATCCGATTCTGGAGGCTAGCAACAACCTGAACACTGACCTGTCTAAAACAAATTGTGAATA…
ENSSSAT00000252264	XR_006771044.1	PREDICTED: Salmo salar GDNF family receptor alpha-4-like (LOC106611770), transcript variant X3, misc_RNA	NO HIT	-	-	1.67318	0.264167	3.01	0.455417	2.77273	1.02e-27	1.33231e-25	GCATATTATTAACACATTCGGATAGAAAACACTGAATTTTCTAAAACAGTTTGAATGGTGTCTGTAAGTATAACAAAACTCATATTGCAGGCAAAAACCTGTGAAAAATAGATCCAAAAAAATGTGAATTTTGTGACTGTACTATTTAGTGTCATTGTTTTATAGATACCATAGTGAGAAAGGATTCATTTCGCAACACCTACGGCTTCCACTAGATGTCAACGATCTTTATAAAGTTGTTTGAAGCGTCTATGATAAACAGAGAGCAAATTAGAATCCAAGGAAGTTGACATGTCATCACTTCATTTTTTTGCGCCTGCGCATAAATCTTGAGAAACAAACCACATTTGTTCCGGACCTGGAATGCCTTCCGGACCTGGGATCCTGCCTTCTGATGGA…
ENSSSAT00000158530	XM_014155552.2	PREDICTED: Salmo salar actin-binding LIM protein 2-like (LOC106577496), transcript variant X18, mRNA	NP_001123556.1	actin-binding LIM protein 2 isoform 2 [Homo sapiens]	ablim2	0.0868182	0.0158333	0.159091	0.0283333	2.77246	2.39005e-08	3.90159e-07	CTGTAATTTGCCAGTAGATAAAAAAAAAAAAGCTATCCAGTTAACTCGGATACCTTATCATCTTCCCACTGAAAGAAGGGGCATTCTTTTCTGTCTCTGCACGCTGAGCAGGCATAAAACCTCCGGCCTTCCTCTCCTTTGCAGACCTTCTCAAACAACAAAGTTGGACCTGCATGGGGCAAAAACATCTGCATTACAGTATGCATACTTCACCGAAGAATTCATTTTTCAGATGTCAATGGTAAAACACAACTTATAATATAGCTAGCTTTGGACTGTAGTTAGCTAGATAGTATCTAACGTTATATCATAGATTCATATGGTCGTTTTCCCAAAACCTAGCTAAGTAGACGCTAGCAAGCTAGCTAGCTAACTTTGCAATCATTCAGACATTTGGGT…
ENSSSAT00000253252	XR_006760498.1	PREDICTED: Salmo salar B-cell receptor CD22-like (LOC106577812), transcript variant X5, misc_RNA	XP_011508333.1	Fc receptor-like protein 5 isoform X2 [Homo sapiens]	fcrl5	0.0363636	0.00625	0.0654545	0.0104167	2.76901	0.00106513	0.00642509	ATCTAAACAGACTGTCATCATATAGGAAGTAGAGGGGTTTGTCAGAAGAACTGTAGTTCAGAGAAAGTCACTTGCCAGTGGAACAGAATGGACAACACATTGCTCTGTGTGCTGCTCTTGCTGAGTATCCTCATCTACTGTGGACACTGTGGTGAAGATGATGAGAGATGTGAGGCTGTTCTGACCCTCCAACCTAACTGGACCCAGATATTCAGTGAAGAGACTGTCACTATGAGATGTGACATACAGGGGGGAAGAGACTCTGACTGGCAGTATGAGTGGCATAACAACAGGAAGTTAGTCTACTCTAACAAAAAGCCAGAGTACAGAATCAGTCCTGTTTACACATTTAACAGTGGTTCATATACCTGTGAGGGTGTGAAGGGAATCAAGCGCTCT…
ENSSSAT00000079255	XM_014159544.2	PREDICTED: Salmo salar spermatogenesis associated 13 (spata13), transcript variant X1, mRNA	NP_001159743.1	spermatogenesis-associated protein 13 isoform 1 [Homo sapiens]	spata13	0.418636	0.0654167	0.762727	0.115833	2.76829	0.000240647	0.00173621	GTCATGACTTCCTGGGTGCGGGAAGATTAGAAAACAGGATGAGCTTCGCAATACCACAAACTGGAAAATCCTGTACTTTTTAAAAAGGCATTGCCAGAAAAGACGTCCAAAGACGTTAGCACTAAAATATATAATACACGGGCTGTTTTTTCTCAATGGAGCGCAACCTGTTATGGGCGTACTTTACTGCAGTGTTCACGTTCTGTTTAACTTGGCTCTCGGCGGTGAGGGCCTCTTGCGGTCAGACCACAAAATCAGTGCAAAACGTCCTTTGAGTAAATGTGGAACGCAAACTCCGCCCCCAAGCAATCACTGCAACAAGTGCACCGATGCCCCCCGGTAACGACAGCTCGAGCTCCAAAGAATCGACCAGCCTCTCACACTTGAGTACCAACGGAT…
ENSSSAT00000096027	XM_045693705.1	PREDICTED: Salmo salar potassium voltage-gated channel subfamily KQT member 4-like (LOC106570506), mRNA	NP_751895.1	potassium voltage-gated channel subfamily KQT member 4 isoform b [Homo sapiens]	kcnq4	0.0490909	0.00666667	0.0854545	0.0120833	2.76657	5.21108e-08	8.00142e-07	ATGTTGGTTCTCCCCGCACCTAACGACGATAGACGGGTTGAGTTTGTGGCTCTTACCGCCGTTCATACGGAGAGGAGTGAACCATCGACCCCGGAGCGCGCGCACCCTTCTCACCGCACCGGGCTCCTCGGTACCCCGCTGCCCGGGCGTCTTGGACCCCGGGCGACCACCTCAGCCTCCAGCAAGCGCTACAGAAAGTTTCAGAACTTCTTGTACAACGTACTGGAAAGACCACGAGGATGGGCATTCATCTACCATGTGGTGATTGTGTTGTCAGGTGGTGATTGTGTTGTGATTGGTGGTGGTGATTGTGTTGAGCTCATTACAGCGTGGTACATTGGTTTCCTGGTCCTGATCTTTGCCTCCTTCCTGGTTTACCTGGCAGAGAAGGACGTCAAC…
ENSSSAT00000143032	NM_001140813.1	Salmo salar E3 ubiquitin-protein ligase LINCR (lincr), mRNA	XP_011510481.1	E3 ubiquitin-protein ligase NEURL3 isoform X1 [Homo sapiens]	neurl3	0.192727	0.0333333	0.349545	0.0566667	2.7655	0.000856153	0.00531641	AGAACTACTCAACCTACTGTAGGTGTACTATGTGGCTATGCATTACATTACAGAGGATACGAAGAGCTACATGTATAAGATGGTCAGCAGAAGCCTTGAGCCTGAGCCAGCACACGTTTGTGGACCCCGCTGCCTGGGCCGCTTGACCTTCCATAGGGAGGCGGTGGGGGCTTTGGTGAGCCTGAGCCAGGGTGCCAGACGGGCAGACAGGACTGGGGACACCTTCAGACATGGCCTGGTGTTCAGCAGCCGCCCGGTACAGCCCCAGGAGAGGGTGCGTCTGCGAGTGGAGCGGTGTGGGCTGAACTGGTGTGGAGCTATGCGTATAGGCTTCACCACTGTACCTCCAATTGCCAGAGACTTGCCCTCCATGGCCATCCCAGACCTCACAAACATCCC…
ENSSSAT00000006438	XM_045716321.1	PREDICTED: Salmo salar serine/threonine-protein phosphatase 2A 55 kDa regulatory subunit B gamma isoform (LOC106590778), mRNA	NP_065149.2	protein phosphatase 2, regulatory subunit B, gamma isoform a [Homo sapiens]	ppp2r2c	0.0781818	0.0108333	0.140455	0.0195833	2.7643	9.17278e-14	3.18315e-12	GTTGGCTTTTCATAGCCGATCATTGAGAGTATCTCTACCGTTCCTGCTGTCTCTAGAGAGTTGAAAACAGCAGGTCTGGGACAGGTAGCACATCCGGTGAACAGGTCAGGGTTCCATAGCCGCAGGCAGAACAGTTGAAACTGGAGCAGCAGCATGGCCAGGTGGACTGGGGACAGCAAGAAGTCATCATGTCAGGTAGTCCTGAGGCATGGTCCTAGGGCTCAGGTCCTCCGAGAAAGAGAAAGAAAGAGAGAATTAGAGAGAGCATACTTAAATTCACACAGGACACAGGATAAGACAGGAGAAATACTCCAGATATAACAGACTGACCCTAGCCCCCCGACACATAAACTACTGCAGCATAAATACAATGCATGTTTTCTCTCATAACTTCTCCTC…
ENSSSAT00000033121	XM_014169784.2	PREDICTED: Salmo salar cyclic AMP-responsive element-binding protein 3-like protein 3-B (LOC106584441), mRNA	NP_115996.1	cyclic AMP-responsive element-binding protein 3-like protein 3 isoform a [Homo sapiens]	creb3l3	3.51227	0.544167	6.45364	0.9425	2.76291	2.27966e-16	1.05197e-14	CTCATTCCCTGTCAGTCTTCTATCAAACACAACAAGAGGAAGGAAAGTATAAACTCTGATCTATTCATCCATTCATCCAGGAAGAAGGTTCTTTCTTTTCTAGACAGACAGACTTTCCTTAGTTGTCAGTCTTTCCCTGGCAATCAAATCTTTACAAACTGGCCAATGGGATGACAGCCCTGGAGTTGATTACTGGGTGTGCTATGTTGGAGTTTAAACTTTGGACCTCAGAACAAGAGCAAGGAGATACAGTAGAGACATGGTCATCTGGAACAGAGCTCCTTCACAACAAAGGAAACAGAACATTTAACTGGATTTTTCTTATTTTGGGGAGTTCTGTCCTGTGCCACCCTAGTGCTGAAATTATGGACCACTATTCAGACCAGGGTTGCGACGGGA…
ENSSSAT00000241877	XM_045699653.1	PREDICTED: Salmo salar solute carrier family 15 member 1-like (LOC106577464), transcript variant X1, mRNA	NP_005064.1	solute carrier family 15 member 1 [Homo sapiens]	slc15a1	0.0763636	0.0116667	0.136364	0.0208333	2.7626	3.61846e-12	1.03689e-10	CCGTTGGGGTGGACACAGCTGTCTCAAGCAAGAGACAAGATTTGAAATAGACCAGATTGTGTCGTGGAGCAAAAAAAAAAAAAAATATTGATTTATTTTAATAATGGAGAATATTCTCAAATAAAATAGACCACCTGCAACTGGACATTTTTTTTTAGAAGATATACGTTTGGCCGAATCGAGAATGAAGATTGTATCGCCAAGTTAAGTCTTCGCCTGATAACAGCTCTAATACTGGAGTCTGACTGGAGGTCACACGTTATGCAATGTGACAGGATAGTCACATCGCCCTCCAGGACATCTACAGCACCTGGTGTCACAGGAAGGCCAACAAGATCACCAGGGCCTCAGCCACCCGAGCCACGCCCTGTTCAGCCTGCTACCTTCCAGGTCACCAGG…
ENSSSAT00000239028	XM_014211577.2	PREDICTED: Salmo salar protein Jade-1-like (LOC106611402), transcript variant X6, mRNA	NP_079176.2	protein Jade-1 isoform 2 [Homo sapiens]	jade1	0.114545	0.0191667	0.206364	0.03375	2.75847	1.69452e-17	8.90462e-16	TGTAGATCTGTACCAGAACAGAGGGAGGGATCCTGAGAGGAGTGGTGTAGTAGTAGATCTGTACCAGTACAGAGGGAGGGATCCTGAGAGGAGTGGTGTAGTAGTAGATCTGTACCAGAACAGAGGGGAGGGATCCTGAGAGGAGTGGTGTAGTAGTAGATCTGTACCAGAACAGAGGGAGGGATCCTGAGAGGAGTGGTGTAGTAGTAGATCTGTACCAGAACAGAGAGGAGTGGTGTAGTTGTAGATCTGTACCAGAACAGAGGGAGAGATCCTGAGAGGAGTGGTGTAGTAGTAGATCTATACCAGTACAGAGGGAGGGATCCTGAGAGGAGTGGTGTAGTGGTAGATCTGTACCAGAACAGAGGGGAGGGATCCTGAGAGGAGTGGTGTAGTAGT…
ENSSSAT00000232432	XM_014167330.2	PREDICTED: Salmo salar protein phosphatase 1, regulatory subunit 8b (ppp1r8b), transcript variant X2, mRNA	NP_054829.2	nuclear inhibitor of protein phosphatase 1 isoform alpha [Homo sapiens]	ppp1r8	0.155909	0.0254167	0.277273	0.0445833	2.75243	5.32711e-11	1.30887e-09	AATCCAGTGTTCCTTAGTTAGAAGAGAGCTTTTTATGTTCTGTGTTGATTGTTGTGGCGGTCAGTAAAGGTTTTGTGGATATTATTTTGTAGCCGCTCCTTCCGAGGTAAGACCTGGGCGGACCACCCCCTGTACTTTGGTTAGCGCGCCAGGTGGTGCTAAAGGTTAGAGACAGAGAGATTTGGCTGTCAACAGATTAACCCCCCCCAAAACTACAATTCCCAAACCAAGGGAGCATTTTACCCAGCATTCACCGGGTTTGTGAATGGATAATGCTGCAAGATGGCGACAAATGCAACTGCTACAAACTTACCATCTTTTGATTGTCCAACATGGTTTTGGTCCTTCTTTTCAGGGCAGGCAAGCCCCCTCCAGGACTCCATTTGGACGTGATGAAAG…
ENSSSAT00000159171	XM_045709438.1	PREDICTED: Salmo salar major facilitator superfamily domain containing 2ab (mfsd2ab), mRNA	NP_001274738.1	sodium-dependent lysophosphatidylcholine symporter 1 isoform 4 [Homo sapiens]	mfsd2a	2.06591	0.326667	3.88773	0.563333	2.75099	2.19326e-05	0.000202485	CTGAACTGAACTCTACACTGAACTCAACTCTACACTGAACTCAGCTCTACACTGAACTCAGCTCTACACTGAACTCAGCTCTACACTGAACTCAGCTCTACACTGAACTCAACTCTAAAGGTCTTACTGAGGTCTGCTTTAAGACGCCGCTTTGCGAACACATTTATTTATATCATATTTATTTTGTAAATTTTTTTTTCAAAGGTTATTTATTCATAAAGTGATGGCAAAAGGAGAAGGAACCGAACAATATTCCAACAATAATTTATTAACGAATAAACCGGTCAACCCAGATGCGGTGAAATTAGCTGCGAAGTTGGACCCGTTCTCTGCGTCGATCATCCTGTTTGTGGGGAGGGCCTGGGACGCCATAACGGATCCCACCATAGGCTTCCTGGT…
ENSSSAT00000244485	XM_014133055.2	PREDICTED: Salmo salar inactive phospholipid phosphatase 7 (LOC106565683), mRNA	NO HIT	-	-	0.0245455	0.00333333	0.0422727	0.005	2.74937	9.8002e-08	1.43926e-06	GTGAGTGTTGTAGACACACAGGCATGGTCACTAACTAAAGCTATAATTGTTTTGTTTTTATCTGTTTTGGTCTAGTACTGATTTTTGCTAGCTAGGGCCATCTACTTTAAGTGCTGCCTGTCTTCCCAGTGGTCTACTTGGTGTGTGAACTGCTGACTGCTCATAATTTCCAGATAGTTGTTGACACATCAACCAGGATCAAGCGGCAGGGCAATTTGTGATTTGTTTTGGTAATCAGTGGCTGTATTGGAGGGGGAGTGGTTTCACCTCTCCTAGGCAACCAGCTATTAGTATAGGGAGGTGTGCTCTCCACCTCTGCTAGGCAATTAGAAATTAGTGTTAGTTCTTCAGTCTCCCCTGGTTTCTCAGCAGCAGCTGTAAGTGACGGTCGTGTCAGTT…
ENSSSAT00000211174	XM_045692120.1	PREDICTED: Salmo salar uncharacterized LOC123725648 (LOC123725648), mRNA	NO HIT	-	-	0.0386364	0.00583333	0.07	0.0108333	2.74878	8.19972e-06	8.31519e-05	GTTTTATCTGGACATGGTTCGTCAGGACTTCAAACAGCTGAAGCTAAGTAACATTAACATGATGCCTTCTAATTGCAGTCGTTGTACTTATAATATACAGGAGAACGATCGCCTTACGGCAAGGATAGCTGTGCTGCAAGCCCAGCTTCAGACGCGATCGTTAGGCAAGGGTAATTTCAGTGTAGGAAAGGATGAAACAGCGTCTGTGCCACCAGTAAGTACAGATAGTAACGTTAGTATAAACCCCCTCGCACGGTCCCCGCAGCCGGACAACTTTCTCATGGCTTCTGGAGGGAAACGCTGTAGGAATGCTCAACCGGTGTCGCTTATTCAGCCGACAGAAACTTTCAACCGGTTCTCCCCATTAAGCGAGTCGGAGTCGGAGGCCGGGACTTCTCT…
ENSSSAT00000224953	XM_045719724.1	PREDICTED: Salmo salar heparan sulfate glucosamine 3-O-sulfotransferase 3B1-like (LOC106606331), mRNA	NP_006032.1	heparan sulfate glucosamine 3-O-sulfotransferase 3B1 [Homo sapiens]	hs3st3b1	0.0531818	0.0075	0.0959091	0.0141667	2.74827	7.96078e-09	1.39757e-07	TCTCGCTCACACGCCTGTTGGCCAAGTGATGGGAAACAACCGCCGAGAGTGTATTTTTACGCACAGGGCGCGGACACACCTGCCCCGAGTATCTTTTCGTTTCGTTTGGAATTCCGTATGAATGGAGCTGGAAAGGAGATGCGCTCATCACTAAATAATAAGAAGTCCGTTATAAACAGCGTGTAGGCAAGTTGTGGAAATATGTCAATTTCACCAGGATTTTTGCAGTGGAAGAGGAGCAAATAACTTTTGCCAATATGCGTTTTTGGATTATGACTCGTCTCGCCCGACTGTCCTATGGAATATAGCCCAATATATCAGAACCTGCATGTTGTCTCATCATCCCCCGTGAAGAATAAACTCTTTGTTTTCTGCATCATGTTGTCCCTGTGGGTGTAT…
ENSSSAT00000015982	XM_045698295.1	PREDICTED: Salmo salar uncharacterized LOC123727911 (LOC123727911), transcript variant X2, mRNA	NO HIT	-	-	0.838182	0.137083	1.50455	0.235	2.74739	2.60395e-53	1.57219e-50	ATGTTGGACGTCCTAATAATAGGTGGAGGACCCCATGCCCTGACCCTGGCCACCCTGCTCTCCTGTCCAGACCAGGCCCTGTCCCCACCTCCCCCCAACACAGACATCCTCCAGGGGATCCAGCTCAGCCAGGGCAGGGCCAAGACCAGCCGCTCTAAGAACAAGAGAGGAGGAATGAAGCCTGTTCCCAGACTAAAGAACCCAGAGTCAGTTTCATCCTGCCCTCCGCTGGCCTTCAGAGTGGTGGACTCATACGGAGCATGGACCTCACTGTGGGAGAGCCAGTTCAGAGCACTCAACATCCCTCACCTTCGCTCACACACCCTGGTGCACACAGACCCACTCAATAAGAGGGCTTTGCAGGAGTTTGTTCTGGAGAAAGATCGGACAGCGGAGCTA…
ENSSSAT00000225284	XM_014207714.2	PREDICTED: Salmo salar ankyrin repeat and SOCS box protein 15-like (LOC106609197), transcript variant X2, mRNA	XP_011514118.1	ankyrin repeat and SOCS box protein 15 isoform X1 [Homo sapiens]	asb15	0.00590909	0	0.0113636	0.000416667	2.74643	4.65048e-07	6.06247e-06	GCAAACACCAACAAACCTTCGGAGACTGGAACTTTCACTGAAGATTTTACAGATAAGACTGGAGTTGCCCATTCACTGGGATATTTGATAGTGACGAAGGAATGGAAGACGTCGATAGATGTGAGGAGGAGCTTATTGAGTATGCCATTCGAGAGAGTATTCGAGATGTATCAATAGACAGCATACCAACAGTCAGTGGTGACTATCTGAGGATAGTGACTGCCATCGAGCAAGGTGATGTGTGTACCCTGCAGGAGCTGTCTGGGTTGCAGGCTTTCACAGAGAGGGACAGCAGAGGGTGGCTTCCCCTACACAGAGCCGCTGTGCTGTCCCAGGAACAGGTCTTGGATCAGGTCCTGCAGGCTTCCTGTGATGTGACTGTGGACGATGTGACTTCAG…
ENSSSAT00000195113	XM_045715574.1	PREDICTED: Salmo salar uncharacterized LOC106606603 (LOC106606603), transcript variant X3, mRNA	NO HIT	-	-	0.095	0.01375	0.175	0.0245833	2.74482	9.96035e-09	1.72476e-07	TGATGATTCATGTTTTCTTTAAAACCACAATTAGAATCCCTCCACAGCCTCATAGAGGATCTAGATACTTTTTCTAACCTTTCTGGATTACAACCAAGTGTACAATACTATGTATTGGGTCTCTAAAAAATGTAACTTTTACATTACTGTGTAGTTTACCAATAAAATGGTCTGACGGGGATGTGGACATACTCAGTATACATATCCCGAAAGAAAGAAATGCTATCACTCCAATACATTTTTATAGAAAGTTAGTAAAAATGGATAAGATCTTGCTGCCATGGGAAGGACAATACCTGTGTCACGACTTCCACCGAAGTCGGTCCCTCTCCTTGTTGGGGCGGCGTTCGGCGGTCGATGTCACCGGCCTTCTAGCCATCGCAGATCCACTTTTCATTT…
ENSSSAT00000156347	XM_014171796.2	PREDICTED: Salmo salar splicing factor 3A subunit 1 (LOC106585510), transcript variant X1, mRNA	NP_005868.1	splicing factor 3A subunit 1 [Homo sapiens]	sf3a1	0.831818	0.132083	1.48636	0.224583	2.74213	4.64846e-06	4.96282e-05	GTGCAAGGCAGCAGAAAGGAAGGGGTAAACCTCTCGCCAAAATCTGCAGATGAGTCAACAGAGGAAACCCCAGCAACGAAACCCATAGTTGGGATCATCTATCCACCTCCTGAGGTCCGAAACATCGTCGACAAGACTGCCAGTTTTGTAGCCAGGAATGGACCAGAGTTCGAGGCAAGGATCCGTCAGAATGAGATCAACAACCCAAAGTTCAACTTCCTGAACCCTAACGACCCTTACCATGCTTACTACCGCCACAAAGTCAATGAATTCAAGGAGGGCAAGGGCCAGGAGCCGTCTGCGGCCGTACCGAAGGTCATGCAGCAGCAGGCCCTGCAGAACTCACAGCAGCTTCCTCAAAAGGTGCAGGCTCAAGTGATTCATGAGACAGTGGTGCCA…
ENSSSAT00000070342	XM_014210103.2	PREDICTED: Salmo salar ribosomal protein S6 kinase a, polypeptide 1 (rps6ka1), transcript variant X3, mRNA	NP_002944.2	ribosomal protein S6 kinase alpha-1 isoform a [Homo sapiens]	rps6ka1	0.168636	0.0279167	0.309091	0.0479167	2.74182	0.00107017	0.00645323	TTGAGGGGCAACGTTTAGGATTAAGGTTAGGTTTTGGGGTTAACTTTTTAGCATGATACCTCTGTGCATACAAATGTATCACCATCATCGCCCTATTATTCTTCTTGTTCTCTTCTTTCCCTTCTTTTTTTTAGCGTCATACTAAACTAAATTCTCTTCAAGGTCTTATTACGCTAACAACATTTTATTTGATTCATGTATACAAGCGCAAATGGTGGGCTTTTGGCGCATTACGTAGGCCTATCATTTGCAGTTCAACCAGCCTCCAGGGGATGGCGAAAATACGGTTGGGCGGACCGACCAAGAAGGGGCTGGATGAAATCCGTTTGGAGTCTATATAATTGGTCGAGTTGATACGCTACATTCTGGAGGATGAACCAGCGGACAGAACCAAGTCCC…
ENSSSAT00000036783	XM_014145752.2	PREDICTED: Salmo salar plasma membrane calcium-transporting ATPase 3-like (LOC106572032), transcript variant X10, mRNA	XP_047298097.1	plasma membrane calcium-transporting ATPase 3 isoform X5 [Homo sapiens]	atp2b3	0.02	0.0025	0.035	0.005	2.74087	0.00036989	0.00254287	CCTTCCTACCCGTCGCATAGAACAGCCCATTTGAATGTTGCCATCACCTTAGGACGAGTGCGGTTAGCGAGGTATCTTTTCAGCATGTAGACCCAAATTCTTGCTTACCCATTGGAGCTTATGCTGTATTCTCAGACAAAAAATAACAACAACGAGAAACATTGGGAACAACGACAAGAACAGTAGGCCTAATAATATCAAATAGCTACCTGCAGTCCATAACCATTCATTTATGCAAACACGCTAATGTCTACTCTGTATCATTTCATTTTCTTCAGCATTAGAGGAATTCCACATAGGCCTAGACGTCTGCACAATTCTGTGCTCTACATTTTTATATGCTGAAACAACAGATGGGACATCACATCGGTATACATCCCTCAAACGTTTTTTTCTCTG…
ENSSSAT00000213576	XR_006770123.1	PREDICTED: Salmo salar medium-chain acyl-CoA ligase ACSF2, mitochondrial-like (LOC106606226), transcript variant X2, misc_RNA	NP_079425.3	medium-chain acyl-CoA ligase ACSF2, mitochondrial isoform 2 precursor [Homo sapiens]	acsf2	1.25591	0.207083	2.25545	0.35625	2.73919	1.52957e-11	4.0522e-10	ACAGGTTGTACCAGGAAAGTCACTGCGGGCAAGTGAGCGGACACTTACAAAACGCGGTCAAGCCGAAAACATTGTTCAGCCATCCGTTCTTCAGTTTCTTCCTGAATTTCTGTGCGCGAATACACAACACTTTACGTTATCGCGTGTTTTCTGAAACTCACTGGGCCTTGAAAAGATCGGAGAAAAGTTTTCTGAATTTAGAGCACATTTTGTCATTTACTGTAAGGATGTGTTCAGAACAGTTACAATAGTTTATCATGCAAAGATGATAAGGCGCAGACAGTGGTATTATTAAAATATCTAGAATTCCAAATTGATTGATTTCTTGAGGCCTGTAATTCGCCTCGGTCAGAGATGATCAATCCTTTGTTTCATTTTTTGTTTATCGTTCGTGATGGG…
ENSSSAT00000110662	XM_014171121.2	PREDICTED: Salmo salar cell division cycle 14B (cdc14b), transcript variant X13, mRNA	NP_201569.1	dual specificity protein phosphatase CDC14A isoform 2 [Homo sapiens]	cdc14a	0.575	0.0866667	1.03045	0.15	2.73647	0.00144866	0.00837947	CAAGAGCGAACAACTGCGCTTCGGATGACACATTAGCTGGAGAGCAAGGATCAACATAATAAAGCACCGAAAACTAAAACAACCGCAGGGCAGACAGATCTCACTGTGCCATTTGGAGATGCTCGCAGTGCATGCATAAAAGCAAGAATGAAGCGCAAAAGCGAAAAGAGGCGACCTGAGTCGATGAAAAAGCGCCGTGCAGCTCAGAGAGAGGAGGCGGAGCTAAAGTCAGATATTCACATTAGTGTATCAGATCAACTGTATTTCGCAGTACTGCAGCAGAAGATAAAAAGCACAGCTGACAGACATTGCTTCTGCATAGATGATGAGCTGTCATATGAAAACTTCTATGCAGACTTTGGCCCGCTCAACCTGGCCATGTTTTATCGCTTCTGTTGC…
ENSSSAT00000106507	XM_014173311.2	PREDICTED: Salmo salar activating transcription factor 2 (atf2), transcript variant X4, mRNA	NP_001871.2	cyclic AMP-dependent transcription factor ATF-2 isoform 1 [Homo sapiens]	atf2	0.0595455	0.0120833	0.105455	0.0208333	2.73599	0.000504742	0.00334939	ACTACTTCTCTGTGGCTGTGGTGTGTAGGAAGTAAGTGACGTATACGGAAAATATGCTGCTCTCGCGAGACCTTTGTACAGACGTGGGATTTTGATATCAAGGGTTGAGCCCGTGGGGTATAAAAGGAATTCCTGAATATGAGTGATGACAAACCTTTCTTATGTACTGCTCCTGGGTGTGGTCAGCGATTTACAAACGAAGACCACTTGGCTGTCCACAAACACAAACATGAGATGACACTCAAGTTTGGTCCAGCAAGGGACAACAGTGTCATCGTTGCTGACCAAACACCAACACCTACACGCTTTCTGAAGAACTGTGAGGAAGTGGGACTCTTCAATGAGCTTACCAGTCCATTTGAGCATGACTTCAAAAAAGCTGCTGAGGATGACCTCAAA…
ENSSSAT00000192190	XM_014182942.2	PREDICTED: Salmo salar lysine-rich nucleolar protein 1-like (LOC106595916), mRNA	NO HIT	-	-	0.427727	0.0754167	0.791818	0.133333	2.73541	0.0010268	0.00622562	GGGTCAAGGAGCAGTACAGCACTGGTGTACACACGTTTCTACGTGAGTCTTCAAATGTTTGAATCTGCAGACGGCTTTTCATGACGAAGTGGTTTTCGTGTCCGAGAAGACAGGAAGATGCAACACCGTGGCAAAGGTCTTTATTGATCAGATGGTCCAAGCCGACACAGGCAACAGGATGGTTACCATGAAGAAGACGAACAAGAAGAGTGGGAAGGACACCCACGCTGAGGAAGAGATCTCAGAAAACACTTCCATAAACCAGGGGAATAACGAAGGAGTGAAGAAGAAAAAGAAGACGAAAGGAGAGACTCTGGTAGAAGAAGAGCAGGTGTCATCCAATGGGGAAGGGGGGAATACGGAAGGAGAGCAGGAGAAAAAGAAAGGGAAGAAGAAGAA…
ENSSSAT00000057001	XM_014143403.2	PREDICTED: Salmo salar coiled-coil domain containing 125 (ccdc125), transcript variant X1, mRNA	XP_054185484.1	coiled-coil domain-containing protein 125 isoform X11 [Homo sapiens]	ccdc125	0.110909	0.01875	0.211364	0.0316667	2.73036	0.000650444	0.00418595	ATTCTCCGTACTGGCCAATGATTATAACAGTGATGTTGATCCAACCATTAATTCCTACATTGTTGTGCCCCTGGCCTGAGAGGATGGAAGTTAAATATGTAGCTAGATGTAGTAGGCTAATGTTAACTAGCTACAGTAACATTGTCAATGAATGAAAGTTAGGCTAGCGAGCAAGGATTTTAGCCAGGTAGCCTGGCACAACAAAAAGCGGGCACTGTATGACAGAGTGATAGACCGTTTCGTCAACACACAAGAGAGGAGGATGGCATTGGTGTTTCTCTACAAGATGCAGGGCGGCAACAGAGAACCAGCCGCAGGGCCCGACGCTTCCCAGTCCGAGGGCGGCCCCAGCCCCAGTGAAGATGACATGGCAGAGGGGGACCTGGGGGACGGGATGGG…
ENSSSAT00000003284	XR_006770123.1	PREDICTED: Salmo salar medium-chain acyl-CoA ligase ACSF2, mitochondrial-like (LOC106606226), transcript variant X2, misc_RNA	NP_001275897.1	medium-chain acyl-CoA ligase ACSF2, mitochondrial isoform 1 [Homo sapiens]	acsf2	0.123182	0.0208333	0.226818	0.035	2.72352	7.62401e-05	0.000624051	ATGTATTTGACCCAGGTCTACTCTGTATACTGTTTACGTCTCTCCCTCAACAGATCCCTCCATGTGGACAGTCCCCCCATGGTCCCAGGGCAGAGCTTCAGCTACGTCCATGGGGCCTCCTCAGTGTCCCTGCTGGGCCAGACGGTGGGTCAGAGTCTTCAGGCTGCAGCCGACCGCTGGCCCCACAGAGAGGCCCTGGTCTTCCTGCAGGATGGAGTCCGTAAGACCTTCTCCCAGTTTCAGGAGGACGTTGACCAGGCCGCTGCAGGTCTCCTGGCCCTGGGTCTGAAGAGAGGGGACAGACTAGGAGTCTGGGGGCCCAACACATACCACTGGATCTTGTTTCAGTTCGCCACAGCCAAGGCTGGCATCATACTGGTGTCAATAAACCCAGCCTAT…
ENSSSAT00000237323	XM_045700423.1	PREDICTED: Salmo salar chromodomain-helicase-DNA-binding protein 4 (LOC106576265), transcript variant X3, mRNA	NP_001284482.1	chromodomain-helicase-DNA-binding protein 4 isoform 2 [Homo sapiens]	chd4	0.104545	0.0183333	0.185455	0.0320833	2.71983	2.74818e-06	3.07989e-05	ATGCATTTTATTAAATCAATTCCTGTACCCTTTCCATCGGCAGATGAGGAGGAACCAGAAGAGGCTGTGTCTGACGTCGAGGTCCCCACCAAGTCAAAGAAGAAGAAGAAAGCCAAGAAGAGCCGTGAGAGCAGGATCAGCAAGAGACCAAGACCTGTCAGAGAGGTAGGATGGGAGCCCAAGAGCTCCACTCAGCTGCTGGAGGACTGGGGCATGAAAGACATCGACCATGTCTTCACTCAGAAGGACTACACCACCATCACCAACTACAAGGCCTTCAGCCAGTTTGTCAGACCCCTCATCGCAGCCAAGAACCCTAAGATCGCTGTGTCCAGGATGATGACTCTGATGATGGCCAAGTGGAGGGAGTTCAGCACCAACAACCCTCTGAAGGGCTGT…
ENSSSAT00000098727	XM_014137960.2	PREDICTED: Salmo salar sodium- and chloride-dependent GABA transporter ine (si:ch211-283g2.1), mRNA	XP_016862561.1	sodium- and chloride-dependent GABA transporter 1 isoform X1 [Homo sapiens]	slc6a1	0.0404545	0.00708333	0.0709091	0.0120833	2.71813	2.12666e-08	3.49607e-07	CCCCCCACTATCATGTTCCCTCCCCTCACGACTCAGAGCCCGTCATTCATAATCACAACGTTCCTACTTCCCCAAACTAGAAATGAGCATCAATTACTTAAATCATAACGACATAAGTGCGATTGCGATGCTGTTTACAATCACATGGTGTGTCGGAGAAGTGTGGCATCTAGAATAAAAAATATATACGTACTCATCTCCTGCCCGGAGGAACACATAACTGCAGCGTTTAAAATAACTGGAAACTCGGGAAAATAATTCAGGTCGGAAAGTCGGAGCACCAGAAAAGAGGCCCGAGTTCCCGAGTTGGAATTCCGAGTTGGGTGACCGTTCAAATCGATTTTTTCCAGTCCGAGCTCGTTTCCCCCCCGAGTTCCCAGTTGTTTTGAACGCACTGAA…
ENSSSAT00000222672	XM_045693005.1	PREDICTED: Salmo salar sodium- and chloride-dependent creatine transporter 1 (si:ch211-117c9.5), transcript variant X1, mRNA	NP_005620.1	sodium- and chloride-dependent creatine transporter 1 isoform 1 [Homo sapiens]	slc6a8	0.0427273	0.00708333	0.0772727	0.0129167	2.71389	0.000492248	0.00327529	CCAACGGAGCAGGAACCGCTCACATCACATTCTTCGTCTCATCAGAGCCTGGTGAAGGACCTACCCAGCATACAACATCACTTAGCTAGCTAGGTTATTGGACCTCTGACTAAACGATACAAATAGCGACCTAAACCTCTCGATTTACTAGCTAGCTAGCTAGCTATCATTTTCATTTACTGTCATCCATGAGATTCTTCAGGCTATCCTTCAAGTGCTTCGTCGACTGCTTTTGAATTCCTTCTCCCCAACGTCTGACGCGACGCTTTGTAAATATTACATTTATTGTTGAAGGGCACCAACTCGTTATGATAAATTAAATAATATAAATATTTTTTGATAACAAGAAGACGAAAAATAAACCAAGGAAAGAACTGGAGAACTGCATAGCTTCTCTCT…
ENSSSAT00000089605	XM_014180527.2	PREDICTED: Salmo salar homeobox even-skipped homolog protein 2-like (LOC106590035), mRNA	NP_001073927.1	homeobox even-skipped homolog protein 2 [Homo sapiens]	evx2	1.04818	0.1725	1.87227	0.295417	2.71164	3.6713e-13	1.18718e-11	AAGACAGAGATGATGAGCATGTATTCGGAAGTTTCTCTGTATTCAGACAGTGATGTAGAGGTTGGATGTCCACTGCTTCACTCCGCAGATCAAGTGAGAAGATGTCGGACTGCTTTCACAAGGGAACAGATAGGAATACTGGAAAAAGAGTTCTACACGGAAAAGTATGTCTCAAGACCAAGGAGGTGTGAACTGGCCGCATCTCTGAATCTACCTGAAACAACAATTAAGGTTTGGTTCCAGAACAGATGGATGAAAGATAAACGACAGCGTCTAGCGATGTCTTGGCCTCACGTGGCGGATCCTAGCTTTTACACCTACGTGACGCACGCAGCAACCACCGGTGACCTATCTTACCCCTTCCACTCTCACCTGCCCCTGCCATATTACCCACACATA…
ENSSSAT00000251261	NM_001146526.1	Salmo salar low density lipoprotein receptor-related protein 11 (LOC100286587), mRNA	NP_001397875.1	low-density lipoprotein receptor-related protein 11 isoform 2 precursor [Homo sapiens]	lrp11	0.0522727	0.00833333	0.0940909	0.0133333	2.71016	2.25824e-10	5.04906e-09	GGACCCAATTAATATTTTACTCTGTAAAATGTATGGAGTTTTATTTAGCCTGCTTTCATTTGTAGCCTATATATTATCTTTAAAAATGCAAATGCTTTAAATCAAATGTATATGTTTGAATGAAAATCATAACTGAAAACCCATTTTCATATTGTTATACCACCAACCTGTTCCTTTTTTATTTCAAATATTTCTGTCAGAAATAACGTTTTGTTCAAAGGTTTCCGTTTTGTTTCATATTCATGATAGATTTATTACATTATTTGTGCAATAACATATTGTTATGTAACACAAAAATTTCTCTTAATGTAAATGTGAAATAAAGTGTCAGCTGAAATAATGAACTGAATACCAATAATGTGCTATGATTTCAAAATATTCACAGGTCTAATAGCCAAA…
ENSSSAT00000182796	XM_045718885.1	PREDICTED: Salmo salar glucosidase, beta, acid (gba), transcript variant X1, mRNA	NP_001165282.1	lysosomal acid glucosylceramidase isoform 2 [Homo sapiens]	gba1	1.28636	0.2175	2.31909	0.37625	2.7053	1.17132e-82	2.59309e-79	ATCGAGGTCCATACAATTTTGGACAATCCGGACATAGCAGAGAAAATCGATCAGTTGGACATGTGACTCAATACTTGACGTGCACTTTATGACATGTCAAAGATCCTGATAAAAACTAAGTAAGAACGAACCTCTGATGCGCACTGGTGACAGTGAATGTTACAGTTGCGGATTAAAATGACACTAGCTAATGGACTAAAGGAGCCATACGTTACTCCGTATGTATGTAATGGAACTGAGAGTCATGACCAGGGGCTAGTAGGCTACAGCACCTGTCAGCATGCTGCTGTTATTCTCTGCTCTCTCTACAGATAGAATGCCATTGTCAACAGCACTCATCCCTCTCGCTTTGTTCATTGGAGTAGCAACACGATCCAGAGGCAGTGATGAGTGTGTGGC…
ENSSSAT00000202454	XM_014159395.2	PREDICTED: Salmo salar acyl-coenzyme A thioesterase 9, mitochondrial-like (LOC106579463), transcript variant X2, mRNA	NP_001032248.1	acyl-coenzyme A thioesterase 9, mitochondrial isoform a precursor [Homo sapiens]	acot9	0.111818	0.02	0.2	0.035	2.70283	7.00045e-05	0.000577987	CTCACTCTTCGGGGCCGGATGACATCTTGAGGAGAGAGCTCTTGTCGATCTTGAAGAGTCTCCATCCCTCCTCCAGAGAGAGGTCTGCGGCGCCGCGACGCTTGTAGAACTCTATCGACGCCTGGTTGCCCTCGGCGACGATGAAGTGCATGCTGCTGCAGCGAGACTTGACCGCCGTCTGAGGGGGAGAGAGGGAGAGAGCAGGCGTCAGCACACATGTACCGGACAGTGATTGTGAGCTTTCCCCACCCCCTTACACAAAGCCATTCGAATCTAAAAATCAGCTTTTCCTGCGAACACCATTTCTCTTTTCCCAATACATATTCATTGATTATTTCAACAGCAATAAACAAACAGAACAGGAGTGGAATCAGCTATTTGTACAAAGACTCATAATTC…
ENSSSAT00000180302	XR_006758704.1	PREDICTED: Salmo salar ependymin related 1 (epdr1), transcript variant X1, ncRNA	NO HIT	-	-	0.0454545	0.00625	0.0831818	0.0104167	2.70134	4.9629e-05	0.000423367	TTCTAATCAGCACAATGCGATAACACCTGTGATGTGTAATGAGGAGCAACCAGATGCTGCACTTGACACCTTTATGGAATTGCTTATTCCATTTACTAATAATGCACCCATTAAGAAATTTACTGTAAAAAAAAAACTGTTAAATCTGCGTGGATTGATGATGAATTGAAAAATGTGATGATTGAGAGGGATGAGGCAAAAGGAATGGCAAATAAGTCTGGCTGCAAGGCCAATTGGTAAACATACAGTAAATTGAGAAATCATGTGACTAAACTGAACCAAAATAAGAAGAAACTATGAAACAAAGATAAATAATATAAAGAATGATAGTGAAAAGCCTTGGAGCACCTTAAATGAAAATTTTCATTGAATCGGATGGCTCGTTCATCTCAAAACCCA…
ENSSSAT00000175577	XM_045721877.1	PREDICTED: Salmo salar 6-phosphofructo-2-kinase/fructose-2,6-bisphosphatase-like (LOC106609077), transcript variant X1, mRNA	NO HIT	-	-	0.03	0.00541667	0.0563636	0.00916667	2.70085	8.25979e-07	1.02743e-05	ATTTTTAAACCTGCATATTTAGCTAAAAGAATCCAGGTTAGCAGGCAATATTAACCAGGTGAAATTGTGTCAGTTCTCTTGCGTTCGTTGCACGCAGAATCAGGGTATACAGAATCTGTCTCGTTGCGAACTAATTTGCCAGAATTTTATGGAACTATGAAATAACATTGTAGGTTGTGCGATGTAACAGGAATATTTAGACTTATGGATGCCACCCGTTAGATAAAATACGGAACGGTTCCGTATGTCACTGAAAGAATAATGTTTTCGAGATGATAGTTTCCAGATTTGACCATGTTAGTGACCTAAGGTTTATTATATTATAGTTAAGTCTATGATTTGATATTTGATAGAGCAGTCTGACTGAGCGGTGGTAGGCAGCAGCAGGCTCGTAATAGT…
ENSSSAT00000224118	XR_001319715.2	PREDICTED: Salmo salar uncharacterized LOC106565689 (LOC106565689), ncRNA	NO HIT	-	-	0.418636	0.0766667	0.754545	0.13375	2.7007	5.4662e-34	1.12636e-31	GGAAGGTGTAACTTGTGTAACAAAATTGTTACATACATAGGCTATTTTGGAAGGAACGTGGAGAAAGATCTTACGAAATTCAATTTCAGTGAAATATATCATGTGTGGGACCGAAATCCTGCAAGACGAGATGAGACCTGCTAATAAGAAGCCCAACTTTGTCAAGAAAAAATACATCTTCTTATGCCTCCTCACTGTTCCAATCCAACTGCATGGTCAACCTCACAGGGAGAGTTACAGATTTTAAATTAGTTAAATTAGATGGGGAGTGGCAGTGAACAGCAATCTTCAAGTCTTTCCACAGATTTTCAATGGGATTCAAGTCTGGACTTTGGCTGGGTCACTCAAGGACTTTCATACTCTTGTTCCAAAGCCATTCCAGTGTTGTTTTGGCTGTAT…
ENSSSAT00000236886	XR_001319715.2	PREDICTED: Salmo salar uncharacterized LOC106565689 (LOC106565689), ncRNA	NO HIT	-	-	0.418636	0.0766667	0.754545	0.13375	2.7007	5.4662e-34	1.12636e-31	GGAAGGTGTAACTTGTGTAACAAAATTGTTACATACATAGGCTATTTTGGAAGGAACGTGGAGAAAGATCTTACGAAATTCAATTTCAGTGAAATATATCATGTGTGGGACCGAAATCCTGCAAGACGAGATGAGACCTGCTAATAAGAAGCCCAACTTTGTCAAGAAAAAATACATCTTCTTATGCCTCCTCACTGTTCCAATCCAACTGCATGGTCAACCTCACAGGGAGAGTTACAGATTTTAAATTAGTTAAATTAGATGGGGAGTGGCAGTGAACAGCAATCTTCAAGTCTTTCCACAGATTTTCAATGGGATTCAAGTCTGGACTTTGGCTGGGTCACTCAAGGACTTTCATACTCTTGTTCCAAAGCCATTCCAGTGTTGTTTTGGCTGTAT…
ENSSSAT00000222634	XM_014137501.2	PREDICTED: Salmo salar gap junction beta-1 protein (LOC106567776), transcript variant X2, mRNA	XP_011529209.1	gap junction beta-1 protein isoform X1 [Homo sapiens]	gjb1	0.0231818	0.00375	0.0440909	0.00625	2.70063	0.000409413	0.00278048	GGGAAAATGGTCACCTGATGTGTAGTGCCAGACCAAAGGCTTGCGCTCTTAAGCCGCCCACCAAAGTCAGGGCATGTAGAGAGGTTTGGTTCTCTACTGGCCGCACATCAATGTCCACGCTACACCAGCGGGTCAACGTTGTCCTCCACCCTGGGTGCTGCCTATGCCTCTTACACCTCCTGATGAGCTTGGTAACCTCCACCTCTCCAAGTCTCTTCTACTGCCATGGCAGGAATGACTCAAACAATGGAATTCAATAGATCTGAATTATAACAAGATGGAGAGACCAGTGCTGGTCAGACAGTGGTGTTGACTGGTGAAGCGGACCTGGAATCGAAAATGAACTGGGCGTCCTTTTATGCCGTCATCAGCGGTGTAAACAGACACTCCACGGGCATC…
ENSSSAT00000028725	XM_045700851.1	PREDICTED: Salmo salar protein BTG3-like (LOC106578066), transcript variant X4, mRNA	XP_047296629.1	protein BTG3 isoform X4 [Homo sapiens]	btg3	1.00091	0.173333	1.79045	0.295417	2.69744	2.96119e-20	2.05519e-18	CTCTCCTCGTAACTTTATCAAAACCCATTGGAGGAGAAGGTCAGAGGGGCGGGACTTATGGCTTTCTCATCCAATGGGTTTTGAGAAAAGACGAGAGAGAGGACGCGAAGAGTATGCAATTGAGATAGATCAACGCAAAACCAGGAACGTGGATCGCTTGACTGTACCAAAGAGAACAAGGAAGCAACATGTGCCGATAACTATACAAGTAATATGATCACAGCAATATAGAGAGGAAATAGAGAAAATAGTAATTGTACTGGATATTTAAAATACTGCGGTTATTATATAGGTATTTCTCTACAACTGAGTTACAACGAGGTTACTTACTGTATAAGCTCACTGAACCTACCCCACTGGGACAAACTGGTTGAATCAACATTGTTTCCTCATCATTTC…
ENSSSAT00000241905	XM_014168973.2	PREDICTED: Salmo salar uncharacterized LOC106584108 (LOC106584108), mRNA	NO HIT	-	-	0.0731818	0.0133333	0.13	0.0233333	2.69714	9.88221e-24	9.37605e-22	CCTTTTCACTCATCTAGGTTAGTTTTGTGGAGTAACTACAATGTTGTTGATCCATCCTCAGTTTTCTCCTATCACAGCCATTAAACTCTGTAACAGTTTTAAAATCACCATTGGCCTTATGGTAAATCCCTGAGCGGTTTCCTTCCTCTTCGGCAAATGAGTTTGGAAGGACGCCTGTATCTTTGTAGCGACTGGATGTATTGATAGACCATCCAAAGTGTAATGAATAATTTCACCATGCACAAAGCGATATTCAATGTCTGCTTTAAAAAAAAAATGTTTTACCCATCTACAAATAGGTGTCCTTTGCGAGGGACTGGTAAACCTCCCTGGTCTTTGTGATTGAATCTGTGTTTGAAATTCACTGCTCAACTGATGGCCTTAGAAATAATTGTATGT…
ENSSSAT00000062619	XM_014136127.2	PREDICTED: Salmo salar endoplasmic reticulum chaperone BiP-like (LOC106567149), mRNA	NP_005338.1	endoplasmic reticulum chaperone BiP precursor [Homo sapiens]	hspa5	3.86	1.15625	7.02636	1.95125	2.69542	4.82809e-15	1.94609e-13	TTGCTGGGCAGTGGAAGCATTTGACTCACCTTATTTTTTTATGGGCAGATATTGTGTCTGCTGTGTAGGTATCTAGCTGAATTTCCAACATCTCAGCTCTGTTGTGAAGACAGTTAAGGAAATGTAAAATATATATGAAGACTGAACATTACTGATTGACATGCATGAAAAACGAATTCCTAACACGGTGAATTGCATTTGAAGGATCCCAGTGTACAGTAGGCGTGAACACGGGGGACTATCGCACCTGATCTTCTGCATGATGATCTCACATTTGGCCTCAAAGTAATCAATCTTTTTCCTGTCCAGCTCTTTCTGGGCTTTCAGCCTGTGGTCCAGGATCAGGGACTGGAGAATCTGGATGCACCCTAACAGCTCCTGGAGAGAGAACACGTCGAT…
ENSSSAT00000150859	XM_014126478.2	PREDICTED: Salmo salar NEDD8-activating enzyme E1 regulatory subunit-like (LOC106561978), transcript variant X1, mRNA	NP_003896.1	NEDD8-activating enzyme E1 regulatory subunit isoform a [Homo sapiens]	nae1	0.79	0.14125	1.40909	0.24625	2.69424	4.7222e-08	7.31318e-07	ATAACATTTTGCGCAGGTTTGAATCGATTGAATGCGCTCTATTACTCCCTCTGGTGGTCAACTGTAGTTAAATCGAAAGTGCAGCATTGAATTTACAACTGCGTTCAGCCACTTGTCTCTCTATCGAATCAGCGAATGGAGTTATCAAATTAACTGGTGGGATTCTTCGCCAAACGGACCATGGCAGCGACTAAAGCTTCTAAAGAGCAGAAATACGATAGACAATTGAGATTGTGGGGAGACCATGGCCAAGAAGAACTTGAAAATGCACACGTATGCCTGATTAATTCCACAGCATCTGGGACTGAAATACTAAAGAACCTTGTGCTTCCAGGCATTGGATCATTCACTATTGTCGATGGACACAAAGTCTCCGGGGAAGACGTCGGAAATAACTTT…
ENSSSAT00000190403	NM_001140630.2	Salmo salar Treacle protein (tcof), mRNA	NO HIT	-	-	0.0340909	0.00583333	0.0590909	0.00916667	2.69249	0.000168798	0.00126818	TGAGGATGAAGAGCTCTTAATCAGTAGATTAAAGCCCTTTAATTGATTATTTTGATTGTGCTAGTCGTTCTACCTTAAAACGATGACTTCAAAGGACCCGAATGCATCAAACAGTGCCTTGCTTTATTTGATTTATCAGCATTTAAAGGAGAATGGTTACCAGAAGGCTGCAAACGTGCTGAAAAAACATGCAACTCAGATGGAAACACCAGAAGATATCACCTCTTTACATGACATCTACACAAGTTGGACCAAGGTCTCAGAAATCGGACAAAATCCAAAACAAGAGCCTGAAGTGGATTCCACCACCCTGAAGAAGATTAAGGCCGATCCATCAACCAAAGAGGAAGATGTGGACTCAAAACCAATTGATTCTCTACCTCCTGCCCCCCACACACC…
ENSSSAT00000212347	XM_014210966.2	PREDICTED: Salmo salar olfactomedin-4 (LOC106611098), transcript variant X1, mRNA	NP_006409.3	olfactomedin-4 precursor [Homo sapiens]	olfm4	0.00954545	0.00125	0.0177273	0.00208333	2.69247	8.09942e-05	0.000659775	GTTACAGATATCATGCAAAATGCTCACCTTCGAAGGTCTCTCTCTCCAGTGAATGTGGGTAGTAGCTCATGCTTGGGAACGCTGTGGAAGGGCAGAACAACACCTCTTCCAGGCCAGGGCCGATGGGGAAATGCCAGCCCCTGGGTGGGGGCTGAGCCCTACTCTCCCACGGCTGTGTCTGGGCCTCTGCCTCACAGAGAAGGGAGACCAGGTCCAGCCCAGGATCCCATATCTCAGCAGGCACTTCACTAGTGCTTGCATGTGGGTCTACAAAAGAGCTCAAGTCTAGTCCAGCTGCAGTCTGGCTCTCCCACTTCGGTTTTTGCATCTGGGCCTTGGTTACTGACTCTCCCATGCTCATCTTTTCCACTATCTGTTCTAACTGGACATGGACCATCA…
ENSSSAT00000223817	XM_045703753.1	PREDICTED: Salmo salar elastin (LOC106581051), transcript variant X17, mRNA	NO HIT	-	-	0.158182	0.0275	0.291364	0.0475	2.69143	6.01654e-06	6.26689e-05	TAACTATGCACGTGTACAAAATCTGATGAATGTCATTGGATGCAGTATAAAATCATTGATTGCGTTGGTCTTTGCAGGTGTGGGGTGTGCCTGGACTTTACCAAGGTGGCCAGGTGCCAGGACAAGGGTTTGGTGGTCGTGGAGTGTTGCCCGGTGTGGCCACTGGGAACGGACTCAATCCCAAATCATTGCCAGGTGGAGGACAGCAGGGACCAGGAGGCTCGGGTCGTGTTGGTTATGGAGGACCAATGCAGCCAGGAGTATTCCATGGATACCCACTCAAAACACCCAAAACACAAGGTGGCTATGGAGCAAAAGTTGGAGGAGCTGGAGGCAAACTTCCATTTGGATATGGAGGCTTTGGTGGTGGTGGTGGAGCAGGCCTTCCTGGTGGAAAAG…
ENSSSAT00000124784	XM_014143540.2	PREDICTED: Salmo salar proteasome 20S subunit beta 7 (psmb7), transcript variant X1, mRNA	NP_002790.1	proteasome subunit beta type-7 precursor [Homo sapiens]	psmb7	1.66682	0.284167	2.96909	0.485833	2.68929	8.63022e-17	4.16503e-15	AGTACAGGAAAAATGGCGACTCTGTCAGTGTGCCAGCCGCAGCTCGGAGGTTTCAGTTTCGAAAATTGCAAGAGGAATGCAGTCTTGGAAGCTGAAGTTACCAAATTAGGATGCAACATACCCGCTGCCCGGAAAACAGGCACCACAATCTGTGGGGTTGTTTTTAAGGATGGGCTAGTTCTTGGTGCTGACACCAGGGCCACAGAGGGCATGATTGTGGCAGATAAGAATTGCTCCAAGATCCATTACATCTCCCCAAACATCTATTGCTGTGGAGCGGGCACGGCAGCAGACACTGAGATGACCACCCAGATCATCTCCTCTAACCTGGAGCTGCACTCCCTCTCTACGAGCCGGCTGCCCCGCGTGGCCACTGCCAACCGCATGCTCAAGCAGATG…
ENSSSAT00000010814	XM_014200713.2	PREDICTED: Salmo salar ubiquitin-conjugating enzyme E2 E2 (LOC106605266), mRNA	NP_689866.1	ubiquitin-conjugating enzyme E2 E2 isoform 1 [Homo sapiens]	ube2e2	0.195455	0.0354167	0.348182	0.0616667	2.68921	0.000430147	0.00290757	GGCCAGGATGTCCAGCGAGGTGCAGAGACCGGACGATAGCCCCAGCACCAGTGGGGGGAGCTCGGATATCGAACAACGAGAATCATCAGTCCCCCCAGAACAGGAGCGGGAACAAGCACAGCCCAAAAAGAAGGAGACTAAGATCTCCAGTAAAACAGCTGCCAAACTCTCAACCAGTGCCAAGAGGATTCAGAAAGAACTTGCAGAAATTACACTCGACCCACCTCCAAACTGCAGCGCTGGTCCCAAAGGAGACAACATCTATGAGTGGAGGTCAACCATCCTGGGACCACCGGGCTCTGTTTACGAGGGAGGAGTCTTTTTCCTGGACATCGCCTTCACACCCGACTACCCCTTCAAACCACCCAAGGTAACATTTCGGACAAGGATCTACCACTG…
ENSSSAT00000053219	NM_001173915.1	Salmo salar aquaporin 8 (aqp8), mRNA	NP_001160.2	aquaporin-8 [Homo sapiens]	aqp8	13.2909	2.28375	23.4891	3.9325	2.68793	0.000368244	0.00253297	TCTAGATACAACGACTCCTCTCTCTCTCTCATCTATTTTCTCTCCAAACTCCTCCATTCACTCTCTCTCTCGCTCTCTCTCCTCTATTCTCGCTCTCTCTCCTCTATTCTCACTCTATCTCTCCAAACTCCTTTCCACTATGACAGAAGGGACAATGGAACTGGGTGACGTTGGGACATCCCTGATGGCATCAGACTCTAAGAAAGCACCGGTCAAGCCTCCCAACAAGTTTGAGCGCCTGGTCCAGCCGTGTCTGGCTGAGCTGGTGGGGACCATGTTCTTTGTGTTCATCGGCTGTGTGTCGGTCATAGAGAACGTGGAGGCAGCAGGGAGGCTGCAGCCAGCTCTGGTCCATGGTCTGGCCGTGGCAGTCATGGTGGCTTGCATGGCAGAGATCAG…
ENSSSAT00000002304	XM_014200239.2	PREDICTED: Salmo salar cysteine sulfinic acid decarboxylase (LOC106605019), transcript variant X5, mRNA	XP_047284917.1	cysteine sulfinic acid decarboxylase isoform X5 [Homo sapiens]	csad	67.5068	11.1142	120.943	19.1667	2.68771	1.42879e-10	3.29401e-09	TTCGCGAATGTGCTTGTTAATTCACCTCAGAATATGAATGAACCTCTTCTGGACAACAGTGAAGGCCAGCTCTTCCTGACCGAGGCTTTTAAAGTCATCATTGAGGAGGTGCTATGTAAAGGCACAGATGTCAAAGAGAAGGTGTGTGAATGGCGCGAGCCAGAGGAGTTAGCTGCTCTGCTAGATCTGGAGCTGCGAGAGACTGGGGAGCCGCAACACCAGCTGCTGCAGAGAATACGGGATGTGGCCAAGTACAGTGTCAAGACCAATCATCCGCGGTTCTTCAATCAGCTCTTTGCAGGGGTGGACTACCATGCCTTGACAGGACGATTCCTTACGGAGGCTCTTAACACTAGCCAGTATACCTATGAGGTGGCTCCAGTGTTTGTCCTGATGGAA…
ENSSSAT00000189819	XR_006758557.1	PREDICTED: Salmo salar protein phosphatase 1 regulatory subunit 12B-like (LOC106567285), transcript variant X1, misc_RNA	XP_047287314.1	retrotransposon-like protein 1 isoform X1 [Homo sapiens]	rtl1	0.495455	0.08625	0.890909	0.148333	2.68384	9.84994e-31	1.62918e-28	AAGAGTCTTGTCTTTAAAATGCTGTAAAATAGTCATATGTTTGAAAAATTGAAGTTTTCGGATTTTAGAGGAATTTGTATTTCGCGCCACGCCCATCATTGGATATTGGAGCAGGTGTTCCGCTAGCGGAACGTCTAGATGTAAGAGGGTAACGACTGTTCCACAGGTGCATGTTCATTAATTGTTTATTGTTCATTGAACAAGCATGGGAAACAGTGTTTAAACCCTTTACAATGAAGATCTGTGAAGTTAATTTGTAAAAATCCAACTAACTTTGAAAGACAGGGTCCTGAAAAAGGGCCGTTTCTTTTTTTGCTGAGTTTATTAGTGGTGAGTTTGTACAGCCTACACCGGCTCCCCGAGAACCCCGCTTACCTCCTCCGGTGTGATATTCTGGGG…
ENSSSAT00000159365	XM_014141037.2	PREDICTED: Salmo salar protein piccolo-like (LOC106569563), mRNA	NP_001103824.1	zona pellucida sperm-binding protein 3 isoform 1 precursor [Homo sapiens]	zp3	0.0413636	0.00666667	0.0759091	0.0141667	2.68047	1.10209e-06	1.3368e-05	CTCAATAAAGCTCCAGGTGTACGTGATTTTGTCTGCACAAAGGCAACCAATGGAACGTAAATGACAATCAACTTCACATTCTTCAGCACCTGTTTAATTAATCAGGTCTGGACAATAATCAAGCTGATTGCTGAATGGGGTGGGGCCTTTGTCAGACATCGTGGCTACAAAATGGTTTGACAGACTCTGTGGAAGAATTGACAAGAATAACTCATGTCCATTTGGAGTGATGGGGTTCAGGCAAGTGTATGCAGTGCTGCTGTTGGTCGTGGCTTTTGGCTGTGTTGTTAGTGATACTTGGGACTCCAGATGGTTTCATCCGAGATTGGGGTTTCTGCATGACGATGAAGTTTCAGCGCAGTTTGACTCTCAGAAGCCAGTGCAAGAAGAGCCTGTGGG…
ENSSSAT00000059130	XM_014193544.2	PREDICTED: Salmo salar tetratricopeptide repeat protein 39A (zgc:158403), transcript variant X1, mRNA	NP_001138304.1	tetratricopeptide repeat protein 39A isoform 1 [Homo sapiens]	ttc39a	0.108636	0.0195833	0.195909	0.0320833	2.6724	1.66428e-06	1.94626e-05	GTGTTTTGGGCAGAGTGCCCGGAAGAAAAAATGTCCAATGGGAAAGATGCACCTGCGGCGGCGAATGTGTGTGCGCAGCTCCTCACAGATGACCTTGCAGGTGTGCCTTGAGGAGTGTATGGAGGCCCTGGACCTCTTCCTCAACAACCACTTCAGTGAGAGCCTGGACAAACTGCGGCCACGGGCGAAGGAGAGCATGTACCATGCTCTGATCTACGCCACTGTGCTGGAGATGCAGGCTATGATGACCTTCCAGCAGGATGACATCGTCAATGCAGGCAACACCATGAAGAGTGCCCAGGAGGTCTGCCAGAGGTTTCGACGAAAGTCCCCTAGCAATATCAGTAAATCACCTGGAGAGCATCTAACTGAAGAGCAGCTCCAAGCTCTCCATGCTGA…
ENSSSAT00000242703	XM_045716026.1	PREDICTED: Salmo salar aryl hydrocarbon receptor repressor-like (LOC106599299), mRNA	NP_001364168.1	aryl hydrocarbon receptor repressor [Homo sapiens]	ahrr	0.0227273	0.00333333	0.04	0.00625	2.67191	0.00149244	0.00859613	TGGCGGTGTTGACAAGACGACCATGGAGGGCACATCTCTCAGGGGGACATCAATGTTTGCATCGTTTGCGACCCCAGTACCGCCGAGAGACAGTTTCTTAAGTGTGGAGCACGTTGACCCCTGATCACCTCGGAGGCCAAGGAGTTGACACACAACATCTGTGTCAGAGTGACAGCACCAAGCCAGCCTGGTGTATCATTGTCAGGCAGCTAGAAACCATGCTCCGACTGTCTGAGGGCATGGCCAGGCTCTGCTGCTCAGATGAGGCTGGTGCATCCCAAACGCGTAAAGTAGGCCTTCTGACTGCTGAATAAGTCTGTCATCAGTGTCGACTCCCCAGACATCAACTTCGACCAGGAACAAGACGACAATGGGGAAATGAATGAATGACTTGATAGA…
ENSSSAT00000219352	XM_045715969.1	PREDICTED: Salmo salar phosphoribosyl pyrophosphate synthase-associated protein 2 (LOC106593728), transcript variant X3, mRNA	NP_001230869.1	phosphoribosyl pyrophosphate synthase-associated protein 2 isoform 3 [Homo sapiens]	prpsap2	0.0431818	0.00708333	0.0790909	0.0116667	2.67133	0.00026899	0.00191873	AGACGCCTGTCCATCATACTCAGTAGGCCGGGTTTGGAGGGAACAGGTTGAGTTTACAAGCTGCGAAATTATCTAACATCATATAACGCTGTTTACACTACAAATCACAAACTGGAAGGGCTGAGTGCAGCGTGGGTGCCCAAGGATAGGCCGTCTGAGGCTGGGGAGCAGAGTGGCCGGTCCCCCCCGGTTATGAACCACACCGAGGGAGGCCTTGTCATCTTCAGCGCCAACTCACACCCTTCCTCCAGGGAGATCAGCAAGAGGATAGGAGAGCGTCTGGGGGTGGAGCTTGGGAAGGTGCAGGTGTACCAGGAAGACAACAGAGAAACACGTGTGCAGATCCAGGAGTCGGTTCGAGGCAAAGATGTCTTCATCGTCCAGACAGTGTCTAAGGAT…
ENSSSAT00000154665	XM_045694414.1	PREDICTED: Salmo salar supervillin-like (LOC106569572), transcript variant X11, mRNA	NP_068506.2	supervillin isoform 2 [Homo sapiens]	svil	0.0254545	0.00458333	0.045	0.00833333	2.66982	7.08744e-05	0.000584342	ACAGGTCCAGCCAGGCCCATGGAGATCTCTTCCCACATCCAGCCCAGACAGCAGCCCCTCCGCCAGCAGAGCCAGAGTCAGCCTGGGCAACAGAGAGGCAGTGACTCAGCCGTCTACCTCCAGAGTGGCGCCTACCTCCCCCAGGCCAAACCCAGCAGCATGGAGCCAGCTGGGCCGCGCAGGCCCCCCAAACCCAAGGTCCGCACACGCTCCATGTCCGACATCGGCGTGAGCCAGCGCCCGGCTGCCTACAGGAGCATGGAGAGGACAGCAGCCAGCAGAGAGACAGCAGCCCAGCTGGCCAGGGAGGGAGGGGTGGCGATGGGGGTGCTGCCCAACGAGGAGGTGGGAGCCCTGGACACCAGGGTCTCTGTGGCCCAGCTCCGACACTCGTACCTG…
ENSSSAT00000109232	XM_014126512.2	PREDICTED: Salmo salar myosin light chain kinase 3-like (LOC106562001), transcript variant X1, mRNA	NP_001295230.1	myosin light chain kinase 3 isoform 2 [Homo sapiens]	mylk3	0.203182	0.0366667	0.365909	0.0608333	2.66979	2.01714e-13	6.71388e-12	TGGGGAAGCAACATGACAATGTTTTAATATTTTAAAACAACACCATTTCCAAAGCTCACAACATCTCTCTCTTAATACTGGCAAAAGGCCATTTTGAAAAGGTCATTCCTTGCATGCCCACAAGTCAATAGCATCTTCTGAGGTTGAATTTAAATGTTTTGGTGACGTCAAGCGGCCATTGGAATTTTGGCAGTGGTGGGGCTACTATATAAAAACTTTAGGACAGAGAGGTAGAGAGAGAGGGAGGGGGGGAGACAAGTGGAAAGATAAGATAGCGAAGAGTTGGTGTTTATTTAAGTAGTGTCATGTCCCTGGCACATACAGACAACAGGGTCCGGCAGACCTGCCTGTATGGGAGAGGAACAACAACACCTCGGGAGCTTCAACTAAAATAGATCC…
ENSSSAT00000106101	XM_014165240.2	PREDICTED: Salmo salar unconventional myosin-Ib-like (LOC106582299), transcript variant X4, mRNA	XP_024308682.1	unconventional myosin-Ib isoform X3 [Homo sapiens]	myo1b	0.826818	0.142917	1.46	0.245833	2.66914	0.00065245	0.00419636	GTTTTTTTCTCTCGATGTTTTACTGATGGTGATTAGAGTTGAAGGACGCCTAGCAGCACTTTGTGCAGCCAGCCACTCCCTATGCCCGTGGACCAGAAGTTGAAGTCGTGGAACCGTAGTCCTTATCCACCTCAGTGCTCAAGTGGAAGTCCTCCTAGCCGGATGAGAGACGCGTCCAGGCACATTCACAACGCAGATAACTAAAAAAGACAACGGGGATAGAGGAGCCTCTTTTTTCAACTGAAGGGATATTCCCGGGATTCTTCACTTTCCTCCAGAGTGGATTAAGGGACAACATTTCCAATTCAGAGGGGGGATTGCTGATTCCAAAATGGAGGTGAAGACGTCACTTCTAGACAACATGATAGGGGTGGGGGACATGGTCCTGCTAGAACCCCT…
ENSSSAT00000085374	XM_014172696.2	PREDICTED: Salmo salar ras-GEF domain-containing family member 1B-A-like (LOC106585945), transcript variant X1, mRNA	NP_001287664.1	ras-GEF domain-containing family member 1B isoform 2 [Homo sapiens]	rasgef1b	0.07	0.0191667	0.123636	0.0325	2.66661	3.24052e-05	0.000287784	CTCGGAGTGAGGATCTCCGCTGCACAGTCTCGCTGCATATGGTTGTGGATGTTTGTGTGTTATACCAAGAACTCGGTCAAGCCGTGTGAAAACGTGAATACACGTTCCTTCTATTCGTGATTTGCGAGTGAATATGCTGAATATAAGGGCAGAGGAAACCTGCGGCTGAATATCAGTAGAAGCTCACAGGTTTCATTGGAGAAAGTGCTCGCTTTATTCTAGTGGGAAAGATATATTACGGATTCTGCGCGCAGTTACTCATTCTGAGGACAACATGCCTCAGACGTCACCGCTGACAGGCATGCTGGTTTCCAGTGGTTACAACAAGAACCAGAACCAGACCAAGGAAGAGGGACTGTATTACCATGACAACACCCTGGTATCCGGCTCGCTCGAGGC…
ENSSSAT00000179725	XM_014150544.2	PREDICTED: Salmo salar nascent polypeptide-associated complex subunit alpha, muscle-specific form-like (LOC106574563), transcript variant X1, mRNA	NP_001352602.1	cordon-bleu protein-like 1 isoform 4 [Homo sapiens]	cobll1	0.01	0.000416667	0.0177273	0.000833333	2.66596	0.000972208	0.00593926	AGGAGTAAAGCCTATTCTGGTTGGCATTAGCCAGTTGACCAACATGGCCCAGGCATGGCTGCATTTAATTATGTGCTTGGTCTATTCTGAGTATATTTGCTCTATTCTAAAGAGAGAGAAAAAAATGTGAATTTAAGTGTTTAACCTATTCAATTAGATGCCCTGATTACCACTATCATTCAGTTTTGTATTGGTTTAAGAGGACAGGACAGAATGGCTATAAAGTAAAACGTGTTTTAGTTAAGTCATTTAGATGTTCACAGGAGCCCCCAGCATATTCTTCCACATTGAGTGGAGGGCAGGCATACCCAAAGTGTTGGAGTCCTAGAACTATAAAGCTTCCTAGCAACGCATTCCAGAGAGCAGCACTCACGTGTTACAGTATAGGAACGTGGTGAC…
ENSSSAT00000002169	XM_045715262.1	PREDICTED: Salmo salar eukaryotic translation initiation factor 3 subunit D-like (LOC106601562), transcript variant X1, mRNA	NP_003744.1	eukaryotic translation initiation factor 3 subunit D [Homo sapiens]	eif3d	12.1027	2.10167	21.6945	3.61833	2.66494	3.34343e-169	3.60836e-165	CTTTAGTACGGTTGACTTCTTGGCATTTATTGCTATGGTCATTACTGTACAGGTGGAAAGGAAATCCCAGAAGACTGATTTGGTGGTAGAAGCAGCAGAGACGTTTTGGGTGTTGAGATTTTAGTGCAGAAGAACTACAGGGGGATTTGAGAGAAGGGGTTCCAGCCTCCCAGGGTGACGGACTGGTGTGGGATGTTAGGGCCAAAGTAGTGTGAAGGGGTGGTGGATTTGTTGGGGATAGTGGTGTATATCTAGGGGTAGATAGTGGTGCAATTCATTTTTTTCCCAATTTTACTTTTTGTGAACAAATGTGCAATTCACACTCCGACCTGTGAAGGGCAGCAATATGCAACAAAGCGTATGGTCTGCCGGAAAACAACTATTTGCGGTACTTTTCCA…
ENSSSAT00000208900	XM_014180682.2	PREDICTED: Salmo salar insulin induced gene 1 (insig1), mRNA	NP_005533.2	insulin-induced gene 1 protein isoform 1 [Homo sapiens]	insig1	33.1227	5.42542	59.6682	9.28875	2.66391	1.26827e-19	8.28926e-18	CACAAGACAAAATGGTAGAGCGCGAAATGAGCAGTCTGAGAGCAGCGAAACGCACAACATTGTCGGATGAACAACGTCGGGTCTCGCTCGATCAGACAGTGTGAACGTCTGGAGATCAAGCGCTGAAGTGCCAAATGCCAAGACTAGAAGAACACTGCTGGAGACGCTCTTGTACATCGAGGGTGGAATCGAATAATTATTCTAGGGAAAACTGGGTCGCATCGAAGGCTGAAGAAATGATGTCAATTATCACATCGGTGCTTAGCAATGTATACGGCTCGCTGCACAGTCTGCAAACAGCAAACTTAATCAGACGGGGTCTCGTCCTTTTCACCGTGGGAGTATTTCTTGCATTGGTGCTCAACTTGCTACAGGTTCAAAGAAATGTGACTTTGTTTC…
ENSSSAT00000249400	XM_014163357.2	PREDICTED: Salmo salar lysophosphatidic acid receptor 6-like (LOC106581353), transcript variant X4, mRNA	NO HIT	-	-	0.0472727	0.00958333	0.0868182	0.0158333	2.66257	0.000710286	0.00451586	GTGAGGGGTCCTTACTGAGCCCTGGACGACCAGGTGAGGGGTCCTTACTGAGACCTGGACGACCAGGTGAGGAGAGTTCCTTACTGAGACCTAGACAACCAGGTGAGGGGAGTTCCTTACTGAGACCTAGACAACCAGGTGAGGGGAGTTCCTTACTGAGATCTAGACAACCAGGTGAGGGGAGTTCCTTACTGAGACCTGGACAACCAGGTGAGGGGAGACCTAGACAACCAGGCGAGGGGAGTTCCTTACTGAGACCTAGACAACCAGGTGAGGGGAGTTCCTTACTGAGACCTAGACAACCAGGTGAGGGGAGTTCCTTACTGAGACCTAGACAACCAGGTGAGGGGCGTTCCTTACTAATTAGTGACCTTAATTCATCAATCAAGTATTCTATTC…
ENSSSAT00000236859	XR_006760460.1	PREDICTED: Salmo salar uncharacterized LOC123728724 (LOC123728724), transcript variant X3, misc_RNA	NO HIT	-	-	0.0363636	0.00166667	0.0663636	0.00291667	2.66217	0.00157513	0.0089962	CTTACTAAGTAGTAACTTTAGTAAGATTTTCTTTTCTCTATTTCTTGAACTGCATTGTACCTTAAAGGCTTGTAAGTAAGCATTTCCCGGTAAGATCTACACCTGTTGTATTCAGCGCATGTGACAAATACAATTTGATTTGATTTGTTGTCCATGCACCACACTGCCAGGTGTCTGACTTCCTCCCTATAGGATGCCTCATCATCATCGGTGATCAGTCCTAACACCATTGTGTCATCAGAAAACTTTATGATGGTGTTGGAGTTGTGCCTAGCCACACAGTCATGGGTGAACAGGGAGTACAGGAGGGGACTATGCACACACCCCAGGTTACCTTGGTGTTTTTGGGCACTTGGACTATGGTGGTCTGCTTGAAGCAAGTTGGTATTACAGACCAGG…
ENSSSAT00000244048	XR_006762462.1	PREDICTED: Salmo salar uncharacterized LOC123730967 (LOC123730967), ncRNA	XP_054184930.1	proline-rich membrane anchor 1 isoform X1 [Homo sapiens]	prima1	0.112273	0.01875	0.200455	0.0345833	2.65951	6.7584e-13	2.11956e-11	ATGAACTTAAACTTGAATAAGGTCATCTCTTTTTCTTCCTCCCTTCTGCCTTTCTCTGCAGTGGCTCCCTCCACAGTGCCTCCCATGAAGCCGTGGTGGAAGGAGATCGTGGTGTTGGGGACGGTGGGCTGTGCCTCGGTTGCCTTCCTGCTGTTGATGGTCATCATCTGCTATAAGGCCATAAAGAGGAAACCCCTACGGAAGGAGGAGAATGGAACAAGCCGAGGGGAGTACGCCATGAGCTCGCGCAGCAAGAAGACGGTGGACACCAACAACACAGGGGTGTAGGAAGTGCCCAGATAGAAGGACCACGGCAACCACAACCCCAAACCACTAGAAATGACAAGAAGCCCTCCTTGACTTTGAGAAGGCAGGGGGGCTGGTTGGAGGGAGAGTATG…
ENSSSAT00000226964	XM_014188402.2	PREDICTED: Salmo salar nuclear receptor-binding protein 2-like (LOC106597174), transcript variant X1, mRNA	XP_016868872.1	nuclear receptor-binding protein 2 isoform X6 [Homo sapiens]	nrbp2	0.467727	0.0895833	0.835455	0.155	2.65327	2.95119e-07	3.98253e-06	GAGAAAGTCAGAGCGGCGGGACCTCTGACTTTCTCATCCAATTGGTTTTGAGAAGGATACGACGAGAGAGAACACGAGGAGGATACGATTGAGATCTTCCCATTTTTTTTTTCTTCCAAAAAGCCGCAGAGGCCACTATGGAAAGACTGTATAGTGTGGCATACCACCCGCTCTTACTTCAAGCACAGTTCAGCGGCGGCTGTGCGTGTTGCAGCACCTCCTGGAAGATCCCCTATTGGCTCTTTCTTGGGGAATGCGCTTGTTTTGACAACTCATTTGATTGTTGGATGTGGTTTGAGAGGACGCCACGGACTGCAGGTTAAACCGTAGAATTCGTAACAGTTTCTACATTTTGCAACATATGCAAATCGGATTAATCTTGGTAGGCTAAACATAGGA…
ENSSSAT00000205752	XM_045717750.1	PREDICTED: Salmo salar transmembrane channel-like protein 7 (LOC106605757), mRNA	NP_001311194.1	transmembrane channel-like protein 7 isoform e [Homo sapiens]	tmc7	0.163182	0.0325	0.292273	0.0566667	2.65252	0.000632378	0.00408002	AAGGCTTTGTCTCTAACCTTAGGTCTGGGTCTGTGTTCTCTACACATCTTCCTCATGCTCGTCTCCCTCGCCCTCATAGGAGGAGCTTTCTTTGGCATCTTCAAGGCTACTGTCTTCAGCCAGGCACAGGTTGGAGCAGAGGGCATTCTGGGCCTGTTCTGTTGTGCCCTTCATGTGTGACCAGATAGCCCTGTTTGAGAGATATTCTCCTAGTACCACCATCATCGTGGCACTGTTCAGGTCAGTGTTTCTGCGTATGATAAGTCTGGGAGTGCTGCTGTTTACTCTGTGGAGTCAGATCACCTGCTTTAAAGACAGTCCAAAATGTGAGCTCTGCCAGTACAACAACAAGGAATATCCGTGCTGGGAGACGCGTGTGGGACAGGAGATGTACAAACT…
ENSSSAT00000198574	XM_014168762.2	PREDICTED: Salmo salar phosphatidylinositol 3-kinase regulatory subunit gamma (LOC106584012), transcript variant X1, mRNA	XP_047273271.1	phosphatidylinositol 3-kinase regulatory subunit alpha isoform X1 [Homo sapiens]	pik3r1	0.345455	0.0591667	0.629545	0.101667	2.64971	7.08947e-23	6.14556e-21	GCAATGGAACGGTTAGATAACGGTCCTGCTGGGAAGAAATTACCTGCATTGCTGCCATACCATCCGCAATATCATCATTATTTCCCCTCTAAATGCAATTCATGTGAGATTTATATTTTTTTCAAGAGGTGCGCAGTTCAGGTAAAACAAGTGTTAAATAATGTATCATCATTCTGACGGAGCTCCATGAAATACTATCCTAGCCTAGCTGCTACACTGACCGCCGGTCTCGATTTGAACCCTCTACTCATTGCGCACGTCTGGCTCGAGGTCTGGACCAGGCAAGCGTCATTATATCGGACCATATGGACGTCTGCATTTATATTCTGTATTTTAATAAACAAGTCGCACAAATTGGATAACGAATAGAAGGCACGGATAGAAGGCAAGAGCATCGAA…
ENSSSAT00000003022	XM_045690923.1	PREDICTED: Salmo salar metal transporter CNNM1-like (LOC106591176), mRNA	NP_065081.2	metal transporter CNNM1 isoform 1 [Homo sapiens]	cnnm1	0.155	0.0283333	0.280909	0.05	2.64808	1.16628e-19	7.66325e-18	CGTTAGCTGCATGGTGTAGTAGAGTAGAGAAGCATCATCAGCATCAACAACAACACCGGGAAATGCAGCTGCTGTAAAGGAACTGGTCCCCCTCCCACCACCGGCAGATGGAGTGTGAGCGCGCCACCGCCACGTGACTCGGTCGGTTCGCATCTGTAGTGTGGCGGAGAATCTCACTCTGCATCATGGCTGCGGAAGATGCAGCTGCCCGGTCCCGAACCTCCCCCCTCTTCCCCAGGGTACCGCTCTCCCCAGCCCGGCTGCTGTTCCTCTCTCTCCTGTCCCTCTGCCTCATCCCCTCCCCGTCCCTCGCCCTGCTCGGTTTCCGTCCGGAGGAGACCGGGGGAGAGCTGTCCGTGGACGACGGGGTGCTGAAAGCCACGGAGGGAACCCGCTTCA…
ENSSSAT00000243174	XR_001321238.2	PREDICTED: Salmo salar uncharacterized LOC106573035 (LOC106573035), ncRNA	NO HIT	-	-	0.0254545	0.00625	0.045	0.0104167	2.64706	0.000100442	0.00080052	CCTCAATACCCTCCCTAACCGGCTGAAGAAAGACGGGCGAAGGCGTGCAAGGAGAGACAGTGACTTTTACCACTCCTATCTGAGTCCGAGCCATAAACCGGGGCAGGGGTGCTGAGAGCGCGTGTGGAGTGAGCGTGGAGAGAGAGAGAACGGCTCAGGGATGATGTGTGCTAAATTGAGAAGCTGGAATTCAAGTCCTAGACTCAAATGTGTATATCCTCAGTGAAAGCAGCGATAACCAAGGGCACGGGCTGAATTCTGGAGATTGAGTGTACATCAAGAGACACCAGGCGGGGGTGTTGGGACAGCATTGGTTTGGGCCACACATCCTACTTCGTACAGTACCTGCAGCATTAAAGATCGTCATGTCTCTCCTTGGGGGGGTGAATAGTTCTCACG…
ENSSSAT00000150538	XM_014132877.2	PREDICTED: Salmo salar la-related protein 4-like (LOC106565589), transcript variant X3, mRNA	NP_001339250.1	la-related protein 4 isoform s [Homo sapiens]	larp4	1.94182	0.344167	3.505	0.593333	2.64246	3.46278e-15	1.41626e-13	CCCGAGCCTGGTCTGCTTCGCAAGAGTTCGCAGAAGTCTCGCAATGTAGCACCTCTGGGTTTAGAAACTCTGTGACTATTAGTTTACAGTCATGATATATGCAATTATAGTTTATGATTGACACAGTTTGTTTGCCATTAGTCAATCAACGTTTCAATGAGTCAAAACAGATGAATGCATCTAACTCGAATTTACGACTTTACAACTGGTCATTACCACCATCCCACTTGGTTATGAAAGCAGCATGAGACCCACTAGAGACAAGGTCAAGTTGTCTGTTGGTTCAACACGCGGAGAATTGTCAGCGGCGCTTAGCTAAACTTCGAAAGGTGTAACGTTATGCCGTCATGAGAATGATGTGGTTTGTAACCGAAAAATACTAGACGATTGATTATTCTA…
ENSSSAT00000229855	XM_014209628.2	PREDICTED: Salmo salar hydroperoxide isomerase ALOXE3-like (LOC106610332), transcript variant X1, mRNA	NP_001356375.1	hydroperoxide isomerase ALOXE3 isoform 3 [Homo sapiens]	aloxe3	0.0259091	0.00458333	0.0459091	0.00708333	2.64186	5.60844e-05	0.000473433	TTTCATATTTGTGGCCCCAGCAGTAATCAAACCCACTATCATTGTAGCCATGGTCTACCAACTGGCCACACAGGACTATAGGAACACATTTAACCCAAAGAGCAGACATTTTCATCAAATCGTGATTGACACATATTCAATATATGTGGCCCGTGCATGAATCAACCACCCAAGGGGGAGGATGAAGAGTAAGGGAACCAACACAGACACCTGGGGGACACTCTGGTGTTGTTAAAACCATTCTCTAACCAACTGCACCATCCGACAAAATCTTTTGCCTGTTGAAGTTAATTTCCTTCTCTGTCCCGGCAGATTGGTGGAGTTGAATCTAGCAGGACTGTCCACCAACAAGGAGCAATGGAAGAGCCTAGATGAACTCAGTCACGTCTTCAATAGCCA…
ENSSSAT00000229936	XM_014179557.2	PREDICTED: Salmo salar gsg1-like 2b (gsg1l2b), mRNA	NP_001103233.1	germ cell-specific gene 1-like protein isoform 1 precursor [Homo sapiens]	gsg1l	0.0454545	0.00625	0.085	0.0104167	2.63816	0.000702665	0.00447169	CTTATACATGCCTGCTATGTTGATGAGTGAGATAGGAAGCGATGTGAATTATGTGTTGGCTCACTAGATGAATAAAAAGTGAAGAGCCAGTTAGACCAGCCTTCCTAATCGAACTTTGTAAACTACATTACACTCATTGACTGTCCTCTCGTGTGTGTGGTTGACTAGACAGACTGACTCAACTAGGATACAGACAGACGGGTAGGAGGAGAGAGAGAGAGACACTAGAAAGGAGGGAGAGGAGGGGTAGCTACAATGTGAGAGTATCAGACTCTCAAAAGAGCATATCTGAGGATTGGCTCCGCATGCAGGAGTCTCGCGCAGCTGGAATTGCCCGCGGATATATTATCGGAAAGCCGGATAACCTGAGGATCTGAGGAGAAGTCGCCAAACATTGTG…
ENSSSAT00000149091	XM_014177918.2	PREDICTED: Salmo salar zona pellucida sperm-binding protein 3 (LOC106588682), mRNA	NP_001103824.1	zona pellucida sperm-binding protein 3 isoform 1 precursor [Homo sapiens]	zp3	0.055	0.01	0.0977273	0.0158333	2.63625	5.33237e-08	8.17311e-07	ATTAAAGTCAGCACCAGGTGTTGCAATTACTTGGGTGCTGTAGCTAGTATATAAAACACACAAGCAAATGGTGGTTCTCTCATACACCTTGTTACTGTTCCGGATTAGTTGAGAGAGTTGGTGGTGAATGGCAAGATGGTGGTGAAATTGGTGCTTTTGCTCCTGAGTTACTCCTCTGCTTATGGTTTGTCAGGTAAGGGCTTCCCTTTAGCTGTTGATGACACTGAAGTTCTGTGGGATGAGACGGAGCGATTGAGGGTTGATGACGAATCTGAACCCAAGGTCAGATCTCATTCCCAAATCGTGGCCACTCCCATGTTGGAGCGTTCTCGTAAGCCAGACTATCTGAAGCTACCAGACTACATCCCTATTCGTGCTTCTGAAGACCAAGCGTATGTC…
ENSSSAT00000014639	NM_001139990.1	Salmo salar stomatin (EPB72)-like 3b (stoml3b), mRNA	NP_004090.4	stomatin isoform a [Homo sapiens]	stom	24.2895	4.3775	43.3477	7.57792	2.63448	1.4593e-44	5.57496e-42	ACACACACACCCTCTCTCTCACACACACACACCCTCTCTCTCTCACAATCACAGTCAAGGAGGAGAGCCAGTGCTGTTGCATGGAAATGGACAGTGAGATAGAAAGTGGTCAGAAGAGACGAGTCAACAGCAAAGATGATCTGATAGCTGATGTTGGTTCAGGGAGCCTAGGTTGCTGTGGCTGGCTCATTGTGATCCTCTCTGGTCTGTTCGTCTTCTCCCTGTTCCCCTTCACCATCTGGTTCTGTATAAAGATAGTTCAGGAGTATGAACGTGCTGTCATCTTCAGGCTGGGCCGTATTACAGACCGGAAGGCTAAGGGACCAGGTATCTTTTTCGTTCTGCCGTGCACAGACTCCTTCGTGAAAGTGGACCTGAGAACCGTGTCATTCGACATTC…
ENSSSAT00000117091	XM_014174359.2	PREDICTED: Salmo salar POU domain, class 2, transcription factor 1-like (LOC106586756), transcript variant X18, mRNA	NP_001185715.1	POU domain, class 2, transcription factor 1 isoform 3 [Homo sapiens]	pou2f1	0.182273	0.0341667	0.328182	0.05875	2.63236	7.30015e-08	1.09179e-06	CTATGTGAGGGGGGTGAGAAAATCCAAACGAATGGACTGGACTTTCAGAGGCAGACGGTTCAGACCACAAGCGCAATCACCAACGCACACACACAGGCTCTCCTCCAACAGTTGACCCTGTCTCCAGCGCAGCAGCAGATGTTGTTGCAGCAGGCCCAGGCCCAGCTCCTAGCAGCAGCCATGCAGCAGCAGTCAGCCAGCCAGCAGAGCAGCACTACGGGGGCAAGCATCTCTGCCTCTGCAGCCACCCCTATCACACAACTGCCCCTGTCCCAGCCCATCCAGATCACCTCTCAGTTACAACAGCTGCAGCAGCAGAACCTGACCATGCCCCAGTTTGTCCTGGTTCAGCCCGGCCACCACATCGCTACCCAGCTGCAGCCTGGCCAGTTCATCATC…
ENSSSAT00000194922	XM_014169779.2	PREDICTED: Salmo salar SWI/SNF-related matrix-associated actin-dependent regulator of chromatin subfamily E member 1-related-like (LOC106584440), transcript variant X1, mRNA	NP_006330.2	SWI/SNF-related matrix-associated actin-dependent regulator of chromatin subfamily E member 1-related [Homo sapiens]	hmg20b	4.99182	0.875833	8.97136	1.5075	2.63061	1.34835e-101	4.47749e-98	GTTTCACAGCGGACCTGCGTTCCAACACCGGTGGCCAGGCCTTCCCCCAGTGTGTGTTTGACCACTGGCAGATCCTCCAGGGAGATCCCCAGGACACATCCACCAAGATCTCCCAGATTGTGGCTGACACACGTAAACGCAAGGGGCTCAAGGAGGGAATTCCTGCATTGGATAACTACCTGGACAAATTGTAAAAGGCTACCCTCTCATTCCCCCCCCACCCCAACACTGAGACCAGAACTGTACAGATCACCATGGGCACAAACATTTTCCACAAGGAAAGCAAAGACCTTATTAAGAGAAACAATTAGGAAGAATTGTAAACATAAATTAAATAAAAATGCAAAATATAAACTGTGGTTTGACATTCTTTGGAGAGGGTGGTGGGAATGGAAATTT…
ENSSSAT00000096151	XM_014166957.2	PREDICTED: Salmo salar wingless-type MMTV integration site family, member 4 (wnt4), mRNA	XP_011539899.1	protein Wnt-4 isoform X1 [Homo sapiens]	wnt4	0.205	0.0366667	0.370909	0.06375	2.62765	5.71676e-08	8.72048e-07	AGAGAGAGAGAGTGTGTGTGTGTGTGTCCCCCCCTTCTTTGTGTCTCCGTCAGGTACCTGGCTAAACTGTCGTCGGTGGGCAGTATCAGTGATGAGGAGACGTGTGAACGTCTGCGAGGACTCATCCATAAACAGGTGCAGATCTGTAAGCGCAGTGTGGAGGTGATGGATGCTGTTCGGCACGGGGCTCAGCTAGCCATAGACGAGTGCCAGTTTCAGTTCAGGAACCGTCGATGGAACTGCTCCACACTGGAAACCATGCCCGTCTTCGGCAAGGTTGTCACACAGGGCACTCGGGAGGCAGCCTTTGTTTATGCCATCTCAGCAGCCAGTGTGGCGTTCGCTGTGACCCGGGCCTGCAGCAGCGGAGAGCTGGAGAAATGTGGCTGCGACCACAAC…
ENSSSAT00000211235	XR_006760460.1	PREDICTED: Salmo salar uncharacterized LOC123728724 (LOC123728724), transcript variant X3, misc_RNA	XP_011521915.1	C-type lectin domain family 10 member A isoform X1 [Homo sapiens]	clec10a	0.127273	0.02125	0.229091	0.0366667	2.62406	7.0966e-06	7.28381e-05	CTCGAGCCAGCTAAGGCGTGGAAGCTCAATGAGCTAGCTGAGGCACCCCTGGTTCCCTAGGCGTTAGCACCCGGACCCGACGTCACAAACTAAAACAAACTCCCTGACGCTTCCAACAGTCTGTGAGGACAAACGCTGGGAGACGAGAAGCAGGTACAGGGAGTGAACATTTAATGGCAACAGACATGGAACAGGATAGCGTCTGGACATGAACACATAACGACAATAACGCTGACACTGGGATCTAACAAGGAACAGATAAATATAGGAGGGGAAATCAACAAGGTAATGGAGTCCAGGTGAGTCCAATGATGCGCAGCTGTGCGTAATGATGGTGACAGGTGTGCGTAATGAAGTCAGTCTGGCACCCTCGAGCGCCAGAGGGAGCAGGTGTGACAA…
ENSSSAT00000097219	XM_045723741.1	PREDICTED: Salmo salar sodium/calcium exchanger 3 (LOC106591009), transcript variant X3, mRNA	NP_150287.1	sodium/calcium exchanger 3 isoform A precursor [Homo sapiens]	slc8a3	0.0627273	0.0120833	0.117273	0.02125	2.62182	0.000387198	0.00264627	GGGGGCGTTAAAAGAGGCATGCAGGGGCGCAAAACATTACTCATTTAAGATTTGCTATTTGAATACAGAATATCATCTTTCGAAAGGAATAGGCCGTGTGGAAAAGAAAATATTTCATCTGGAGTTTAAGATGTAAAACAAATAGACAATCTAAAACAAATAGACAATCTGGAGCTTCCGTCGGTCCGCGTGTCAAAATGATGTCAATGTATCGTCAAATGGAATATTTGTGTTTGATTTATTTGAAATCGTAAACGTTGGATATAGCCTCGGTTGGTTATTTCGCAAGACTGGTGTGCCATATATTCTAAAGTTGACCAACGGACTGGACAGCAAAAGGAGCCGCATCTATACCGAGACCATCAGAATACATTTTCTGCGCTAACGCAGAGGAGATGG…
ENSSSAT00000245423	XM_045703915.1	PREDICTED: Salmo salar protein FAM131A-like (LOC106581301), transcript variant X2, mRNA	XP_047303394.1	protein FAM131A isoform X2 [Homo sapiens]	fam131a	0.0631818	0.0125	0.115455	0.0216667	2.62113	1.77118e-21	1.37027e-19	CAAAAATGTGTGAATTTTCACACGAATTAAGACACAAAAACGCACGAAATCTGCTGAAATACGTTTTGTACATATTTGCATGAATTGAGTGTGAGATTGTGTACTATGAAACAACAAGGCCAATTCGGTCTATTTCGCTGGAGTGTTGTTCAATTAGGTTTTGTTCAGTGCCAATTCCACCCTGAGGAAGGTGGCTGAAGGGGTGGTGCCATATGAGCTGGCTAGAGCACGACGTGCCAATAGTCTTTTTCCATTTGTGCCTATTGGTTAGTGCCTTGGCACTCATAATGGAGGGCGGTTAAAGTGCATGCAGCCAGGTGGAGAGGTGTTTGGGTGGAAAATAAAATGTGTATTTTCATAAAGAGATGGCATATTATATTCTCTGCTTTATTTGATTAG…
ENSSSAT00000009675	XM_045718827.1	PREDICTED: Salmo salar CCR4-NOT transcription complex subunit 3 (LOC106605754), transcript variant X8, mRNA	XP_054189650.1	CCR4-NOT transcription complex subunit 3 isoform X8 [Homo sapiens]	cnot3	1.14409	0.217083	2.07091	0.375417	2.61691	1.25345e-08	2.13455e-07	ACGGTATGAGGACATTGTCGTAGTGAAGCCATGGCTGATAAGAGAAAACTCCAAGGTGAAATTGACAGATGTTTGAAAAAGGTAGCTGAAGGCGTAGAACAGTTTGAAGACATTTGGCAGAAGCTTCACAATGCAGCCAATGCCAACCAAAAGGAAAAATATGAGGCAGACCTTAAAAAAGAGATTAAAAAGCTACAGCGATTGAGGGATCAGATAAAAACATGGGTGGCATCAAATGAGATCAAAGACAAAAGGCAGCTAGTGGAGAATCGCAAGGTCATAGAGACGCAAATGGAGCGGTTTAAGGTGGTAGAGCGGGAGACAAAGACGAAGGCCTACTCTAAAGAAGGCCTGGGGCTCGCCCTGAAAGTGGACCCAGCTCAGAGGGAGAAAGAAGAG…
ENSSSAT00000206814	XM_014137788.2	PREDICTED: Salmo salar neuronal acetylcholine receptor subunit alpha-9-like (LOC106567906), mRNA	NP_060051.2	neuronal acetylcholine receptor subunit alpha-9 precursor [Homo sapiens]	chrna9	0.304091	0.0541667	0.540909	0.09375	2.61663	6.67551e-07	8.4547e-06	GGCCAACCAACAAGAGCATGCAGGTCGCAGTGGTGGGTAGTATATGGGGCTTTGGTGACAAAACGGATGGAACTTCTTGGTGCTCATGGGAGGTATGCTCAGAAGTTGCTGACTGATTTGTTCGCTAACTACACCAACGCTCTGAGACCAATAATCGACATGGTAAACACACAAACACATGATGAGCGTAACCAGATCCTGACCACATACCTGTGGATCCGGCAGGTGTGGACGGACGCCTACCTCACTTGGAAGAAGGAGGACTACGATGGTCTCGATACCATCCGTATACCTAGTAGTTATGTATGGAGGCCTGATATTGTCCTATATAACAATGCTGATGACCAGTTCGCCAGCTCCATGGAGACCAATGTGGTGATCCGTAACGATGGACAGATC…
ENSSSAT00000247778	XM_014160251.2	PREDICTED: Salmo salar uncharacterized LOC106579899 (LOC106579899), mRNA	NO HIT	-	-	0.00727273	0.000833333	0.0145455	0.00166667	2.61589	0.000210786	0.00154439	ATTTTATACATGTGATCACTCCCTAGTGGTATGATCACCTACGTCAATGCATGTGTGTATCAATAAGGCAACCTAGTACAGTAGCTTCTCTGAATTTATTAGCATTGTCTACTGTCACACAAGATCAAAATGTCAAAACCAGACAGTGGTTACTTCTCTTTATCTAGTTTTGGTCTGCCTCAGACCTAGCCTGCAAGCACACTCTCGCGACAGCCAGGGCTTAACTACAAAGACTAATATAGATAGCTTGTGCAACGTATAGTGGCAGAGGTTTTAGACACATAGCAACAGTATCTTATTATAAGGCCTGCAGCAAAACATATGAATCTTATGGTCCCCTTAATCAATAATGGGGAGGGTCTTTGGGACCCACCCCCTACACTAGTTAGCTGGCTAGCT…
ENSSSAT00000173018	XM_014139379.2	PREDICTED: Salmo salar eukaryotic translation initiation factor 4A, isoform 2 (eif4a2), transcript variant X1, mRNA	NP_001958.2	eukaryotic initiation factor 4A-II [Homo sapiens]	eif4a2	4.82682	0.8925	8.59682	1.53792	2.61566	7.23161e-50	3.6945e-47	CTGTATTTAGCTATCAAATGCAAGACTTTGTAGTTGGGGTTTTAGTTGTGAGATTGATAATGACATACATTTCTGGGAGGGAATTCATTGATTTGAATGCTTTACATTACACAACAACAAAAACATGTATACATTTTTTTCATGGGCCTGGCCTGGGAAGGTTATAAATCTAGTTAGAAAATAATACAAAACATTCCAAATGTATGAGTGGTAAAACAGGGCGTTACTATACATCAGAAATGAGGAACAGAGGAGACTGAGGTTAGAAATTATTTCATAAAGTTGATATGTTGTCTTGGCAAAGGTGCATGCACCATTTTGAGTAAATTTCCCATAGAATTTAGCTTGCCATACATTTTGACACGATGAGAACGCCGTAGTAACCCAAACACATGCAAC…
ENSSSAT00000170900	XM_014124757.2	PREDICTED: Salmo salar uncharacterized LOC106561109 (LOC106561109), mRNA	NP_653203.1	uncharacterized protein C16orf78 [Homo sapiens]	c16orf78	0.0754545	0.0120833	0.139091	0.02125	2.61391	0.000162482	0.00122533	GAGAAACAAACCTGCTTGGTACTCGATCCCACAGCCTTTAGGATGCCCAGGTCAAACCACGGTGATGTCCATCCCAGGGGGAGAACACCCCCTGTCACCTTGGACTGGATCGATGGCCAAAATGTCAAATTACTCAGAGTTGCCAACCACAAAGAGGCTTTCAGGTTTAAGAAGCTGAACCAGGCCCTCAGCAGCATGGAAAGTCTCCACAAGAACTGCTGGCTACGGGAGGAGAGGAGGGTCAAACAGAACCTGAGGAGGCTAATTAGCGTGTCTCCTACTTTCAGAAGCCAAACACTATTCCAGGGGCCTAGTGATAACAGCAGGGCTGAGCTTAGTGGAGGGGGCAGCAGGGTACAGCTCCCCACCTGCCCCCAGTCCCATGCCAGCCGAGAGGAC…
ENSSSAT00000001691	XM_045705859.1	PREDICTED: Salmo salar UTP--glucose-1-phosphate uridylyltransferase-like (LOC106585850), transcript variant X1, mRNA	NP_006750.3	UTP--glucose-1-phosphate uridylyltransferase isoform a [Homo sapiens]	ugp2	0.355455	0.0695833	0.634091	0.11625	2.61323	4.07979e-14	1.48189e-12	GGCCCAGTTCATCACTGGGGCCAAGCTTCCTGCCATCCAGAACCTATATAATAGGCGGTGTCAGACAAAAGCCCATAAAATTGTCAGACTCCAGTCACCCAAGTCATATACTGTTTTCTCTGCTACCGCACGGCAAGCAGTACCGGAGCGCCAAGTCTAGGACCAAAAGGCTCCTTAACAGCTTCTACCCCCAAGCTGAACAATTAATCAAATGGCCACTGGACTATTTACATTGACACCCCCACTTCCCCTCCATTTGTTTTATACACTGCTGCTACTCGCTGTTTATTATCTATGCATAGTCACATCACCCCTACCTATGTACAAATTACCTCAACTAACCTGTACCCCAGCACACTGACTCGGTACTGGTACCCCCTATATATAGCATTGTTATTG…
ENSSSAT00000228183	XR_001319326.2	PREDICTED: Salmo salar uncharacterized LOC106563814 (LOC106563814), transcript variant X1, ncRNA	NP_689772.2	methyltransferase-like protein 27 [Homo sapiens]	mettl27	0.0804545	0.015	0.14	0.02625	2.61203	4.16381e-05	0.000361269	GTGGGTGGTATACGTTTCGCCATTCAATGCCCAATTCGTTTCCTATCTCCTTTCTCTAATGTCTCTAGTACTTGGAATGCGATTCCTATCTCCTCCCTTTCTCTGATACCGCTGGTACTTGGACTTGGTGGTCACTAGTTACCACAGTCACAAACCCCGCCCATTTCTACAATTTTCTTCTTCAAATTTGGATTTTAACCTAACCTTATCCAGACGGTTAACCGTATGCCTAACAATAACCCTTAATTAATACCCCAAGTCACATTTTTTTTTTTTTTTTTATAAATATTTTACTATATAGTTGAAACACTTGTTGGACTCCCGTTTGCATTGCGTGTGTGCGTCACATCTGTGCCACCCCAAAGTCATTCCAGTTTTCTAGTGTAGCTAGCTAGCTAA…
[truncated: 5,844 more rows]
