# Supplementary material for: Application of genomic tools to study and potentially improve the upper thermal tolerance of farmed Atlantic salmon (Salmo salar)
Source: BMC Genomics. 2025 Mar 24;26:294. doi: 10.1186/s12864-025-11482-4 (PMC11934803; doi:10.1186/s12864-025-11482-4)
Supplement: Supplementary file 8 — Supplementary Material 8 [file 12864_2025_11482_MOESM8_ESM.xlsx]

## Sheet: Sheet1
Supplemental Table S8. Complete list of enriched GO terms (p < 0.05) comparing the top and bottom families at 10°C. Results are based only on the re-annotated transcript list with putative Homo sapiens orthologue RefSeq mRNA accession identifiers based on lowest BLASTx score with an Expect (E) value cut-off < 1e-5. Lists were generated using Gene Ontology enRIchment anaLysis and visuaLizAtion too…
Biological Process
GO Term	Description	p-value	FDR-adjusted p-value	Enrichment	B	b	Genes
GO:0052547	regulation of peptidase activity	8e-06	0.12	3.34	319	18	[A2M - alpha-2-macroglobulin, GAPDH - glyceraldehyde-3-phosphate dehydrogenase, TIMP3 - timp metallopeptidase inhibitor 3, GRIN1 - glutamate receptor, ionotropic, n-methyl d-aspartate 1, FABP1 - fatty acid binding protein 1, liver, PICALM - phosphatidylinositol binding clathrin assembly protein, PPARG - peroxisome proliferator-activated receptor gamma, WFDC3 - wap four-disulfide core domain 3, PS…
GO:0052548	regulation of endopeptidase activity	1.09e-05	0.0821	3.41	295	17	[A2M - alpha-2-macroglobulin, GAPDH - glyceraldehyde-3-phosphate dehydrogenase, TIMP3 - timp metallopeptidase inhibitor 3, GRIN1 - glutamate receptor, ionotropic, n-methyl d-aspartate 1, FABP1 - fatty acid binding protein 1, liver, PICALM - phosphatidylinositol binding clathrin assembly protein, PPARG - peroxisome proliferator-activated receptor gamma, WFDC3 - wap four-disulfide core domain 3, PS…
GO:0030162	regulation of proteolysis	2.52e-05	0.126	2.49	595	25	[A2M - alpha-2-macroglobulin, CFHR1 - complement factor h-related 1, TIMP3 - timp metallopeptidase inhibitor 3, KCNE2 - potassium voltage-gated channel, isk-related family, member 2, C1QB - complement component 1, q subcomponent, b chain, SLPI - secretory leukocyte peptidase inhibitor, BIRC2 - baculoviral iap repeat containing 2, NLRP12 - nlr family, pyrin domain containing 12, SERPINB1 - serpin …
GO:0051336	regulation of hydrolase activity	5.94e-05	0.223	2	1035	35	[ABHD5 - abhydrolase domain containing 5, A2M - alpha-2-macroglobulin, TIMP3 - timp metallopeptidase inhibitor 3, PCDH11X - protocadherin 11 x-linked, AGRN - agrin, PLXNB2 - plexin b2, CCL20 - chemokine (c-c motif) ligand 20, BIRC2 - baculoviral iap repeat containing 2, SLPI - secretory leukocyte peptidase inhibitor, ANKRD27 - ankyrin repeat domain 27 (vps9 domain), NLRP12 - nlr family, pyrin dom…
GO:0006721	terpenoid metabolic process	0.000109	0.326	5.45	87	8	[RDH13 - retinol dehydrogenase 13 (all-trans/9-cis), LIPE - lipase, hormone-sensitive, DHRS13 - dehydrogenase/reductase (sdr family) member 13, RBP3 - retinol binding protein 3, interstitial, AGRN - agrin, LPL - lipoprotein lipase, RDH10 - retinol dehydrogenase 10 (all-trans), HTRA2 - htra serine peptidase 2]
GO:0001523	retinoid metabolic process	0.00029	0.727	5.45	76	7	[RDH13 - retinol dehydrogenase 13 (all-trans/9-cis), LIPE - lipase, hormone-sensitive, DHRS13 - dehydrogenase/reductase (sdr family) member 13, RBP3 - retinol binding protein 3, interstitial, AGRN - agrin, LPL - lipoprotein lipase, RDH10 - retinol dehydrogenase 10 (all-trans)]
GO:0006720	isoprenoid metabolic process	0.000307	0.659	4.69	101	8	[RDH13 - retinol dehydrogenase 13 (all-trans/9-cis), LIPE - lipase, hormone-sensitive, DHRS13 - dehydrogenase/reductase (sdr family) member 13, RBP3 - retinol binding protein 3, interstitial, AGRN - agrin, LPL - lipoprotein lipase, RDH10 - retinol dehydrogenase 10 (all-trans), HTRA2 - htra serine peptidase 2]
GO:0099625	ventricular cardiac muscle cell membrane repolarization	0.00037	0.695	19.74	9	3	[KCNE2 - potassium voltage-gated channel, isk-related family, member 2, KCNJ8 - potassium inwardly-rectifying channel, subfamily j, member 8, KCNH2 - potassium voltage-gated channel, subfamily h (eag-related), member 2]
GO:0098915	membrane repolarization during ventricular cardiac muscle cell action potential	0.00037	0.618	19.74	9	3	[KCNE2 - potassium voltage-gated channel, isk-related family, member 2, KCNJ8 - potassium inwardly-rectifying channel, subfamily j, member 8, KCNH2 - potassium voltage-gated channel, subfamily h (eag-related), member 2]
GO:0016101	diterpenoid metabolic process	0.00043	0.646	5.12	81	7	[RDH13 - retinol dehydrogenase 13 (all-trans/9-cis), LIPE - lipase, hormone-sensitive, DHRS13 - dehydrogenase/reductase (sdr family) member 13, RBP3 - retinol binding protein 3, interstitial, AGRN - agrin, LPL - lipoprotein lipase, RDH10 - retinol dehydrogenase 10 (all-trans)]
GO:0002920	regulation of humoral immune response	0.000555	0.758	5.83	61	6	[A2M - alpha-2-macroglobulin, CFHR1 - complement factor h-related 1, HPX - hemopexin, ZP3 - zona pellucida glycoprotein 3 (sperm receptor), ZP4 - zona pellucida glycoprotein 4, C1QB - complement component 1, q subcomponent, b chain]
GO:0043062	extracellular structure organization	0.000673	0.842	2.61	340	15	[A2M - alpha-2-macroglobulin, SPARC - secreted protein, acidic, cysteine-rich (osteonectin), PDGFA - platelet-derived growth factor alpha polypeptide, P4HB - prolyl 4-hydroxylase, beta polypeptide, AGRN - agrin, HTRA1 - htra serine peptidase 1, EXT1 - exostosin glycosyltransferase 1, ICAM5 - intercellular adhesion molecule 5, telencephalin, MMP19 - matrix metallopeptidase 19, BMP1 - bone morphoge…
GO:0007200	phospholipase C-activating G protein-coupled receptor signaling pathway	0.000719	0.831	5.55	64	6	[GPR4 - g protein-coupled receptor 4, ESR1 - estrogen receptor 1, GNA14 - guanine nucleotide binding protein (g protein), alpha 14, HTR2A - 5-hydroxytryptamine (serotonin) receptor 2a, g protein-coupled, F2R - coagulation factor ii (thrombin) receptor, GNG13 - guanine nucleotide binding protein (g protein), gamma 13]
GO:0042742	defense response to bacterium	0.000734	0.788	4.12	115	8	[CCL20 - chemokine (c-c motif) ligand 20, IGLL5 - immunoglobulin lambda-like polypeptide 5, EPX - eosinophil peroxidase, IL12B - interleukin 12b (natural killer cell stimulatory factor 2, cytotoxic lymphocyte maturation factor 2, p40), SLPI - secretory leukocyte peptidase inhibitor, MR1 - major histocompatibility complex, class i-related, BPI - bactericidal/permeability-increasing protein, WFDC3 …
GO:2000360	negative regulation of binding of sperm to zona pellucida	0.000842	0.843	39.48	3	2	[ZP3 - zona pellucida glycoprotein 3 (sperm receptor), ZP4 - zona pellucida glycoprotein 4]
GO:2000359	regulation of binding of sperm to zona pellucida	0.000842	0.791	39.48	3	2	[ZP3 - zona pellucida glycoprotein 3 (sperm receptor), ZP4 - zona pellucida glycoprotein 4]
GO:0010889	regulation of sequestering of triglyceride	0.000934	0.825	14.81	12	3	[ABHD5 - abhydrolase domain containing 5, LPL - lipoprotein lipase, PPARG - peroxisome proliferator-activated receptor gamma]
Molecular Function
GO Term	Description	p-value	FDR-adjusted p-value	Enrichment	B	b	Genes
GO:0052650	NADP-retinol dehydrogenase activity	0.00037	1	19.74	9	3	[RDH13 - retinol dehydrogenase 13 (all-trans/9-cis), DHRS13 - dehydrogenase/reductase (sdr family) member 13, RDH10 - retinol dehydrogenase 10 (all-trans)]
GO:1902282	voltage-gated potassium channel activity involved in ventricular cardiac muscle cell action potential repolarization	0.00037	0.829	19.74	9	3	[KCNE2 - potassium voltage-gated channel, isk-related family, member 2, KCNJ8 - potassium inwardly-rectifying channel, subfamily j, member 8, KCNH2 - potassium voltage-gated channel, subfamily h (eag-related), member 2]
GO:0001965	G-protein alpha-subunit binding	0.000545	0.813	10.3	23	4	[HTR2A - 5-hydroxytryptamine (serotonin) receptor 2a, g protein-coupled, LPAR3 - lysophosphatidic acid receptor 3, F2R - coagulation factor ii (thrombin) receptor, GAS2L2 - growth arrest-specific 2 like 2]
GO:0032190	acrosin binding	0.000842	0.943	39.48	3	2	[ZP3 - zona pellucida glycoprotein 3 (sperm receptor), ZP4 - zona pellucida glycoprotein 4]
GO:0008106	alcohol dehydrogenase (NADP+) activity	0.000934	0.837	14.81	12	3	[RDH13 - retinol dehydrogenase 13 (all-trans/9-cis), DHRS13 - dehydrogenase/reductase (sdr family) member 13, RDH10 - retinol dehydrogenase 10 (all-trans)]
GO:0086008	voltage-gated potassium channel activity involved in cardiac muscle cell action potential repolarization	0.000934	0.697	14.81	12	3	[KCNE2 - potassium voltage-gated channel, isk-related family, member 2, KCNJ8 - potassium inwardly-rectifying channel, subfamily j, member 8, KCNH2 - potassium voltage-gated channel, subfamily h (eag-related), member 2]
Cellular Component
GO Term	Description	p-value	FDR-adjusted p-value	Enrichment	B	b	Genes
GO:0044421	extracellular region part	1.7e-05	0.0323	1.61	2534	69	[ANXA5 - annexin a5, A2M - alpha-2-macroglobulin, IGLL5 - immunoglobulin lambda-like polypeptide 5, CFHR1 - complement factor h-related 1, UCMA - upper zone of growth plate and cartilage matrix associated, GNA14 - guanine nucleotide binding protein (g protein), alpha 14, P4HB - prolyl 4-hydroxylase, beta polypeptide, AGRN - agrin, HTRA1 - htra serine peptidase 1, S100P - s100 calcium binding prot…
GO:1903561	extracellular vesicle	0.000138	0.131	1.7	1671	48	[ANXA5 - annexin a5, A2M - alpha-2-macroglobulin, IGLL5 - immunoglobulin lambda-like polypeptide 5, LDHB - lactate dehydrogenase b, GNA14 - guanine nucleotide binding protein (g protein), alpha 14, CRISPLD1 - cysteine-rich secretory protein lccl domain containing 1, EIF2S1 - eukaryotic translation initiation factor 2, subunit 1 alpha, 35kda, CACYBP - calcyclin binding protein, EIF2S3 - eukaryotic…
GO:0043230	extracellular organelle	0.00014	0.0889	1.7	1672	48	[ANXA5 - annexin a5, A2M - alpha-2-macroglobulin, IGLL5 - immunoglobulin lambda-like polypeptide 5, LDHB - lactate dehydrogenase b, GNA14 - guanine nucleotide binding protein (g protein), alpha 14, CRISPLD1 - cysteine-rich secretory protein lccl domain containing 1, EIF2S1 - eukaryotic translation initiation factor 2, subunit 1 alpha, 35kda, CACYBP - calcyclin binding protein, EIF2S3 - eukaryotic…
GO:0005576	extracellular region	0.000143	0.0682	1.87	1170	37	[ANXA5 - annexin a5, A2M - alpha-2-macroglobulin, CFHR1 - complement factor h-related 1, TIMP3 - timp metallopeptidase inhibitor 3, P4HB - prolyl 4-hydroxylase, beta polypeptide, AGRN - agrin, C1QB - complement component 1, q subcomponent, b chain, HTRA1 - htra serine peptidase 1, S100P - s100 calcium binding protein p, LGALS1 - lectin, galactoside-binding, soluble, 1, IGSF10 - immunoglobulin sup…
GO:0009897	external side of plasma membrane	0.000158	0.0603	3.54	201	12	[IGLL5 - immunoglobulin lambda-like polypeptide 5, IL12B - interleukin 12b (natural killer cell stimulatory factor 2, cytotoxic lymphocyte maturation factor 2, p40), CNTFR - ciliary neurotrophic factor receptor, BTN3A1 - butyrophilin, subfamily 3, member a1, CXCR3 - chemokine (c-x-c motif) receptor 3, MR1 - major histocompatibility complex, class i-related, BTNL8 - butyrophilin-like 8, P4HB - pro…
GO:0098552	side of membrane	0.000202	0.0641	3.07	270	14	[IGLL5 - immunoglobulin lambda-like polypeptide 5, IL12B - interleukin 12b (natural killer cell stimulatory factor 2, cytotoxic lymphocyte maturation factor 2, p40), CXCR3 - chemokine (c-x-c motif) receptor 3, P4HB - prolyl 4-hydroxylase, beta polypeptide, CCR9 - chemokine (c-c motif) receptor 9, HHLA2 - herv-h ltr-associating 2, BIRC2 - baculoviral iap repeat containing 2, CNTFR - ciliary neurot…
GO:0070062	extracellular exosome	0.000212	0.0578	1.68	1654	47	[ANXA5 - annexin a5, A2M - alpha-2-macroglobulin, IGLL5 - immunoglobulin lambda-like polypeptide 5, LDHB - lactate dehydrogenase b, GNA14 - guanine nucleotide binding protein (g protein), alpha 14, CRISPLD1 - cysteine-rich secretory protein lccl domain containing 1, EIF2S1 - eukaryotic translation initiation factor 2, subunit 1 alpha, 35kda, CACYBP - calcyclin binding protein, EIF2S3 - eukaryotic…
GO:0005615	extracellular space	0.000794	0.189	1.83	1005	31	[A2M - alpha-2-macroglobulin, CFHR1 - complement factor h-related 1, UCMA - upper zone of growth plate and cartilage matrix associated, CRISPLD1 - cysteine-rich secretory protein lccl domain containing 1, TIMP3 - timp metallopeptidase inhibitor 3, C1QL4 - complement component 1, q subcomponent-like 4, HTRA1 - htra serine peptidase 1, LGALS1 - lectin, galactoside-binding, soluble, 1, CCL20 - chemo…
