# Supplementary material for: Application of genomic tools to study and potentially improve the upper thermal tolerance of farmed Atlantic salmon (Salmo salar)
Source: BMC Genomics. 2025 Mar 24;26:294. doi: 10.1186/s12864-025-11482-4 (PMC11934803; doi:10.1186/s12864-025-11482-4)
Supplement: Supplementary file 9 — Supplementary Material 9 [file 12864_2025_11482_MOESM9_ESM.xlsx]

## Sheet: Sheet1
Supplemental Table S9. Complete list of enriched GO terms (p < 0.05) comparing the top and bottom families at 20°C. Results are based only on the re-annotated transcript list with putative Homo sapiens orthologue RefSeq mRNA accession identifiers based on lowest BLASTx score with an Expect (E) value cut-off < 1e-5. Lists were generated using Gene Ontology enRIchment anaLysis and visuaLizAtion too…
Biological Process
GO Term	Description	p-value	FDR-adjusted p-value	Enrichment	B	b	Genes
GO:0045055	regulated exocytosis	2.47e-05	0.371	3.17	556	17	[ANXA5 - annexin a5, A2M - alpha-2-macroglobulin, EPX - eosinophil peroxidase, RAB11FIP1 - rab11 family interacting protein 1 (class i), PDGFA - platelet-derived growth factor alpha polypeptide, ENDOD1 - endonuclease domain containing 1, ABCC4 - atp-binding cassette, sub-family c (cftr/mrp), member 4, TMC6 - transmembrane channel-like 6, FCGR2A - fc fragment of igg, low affinity iia, receptor (cd…
GO:0006887	exocytosis	3.09e-05	0.232	2.98	625	18	[ANXA5 - annexin a5, A2M - alpha-2-macroglobulin, EPX - eosinophil peroxidase, RAB11FIP1 - rab11 family interacting protein 1 (class i), PDGFA - platelet-derived growth factor alpha polypeptide, RAB11A - rab11a, member ras oncogene family, ENDOD1 - endonuclease domain containing 1, ABCC4 - atp-binding cassette, sub-family c (cftr/mrp), member 4, TMC6 - transmembrane channel-like 6, FCGR2A - fc fr…
GO:0046903	secretion	5.56e-05	0.278	2.58	844	21	[ANXA5 - annexin a5, A2M - alpha-2-macroglobulin, EPX - eosinophil peroxidase, PDGFA - platelet-derived growth factor alpha polypeptide, RAB11A - rab11a, member ras oncogene family, RAB11FIP1 - rab11 family interacting protein 1 (class i), ENDOD1 - endonuclease domain containing 1, ABCC4 - atp-binding cassette, sub-family c (cftr/mrp), member 4, TMC6 - transmembrane channel-like 6, FCGR2A - fc fr…
GO:0002576	platelet degranulation	6.48e-05	0.243	6.98	104	7	[ANXA5 - annexin a5, A2M - alpha-2-macroglobulin, PDGFA - platelet-derived growth factor alpha polypeptide, APLP2 - amyloid beta (a4) precursor-like protein 2, ENDOD1 - endonuclease domain containing 1, ABCC4 - atp-binding cassette, sub-family c (cftr/mrp), member 4, F5 - coagulation factor v (proaccelerin, labile factor)]
GO:0043062	extracellular structure organization	0.00011	0.331	3.66	340	12	[A2M - alpha-2-macroglobulin, ADAM10 - adam metallopeptidase domain 10, PDGFA - platelet-derived growth factor alpha polypeptide, SOX9 - sry (sex determining region y)-box 9, HSD17B12 - hydroxysteroid (17-beta) dehydrogenase 12, VCAM1 - vascular cell adhesion molecule 1, PLA2G10 - phospholipase a2, group x, LPL - lipoprotein lipase, HTRA1 - htra serine peptidase 1, ICAM5 - intercellular adhesion …
GO:0032940	secretion by cell	0.000121	0.302	2.59	759	19	[ANXA5 - annexin a5, A2M - alpha-2-macroglobulin, EPX - eosinophil peroxidase, RAB11FIP1 - rab11 family interacting protein 1 (class i), PDGFA - platelet-derived growth factor alpha polypeptide, RAB11A - rab11a, member ras oncogene family, ENDOD1 - endonuclease domain containing 1, ABCC4 - atp-binding cassette, sub-family c (cftr/mrp), member 4, TMC6 - transmembrane channel-like 6, FCGR2A - fc fr…
GO:0009967	positive regulation of signal transduction	0.000432	0.927	2	1346	26	[PLEKHF1 - pleckstrin homology domain containing, family f (with fyve domain) member 1, NDRG4 - ndrg family member 4, ITPKB - inositol-trisphosphate 3-kinase b, IGFBP3 - insulin-like growth factor binding protein 3, IGFBP5 - insulin-like growth factor binding protein 5, CCL20 - chemokine (c-c motif) ligand 20, FCGR2B - fc fragment of igg, low affinity iib, receptor (cd32), RAP1B - rap1b, member o…
GO:0070640	vitamin D3 metabolic process	0.000547	1	51.82	4	2	[CYP27A1 - cytochrome p450, family 27, subfamily a, polypeptide 1, CYP27B1 - cytochrome p450, family 27, subfamily b, polypeptide 1]
GO:0042368	vitamin D biosynthetic process	0.000547	0.913	51.82	4	2	[CYP27A1 - cytochrome p450, family 27, subfamily a, polypeptide 1, CYP27B1 - cytochrome p450, family 27, subfamily b, polypeptide 1]
GO:0036378	calcitriol biosynthetic process from calciol	0.000547	0.822	51.82	4	2	[CYP27A1 - cytochrome p450, family 27, subfamily a, polypeptide 1, CYP27B1 - cytochrome p450, family 27, subfamily b, polypeptide 1]
GO:0044108	cellular alcohol biosynthetic process	0.000547	0.747	51.82	4	2	[CYP27A1 - cytochrome p450, family 27, subfamily a, polypeptide 1, CYP27B1 - cytochrome p450, family 27, subfamily b, polypeptide 1]
GO:0044107	cellular alcohol metabolic process	0.000547	0.685	51.82	4	2	[CYP27A1 - cytochrome p450, family 27, subfamily a, polypeptide 1, CYP27B1 - cytochrome p450, family 27, subfamily b, polypeptide 1]
GO:0042221	response to chemical	0.000577	0.666	1.72	2174	36	[ZNF658 - zinc finger protein 658, REG1B - regenerating islet-derived 1 beta, ITPKB - inositol-trisphosphate 3-kinase b, IGFBP2 - insulin-like growth factor binding protein 2, 36kda, JAK1 - janus kinase 1, IGFBP5 - insulin-like growth factor binding protein 5, GRAMD1B - gram domain containing 1b, CCL20 - chemokine (c-c motif) ligand 20, FCGR2B - fc fragment of igg, low affinity iib, receptor (cd3…
GO:0006810	transport	0.000657	0.705	1.52	3415	50	[ANXA5 - annexin a5, A2M - alpha-2-macroglobulin, TBC1D8 - tbc1 domain family, member 8 (with gram domain), RPL5 - ribosomal protein l5, TMC6 - transmembrane channel-like 6, SELENBP1 - selenium binding protein 1, FCGR2A - fc fragment of igg, low affinity iia, receptor (cd32), FCGR2B - fc fragment of igg, low affinity iib, receptor (cd32), AQP12B - aquaporin 12b, SLC47A1 - solute carrier family 47…
GO:0030198	extracellular matrix organization	0.000724	0.725	3.41	304	10	[A2M - alpha-2-macroglobulin, ADAM10 - adam metallopeptidase domain 10, PDGFA - platelet-derived growth factor alpha polypeptide, SOX9 - sry (sex determining region y)-box 9, HSD17B12 - hydroxysteroid (17-beta) dehydrogenase 12, VCAM1 - vascular cell adhesion molecule 1, HTRA1 - htra serine peptidase 1, ICAM5 - intercellular adhesion molecule 5, telencephalin, SPINT1 - serine peptidase inhibitor,…
GO:0043567	regulation of insulin-like growth factor receptor signaling pathway	0.00076	0.713	16.36	19	3	[IGFBP2 - insulin-like growth factor binding protein 2, 36kda, IGFBP3 - insulin-like growth factor binding protein 3, IGFBP5 - insulin-like growth factor binding protein 5]
GO:0046173	polyol biosynthetic process	0.000834	0.737	9.42	44	4	[IP6K1 - inositol hexakisphosphate kinase 1, ITPKB - inositol-trisphosphate 3-kinase b, CYP27A1 - cytochrome p450, family 27, subfamily a, polypeptide 1, CYP27B1 - cytochrome p450, family 27, subfamily b, polypeptide 1]
GO:0009812	flavonoid metabolic process	0.000906	0.756	41.46	5	2	[UGT1A6 - udp glucuronosyltransferase 1 family, polypeptide a6, SULT1A3 - sulfotransferase family, cytosolic, 1a, phenol-preferring, member 3]
GO:1902533	positive regulation of intracellular signal transduction	0.000908	0.718	2.21	892	19	[PLEKHF1 - pleckstrin homology domain containing, family f (with fyve domain) member 1, NDRG4 - ndrg family member 4, CARD14 - caspase recruitment domain family, member 14, ITPKB - inositol-trisphosphate 3-kinase b, PDGFA - platelet-derived growth factor alpha polypeptide, TRIM25 - tripartite motif containing 25, HTR2A - 5-hydroxytryptamine (serotonin) receptor 2a, g protein-coupled, CARD10 - cas…
Molecular Function
GO Term	Description	p-value	FDR-adjusted p-value	Enrichment	B	b	Genes
GO:0031995	insulin-like growth factor II binding	4.75e-05	0.213	38.87	8	3	[IGFBP2 - insulin-like growth factor binding protein 2, 36kda, IGFBP3 - insulin-like growth factor binding protein 3, IGFBP5 - insulin-like growth factor binding protein 5]
GO:0005520	insulin-like growth factor binding	8.95e-05	0.2	16.58	25	4	[IGFBP2 - insulin-like growth factor binding protein 2, 36kda, IGFBP3 - insulin-like growth factor binding protein 3, HTRA1 - htra serine peptidase 1, IGFBP5 - insulin-like growth factor binding protein 5]
GO:0019838	growth factor binding	0.00016	0.239	6.05	120	7	[A2M - alpha-2-macroglobulin, TRIM16 - tripartite motif containing 16, PDGFA - platelet-derived growth factor alpha polypeptide, IGFBP2 - insulin-like growth factor binding protein 2, 36kda, HTRA1 - htra serine peptidase 1, IGFBP3 - insulin-like growth factor binding protein 3, IGFBP5 - insulin-like growth factor binding protein 5]
GO:0031994	insulin-like growth factor I binding	0.000234	0.262	23.92	13	3	[IGFBP2 - insulin-like growth factor binding protein 2, 36kda, IGFBP3 - insulin-like growth factor binding protein 3, IGFBP5 - insulin-like growth factor binding protein 5]
GO:0019966	interleukin-1 binding	0.000906	0.812	41.46	5	2	[A2M - alpha-2-macroglobulin, TRIM16 - tripartite motif containing 16]
GO:0019864	IgG binding	0.000906	0.677	41.46	5	2	[FCGR2B - fc fragment of igg, low affinity iib, receptor (cd32), FCGR2A - fc fragment of igg, low affinity iia, receptor (cd32)]
Cellular Component
GO Term	Description	p-value	FDR-adjusted p-value	Enrichment	B	b	Genes
GO:0005615	extracellular space	2.95e-05	0.0562	2.48	1005	24	[DMBT1 - deleted in malignant brain tumors 1, A2M - alpha-2-macroglobulin, EPX - eosinophil peroxidase, PPFIBP2 - ptprf interacting protein, binding protein 2 (liprin beta 2), REG1B - regenerating islet-derived 1 beta, PDGFA - platelet-derived growth factor alpha polypeptide, VCAM1 - vascular cell adhesion molecule 1, IGFBP2 - insulin-like growth factor binding protein 2, 36kda, HTRA1 - htra seri…
GO:0044421	extracellular region part	7.32e-05	0.0697	1.76	2534	43	[ANXA5 - annexin a5, A2M - alpha-2-macroglobulin, REG1B - regenerating islet-derived 1 beta, PPFIBP2 - ptprf interacting protein, binding protein 2 (liprin beta 2), RPL5 - ribosomal protein l5, IGFBP2 - insulin-like growth factor binding protein 2, 36kda, HTRA1 - htra serine peptidase 1, IGFBP3 - insulin-like growth factor binding protein 3, TMC6 - transmembrane channel-like 6, SELENBP1 - seleniu…
GO:0016020	membrane	9.96e-05	0.0632	1.37	6146	81	[ANXA5 - annexin a5, PLEKHF1 - pleckstrin homology domain containing, family f (with fyve domain) member 1, SH3BP5 - sh3-domain binding protein 5 (btk-associated), ITPKB - inositol-trisphosphate 3-kinase b, LCTL - lactase-like, TBC1D8 - tbc1 domain family, member 8 (with gram domain), RPL5 - ribosomal protein l5, JAK1 - janus kinase 1, HTRA1 - htra serine peptidase 1, SELENBP1 - selenium binding …
GO:1903561	extracellular vesicle	0.000505	0.24	1.86	1671	30	[ANXA5 - annexin a5, A2M - alpha-2-macroglobulin, REG1B - regenerating islet-derived 1 beta, RPL5 - ribosomal protein l5, IGFBP2 - insulin-like growth factor binding protein 2, 36kda, HTRA1 - htra serine peptidase 1, TMC6 - transmembrane channel-like 6, SELENBP1 - selenium binding protein 1, RAP1B - rap1b, member of ras oncogene family, ADAM10 - adam metallopeptidase domain 10, APLP2 - amyloid be…
GO:0043230	extracellular organelle	0.000511	0.194	1.86	1672	30	[ANXA5 - annexin a5, A2M - alpha-2-macroglobulin, REG1B - regenerating islet-derived 1 beta, RPL5 - ribosomal protein l5, IGFBP2 - insulin-like growth factor binding protein 2, 36kda, HTRA1 - htra serine peptidase 1, TMC6 - transmembrane channel-like 6, SELENBP1 - selenium binding protein 1, RAP1B - rap1b, member of ras oncogene family, ADAM10 - adam metallopeptidase domain 10, APLP2 - amyloid be…
GO:0042567	insulin-like growth factor ternary complex	0.000547	0.174	51.82	4	2	[IGFBP3 - insulin-like growth factor binding protein 3, IGFBP5 - insulin-like growth factor binding protein 5]
GO:0012506	vesicle membrane	0.000889	0.242	2.52	617	15	[DMBT1 - deleted in malignant brain tumors 1, SH3BP5 - sh3-domain binding protein 5 (btk-associated), RAB11FIP1 - rab11 family interacting protein 1 (class i), RAB11A - rab11a, member ras oncogene family, SLC4A11 - solute carrier family 4, sodium borate transporter, member 11, ABCC4 - atp-binding cassette, sub-family c (cftr/mrp), member 4, TMC6 - transmembrane channel-like 6, CHRM2 - cholinergic…
GO:0016942	insulin-like growth factor binding protein complex	0.000906	0.216	41.46	5	2	[IGFBP3 - insulin-like growth factor binding protein 3, IGFBP5 - insulin-like growth factor binding protein 5]
GO:0036454	growth factor complex	0.000906	0.192	41.46	5	2	[IGFBP3 - insulin-like growth factor binding protein 3, IGFBP5 - insulin-like growth factor binding protein 5]
GO:0070062	extracellular exosome	0.000938	0.179	1.82	1654	29	[ANXA5 - annexin a5, A2M - alpha-2-macroglobulin, REG1B - regenerating islet-derived 1 beta, RPL5 - ribosomal protein l5, IGFBP2 - insulin-like growth factor binding protein 2, 36kda, HTRA1 - htra serine peptidase 1, TMC6 - transmembrane channel-like 6, SELENBP1 - selenium binding protein 1, RAP1B - rap1b, member of ras oncogene family, ADAM10 - adam metallopeptidase domain 10, APLP2 - amyloid be…
