# Supplementary material for: Application of genomic tools to study and potentially improve the upper thermal tolerance of farmed Atlantic salmon (Salmo salar)
Source: BMC Genomics. 2025 Mar 24;26:294. doi: 10.1186/s12864-025-11482-4 (PMC11934803; doi:10.1186/s12864-025-11482-4)
Supplement: Supplementary file 10 — Supplementary Material 10 [file 12864_2025_11482_MOESM10_ESM.xlsx]

## Sheet: Sheet1
Supplemental Table S10. Complete list of significantly enriched GO terms (FDR-adjusted p < 0.05) comparing the top families at 20 vs 10°C. Results are based only on the re-annotated transcript list with putative Homo sapiens orthologue RefSeq mRNA accession identifiers based on lowest BLASTx score with an Expect (E) value cut-off < 1e-5. Lists were generated using Gene Ontology enRIchment anaLysi…
Biological Process
GO Term	Description	p-value	FDR-adjusted p-value	Enrichment	B	b	Genes
GO:0044281	small molecule metabolic process	1.47e-12	2.21e-08	1.29	1457	503	[ITPKB - inositol-trisphosphate 3-kinase b, P4HA2 - prolyl 4-hydroxylase, alpha polypeptide ii, P4HA1 - prolyl 4-hydroxylase, alpha polypeptide i, NR5A2 - nuclear receptor subfamily 5, group a, member 2, PLOD3 - procollagen-lysine, 2-oxoglutarate 5-dioxygenase 3, HIBCH - 3-hydroxyisobutyryl-coa hydrolase, P4HB - prolyl 4-hydroxylase, beta polypeptide, ABCA1 - atp-binding cassette, sub-family a (a…
GO:0050896	response to stimulus	6.09e-11	4.57e-07	1.14	4001	1220	[P2RX4 - purinergic receptor p2x, ligand-gated ion channel, 4, A2M - alpha-2-macroglobulin, PSMD14 - proteasome (prosome, macropain) 26s subunit, non-atpase, 14, P2RX7 - purinergic receptor p2x, ligand-gated ion channel, 7, FBXO9 - f-box protein 9, P2RY1 - purinergic receptor p2y, g-protein coupled, 1, P2RY2 - purinergic receptor p2y, g-protein coupled, 2, NR5A2 - nuclear receptor subfamily 5, gr…
							COL4A1 - collagen, type iv, alpha 1, BRSK2 - br serine/threonine kinase 2, PTGR1 - prostaglandin reductase 1, NAT8 - n-acetyltransferase 8 (gcn5-related, putative), COL6A1 - collagen, type vi, alpha 1, CYP4V2 - cytochrome p450, family 4, subfamily v, polypeptide 2, COL11A1 - collagen, type xi, alpha 1, KCNJ3 - potassium inwardly-rectifying channel, subfamily j, member 3, PSTPIP1 - proline-serine-…
GO:0042221	response to chemical	2.21e-10	1.11e-06	1.21	2174	700	[P2RX4 - purinergic receptor p2x, ligand-gated ion channel, 4, P2RX7 - purinergic receptor p2x, ligand-gated ion channel, 7, PSMD14 - proteasome (prosome, macropain) 26s subunit, non-atpase, 14, P2RY1 - purinergic receptor p2y, g-protein coupled, 1, P2RY2 - purinergic receptor p2y, g-protein coupled, 2, ITPKB - inositol-trisphosphate 3-kinase b, NR5A2 - nuclear receptor subfamily 5, group a, memb…
							ase, ZNF658 - zinc finger protein 658, CXCL10 - chemokine (c-x-c motif) ligand 10, RPS6KB1 - ribosomal protein s6 kinase, 70kda, polypeptide 1, AKAP9 - a kinase (prka) anchor protein (yotiao) 9, UMOD - uromodulin, PPM1E - protein phosphatase, mg2+/mn2+ dependent, 1e, INSIG1 - insulin induced gene 1, ERCC8 - excision repair cross-complementing rodent repair deficiency, complementation group 8, ZNF…
GO:0006082	organic acid metabolic process	2.89e-10	1.09e-06	1.36	812	295	[ABHD5 - abhydrolase domain containing 5, MECR - mitochondrial trans-2-enoyl-coa reductase, HGD - homogentisate 1,2-dioxygenase, HGF - hepatocyte growth factor (hepapoietin a; scatter factor), P4HA2 - prolyl 4-hydroxylase, alpha polypeptide ii, P4HA1 - prolyl 4-hydroxylase, alpha polypeptide i, NR5A2 - nuclear receptor subfamily 5, group a, member 2, BHMT - betaine--homocysteine s-methyltransfera…
GO:0019752	carboxylic acid metabolic process	3.31e-10	9.93e-07	1.38	723	267	[ABHD5 - abhydrolase domain containing 5, MECR - mitochondrial trans-2-enoyl-coa reductase, HGD - homogentisate 1,2-dioxygenase, P4HA2 - prolyl 4-hydroxylase, alpha polypeptide ii, HGF - hepatocyte growth factor (hepapoietin a; scatter factor), PLOD3 - procollagen-lysine, 2-oxoglutarate 5-dioxygenase 3, P4HA1 - prolyl 4-hydroxylase, alpha polypeptide i, NR5A2 - nuclear receptor subfamily 5, group…
GO:0009719	response to endogenous stimulus	3.49e-10	8.74e-07	1.34	891	319	[P2RX4 - purinergic receptor p2x, ligand-gated ion channel, 4, P2RX7 - purinergic receptor p2x, ligand-gated ion channel, 7, E2F1 - e2f transcription factor 1, P2RY1 - purinergic receptor p2y, g-protein coupled, 1, TACR3 - tachykinin receptor 3, P2RY2 - purinergic receptor p2y, g-protein coupled, 2, CEACAM1 - carcinoembryonic antigen-related cell adhesion molecule 1 (biliary glycoprotein), PLOD3 …
GO:1901700	response to oxygen-containing compound	5.93e-10	1.27e-06	1.3	1125	389	[P2RX4 - purinergic receptor p2x, ligand-gated ion channel, 4, P2RX7 - purinergic receptor p2x, ligand-gated ion channel, 7, PSMD14 - proteasome (prosome, macropain) 26s subunit, non-atpase, 14, P2RY1 - purinergic receptor p2y, g-protein coupled, 1, P2RY2 - purinergic receptor p2y, g-protein coupled, 2, TRIB1 - tribbles homolog 1 (drosophila), TRPA1 - transient receptor potential cation channel, …
GO:0043436	oxoacid metabolic process	1.05e-09	1.98e-06	1.35	798	288	[ABHD5 - abhydrolase domain containing 5, MECR - mitochondrial trans-2-enoyl-coa reductase, HGD - homogentisate 1,2-dioxygenase, HGF - hepatocyte growth factor (hepapoietin a; scatter factor), P4HA2 - prolyl 4-hydroxylase, alpha polypeptide ii, P4HA1 - prolyl 4-hydroxylase, alpha polypeptide i, NR5A2 - nuclear receptor subfamily 5, group a, member 2, BHMT - betaine--homocysteine s-methyltransfera…
GO:0010033	response to organic substance	4.11e-09	6.86e-06	1.22	1752	569	[P2RX4 - purinergic receptor p2x, ligand-gated ion channel, 4, P2RX7 - purinergic receptor p2x, ligand-gated ion channel, 7, PSMD14 - proteasome (prosome, macropain) 26s subunit, non-atpase, 14, P2RY1 - purinergic receptor p2y, g-protein coupled, 1, P2RY2 - purinergic receptor p2y, g-protein coupled, 2, NR5A2 - nuclear receptor subfamily 5, group a, member 2, PLOD3 - procollagen-lysine, 2-oxoglut…
GO:0006950	response to stress	1.28e-08	1.92e-05	1.17	2395	750	[P2RX4 - purinergic receptor p2x, ligand-gated ion channel, 4, PSMD14 - proteasome (prosome, macropain) 26s subunit, non-atpase, 14, P2RX7 - purinergic receptor p2x, ligand-gated ion channel, 7, IGLL5 - immunoglobulin lambda-like polypeptide 5, FBXO9 - f-box protein 9, ITPR1 - inositol 1,4,5-trisphosphate receptor, type 1, P4HB - prolyl 4-hydroxylase, beta polypeptide, TRIB1 - tribbles homolog 1 …
							homolog (s. cerevisiae), PHB2 - prohibitin 2, SLC11A2 - solute carrier family 11 (proton-coupled divalent metal ion transporter), member 2, CBX3 - chromobox homolog 3, UBB - ubiquitin b, CDCA5 - cell division cycle associated 5, ATAD5 - atpase family, aaa domain containing 5, UBE2A - ubiquitin-conjugating enzyme e2a, MSMP - microseminoprotein, prostate associated, NRP1 - neuropilin 1, IL10RB - in…
GO:0009725	response to hormone	2.42e-08	3.3e-05	1.39	571	211	[TACR3 - tachykinin receptor 3, CEACAM1 - carcinoembryonic antigen-related cell adhesion molecule 1 (biliary glycoprotein), PLOD3 - procollagen-lysine, 2-oxoglutarate 5-dioxygenase 3, SLC27A1 - solute carrier family 27 (fatty acid transporter), member 1, JUND - jun d proto-oncogene, ZNF703 - zinc finger protein 703, COL1A1 - collagen, type i, alpha 1, ACACA - acetyl-coa carboxylase alpha, PAK1 - …
GO:0051716	cellular response to stimulus	4.34e-08	5.43e-05	1.17	2421	753	[P2RX4 - purinergic receptor p2x, ligand-gated ion channel, 4, P2RX7 - purinergic receptor p2x, ligand-gated ion channel, 7, PSMD14 - proteasome (prosome, macropain) 26s subunit, non-atpase, 14, P2RY1 - purinergic receptor p2y, g-protein coupled, 1, P2RY2 - purinergic receptor p2y, g-protein coupled, 2, ITPKB - inositol-trisphosphate 3-kinase b, ITPR1 - inositol 1,4,5-trisphosphate receptor, type…
							ssociated protein 1 light chain 3 gamma, NR1H3 - nuclear receptor subfamily 1, group h, member 3, TNFRSF10A - tumor necrosis factor receptor superfamily, member 10a, NPC1 - niemann-pick disease, type c1, HVCN1 - hydrogen voltage-gated channel 1, FOLR2 - folate receptor 2 (fetal), NPM1 - nucleophosmin (nucleolar phosphoprotein b23, numatrin), PARK7 - parkinson protein 7, TRIM24 - tripartite motif …
GO:0022402	cell cycle process	4.99e-08	5.77e-05	1.31	839	292	[E2F1 - e2f transcription factor 1, VRK1 - vaccinia related kinase 1, FBXO5 - f-box protein 5, MAPRE1 - microtubule-associated protein, rp/eb family, member 1, MAPRE3 - microtubule-associated protein, rp/eb family, member 3, TUBGCP2 - tubulin, gamma complex associated protein 2, PAFAH1B1 - platelet-activating factor acetylhydrolase 1b, regulatory subunit 1 (45kda), CLSPN - claspin, ABL1 - c-abl o…
GO:0019216	regulation of lipid metabolic process	6.03e-08	6.47e-05	1.48	360	142	[ABHD5 - abhydrolase domain containing 5, P2RY12 - purinergic receptor p2y, g-protein coupled, 12, KLF4 - kruppel-like factor 4 (gut), CEACAM1 - carcinoembryonic antigen-related cell adhesion molecule 1 (biliary glycoprotein), ABCA1 - atp-binding cassette, sub-family a (abc1), member 1, SOCS1 - suppressor of cytokine signaling 1, TTC39B - tetratricopeptide repeat domain 39b, PSAP - prosaposin, SL…
GO:0071495	cellular response to endogenous stimulus	7.47e-08	7.48e-05	1.35	620	224	[P2RX4 - purinergic receptor p2x, ligand-gated ion channel, 4, P2RX7 - purinergic receptor p2x, ligand-gated ion channel, 7, E2F1 - e2f transcription factor 1, P2RY1 - purinergic receptor p2y, g-protein coupled, 1, P2RY2 - purinergic receptor p2y, g-protein coupled, 2, CEACAM1 - carcinoembryonic antigen-related cell adhesion molecule 1 (biliary glycoprotein), PLOD3 - procollagen-lysine, 2-oxoglut…
GO:0010565	regulation of cellular ketone metabolic process	8.61e-08	8.08e-05	1.74	155	72	[PSMD14 - proteasome (prosome, macropain) 26s subunit, non-atpase, 14, PARK7 - parkinson protein 7, CEACAM1 - carcinoembryonic antigen-related cell adhesion molecule 1 (biliary glycoprotein), BHMT - betaine--homocysteine s-methyltransferase, NQO1 - nad(p)h dehydrogenase, quinone 1, SIRT4 - sirtuin 4, IRS2 - insulin receptor substrate 2, CNR1 - cannabinoid receptor 1 (brain), GSTZ1 - glutathione s…
GO:0048518	positive regulation of biological process	8.64e-08	7.64e-05	1.1	4947	1450	[P2RX4 - purinergic receptor p2x, ligand-gated ion channel, 4, PSMD14 - proteasome (prosome, macropain) 26s subunit, non-atpase, 14, P2RX7 - purinergic receptor p2x, ligand-gated ion channel, 7, P2RY1 - purinergic receptor p2y, g-protein coupled, 1, P2RY2 - purinergic receptor p2y, g-protein coupled, 2, FBXO5 - f-box protein 5, NR5A2 - nuclear receptor subfamily 5, group a, member 2, VTN - vitron…
							ribosomal protein s6 kinase, 70kda, polypeptide 1, RPS6KB2 - ribosomal protein s6 kinase, 70kda, polypeptide 2, VPS35 - vacuolar protein sorting 35 homolog (s. cerevisiae), PPM1E - protein phosphatase, mg2+/mn2+ dependent, 1e, INSIG1 - insulin induced gene 1, FUBP1 - far upstream element (fuse) binding protein 1, ERCC8 - excision repair cross-complementing rodent repair deficiency, complementatio…
							ing hormone receptor, FOXO1 - forkhead box o1, FOXO3 - forkhead box o3, KMT2C - lysine (k)-specific methyltransferase 2c, FLI1 - fli-1 proto-oncogene, ets transcription factor, NMT1 - n-myristoyltransferase 1, FLNA - filamin a, alpha, SH2D3C - sh2 domain containing 3c, FLOT2 - flotillin 2, LRRC15 - leucine rich repeat containing 15, SMTNL2 - smoothelin-like 2, CNOT3 - ccr4-not transcription compl…
GO:0051704	multi-organism process	1.2e-07	0.0001	1.25	1171	389	[IGLL5 - immunoglobulin lambda-like polypeptide 5, PGLYRP1 - peptidoglycan recognition protein 1, EIF4H - eukaryotic translation initiation factor 4h, JUN - jun proto-oncogene, VPS37A - vacuolar protein sorting 37 homolog a (s. cerevisiae), MAP3K14 - mitogen-activated protein kinase kinase kinase 14, SHANK2 - sh3 and multiple ankyrin repeat domains 2, CALCOCO2 - calcium binding and coiled-coil do…
GO:0062012	regulation of small molecule metabolic process	1.56e-07	0.000124	1.44	399	153	[P2RX7 - purinergic receptor p2x, ligand-gated ion channel, 7, PSMD14 - proteasome (prosome, macropain) 26s subunit, non-atpase, 14, LCMT1 - leucine carboxyl methyltransferase 1, P2RY1 - purinergic receptor p2y, g-protein coupled, 1, CEACAM1 - carcinoembryonic antigen-related cell adhesion molecule 1 (biliary glycoprotein), BHMT - betaine--homocysteine s-methyltransferase, HIF1A - hypoxia inducib…
GO:0014070	response to organic cyclic compound	1.67e-07	0.000125	1.34	645	230	[P2RX4 - purinergic receptor p2x, ligand-gated ion channel, 4, P2RX7 - purinergic receptor p2x, ligand-gated ion channel, 7, P2RY1 - purinergic receptor p2y, g-protein coupled, 1, TACR3 - tachykinin receptor 3, P2RY2 - purinergic receptor p2y, g-protein coupled, 2, TRPA1 - transient receptor potential cation channel, subfamily a, member 1, JUN - jun proto-oncogene, ABL1 - c-abl oncogene 1, non-re…
GO:0009605	response to external stimulus	2.14e-07	0.000153	1.25	1119	372	[P2RX4 - purinergic receptor p2x, ligand-gated ion channel, 4, P2RX7 - purinergic receptor p2x, ligand-gated ion channel, 7, IGLL5 - immunoglobulin lambda-like polypeptide 5, P2RY1 - purinergic receptor p2y, g-protein coupled, 1, CFHR2 - complement factor h-related 2, P2RY2 - purinergic receptor p2y, g-protein coupled, 2, PRSS3 - protease, serine, 3, TRIB1 - tribbles homolog 1 (drosophila), MRC1 …
GO:0032787	monocarboxylic acid metabolic process	2.45e-07	0.000167	1.42	414	157	[ABHD5 - abhydrolase domain containing 5, CYP1B1 - cytochrome p450, family 1, subfamily b, polypeptide 1, MECR - mitochondrial trans-2-enoyl-coa reductase, NR5A2 - nuclear receptor subfamily 5, group a, member 2, LDHD - lactate dehydrogenase d, HIF1A - hypoxia inducible factor 1, alpha subunit (basic helix-loop-helix transcription factor), LTA4H - leukotriene a4 hydrolase, FTCD - formimidoyltrans…
GO:0006638	neutral lipid metabolic process	2.49e-07	0.000163	2.05	75	41	[CAT - catalase, LIPG - lipase, endothelial, CAV1 - caveolin 1, caveolae protein, 22kda, LYPLA2 - lysophospholipase ii, AGPAT9 - 1-acylglycerol-3-phosphate o-acyltransferase 9, ABHD2 - abhydrolase domain containing 2, INSIG1 - insulin induced gene 1, LPIN1 - lipin 1, MOGAT1 - monoacylglycerol o-acyltransferase 1, PLCE1 - phospholipase c, epsilon 1, DGKI - diacylglycerol kinase, iota, DDHD2 - ddhd…
GO:0006639	acylglycerol metabolic process	2.49e-07	0.000156	2.05	75	41	[CAT - catalase, LIPG - lipase, endothelial, CAV1 - caveolin 1, caveolae protein, 22kda, LYPLA2 - lysophospholipase ii, ABHD2 - abhydrolase domain containing 2, AGPAT9 - 1-acylglycerol-3-phosphate o-acyltransferase 9, INSIG1 - insulin induced gene 1, LPIN1 - lipin 1, MOGAT1 - monoacylglycerol o-acyltransferase 1, PLCE1 - phospholipase c, epsilon 1, DGKI - diacylglycerol kinase, iota, DDHD2 - ddhd…
GO:0048523	negative regulation of cellular process	2.62e-07	0.000158	1.11	3848	1144	[A2M - alpha-2-macroglobulin, PSMD14 - proteasome (prosome, macropain) 26s subunit, non-atpase, 14, P2RX7 - purinergic receptor p2x, ligand-gated ion channel, 7, P2RY1 - purinergic receptor p2y, g-protein coupled, 1, FBXO5 - f-box protein 5, VTN - vitronectin, TRIB1 - tribbles homolog 1 (drosophila), KDM2B - lysine (k)-specific demethylase 2b, PA2G4 - proliferation-associated 2g4, 38kda, SACS - s…
							- sushi domain containing 2, ARAP1 - arfgap with rhogap domain, ankyrin repeat and ph domain 1, SKIL - ski-like oncogene, LDLR - low density lipoprotein receptor, GPD1L - glycerol-3-phosphate dehydrogenase 1-like, DLG5 - discs, large homolog 5 (drosophila), SH3BP5L - sh3-binding domain protein 5-like, LETM1 - leucine zipper-ef-hand containing transmembrane protein 1, TBRG4 - transforming growth f…
GO:0050878	regulation of body fluid levels	3.23e-07	0.000186	1.49	304	121	[P2RX4 - purinergic receptor p2x, ligand-gated ion channel, 4, ANXA5 - annexin a5, P2RX7 - purinergic receptor p2x, ligand-gated ion channel, 7, P2RY2 - purinergic receptor p2y, g-protein coupled, 2, P2RY12 - purinergic receptor p2y, g-protein coupled, 12, CEACAM1 - carcinoembryonic antigen-related cell adhesion molecule 1 (biliary glycoprotein), VTN - vitronectin, HIF1A - hypoxia inducible facto…
GO:0031055	chromatin remodeling at centromere	3.57e-07	0.000198	2.93	23	18	[MIS18A - mis18 kinetochore protein homolog a (s. pombe), NPM1 - nucleophosmin (nucleolar phosphoprotein b23, numatrin), CENPI - centromere protein i, RUVBL1 - ruvb-like 1 (e. coli), NASP - nuclear autoantigenic sperm protein (histone-binding), APITD1 - apoptosis-inducing, taf9-like domain 1, CENPO - centromere protein o, CENPV - centromere protein v, SMARCA5 - swi/snf related, matrix associated,…
GO:0080090	regulation of primary metabolic process	3.78e-07	0.000203	1.1	4811	1406	[A2M - alpha-2-macroglobulin, PSMD14 - proteasome (prosome, macropain) 26s subunit, non-atpase, 14, P2RX7 - purinergic receptor p2x, ligand-gated ion channel, 7, P2RY1 - purinergic receptor p2y, g-protein coupled, 1, FBXO5 - f-box protein 5, NR5A2 - nuclear receptor subfamily 5, group a, member 2, VTN - vitronectin, TRIB1 - tribbles homolog 1 (drosophila), KDM2B - lysine (k)-specific demethylase …
							ponse element binding transcription factor 2, PER3 - period circadian clock 3, PHF17 - phd finger protein 17, PUF60 - poly-u binding splicing factor 60kda, INHBA - inhibin, beta a, PER2 - period circadian clock 2, INHBB - inhibin, beta b, CHUK - conserved helix-loop-helix ubiquitous kinase, CXCL10 - chemokine (c-x-c motif) ligand 10, CIRBP - cold inducible rna binding protein, CISH - cytokine ind…
							kinase 2, PPARGC1B - peroxisome proliferator-activated receptor gamma, coactivator 1 beta, BACH2 - btb and cnc homology 1, basic leucine zipper transcription factor 2, NTSR1 - neurotensin receptor 1 (high affinity), SPIRE2 - spire actin nucleation factor 2, MYOZ2 - myozenin 2, UBTF - upstream binding transcription factor, rna polymerase i, NUMA1 - nuclear mitotic apparatus protein 1, ZBTB12 - zin…
GO:0031323	regulation of cellular metabolic process	4.08e-07	0.000211	1.09	4930	1438	[P2RX4 - purinergic receptor p2x, ligand-gated ion channel, 4, A2M - alpha-2-macroglobulin, PSMD14 - proteasome (prosome, macropain) 26s subunit, non-atpase, 14, P2RX7 - purinergic receptor p2x, ligand-gated ion channel, 7, P2RY1 - purinergic receptor p2y, g-protein coupled, 1, FBXO5 - f-box protein 5, NR5A2 - nuclear receptor subfamily 5, group a, member 2, VTN - vitronectin, TRIB1 - tribbles ho…
							atory factor 2, cytotoxic lymphocyte maturation factor 2, p40), SOCS2 - suppressor of cytokine signaling 2, LARP4 - la ribonucleoprotein domain family, member 4, HDAC3 - histone deacetylase 3, RPL38 - ribosomal protein l38, KSR1 - kinase suppressor of ras 1, ATF5 - activating transcription factor 5, ILF2 - interleukin enhancer binding factor 2, NDC1 - ndc1 transmembrane nucleoporin, ILF3 - interl…
							ted channel 1, ANKRD17 - ankyrin repeat domain 17, NPM1 - nucleophosmin (nucleolar phosphoprotein b23, numatrin), ACE2 - angiotensin i converting enzyme 2, GIGYF2 - grb10 interacting gyf protein 2, ZSCAN5B - zinc finger and scan domain containing 5b, AKT1S1 - akt1 substrate 1 (proline-rich), TYMS - thymidylate synthetase, UBB - ubiquitin b, NRF1 - nuclear respiratory factor 1, DOT1L - dot1-like h…
GO:0023051	regulation of signaling	4.26e-07	0.000213	1.14	2940	890	[P2RX4 - purinergic receptor p2x, ligand-gated ion channel, 4, A2M - alpha-2-macroglobulin, PSMD14 - proteasome (prosome, macropain) 26s subunit, non-atpase, 14, P2RX7 - purinergic receptor p2x, ligand-gated ion channel, 7, P2RY1 - purinergic receptor p2y, g-protein coupled, 1, FBXO9 - f-box protein 9, VTN - vitronectin, P4HB - prolyl 4-hydroxylase, beta polypeptide, TRIB1 - tribbles homolog 1 (d…
							STAT3 - signal transducer and activator of transcription 3 (acute-phase response factor), KITLG - kit ligand, NRG2 - neuregulin 2, STIM1 - stromal interaction molecule 1, FIS1 - fission 1 (mitochondrial outer membrane) homolog (s. cerevisiae), AURKA - aurora kinase a, GOLT1B - golgi transport 1b, MID1 - midline 1 (opitz/bbb syndrome), MACF1 - microtubule-actin crosslinking factor 1, RTN4 - reticu…
GO:0051128	regulation of cellular component organization	4.54e-07	0.00022	1.16	2198	681	[P2RX7 - purinergic receptor p2x, ligand-gated ion channel, 7, P2RY1 - purinergic receptor p2y, g-protein coupled, 1, FBXO5 - f-box protein 5, FMNL2 - formin-like 2, VTN - vitronectin, P4HB - prolyl 4-hydroxylase, beta polypeptide, KDM2B - lysine (k)-specific demethylase 2b, MAPRE1 - microtubule-associated protein, rp/eb family, member 1, SACS - spastic ataxia of charlevoix-saguenay (sacsin), ABC…
GO:0031667	response to nutrient levels	5.27e-07	0.000247	1.42	387	147	[P2RX4 - purinergic receptor p2x, ligand-gated ion channel, 4, SIK2 - salt-inducible kinase 2, P2RX7 - purinergic receptor p2x, ligand-gated ion channel, 7, P2RY1 - purinergic receptor p2y, g-protein coupled, 1, P2RY2 - purinergic receptor p2y, g-protein coupled, 2, P2RY12 - purinergic receptor p2y, g-protein coupled, 12, WDR59 - wd repeat domain 59, LTA - lymphotoxin alpha, JUN - jun proto-oncog…
GO:0050790	regulation of catalytic activity	5.27e-07	0.00024	1.17	2024	631	[A2M - alpha-2-macroglobulin, PSMD14 - proteasome (prosome, macropain) 26s subunit, non-atpase, 14, DCP1A - decapping mrna 1a, ADAP2 - arfgap with dual ph domains 2, FBXO5 - f-box protein 5, VTN - vitronectin, TRIB1 - tribbles homolog 1 (drosophila), JAK2 - janus kinase 2, MAPRE3 - microtubule-associated protein, rp/eb family, member 3, PCSK6 - proprotein convertase subtilisin/kexin type 6, CNN3 …
GO:0031324	negative regulation of cellular metabolic process	5.6e-07	0.000247	1.17	2074	645	[A2M - alpha-2-macroglobulin, P2RX7 - purinergic receptor p2x, ligand-gated ion channel, 7, FBXO5 - f-box protein 5, VTN - vitronectin, TRIB1 - tribbles homolog 1 (drosophila), KDM2B - lysine (k)-specific demethylase 2b, PA2G4 - proliferation-associated 2g4, 38kda, JARID2 - jumonji, at rich interactive domain 2, LIMD1 - lim domains containing 1, JUN - jun proto-oncogene, ABL1 - c-abl oncogene 1, …
GO:0006641	triglyceride metabolic process	5.64e-07	0.000242	2.24	52	31	[CAT - catalase, LIPG - lipase, endothelial, CAV1 - caveolin 1, caveolae protein, 22kda, AGPAT9 - 1-acylglycerol-3-phosphate o-acyltransferase 9, INSIG1 - insulin induced gene 1, LPIN1 - lipin 1, MOGAT1 - monoacylglycerol o-acyltransferase 1, DDHD2 - ddhd domain containing 2, APOB - apolipoprotein b, MGLL - monoglyceride lipase, LPIN2 - lipin 2, GK5 - glycerol kinase 5 (putative), LIPH - lipase, …
GO:0033554	cellular response to stress	6.23e-07	0.00026	1.21	1410	454	[PSMD14 - proteasome (prosome, macropain) 26s subunit, non-atpase, 14, ITPR1 - inositol 1,4,5-trisphosphate receptor, type 1, P4HB - prolyl 4-hydroxylase, beta polypeptide, TRIB1 - tribbles homolog 1 (drosophila), JAK2 - janus kinase 2, ATF6 - activating transcription factor 6, LIMD1 - lim domains containing 1, JUN - jun proto-oncogene, CLSPN - claspin, ABL1 - c-abl oncogene 1, non-receptor tyros…
GO:0048522	positive regulation of cellular process	6.24e-07	0.000253	1.1	4402	1292	[P2RX4 - purinergic receptor p2x, ligand-gated ion channel, 4, PSMD14 - proteasome (prosome, macropain) 26s subunit, non-atpase, 14, P2RX7 - purinergic receptor p2x, ligand-gated ion channel, 7, P2RY1 - purinergic receptor p2y, g-protein coupled, 1, FBXO5 - f-box protein 5, NR5A2 - nuclear receptor subfamily 5, group a, member 2, VTN - vitronectin, P4HB - prolyl 4-hydroxylase, beta polypeptide, T…
							domain containing 2, HDAC8 - histone deacetylase 8, DOK7 - docking protein 7, PBK - pdz binding kinase, PRC1 - protein regulator of cytokinesis 1, ARMC9 - armadillo repeat containing 9, KLF6 - kruppel-like factor 6, GPRC5C - g protein-coupled receptor, family c, group 5, member c, LIMCH1 - lim and calponin homology domains 1, SYT7 - synaptotagmin vii, ZNF395 - zinc finger protein 395, KCNQ1 - pot…
GO:0009991	response to extracellular stimulus	6.6e-07	0.000261	1.41	404	152	[P2RX4 - purinergic receptor p2x, ligand-gated ion channel, 4, SIK2 - salt-inducible kinase 2, P2RX7 - purinergic receptor p2x, ligand-gated ion channel, 7, P2RY1 - purinergic receptor p2y, g-protein coupled, 1, P2RY2 - purinergic receptor p2y, g-protein coupled, 2, P2RY12 - purinergic receptor p2y, g-protein coupled, 12, WDR59 - wd repeat domain 59, LTA - lymphotoxin alpha, JUN - jun proto-oncog…
GO:0051246	regulation of protein metabolic process	8.35e-07	0.000321	1.15	2277	701	[A2M - alpha-2-macroglobulin, P2RX7 - purinergic receptor p2x, ligand-gated ion channel, 7, PSMD14 - proteasome (prosome, macropain) 26s subunit, non-atpase, 14, P2RY1 - purinergic receptor p2y, g-protein coupled, 1, ITPKB - inositol-trisphosphate 3-kinase b, FBXO5 - f-box protein 5, VTN - vitronectin, TRIB1 - tribbles homolog 1 (drosophila), PA2G4 - proliferation-associated 2g4, 38kda, JAK2 - ja…
							, TOB1 - transducer of erbb2, 1, CIRBP - cold inducible rna binding protein, RPS6KB1 - ribosomal protein s6 kinase, 70kda, polypeptide 1, AKAP9 - a kinase (prka) anchor protein (yotiao) 9, RPS6KB2 - ribosomal protein s6 kinase, 70kda, polypeptide 2, INPP5B - inositol polyphosphate-5-phosphatase, 75kda, KBTBD8 - kelch repeat and btb (poz) domain containing 8, VPS35 - vacuolar protein sorting 35 ho…
GO:0065009	regulation of molecular function	8.53e-07	0.00032	1.14	2547	777	[A2M - alpha-2-macroglobulin, PSMD14 - proteasome (prosome, macropain) 26s subunit, non-atpase, 14, P2RY1 - purinergic receptor p2y, g-protein coupled, 1, FBXO5 - f-box protein 5, VTN - vitronectin, TRIB1 - tribbles homolog 1 (drosophila), PCSK6 - proprotein convertase subtilisin/kexin type 6, PAFAH1B1 - platelet-activating factor acetylhydrolase 1b, regulatory subunit 1 (45kda), CLSPN - claspin,…
							hroblastic leukemia viral oncogene homolog 2, ERCC2 - excision repair cross-complementing rodent repair deficiency, complementation group 2, SPOCK2 - sparc/osteonectin, cwcv and kazal-like domains proteoglycan (testican) 2, RANBP3L - ran binding protein 3-like, TGFB2 - transforming growth factor, beta 2, ERCC6 - excision repair cross-complementing rodent repair deficiency, complementation group 6…
GO:0032268	regulation of cellular protein metabolic process	1.1e-06	0.000404	1.16	2136	660	[A2M - alpha-2-macroglobulin, PSMD14 - proteasome (prosome, macropain) 26s subunit, non-atpase, 14, P2RX7 - purinergic receptor p2x, ligand-gated ion channel, 7, P2RY1 - purinergic receptor p2y, g-protein coupled, 1, ITPKB - inositol-trisphosphate 3-kinase b, FBXO5 - f-box protein 5, VTN - vitronectin, TRIB1 - tribbles homolog 1 (drosophila), PA2G4 - proliferation-associated 2g4, 38kda, JAK2 - ja…
GO:0006629	lipid metabolic process	1.13e-06	0.000404	1.25	949	317	[ABHD5 - abhydrolase domain containing 5, TTC7A - tetratricopeptide repeat domain 7a, MECR - mitochondrial trans-2-enoyl-coa reductase, ITPKB - inositol-trisphosphate 3-kinase b, NR5A2 - nuclear receptor subfamily 5, group a, member 2, PNPLA7 - patatin-like phospholipase domain containing 7, AGRN - agrin, RDH11 - retinol dehydrogenase 11 (all-trans/9-cis/11-cis), ABCA1 - atp-binding cassette, sub…
GO:0008152	metabolic process	1.18e-06	0.000412	1.07	6666	1900	[A2M - alpha-2-macroglobulin, DDX39A - dead (asp-glu-ala-asp) box polypeptide 39a, USP32 - ubiquitin specific peptidase 32, PSMD14 - proteasome (prosome, macropain) 26s subunit, non-atpase, 14, NAT1 - n-acetyltransferase 1 (arylamine n-acetyltransferase), ZNRF2 - zinc and ring finger 2, P4HA1 - prolyl 4-hydroxylase, alpha polypeptide i, P4HB - prolyl 4-hydroxylase, beta polypeptide, KDM2B - lysin…
							- carnitine palmitoyltransferase 2, CR1 - complement component (3b/4b) receptor 1 (knops blood group), RNF166 - ring finger protein 166, RMI2 - recq mediated genome instability 2, ALG1 - alg1, chitobiosyldiphosphodolichol beta-mannosyltransferase, CRAT - carnitine o-acetyltransferase, ATF2 - activating transcription factor 2, CREBBP - creb binding protein, CREM - camp responsive element modulator…
							ogeneous nuclear ribonucleoprotein c (c1/c2), RAD54L - rad54-like (s. cerevisiae), HNRNPH1 - heterogeneous nuclear ribonucleoprotein h1 (h), PAGR1 - paxip1 associated glutamate-rich protein 1, HNRNPK - heterogeneous nuclear ribonucleoprotein k, HNRNPL - heterogeneous nuclear ribonucleoprotein l, CUL3 - cullin 3, CUL2 - cullin 2, PM20D1 - peptidase m20 domain containing 1, SMARCA5 - swi/snf relate…
GO:0010243	response to organonitrogen compound	1.4e-06	0.000478	1.29	717	247	[P2RX4 - purinergic receptor p2x, ligand-gated ion channel, 4, P2RX7 - purinergic receptor p2x, ligand-gated ion channel, 7, P2RY1 - purinergic receptor p2y, g-protein coupled, 1, TACR3 - tachykinin receptor 3, P2RY2 - purinergic receptor p2y, g-protein coupled, 2, CEACAM1 - carcinoembryonic antigen-related cell adhesion molecule 1 (biliary glycoprotein), ABCA1 - atp-binding cassette, sub-family …
GO:1902652	secondary alcohol metabolic process	1.58e-06	0.000528	1.82	103	50	[NPC1 - niemann-pick disease, type c1, DHCR24 - 24-dehydrocholesterol reductase, SQLE - squalene epoxidase, SREBF2 - sterol regulatory element binding transcription factor 2, ABCA1 - atp-binding cassette, sub-family a (abc1), member 1, SNX17 - sorting nexin 17, EBP - emopamil binding protein (sterol isomerase), CYP3A4 - cytochrome p450, family 3, subfamily a, polypeptide 4, FDFT1 - farnesyl-dipho…
GO:0009056	catabolic process	1.76e-06	0.000576	1.18	1651	520	[PSMD14 - proteasome (prosome, macropain) 26s subunit, non-atpase, 14, USP32 - ubiquitin specific peptidase 32, DCP1A - decapping mrna 1a, FBXO9 - f-box protein 9, FBXO5 - f-box protein 5, HIBCH - 3-hydroxyisobutyryl-coa hydrolase, STBD1 - starch binding domain 1, PGLYRP1 - peptidoglycan recognition protein 1, PAFAH1B1 - platelet-activating factor acetylhydrolase 1b, regulatory subunit 1 (45kda),…
GO:0010646	regulation of cell communication	1.91e-06	0.000609	1.13	2906	874	[P2RX4 - purinergic receptor p2x, ligand-gated ion channel, 4, A2M - alpha-2-macroglobulin, PSMD14 - proteasome (prosome, macropain) 26s subunit, non-atpase, 14, P2RX7 - purinergic receptor p2x, ligand-gated ion channel, 7, P2RY1 - purinergic receptor p2y, g-protein coupled, 1, FBXO9 - f-box protein 9, VTN - vitronectin, P4HB - prolyl 4-hydroxylase, beta polypeptide, TRIB1 - tribbles homolog 1 (d…
							r 2, NR1D1 - nuclear receptor subfamily 1, group d, member 1, CLOCK - clock circadian regulator, ZMIZ1 - zinc finger, miz-type containing 1, AKAP12 - a kinase (prka) anchor protein 12, SLC39A10 - solute carrier family 39 (zinc transporter), member 10, SEH1L - seh1-like (s. cerevisiae), VAMP2 - vesicle-associated membrane protein 2 (synaptobrevin 2), RALGAPA2 - ral gtpase activating protein, alpha…
GO:1901605	alpha-amino acid metabolic process	1.99e-06	0.000622	1.59	189	80	[HGD - homogentisate 1,2-dioxygenase, DHFR - dihydrofolate reductase, PIPOX - pipecolic acid oxidase, P4HA2 - prolyl 4-hydroxylase, alpha polypeptide ii, PLOD3 - procollagen-lysine, 2-oxoglutarate 5-dioxygenase 3, BHMT - betaine--homocysteine s-methyltransferase, P4HA1 - prolyl 4-hydroxylase, alpha polypeptide i, FPGS - folylpolyglutamate synthase, P4HB - prolyl 4-hydroxylase, beta polypeptide, H…
GO:0019222	regulation of metabolic process	2e-06	0.000614	1.08	5362	1547	[P2RX4 - purinergic receptor p2x, ligand-gated ion channel, 4, A2M - alpha-2-macroglobulin, PSMD14 - proteasome (prosome, macropain) 26s subunit, non-atpase, 14, P2RX7 - purinergic receptor p2x, ligand-gated ion channel, 7, P2RY1 - purinergic receptor p2y, g-protein coupled, 1, TRIB1 - tribbles homolog 1 (drosophila), KDM2B - lysine (k)-specific demethylase 2b, PA2G4 - proliferation-associated 2g…
							se factor), CAMK1D - calcium/calmodulin-dependent protein kinase id, DOCK3 - dedicator of cytokinesis 3, ISCU - iron-sulfur cluster assembly enzyme, DPEP1 - dipeptidase 1 (renal), NEK4 - nima-related kinase 4, CBX7 - chromobox homolog 7, AURKA - aurora kinase a, RTN4 - reticulon 4, RIMBP2 - rims binding protein 2, DRD2 - dopamine receptor d2, ARID3A - at rich interactive domain 3a (bright-like), …
							tory subunit 3g, AGO4 - argonaute risc catalytic component 4, PI15 - peptidase inhibitor 15, MLH1 - mutl homolog 1, colon cancer, nonpolyposis type 2 (e. coli), GMNN - geminin, dna replication inhibitor, NR1D1 - nuclear receptor subfamily 1, group d, member 1, CLOCK - clock circadian regulator, ZNF367 - zinc finger protein 367, RPS27L - ribosomal protein s27-like, RBM39 - rna binding motif protei…
GO:0048519	negative regulation of biological process	2.02e-06	0.000608	1.1	4266	1249	[P2RX4 - purinergic receptor p2x, ligand-gated ion channel, 4, A2M - alpha-2-macroglobulin, PSMD14 - proteasome (prosome, macropain) 26s subunit, non-atpase, 14, P2RX7 - purinergic receptor p2x, ligand-gated ion channel, 7, P2RY1 - purinergic receptor p2y, g-protein coupled, 1, FBXO5 - f-box protein 5, VTN - vitronectin, TRIB1 - tribbles homolog 1 (drosophila), KDM2B - lysine (k)-specific demethy…
							ated channel, kqt-like subfamily, member 1, RAB11FIP1 - rab11 family interacting protein 1 (class i), SPEN - spen homolog, transcriptional regulator (drosophila), KMT2E - lysine (k)-specific methyltransferase 2e, LDB2 - lim domain binding 2, FAIM2 - fas apoptotic inhibitory molecule 2, KEL - kell blood group, metallo-endopeptidase, CNOT1 - ccr4-not transcription complex, subunit 1, CCL21 - chemok…
GO:0046942	carboxylic acid transport	2.07e-06	0.000611	1.51	249	100	[SLC16A2 - solute carrier family 16, member 2 (thyroid hormone transporter), SLC43A2 - solute carrier family 43 (amino acid system l transporter), member 2, CEACAM1 - carcinoembryonic antigen-related cell adhesion molecule 1 (biliary glycoprotein), APBA1 - amyloid beta (a4) precursor protein-binding, family a, member 1, PSAP - prosaposin, GOT2 - glutamic-oxaloacetic transaminase 2, mitochondrial,…
GO:0015718	monocarboxylic acid transport	2.27e-06	0.000655	1.76	115	54	[SLC16A2 - solute carrier family 16, member 2 (thyroid hormone transporter), CEACAM1 - carcinoembryonic antigen-related cell adhesion molecule 1 (biliary glycoprotein), APBA1 - amyloid beta (a4) precursor protein-binding, family a, member 1, SLC38A3 - solute carrier family 38, member 3, GOT2 - glutamic-oxaloacetic transaminase 2, mitochondrial, SLC27A1 - solute carrier family 27 (fatty acid trans…
GO:0043044	ATP-dependent chromatin remodeling	2.37e-06	0.000672	2.06	62	34	[NPM1 - nucleophosmin (nucleolar phosphoprotein b23, numatrin), CENPI - centromere protein i, ACTL6A - actin-like 6a, SPTY2D1 - spt2, suppressor of ty, domain containing 1 (s. cerevisiae), CENPO - centromere protein o, SYCP3 - synaptonemal complex protein 3, SMARCA1 - swi/snf related, matrix associated, actin dependent regulator of chromatin, subfamily a, member 1, SMARCA2 - swi/snf related, matr…
GO:1901701	cellular response to oxygen-containing compound	2.42e-06	0.000673	1.29	695	239	[P2RX4 - purinergic receptor p2x, ligand-gated ion channel, 4, P2RX7 - purinergic receptor p2x, ligand-gated ion channel, 7, E2F1 - e2f transcription factor 1, P2RY1 - purinergic receptor p2y, g-protein coupled, 1, P2RY2 - purinergic receptor p2y, g-protein coupled, 2, CEACAM1 - carcinoembryonic antigen-related cell adhesion molecule 1 (biliary glycoprotein), OXR1 - oxidation resistance 1, MRC1 -…
GO:0015849	organic acid transport	2.56e-06	0.0007	1.5	250	100	[SLC16A2 - solute carrier family 16, member 2 (thyroid hormone transporter), SLC43A2 - solute carrier family 43 (amino acid system l transporter), member 2, CEACAM1 - carcinoembryonic antigen-related cell adhesion molecule 1 (biliary glycoprotein), APBA1 - amyloid beta (a4) precursor protein-binding, family a, member 1, PSAP - prosaposin, GOT2 - glutamic-oxaloacetic transaminase 2, mitochondrial,…
GO:0048583	regulation of response to stimulus	2.71e-06	0.000726	1.11	3391	1007	[P2RX4 - purinergic receptor p2x, ligand-gated ion channel, 4, A2M - alpha-2-macroglobulin, PSMD14 - proteasome (prosome, macropain) 26s subunit, non-atpase, 14, P2RX7 - purinergic receptor p2x, ligand-gated ion channel, 7, FBXO9 - f-box protein 9, P2RY1 - purinergic receptor p2y, g-protein coupled, 1, FBXO5 - f-box protein 5, VTN - vitronectin, P4HB - prolyl 4-hydroxylase, beta polypeptide, TRIB…
							family b, member 1, CDC42SE1 - cdc42 small effector 1, SH3KBP1 - sh3-domain kinase binding protein 1, LYN - v-yes-1 yamaguchi sarcoma viral related oncogene homolog, CLEC16A - c-type lectin domain family 16, member a, BMPER - bmp binding endothelial regulator, CYP27B1 - cytochrome p450, family 27, subfamily b, polypeptide 1, DAB1 - dab, reelin signal transducer, homolog 1 (drosophila), CD55 - cd5…
GO:0034080	CENP-A containing nucleosome assembly	3.09e-06	0.000813	2.86	21	16	[MIS18A - mis18 kinetochore protein homolog a (s. pombe), NPM1 - nucleophosmin (nucleolar phosphoprotein b23, numatrin), CENPI - centromere protein i, RUVBL1 - ruvb-like 1 (e. coli), NASP - nuclear autoantigenic sperm protein (histone-binding), APITD1 - apoptosis-inducing, taf9-like domain 1, CENPO - centromere protein o, SMARCA5 - swi/snf related, matrix associated, actin dependent regulator of …
GO:1901565	organonitrogen compound catabolic process	3.23e-06	0.000835	1.28	714	244	[PSMD14 - proteasome (prosome, macropain) 26s subunit, non-atpase, 14, FBXO9 - f-box protein 9, HGD - homogentisate 1,2-dioxygenase, FBXO5 - f-box protein 5, CEACAM1 - carcinoembryonic antigen-related cell adhesion molecule 1 (biliary glycoprotein), BHMT - betaine--homocysteine s-methyltransferase, PNPLA7 - patatin-like phospholipase domain containing 7, HIBCH - 3-hydroxyisobutyryl-coa hydrolase,…
GO:0051248	negative regulation of protein metabolic process	3.31e-06	0.000843	1.25	885	295	[A2M - alpha-2-macroglobulin, P2RX7 - purinergic receptor p2x, ligand-gated ion channel, 7, HGF - hepatocyte growth factor (hepapoietin a; scatter factor), FBXO5 - f-box protein 5, CEACAM1 - carcinoembryonic antigen-related cell adhesion molecule 1 (biliary glycoprotein), OXR1 - oxidation resistance 1, VTN - vitronectin, TRIB1 - tribbles homolog 1 (drosophila), TAF9 - taf9 rna polymerase ii, tata…
GO:0006793	phosphorus metabolic process	3.31e-06	0.00083	1.17	1771	552	[PSMD14 - proteasome (prosome, macropain) 26s subunit, non-atpase, 14, VRK1 - vaccinia related kinase 1, ITPKB - inositol-trisphosphate 3-kinase b, TRIB1 - tribbles homolog 1 (drosophila), MAP3K19 - mitogen-activated protein kinase kinase kinase 19, JAK1 - janus kinase 1, JAK2 - janus kinase 2, LIMD1 - lim domains containing 1, PAFAH1B1 - platelet-activating factor acetylhydrolase 1b, regulatory …
GO:0071704	organic substance metabolic process	3.42e-06	0.000841	1.07	6317	1801	[A2M - alpha-2-macroglobulin, DDX39A - dead (asp-glu-ala-asp) box polypeptide 39a, USP32 - ubiquitin specific peptidase 32, PSMD14 - proteasome (prosome, macropain) 26s subunit, non-atpase, 14, ZNRF2 - zinc and ring finger 2, P4HA1 - prolyl 4-hydroxylase, alpha polypeptide i, P4HB - prolyl 4-hydroxylase, beta polypeptide, KDM2B - lysine (k)-specific demethylase 2b, PA2G4 - proliferation-associate…
							taining 1, SGK1 - serum/glucocorticoid regulated kinase 1, COLGALT2 - collagen beta(1-o)galactosyltransferase 2, CSK - c-src tyrosine kinase, NSMCE2 - non-smc element 2, mms21 homolog (s. cerevisiae), CSNK1A1 - casein kinase 1, alpha 1, ST3GAL1 - st3 beta-galactoside alpha-2,3-sialyltransferase 1, CSNK2A1 - casein kinase 2, alpha 1 polypeptide, ST3GAL4 - st3 beta-galactoside alpha-2,3-sialyltrans…
							a1, IRS2 - insulin receptor substrate 2, IDH1 - isocitrate dehydrogenase 1 (nadp+), soluble, IDH3B - isocitrate dehydrogenase 3 (nad+) beta, IDI1 - isopentenyl-diphosphate delta isomerase 1, ASB13 - ankyrin repeat and socs box containing 13, IDS - iduronate 2-sulfatase, GEMIN7 - gem (nuclear organelle) associated protein 7, UPP2 - uridine phosphorylase 2, DGAT1 - diacylglycerol o-acyltransferase …
GO:1901575	organic substance catabolic process	3.78e-06	0.000915	1.19	1417	450	[PSMD14 - proteasome (prosome, macropain) 26s subunit, non-atpase, 14, USP32 - ubiquitin specific peptidase 32, FBXO9 - f-box protein 9, DCP1A - decapping mrna 1a, FBXO5 - f-box protein 5, HIBCH - 3-hydroxyisobutyryl-coa hydrolase, STBD1 - starch binding domain 1, PGLYRP1 - peptidoglycan recognition protein 1, PAFAH1B1 - platelet-activating factor acetylhydrolase 1b, regulatory subunit 1 (45kda),…
GO:0042981	regulation of apoptotic process	3.81e-06	0.000908	1.21	1210	390	[ITPKB - inositol-trisphosphate 3-kinase b, P4HB - prolyl 4-hydroxylase, beta polypeptide, KDM2B - lysine (k)-specific demethylase 2b, PA2G4 - proliferation-associated 2g4, 38kda, JAK2 - janus kinase 2, ATF6 - activating transcription factor 6, JUN - jun proto-oncogene, ABL1 - c-abl oncogene 1, non-receptor tyrosine kinase, CNR1 - cannabinoid receptor 1 (brain), ABR - active bcr-related, DKK1 - d…
GO:0009893	positive regulation of metabolic process	4.05e-06	0.000951	1.12	3055	912	[P2RX4 - purinergic receptor p2x, ligand-gated ion channel, 4, P2RX7 - purinergic receptor p2x, ligand-gated ion channel, 7, PSMD14 - proteasome (prosome, macropain) 26s subunit, non-atpase, 14, P2RY1 - purinergic receptor p2y, g-protein coupled, 1, VTN - vitronectin, NR5A2 - nuclear receptor subfamily 5, group a, member 2, TRIB1 - tribbles homolog 1 (drosophila), CLSPN - claspin, ABL1 - c-abl on…
							tein 1, DVL2 - dishevelled segment polarity protein 2, RASD2 - rasd family, member 2, DVL3 - dishevelled segment polarity protein 3, DYRK1A - dual-specificity tyrosine-(y)-phosphorylation regulated kinase 1a, MOV10 - mov10, moloney leukemia virus 10, homolog (mouse), ADCY4 - adenylate cyclase 4, ABHD5 - abhydrolase domain containing 5, E2F1 - e2f transcription factor 1, TADA2A - transcriptional a…
GO:1901698	response to nitrogen compound	4.37e-06	0.00101	1.27	770	260	[P2RX4 - purinergic receptor p2x, ligand-gated ion channel, 4, P2RX7 - purinergic receptor p2x, ligand-gated ion channel, 7, P2RY1 - purinergic receptor p2y, g-protein coupled, 1, TACR3 - tachykinin receptor 3, P2RY2 - purinergic receptor p2y, g-protein coupled, 2, CEACAM1 - carcinoembryonic antigen-related cell adhesion molecule 1 (biliary glycoprotein), ABCA1 - atp-binding cassette, sub-family …
GO:0044237	cellular metabolic process	4.57e-06	0.00104	1.07	6211	1771	[DDX39A - dead (asp-glu-ala-asp) box polypeptide 39a, USP32 - ubiquitin specific peptidase 32, PSMD14 - proteasome (prosome, macropain) 26s subunit, non-atpase, 14, NAT1 - n-acetyltransferase 1 (arylamine n-acetyltransferase), ZNRF2 - zinc and ring finger 2, P4HA1 - prolyl 4-hydroxylase, alpha polypeptide i, P4HB - prolyl 4-hydroxylase, beta polypeptide, KDM2B - lysine (k)-specific demethylase 2b…
							eptidase 1, LPIN1 - lipin 1, CTNNBL1 - catenin, beta like 1, GPCPD1 - glycerophosphocholine phosphodiesterase gde1 homolog (s. cerevisiae), SLC2A1 - solute carrier family 2 (facilitated glucose transporter), member 1, PASK - pas domain containing serine/threonine kinase, CPXM1 - carboxypeptidase x (m14 family), member 1, CTH - cystathionase (cystathionine gamma-lyase), RCOR1 - rest corepressor 1,…
							tone-lysine n-methyltransferase 1, IGF2 - insulin-like growth factor 2 (somatomedin a), AGMAT - agmatine ureohydrolase (agmatinase), IGFBP2 - insulin-like growth factor binding protein 2, 36kda, GBF1 - golgi brefeldin a resistant guanine nucleotide exchange factor 1, IGFBP5 - insulin-like growth factor binding protein 5, GPAA1 - glycosylphosphatidylinositol anchor attachment 1, CAMKMT - calmoduli…
GO:0032269	negative regulation of cellular protein metabolic process	5e-06	0.00112	1.25	835	279	[A2M - alpha-2-macroglobulin, P2RX7 - purinergic receptor p2x, ligand-gated ion channel, 7, HGF - hepatocyte growth factor (hepapoietin a; scatter factor), FBXO5 - f-box protein 5, CEACAM1 - carcinoembryonic antigen-related cell adhesion molecule 1 (biliary glycoprotein), OXR1 - oxidation resistance 1, VTN - vitronectin, TRIB1 - tribbles homolog 1 (drosophila), TAF9 - taf9 rna polymerase ii, tata…
GO:0008203	cholesterol metabolic process	5.38e-06	0.00119	1.78	101	48	[NPC1 - niemann-pick disease, type c1, CAT - catalase, DHCR24 - 24-dehydrocholesterol reductase, SQLE - squalene epoxidase, NPC1L1 - npc1-like 1, HMGCS1 - 3-hydroxy-3-methylglutaryl-coa synthase 1 (soluble), LDLR - low density lipoprotein receptor, INSIG1 - insulin induced gene 1, ANGPTL3 - angiopoietin-like 3, SREBF2 - sterol regulatory element binding transcription factor 2, ABCA1 - atp-binding…
GO:0042493	response to drug	5.59e-06	0.00122	1.29	639	220	[P2RX4 - purinergic receptor p2x, ligand-gated ion channel, 4, P2RX7 - purinergic receptor p2x, ligand-gated ion channel, 7, PSMD14 - proteasome (prosome, macropain) 26s subunit, non-atpase, 14, P2RY1 - purinergic receptor p2y, g-protein coupled, 1, TACR3 - tachykinin receptor 3, P2RY2 - purinergic receptor p2y, g-protein coupled, 2, TRPA1 - transient receptor potential cation channel, subfamily …
GO:0043067	regulation of programmed cell death	5.76e-06	0.00124	1.2	1225	393	[ITPKB - inositol-trisphosphate 3-kinase b, P4HB - prolyl 4-hydroxylase, beta polypeptide, KDM2B - lysine (k)-specific demethylase 2b, PA2G4 - proliferation-associated 2g4, 38kda, JAK2 - janus kinase 2, ATF6 - activating transcription factor 6, JUN - jun proto-oncogene, ABL1 - c-abl oncogene 1, non-receptor tyrosine kinase, CNR1 - cannabinoid receptor 1 (brain), ABR - active bcr-related, DKK1 - d…
GO:0071840	cellular component organization or biogenesis	5.78e-06	0.00122	1.09	4403	1281	[A2M - alpha-2-macroglobulin, P2RX7 - purinergic receptor p2x, ligand-gated ion channel, 7, VRK1 - vaccinia related kinase 1, FBXO5 - f-box protein 5, CENPI - centromere protein i, VTN - vitronectin, P4HB - prolyl 4-hydroxylase, beta polypeptide, KDM2B - lysine (k)-specific demethylase 2b, ABCA1 - atp-binding cassette, sub-family a (abc1), member 1, EIF4H - eukaryotic translation initiation facto…
							nscription factor 2, CREBBP - creb binding protein, AIFM1 - apoptosis-inducing factor, mitochondrion-associated, 1, CCNB2 - cyclin b2, KRAS - kirsten rat sarcoma viral oncogene homolog, CCNE2 - cyclin e2, RABEP1 - rabaptin, rab gtpase binding effector protein 1, MYCBP2 - myc binding protein 2, e3 ubiquitin protein ligase, SET - set nuclear oncogene, SFPQ - splicing factor proline/glutamine-rich, …
GO:0017144	drug metabolic process	5.79e-06	0.00121	1.34	469	168	[CYP1B1 - cytochrome p450, family 1, subfamily b, polypeptide 1, PRSS1 - protease, serine, 1 (trypsin 1), HGD - homogentisate 1,2-dioxygenase, PRSS3 - protease, serine, 3, AOX1 - aldehyde oxidase 1, BHMT - betaine--homocysteine s-methyltransferase, FTCD - formimidoyltransferase cyclodeaminase, ECE1 - endothelin converting enzyme 1, ALLC - allantoicase, PAFAH1B1 - platelet-activating factor acetyl…
GO:0044238	primary metabolic process	5.88e-06	0.00121	1.07	6000	1713	[DDX39A - dead (asp-glu-ala-asp) box polypeptide 39a, A2M - alpha-2-macroglobulin, PSMD14 - proteasome (prosome, macropain) 26s subunit, non-atpase, 14, USP32 - ubiquitin specific peptidase 32, ZNRF2 - zinc and ring finger 2, P4HA1 - prolyl 4-hydroxylase, alpha polypeptide i, P4HB - prolyl 4-hydroxylase, beta polypeptide, KDM2B - lysine (k)-specific demethylase 2b, TRIB1 - tribbles homolog 1 (dro…
							ily), member 1, SLC2A4 - solute carrier family 2 (facilitated glucose transporter), member 4, SLC2A5 - solute carrier family 2 (facilitated glucose/fructose transporter), member 5, CTH - cystathionase (cystathionine gamma-lyase), RCOR1 - rest corepressor 1, SLC3A2 - solute carrier family 3 (amino acid transporter heavy chain), member 2, UBXN4 - ubx domain protein 4, CTNS - cystinosin, lysosomal c…
							n regulatory factor 4, ENDOU - endonuclease, polyu-specific, ESCO2 - establishment of sister chromatid cohesion n-acetyltransferase 2, HERC3 - hect and rld domain containing e3 ubiquitin protein ligase 3, PANK2 - pantothenate kinase 2, HERC2 - hect and rld domain containing e3 ubiquitin protein ligase 2, HERC1 - hect and rld domain containing e3 ubiquitin protein ligase family member 1, FUBP3 - f…
GO:0006796	phosphate-containing compound metabolic process	6.51e-06	0.00132	1.16	1745	542	[PSMD14 - proteasome (prosome, macropain) 26s subunit, non-atpase, 14, VRK1 - vaccinia related kinase 1, ITPKB - inositol-trisphosphate 3-kinase b, TRIB1 - tribbles homolog 1 (drosophila), MAP3K19 - mitogen-activated protein kinase kinase kinase 19, JAK1 - janus kinase 1, JAK2 - janus kinase 2, LIMD1 - lim domains containing 1, PAFAH1B1 - platelet-activating factor acetylhydrolase 1b, regulatory …
GO:0016043	cellular component organization	6.62e-06	0.00133	1.09	4358	1268	[A2M - alpha-2-macroglobulin, P2RX7 - purinergic receptor p2x, ligand-gated ion channel, 7, VRK1 - vaccinia related kinase 1, FBXO5 - f-box protein 5, CENPI - centromere protein i, VTN - vitronectin, P4HB - prolyl 4-hydroxylase, beta polypeptide, KDM2B - lysine (k)-specific demethylase 2b, ABCA1 - atp-binding cassette, sub-family a (abc1), member 1, EIF4H - eukaryotic translation initiation facto…
							- myc binding protein 2, e3 ubiquitin protein ligase, SET - set nuclear oncogene, SFPQ - splicing factor proline/glutamine-rich, CRK - v-crk avian sarcoma virus ct10 oncogene homolog, KRT8 - keratin 8, SRSF1 - serine/arginine-rich splicing factor 1, HGS - hepatocyte growth factor-regulated tyrosine kinase substrate, NEURL - neuralized homolog (drosophila), ARHGAP26 - rho gtpase activating protein…
GO:0032879	regulation of localization	6.84e-06	0.00135	1.14	2251	685	[P2RX4 - purinergic receptor p2x, ligand-gated ion channel, 4, CACNA2D3 - calcium channel, voltage-dependent, alpha 2/delta subunit 3, P2RX7 - purinergic receptor p2x, ligand-gated ion channel, 7, P2RY1 - purinergic receptor p2y, g-protein coupled, 1, P2RY2 - purinergic receptor p2y, g-protein coupled, 2, FBXO5 - f-box protein 5, ITPR1 - inositol 1,4,5-trisphosphate receptor, type 1, VTN - vitron…
							alpha 5 (fibronectin receptor, alpha polypeptide), VCP - valosin containing protein, TNK2 - tyrosine kinase, non-receptor, 2, RAB4B - rab4b, member ras oncogene family, VEGFA - vascular endothelial growth factor a, MCTP2 - multiple c2 domains, transmembrane 2, VEGFC - vascular endothelial growth factor c, RYK - receptor-like tyrosine kinase, CCR7 - chemokine (c-c motif) receptor 7, OXCT1 - 3-oxoa…
GO:0006066	alcohol metabolic process	6.99e-06	0.00136	1.47	258	101	[CYP1B1 - cytochrome p450, family 1, subfamily b, polypeptide 1, PLCB3 - phospholipase c, beta 3 (phosphatidylinositol-specific), ITPKB - inositol-trisphosphate 3-kinase b, RDH11 - retinol dehydrogenase 11 (all-trans/9-cis/11-cis), ABCA1 - atp-binding cassette, sub-family a (abc1), member 1, PECR - peroxisomal trans-2-enoyl-coa reductase, CYP3A4 - cytochrome p450, family 3, subfamily a, polypepti…
GO:0009966	regulation of signal transduction	7.58e-06	0.00146	1.13	2570	774	[P2RX4 - purinergic receptor p2x, ligand-gated ion channel, 4, A2M - alpha-2-macroglobulin, PSMD14 - proteasome (prosome, macropain) 26s subunit, non-atpase, 14, P2RX7 - purinergic receptor p2x, ligand-gated ion channel, 7, P2RY1 - purinergic receptor p2y, g-protein coupled, 1, FBXO9 - f-box protein 9, VTN - vitronectin, P4HB - prolyl 4-hydroxylase, beta polypeptide, TRIB1 - tribbles homolog 1 (d…
							ctor, beta receptor iii, ARHGAP11A - rho gtpase activating protein 11a, THBS1 - thrombospondin 1, GADD45B - growth arrest and dna-damage-inducible, beta, ARHGEF11 - rho guanine nucleotide exchange factor (gef) 11, BRIP1 - brca1 interacting protein c-terminal helicase 1, THRA - thyroid hormone receptor, alpha, TIAM1 - t-cell lymphoma invasion and metastasis 1, TIMP3 - timp metallopeptidase inhibit…
GO:0016125	sterol metabolic process	7.67e-06	0.00146	1.71	116	53	[NPC1 - niemann-pick disease, type c1, CYP1B1 - cytochrome p450, family 1, subfamily b, polypeptide 1, DHCR24 - 24-dehydrocholesterol reductase, SQLE - squalene epoxidase, SREBF2 - sterol regulatory element binding transcription factor 2, ABCA1 - atp-binding cassette, sub-family a (abc1), member 1, SNX17 - sorting nexin 17, EBP - emopamil binding protein (sterol isomerase), CYP3A4 - cytochrome p4…
GO:0051383	kinetochore organization	8.12e-06	0.00153	3.05	16	13	[MIS12 - mis12 kinetochore complex component, POGZ - pogo transposable element with znf domain, SMC2 - structural maintenance of chromosomes 2, CDT1 - chromatin licensing and dna replication factor 1, APITD1 - apoptosis-inducing, taf9-like domain 1, DLGAP5 - discs, large (drosophila) homolog-associated protein 5, CENPH - centromere protein h, SMC4 - structural maintenance of chromosomes 4, CENPE …
GO:0009628	response to abiotic stimulus	8.54e-06	0.00158	1.24	901	297	[E2F1 - e2f transcription factor 1, TACR1 - tachykinin receptor 1, P2RY1 - purinergic receptor p2y, g-protein coupled, 1, TACR3 - tachykinin receptor 3, ITPR1 - inositol 1,4,5-trisphosphate receptor, type 1, P4HB - prolyl 4-hydroxylase, beta polypeptide, HIF1A - hypoxia inducible factor 1, alpha subunit (basic helix-loop-helix transcription factor), TRPA1 - transient receptor potential cation cha…
GO:0044248	cellular catabolic process	8.7e-06	0.00159	1.18	1476	464	[PSMD14 - proteasome (prosome, macropain) 26s subunit, non-atpase, 14, USP32 - ubiquitin specific peptidase 32, FBXO9 - f-box protein 9, DCP1A - decapping mrna 1a, FBXO5 - f-box protein 5, HIBCH - 3-hydroxyisobutyryl-coa hydrolase, STBD1 - starch binding domain 1, ALLC - allantoicase, ABL1 - c-abl oncogene 1, non-receptor tyrosine kinase, VPS11 - vacuolar protein sorting 11 homolog (s. cerevisiae…
GO:0043484	regulation of RNA splicing	8.93e-06	0.00162	1.68	125	56	[CELF1 - cugbp, elav-like family member 1, TMBIM6 - transmembrane bax inhibitor motif containing 6, DDX17 - dead (asp-glu-ala-asp) box helicase 17, SRSF3 - serine/arginine-rich splicing factor 3, SRSF4 - serine/arginine-rich splicing factor 4, SRSF5 - serine/arginine-rich splicing factor 5, SRSF6 - serine/arginine-rich splicing factor 6, SRSF7 - serine/arginine-rich splicing factor 7, HABP4 - hya…
GO:0071417	cellular response to organonitrogen compound	9.39e-06	0.00168	1.38	379	139	[P2RX4 - purinergic receptor p2x, ligand-gated ion channel, 4, P2RX7 - purinergic receptor p2x, ligand-gated ion channel, 7, LRP1 - low density lipoprotein receptor-related protein 1, P2RY1 - purinergic receptor p2y, g-protein coupled, 1, P2RY2 - purinergic receptor p2y, g-protein coupled, 2, KLF4 - kruppel-like factor 4 (gut), P2RY12 - purinergic receptor p2y, g-protein coupled, 12, CEACAM1 - ca…
GO:1903311	regulation of mRNA metabolic process	9.71e-06	0.00172	1.43	297	113	[E2F1 - e2f transcription factor 1, PSMD14 - proteasome (prosome, macropain) 26s subunit, non-atpase, 14, DCP1A - decapping mrna 1a, DDX17 - dead (asp-glu-ala-asp) box helicase 17, PABPC1 - poly(a) binding protein, cytoplasmic 1, UPF1 - upf1 regulator of nonsense transcripts homolog (yeast), METTL14 - methyltransferase like 14, CARHSP1 - calcium regulated heat stable protein 1, 24kda, HNRNPR - he…
GO:0006996	organelle organization	1.01e-05	0.00177	1.15	1998	612	[TRAK1 - trafficking protein, kinesin binding 1, VRK1 - vaccinia related kinase 1, FBXO5 - f-box protein 5, FMNL2 - formin-like 2, MAPRE1 - microtubule-associated protein, rp/eb family, member 1, ABCA1 - atp-binding cassette, sub-family a (abc1), member 1, MAPRE3 - microtubule-associated protein, rp/eb family, member 3, LIMD1 - lim domains containing 1, HABP4 - hyaluronan binding protein 4, CNN3 …
GO:0051171	regulation of nitrogen compound metabolic process	1.06e-05	0.00182	1.08	4650	1345	[P2RX4 - purinergic receptor p2x, ligand-gated ion channel, 4, A2M - alpha-2-macroglobulin, PSMD14 - proteasome (prosome, macropain) 26s subunit, non-atpase, 14, P2RX7 - purinergic receptor p2x, ligand-gated ion channel, 7, P2RY1 - purinergic receptor p2y, g-protein coupled, 1, FBXO5 - f-box protein 5, NR5A2 - nuclear receptor subfamily 5, group a, member 2, VTN - vitronectin, TRIB1 - tribbles ho…
							hromatid cohesion n-acetyltransferase 2, CLK2 - cdc-like kinase 2, ITGA2 - integrin, alpha 2 (cd49b, alpha 2 subunit of vla-2 receptor), ITGA3 - integrin, alpha 3 (antigen cd49c, alpha 3 subunit of vla-3 receptor), RRM2 - ribonucleotide reductase m2, ZNF83 - zinc finger protein 83, NLRP3 - nlr family, pyrin domain containing 3, MORC2 - morc family cw-type zinc finger 2, ITGA5 - integrin, alpha 5 …
GO:0044283	small molecule biosynthetic process	1.07e-05	0.00183	1.32	506	178	[MECR - mitochondrial trans-2-enoyl-coa reductase, ITPKB - inositol-trisphosphate 3-kinase b, PLOD3 - procollagen-lysine, 2-oxoglutarate 5-dioxygenase 3, BHMT - betaine--homocysteine s-methyltransferase, LTA4H - leukotriene a4 hydrolase, HINT1 - histidine triad nucleotide binding protein 1, GOT2 - glutamic-oxaloacetic transaminase 2, mitochondrial, HK2 - hexokinase 2, TYMP - thymidine phosphoryla…
GO:0019637	organophosphate metabolic process	1.15e-05	0.00194	1.25	789	263	[ABHD5 - abhydrolase domain containing 5, TTC7A - tetratricopeptide repeat domain 7a, ITPKB - inositol-trisphosphate 3-kinase b, PNPLA7 - patatin-like phospholipase domain containing 7, HINT1 - histidine triad nucleotide binding protein 1, SLC27A1 - solute carrier family 27 (fatty acid transporter), member 1, PAFAH1B1 - platelet-activating factor acetylhydrolase 1b, regulatory subunit 1 (45kda), …
GO:0051186	cofactor metabolic process	1.26e-05	0.0021	1.35	413	149	[PRSS1 - protease, serine, 1 (trypsin 1), PRSS3 - protease, serine, 3, BOLA2B - bola homolog 2b (e. coli), FTCD - formimidoyltransferase cyclodeaminase, GOT2 - glutamic-oxaloacetic transaminase 2, mitochondrial, HK2 - hexokinase 2, AFMID - arylformamidase, CD38 - cd38 molecule, PRDX1 - peroxiredoxin 1, TPK1 - thiamin pyrophosphokinase 1, IDH1 - isocitrate dehydrogenase 1 (nadp+), soluble, GPD1 - …
GO:0006631	fatty acid metabolic process	1.31e-05	0.00217	1.46	252	98	[ABHD5 - abhydrolase domain containing 5, CYP1B1 - cytochrome p450, family 1, subfamily b, polypeptide 1, MECR - mitochondrial trans-2-enoyl-coa reductase, LTA4H - leukotriene a4 hydrolase, SLC27A1 - solute carrier family 27 (fatty acid transporter), member 1, CYP2F1 - cytochrome p450, family 2, subfamily f, polypeptide 1, CYP2J2 - cytochrome p450, family 2, subfamily j, polypeptide 2, PECR - per…
GO:0051726	regulation of cell cycle	1.32e-05	0.00216	1.22	1018	330	[PSMD14 - proteasome (prosome, macropain) 26s subunit, non-atpase, 14, E2F1 - e2f transcription factor 1, FBXO5 - f-box protein 5, MAPRE1 - microtubule-associated protein, rp/eb family, member 1, MAPRE3 - microtubule-associated protein, rp/eb family, member 3, JUN - jun proto-oncogene, CLSPN - claspin, PAFAH1B1 - platelet-activating factor acetylhydrolase 1b, regulatory subunit 1 (45kda), ABL1 - …
GO:0080134	regulation of response to stress	1.4e-05	0.00226	1.19	1270	403	[A2M - alpha-2-macroglobulin, PSMD14 - proteasome (prosome, macropain) 26s subunit, non-atpase, 14, FBXO5 - f-box protein 5, VTN - vitronectin, P4HB - prolyl 4-hydroxylase, beta polypeptide, JAK1 - janus kinase 1, JAK2 - janus kinase 2, ATF6 - activating transcription factor 6, ABL1 - c-abl oncogene 1, non-receptor tyrosine kinase, CNR1 - cannabinoid receptor 1 (brain), CNR2 - cannabinoid recepto…
GO:0006970	response to osmotic stress	1.46e-05	0.00234	1.93	66	34	[SLC12A6 - solute carrier family 12 (potassium/chloride transporter), member 6, NOLC1 - nucleolar and coiled-body phosphoprotein 1, TACR3 - tachykinin receptor 3, SLC12A5 - solute carrier family 12 (potassium/chloride transporter), member 5, RELB - v-rel avian reticuloendotheliosis viral oncogene homolog b, CLDN1 - claudin 1, SLC2A1 - solute carrier family 2 (facilitated glucose transporter), mem…
GO:0044282	small molecule catabolic process	1.49e-05	0.00236	1.37	366	134	[MECR - mitochondrial trans-2-enoyl-coa reductase, HGD - homogentisate 1,2-dioxygenase, HIBCH - 3-hydroxyisobutyryl-coa hydrolase, LDHD - lactate dehydrogenase d, FTCD - formimidoyltransferase cyclodeaminase, GOT2 - glutamic-oxaloacetic transaminase 2, mitochondrial, HK2 - hexokinase 2, TYMP - thymidine phosphorylase, ALDH4A1 - aldehyde dehydrogenase 4 family, member a1, AFMID - arylformamidase, …
GO:0046890	regulation of lipid biosynthetic process	1.61e-05	0.00252	1.56	168	70	[CTDNEP1 - ctd nuclear envelope phosphatase 1, SQLE - squalene epoxidase, CEACAM1 - carcinoembryonic antigen-related cell adhesion molecule 1 (biliary glycoprotein), LPCAT1 - lysophosphatidylcholine acyltransferase 1, SIRT4 - sirtuin 4, SIRT3 - sirtuin 3, SREBF2 - sterol regulatory element binding transcription factor 2, ATP1A1 - atpase, na+/k+ transporting, alpha 1 polypeptide, SLC27A1 - solute …
GO:2000191	regulation of fatty acid transport	1.83e-05	0.00284	2.55	25	17	[P2RX4 - purinergic receptor p2x, ligand-gated ion channel, 4, TNFSF11 - tumor necrosis factor (ligand) superfamily, member 11, FIS1 - fission 1 (mitochondrial outer membrane) homolog (s. cerevisiae), PPARA - peroxisome proliferator-activated receptor alpha, FABP3 - fatty acid binding protein 3, muscle and heart (mammary-derived growth inhibitor), AKT1 - v-akt murine thymoma viral oncogene homolo…
GO:0043085	positive regulation of catalytic activity	1.85e-05	0.00284	1.2	1180	376	[ABHD5 - abhydrolase domain containing 5, PSMD14 - proteasome (prosome, macropain) 26s subunit, non-atpase, 14, DCP1A - decapping mrna 1a, ADAP2 - arfgap with dual ph domains 2, HGF - hepatocyte growth factor (hepapoietin a; scatter factor), NRG1 - neuregulin 1, APH1A - aph1a gamma secretase subunit, AGRN - agrin, HIF1A - hypoxia inducible factor 1, alpha subunit (basic helix-loop-helix transcrip…
GO:0019218	regulation of steroid metabolic process	1.87e-05	0.00284	1.73	102	47	[SQLE - squalene epoxidase, HMGCS1 - 3-hydroxy-3-methylglutaryl-coa synthase 1 (soluble), INSIG1 - insulin induced gene 1, SREBF2 - sterol regulatory element binding transcription factor 2, TTC39B - tetratricopeptide repeat domain 39b, ATP1A1 - atpase, na+/k+ transporting, alpha 1 polypeptide, ELOVL6 - elovl fatty acid elongase 6, DKK3 - dickkopf wnt signaling pathway inhibitor 3, STARD4 - star-r…
GO:0044255	cellular lipid metabolic process	2e-05	0.00301	1.25	764	254	[ABHD5 - abhydrolase domain containing 5, TTC7A - tetratricopeptide repeat domain 7a, MECR - mitochondrial trans-2-enoyl-coa reductase, ITPKB - inositol-trisphosphate 3-kinase b, PNPLA7 - patatin-like phospholipase domain containing 7, AGRN - agrin, RDH11 - retinol dehydrogenase 11 (all-trans/9-cis/11-cis), PSAP - prosaposin, SLC27A1 - solute carrier family 27 (fatty acid transporter), member 1, …
GO:1901615	organic hydroxy compound metabolic process	2.01e-05	0.00299	1.36	384	139	[SLC16A2 - solute carrier family 16, member 2 (thyroid hormone transporter), CYP1B1 - cytochrome p450, family 1, subfamily b, polypeptide 1, PLCB3 - phospholipase c, beta 3 (phosphatidylinositol-specific), ITPKB - inositol-trisphosphate 3-kinase b, NR5A2 - nuclear receptor subfamily 5, group a, member 2, RDH11 - retinol dehydrogenase 11 (all-trans/9-cis/11-cis), LDHD - lactate dehydrogenase d, HI…
GO:0007584	response to nutrient	2.05e-05	0.00303	1.54	178	73	[P2RX4 - purinergic receptor p2x, ligand-gated ion channel, 4, PENK - proenkephalin, GCGR - glucagon receptor, P2RX7 - purinergic receptor p2x, ligand-gated ion channel, 7, P2RY1 - purinergic receptor p2y, g-protein coupled, 1, FOLR2 - folate receptor 2 (fetal), P2RY2 - purinergic receptor p2y, g-protein coupled, 2, P2RY12 - purinergic receptor p2y, g-protein coupled, 12, TMBIM6 - transmembrane b…
GO:0033993	response to lipid	2.1e-05	0.00306	1.28	607	207	[E2F1 - e2f transcription factor 1, TACR3 - tachykinin receptor 3, TRIB1 - tribbles homolog 1 (drosophila), MRC1 - mannose receptor, c type 1, JAK2 - janus kinase 2, JUN - jun proto-oncogene, ABL1 - c-abl oncogene 1, non-receptor tyrosine kinase, CNR1 - cannabinoid receptor 1 (brain), JUND - jun d proto-oncogene, CNR2 - cannabinoid receptor 2 (macrophage), ZNF703 - zinc finger protein 703, COL1A1…
GO:0009892	negative regulation of metabolic process	2.23e-05	0.00322	1.13	2366	712	[A2M - alpha-2-macroglobulin, P2RX7 - purinergic receptor p2x, ligand-gated ion channel, 7, DCP1A - decapping mrna 1a, FBXO5 - f-box protein 5, VTN - vitronectin, KDM2B - lysine (k)-specific demethylase 2b, PA2G4 - proliferation-associated 2g4, 38kda, TRIB1 - tribbles homolog 1 (drosophila), JARID2 - jumonji, at rich interactive domain 2, LIMD1 - lim domains containing 1, JUN - jun proto-oncogene…
							in, large, p2, ZBTB12 - zinc finger and btb domain containing 12, NIF3L1 - nif3 ngg1 interacting factor 3-like 1 (s. cerevisiae), MTF2 - metal response element binding transcription factor 2, TRAP1 - tnf receptor-associated protein 1, PER3 - period circadian clock 3, TRAF3IP1 - tnf receptor-associated factor 3 interacting protein 1, PER2 - period circadian clock 2, INHBA - inhibin, beta a, PHF19 …
GO:0010941	regulation of cell death	2.26e-05	0.00323	1.18	1335	420	[ITPKB - inositol-trisphosphate 3-kinase b, P4HB - prolyl 4-hydroxylase, beta polypeptide, KDM2B - lysine (k)-specific demethylase 2b, PA2G4 - proliferation-associated 2g4, 38kda, JAK2 - janus kinase 2, ATF6 - activating transcription factor 6, JUN - jun proto-oncogene, ABL1 - c-abl oncogene 1, non-receptor tyrosine kinase, CNR1 - cannabinoid receptor 1 (brain), ABR - active bcr-related, DKK1 - d…
GO:0048585	negative regulation of response to stimulus	2.57e-05	0.00364	1.18	1368	429	[A2M - alpha-2-macroglobulin, PSMD14 - proteasome (prosome, macropain) 26s subunit, non-atpase, 14, P2RX7 - purinergic receptor p2x, ligand-gated ion channel, 7, FBXO5 - f-box protein 5, ITPR1 - inositol 1,4,5-trisphosphate receptor, type 1, VTN - vitronectin, TRIB1 - tribbles homolog 1 (drosophila), LIMD1 - lim domains containing 1, ABL1 - c-abl oncogene 1, non-receptor tyrosine kinase, VPS11 - …
GO:0044093	positive regulation of molecular function	2.71e-05	0.00381	1.17	1470	458	[PSMD14 - proteasome (prosome, macropain) 26s subunit, non-atpase, 14, DCP1A - decapping mrna 1a, ADAP2 - arfgap with dual ph domains 2, VTN - vitronectin, MAPRE1 - microtubule-associated protein, rp/eb family, member 1, JAK2 - janus kinase 2, MAPRE3 - microtubule-associated protein, rp/eb family, member 3, JUN - jun proto-oncogene, CLSPN - claspin, ABL1 - c-abl oncogene 1, non-receptor tyrosine …
GO:0010564	regulation of cell cycle process	2.72e-05	0.00378	1.26	656	221	[PSMD14 - proteasome (prosome, macropain) 26s subunit, non-atpase, 14, E2F1 - e2f transcription factor 1, FBXO5 - f-box protein 5, MAPRE1 - microtubule-associated protein, rp/eb family, member 1, CLSPN - claspin, PAFAH1B1 - platelet-activating factor acetylhydrolase 1b, regulatory subunit 1 (45kda), WEE1 - wee1 homolog (s. pombe), ECT2 - epithelial cell transforming sequence 2 oncogene, EDN1 - en…
GO:0043620	regulation of DNA-templated transcription in response to stress	2.84e-05	0.00391	1.69	109	49	[PSMD14 - proteasome (prosome, macropain) 26s subunit, non-atpase, 14, TMBIM6 - transmembrane bax inhibitor motif containing 6, BCLAF1 - bcl2-associated transcription factor 1, ATF3 - activating transcription factor 3, HIF1A - hypoxia inducible factor 1, alpha subunit (basic helix-loop-helix transcription factor), CITED2 - cbp/p300-interacting transactivator, with glu/asp-rich carboxy-terminal do…
GO:0006869	lipid transport	2.85e-05	0.00389	1.47	219	86	[NPC1 - niemann-pick disease, type c1, CEACAM1 - carcinoembryonic antigen-related cell adhesion molecule 1 (biliary glycoprotein), OSBP2 - oxysterol binding protein 2, GRAMD1C - gram domain containing 1c, ABCA1 - atp-binding cassette, sub-family a (abc1), member 1, PSAP - prosaposin, GOT2 - glutamic-oxaloacetic transaminase 2, mitochondrial, SLC27A1 - solute carrier family 27 (fatty acid transpor…
GO:0065008	regulation of biological quality	2.89e-05	0.0039	1.11	3079	909	[P2RX4 - purinergic receptor p2x, ligand-gated ion channel, 4, PSMD14 - proteasome (prosome, macropain) 26s subunit, non-atpase, 14, P2RX7 - purinergic receptor p2x, ligand-gated ion channel, 7, P2RY1 - purinergic receptor p2y, g-protein coupled, 1, P2RY2 - purinergic receptor p2y, g-protein coupled, 2, NR5A2 - nuclear receptor subfamily 5, group a, member 2, VTN - vitronectin, SLC9A7 - solute ca…
							ate reductase, DHODH - dihydroorotate dehydrogenase (quinone), NQO1 - nad(p)h dehydrogenase, quinone 1, SIRT4 - sirtuin 4, SIRT3 - sirtuin 3, SREBF2 - sterol regulatory element binding transcription factor 2, SRF - serum response factor (c-fos serum response element-binding transcription factor), DIO1 - deiodinase, iodothyronine, type i, DIO2 - deiodinase, iodothyronine, type ii, KCNH4 - potassiu…
GO:0015909	long-chain fatty acid transport	2.95e-05	0.00395	2.07	47	26	[NMUR2 - neuromedin u receptor 2, SLC27A6 - solute carrier family 27 (fatty acid transporter), member 6, RPS6KB1 - ribosomal protein s6 kinase, 70kda, polypeptide 1, SLC2A1 - solute carrier family 2 (facilitated glucose transporter), member 1, DRD2 - dopamine receptor d2, SLC27A1 - solute carrier family 27 (fatty acid transporter), member 1, ABCD3 - atp-binding cassette, sub-family d (ald), membe…
GO:0048878	chemical homeostasis	3.06e-05	0.00407	1.22	887	289	[P2RX4 - purinergic receptor p2x, ligand-gated ion channel, 4, ABHD5 - abhydrolase domain containing 5, TTC7A - tetratricopeptide repeat domain 7a, P2RX7 - purinergic receptor p2x, ligand-gated ion channel, 7, TACR1 - tachykinin receptor 1, P2RY1 - purinergic receptor p2y, g-protein coupled, 1, P2RY2 - purinergic receptor p2y, g-protein coupled, 2, ITPR1 - inositol 1,4,5-trisphosphate receptor, t…
GO:0009607	response to biotic stimulus	3.07e-05	0.00405	1.28	597	203	[IGLL5 - immunoglobulin lambda-like polypeptide 5, CFHR2 - complement factor h-related 2, PRSS3 - protease, serine, 3, TRIB1 - tribbles homolog 1 (drosophila), MRC1 - mannose receptor, c type 1, HIF1A - hypoxia inducible factor 1, alpha subunit (basic helix-loop-helix transcription factor), JAK2 - janus kinase 2, MLKL - mixed lineage kinase domain-like, PGLYRP1 - peptidoglycan recognition protein…
GO:0043549	regulation of kinase activity	3.09e-05	0.00404	1.24	775	256	[HGF - hepatocyte growth factor (hepapoietin a; scatter factor), NRG1 - neuregulin 1, CEACAM1 - carcinoembryonic antigen-related cell adhesion molecule 1 (biliary glycoprotein), TRIB1 - tribbles homolog 1 (drosophila), JAK2 - janus kinase 2, MLKL - mixed lineage kinase domain-like, MAPRE3 - microtubule-associated protein, rp/eb family, member 3, SLC27A1 - solute carrier family 27 (fatty acid tran…
GO:0043618	regulation of transcription from RNA polymerase II promoter in response to stress	3.48e-05	0.0045	1.69	104	47	[PSMD11 - proteasome (prosome, macropain) 26s subunit, non-atpase, 11, PSMD12 - proteasome (prosome, macropain) 26s subunit, non-atpase, 12, PSMD14 - proteasome (prosome, macropain) 26s subunit, non-atpase, 14, HSPA5 - heat shock 70kda protein 5 (glucose-regulated protein, 78kda), PSME2 - proteasome (prosome, macropain) activator subunit 2 (pa28 beta), TMBIM6 - transmembrane bax inhibitor motif c…
GO:0031325	positive regulation of cellular metabolic process	3.54e-05	0.00455	1.11	2812	834	[P2RX4 - purinergic receptor p2x, ligand-gated ion channel, 4, PSMD14 - proteasome (prosome, macropain) 26s subunit, non-atpase, 14, P2RX7 - purinergic receptor p2x, ligand-gated ion channel, 7, P2RY1 - purinergic receptor p2y, g-protein coupled, 1, VTN - vitronectin, NR5A2 - nuclear receptor subfamily 5, group a, member 2, TRIB1 - tribbles homolog 1 (drosophila), CLSPN - claspin, ABL1 - c-abl on…
							- eph receptor a8, EPHB3 - eph receptor b3, DLGAP5 - discs, large (drosophila) homolog-associated protein 5, TFCP2 - transcription factor cp2, ARRDC3 - arrestin domain containing 3, EPO - erythropoietin, SERTAD2 - serta domain containing 2, ERBB2 - v-erb-b2 avian erythroblastic leukemia viral oncogene homolog 2, IST1 - increased sodium tolerance 1 homolog (yeast), ERCC2 - excision repair cross-co…
GO:0009968	negative regulation of signal transduction	3.6e-05	0.00458	1.2	1074	343	[PSMD14 - proteasome (prosome, macropain) 26s subunit, non-atpase, 14, P2RX7 - purinergic receptor p2x, ligand-gated ion channel, 7, HGF - hepatocyte growth factor (hepapoietin a; scatter factor), ITPR1 - inositol 1,4,5-trisphosphate receptor, type 1, CEACAM1 - carcinoembryonic antigen-related cell adhesion molecule 1 (biliary glycoprotein), TRIB1 - tribbles homolog 1 (drosophila), HIF1A - hypoxi…
GO:0044419	interspecies interaction between organisms	3.61e-05	0.00455	1.24	763	252	[E2F1 - e2f transcription factor 1, CFHR2 - complement factor h-related 2, MRC1 - mannose receptor, c type 1, PGLYRP1 - peptidoglycan recognition protein 1, EIF4H - eukaryotic translation initiation factor 4h, JUN - jun proto-oncogene, TAP2 - transporter 2, atp-binding cassette, sub-family b (mdr/tap), VPS37A - vacuolar protein sorting 37 homolog a (s. cerevisiae), CALCOCO2 - calcium binding and …
GO:0007346	regulation of mitotic cell cycle	3.67e-05	0.00459	1.28	552	189	[RDX - radixin, PSMD14 - proteasome (prosome, macropain) 26s subunit, non-atpase, 14, E2F1 - e2f transcription factor 1, LCMT1 - leucine carboxyl methyltransferase 1, KLF4 - kruppel-like factor 4 (gut), FBXO5 - f-box protein 5, TRIP13 - thyroid hormone receptor interactor 13, CD28 - cd28 molecule, DONSON - downstream neighbor of son, E2F8 - e2f transcription factor 8, MAPRE1 - microtubule-associa…
GO:0045930	negative regulation of mitotic cell cycle	3.88e-05	0.00482	1.42	261	99	[PSMD14 - proteasome (prosome, macropain) 26s subunit, non-atpase, 14, E2F1 - e2f transcription factor 1, KLF4 - kruppel-like factor 4 (gut), FBXO5 - f-box protein 5, TRIP13 - thyroid hormone receptor interactor 13, DONSON - downstream neighbor of son, E2F8 - e2f transcription factor 8, PLK1 - polo-like kinase 1, CLSPN - claspin, ABL1 - c-abl oncogene 1, non-receptor tyrosine kinase, WEE1 - wee1 …
GO:0015908	fatty acid transport	4.17e-05	0.00513	1.94	58	30	[NMUR2 - neuromedin u receptor 2, SLC27A6 - solute carrier family 27 (fatty acid transporter), member 6, RPS6KB1 - ribosomal protein s6 kinase, 70kda, polypeptide 1, SLC2A1 - solute carrier family 2 (facilitated glucose transporter), member 1, GOT2 - glutamic-oxaloacetic transaminase 2, mitochondrial, DRD2 - dopamine receptor d2, SLC27A1 - solute carrier family 27 (fatty acid transporter), member…
GO:0043486	histone exchange	4.2e-05	0.00513	2.27	33	20	[PSME4 - proteasome (prosome, macropain) activator subunit 4, MIS18A - mis18 kinetochore protein homolog a (s. pombe), NPM1 - nucleophosmin (nucleolar phosphoprotein b23, numatrin), CENPI - centromere protein i, RUVBL1 - ruvb-like 1 (e. coli), NASP - nuclear autoantigenic sperm protein (histone-binding), SPTY2D1 - spt2, suppressor of ty, domain containing 1 (s. cerevisiae), APITD1 - apoptosis-ind…
GO:0010608	posttranscriptional regulation of gene expression	4.23e-05	0.00513	1.31	451	158	[EIF4EBP3 - eukaryotic translation initiation factor 4e binding protein 3, PSMD14 - proteasome (prosome, macropain) 26s subunit, non-atpase, 14, E2F1 - e2f transcription factor 1, DCP1A - decapping mrna 1a, CDC37 - cell division cycle 37, CD28 - cd28 molecule, PA2G4 - proliferation-associated 2g4, 38kda, PABPC1 - poly(a) binding protein, cytoplasmic 1, UPF1 - upf1 regulator of nonsense transcript…
GO:0030193	regulation of blood coagulation	4.3e-05	0.00516	1.88	66	33	[CAV1 - caveolin 1, caveolae protein, 22kda, DMTN - dematin actin binding protein, CEACAM1 - carcinoembryonic antigen-related cell adhesion molecule 1 (biliary glycoprotein), PRKCA - protein kinase c, alpha, VTN - vitronectin, SERPINE2 - serpin peptidase inhibitor, clade e (nexin, plasminogen activator inhibitor type 1), member 2, PRKCD - protein kinase c, delta, PLG - plasminogen, SERPINF2 - ser…
GO:1900046	regulation of hemostasis	4.3e-05	0.00512	1.88	66	33	[CAV1 - caveolin 1, caveolae protein, 22kda, DMTN - dematin actin binding protein, CEACAM1 - carcinoembryonic antigen-related cell adhesion molecule 1 (biliary glycoprotein), PRKCA - protein kinase c, alpha, VTN - vitronectin, SERPINE2 - serpin peptidase inhibitor, clade e (nexin, plasminogen activator inhibitor type 1), member 2, PRKCD - protein kinase c, delta, PLG - plasminogen, SERPINF2 - ser…
GO:0051276	chromosome organization	4.37e-05	0.00517	1.37	325	119	[COPS2 - cop9 signalosome subunit 2, TRIP13 - thyroid hormone receptor interactor 13, UPF1 - upf1 regulator of nonsense transcripts homolog (yeast), TOP2B - topoisomerase (dna) ii beta 180kda, CHD6 - chromodomain helicase dna binding protein 6, TOP3A - topoisomerase (dna) iii alpha, PLK1 - polo-like kinase 1, RFC2 - replication factor c (activator 1) 2, 40kda, ABL1 - c-abl oncogene 1, non-recepto…
GO:0051336	regulation of hydrolase activity	4.4e-05	0.00516	1.2	1035	331	[ABHD5 - abhydrolase domain containing 5, A2M - alpha-2-macroglobulin, PSMD14 - proteasome (prosome, macropain) 26s subunit, non-atpase, 14, ADAP2 - arfgap with dual ph domains 2, HGF - hepatocyte growth factor (hepapoietin a; scatter factor), VTN - vitronectin, APH1A - aph1a gamma secretase subunit, AGRN - agrin, JAK2 - janus kinase 2, PCSK6 - proprotein convertase subtilisin/kexin type 6, CNN3 …
GO:0043207	response to external biotic stimulus	4.66e-05	0.00543	1.27	574	195	[IGLL5 - immunoglobulin lambda-like polypeptide 5, CFHR2 - complement factor h-related 2, PRSS3 - protease, serine, 3, TRIB1 - tribbles homolog 1 (drosophila), MRC1 - mannose receptor, c type 1, HIF1A - hypoxia inducible factor 1, alpha subunit (basic helix-loop-helix transcription factor), JAK2 - janus kinase 2, MLKL - mixed lineage kinase domain-like, PGLYRP1 - peptidoglycan recognition protein…
GO:0031669	cellular response to nutrient levels	4.78e-05	0.00552	1.49	194	77	[P2RX4 - purinergic receptor p2x, ligand-gated ion channel, 4, PENK - proenkephalin, SIK2 - salt-inducible kinase 2, GCGR - glucagon receptor, P2RX7 - purinergic receptor p2x, ligand-gated ion channel, 7, P2RY1 - purinergic receptor p2y, g-protein coupled, 1, FOLR2 - folate receptor 2 (fetal), P2RY2 - purinergic receptor p2y, g-protein coupled, 2, WDR59 - wd repeat domain 59, P2RY12 - purinergic …
GO:1903047	mitotic cell cycle process	4.81e-05	0.00552	1.28	551	188	[E2F1 - e2f transcription factor 1, LCMT1 - leucine carboxyl methyltransferase 1, VRK1 - vaccinia related kinase 1, FBXO5 - f-box protein 5, TRIP13 - thyroid hormone receptor interactor 13, DONSON - downstream neighbor of son, E2F8 - e2f transcription factor 8, MAPRE1 - microtubule-associated protein, rp/eb family, member 1, GOLGA2 - golgin a2, PLK1 - polo-like kinase 1, CLSPN - claspin, PAFAH1B1…
GO:0050818	regulation of coagulation	4.86e-05	0.00553	1.85	69	34	[ANXA5 - annexin a5, CAV1 - caveolin 1, caveolae protein, 22kda, DMTN - dematin actin binding protein, CEACAM1 - carcinoembryonic antigen-related cell adhesion molecule 1 (biliary glycoprotein), PRKCA - protein kinase c, alpha, VTN - vitronectin, SERPINE2 - serpin peptidase inhibitor, clade e (nexin, plasminogen activator inhibitor type 1), member 2, PRKCD - protein kinase c, delta, PLG - plasmin…
GO:0007599	hemostasis	4.94e-05	0.00558	1.57	143	60	[ANXA5 - annexin a5, P2RX4 - purinergic receptor p2x, ligand-gated ion channel, 4, P2RX7 - purinergic receptor p2x, ligand-gated ion channel, 7, P2RY12 - purinergic receptor p2y, g-protein coupled, 12, HMG20B - high mobility group 20b, PLG - plasminogen, JAK2 - janus kinase 2, ENTPD1 - ectonucleoside triphosphate diphosphohydrolase 1, COL1A1 - collagen, type i, alpha 1, COL1A2 - collagen, type i,…
GO:0010648	negative regulation of cell communication	4.99e-05	0.00559	1.19	1154	365	[PSMD14 - proteasome (prosome, macropain) 26s subunit, non-atpase, 14, P2RX7 - purinergic receptor p2x, ligand-gated ion channel, 7, HGF - hepatocyte growth factor (hepapoietin a; scatter factor), ITPR1 - inositol 1,4,5-trisphosphate receptor, type 1, CEACAM1 - carcinoembryonic antigen-related cell adhesion molecule 1 (biliary glycoprotein), TRIB1 - tribbles homolog 1 (drosophila), HIF1A - hypoxi…
GO:0052646	alditol phosphate metabolic process	5.14e-05	0.00572	3.38	10	9	[GK5 - glycerol kinase 5 (putative), AGPAT9 - 1-acylglycerol-3-phosphate o-acyltransferase 9, GPD1 - glycerol-3-phosphate dehydrogenase 1 (soluble), GPD1L - glycerol-3-phosphate dehydrogenase 1-like, ACP6 - acid phosphatase 6, lysophosphatidic, GK - glycerol kinase, ABHD6 - abhydrolase domain containing 6, GPAM - glycerol-3-phosphate acyltransferase, mitochondrial, GPAT2 - glycerol-3-phosphate ac…
GO:0043066	negative regulation of apoptotic process	5.24e-05	0.00579	1.25	689	229	[ITPKB - inositol-trisphosphate 3-kinase b, HGF - hepatocyte growth factor (hepapoietin a; scatter factor), OXR1 - oxidation resistance 1, KDM2B - lysine (k)-specific demethylase 2b, PA2G4 - proliferation-associated 2g4, 38kda, HIF1A - hypoxia inducible factor 1, alpha subunit (basic helix-loop-helix transcription factor), JAK2 - janus kinase 2, TAF9 - taf9 rna polymerase ii, tata box binding pro…
GO:0046320	regulation of fatty acid oxidation	5.25e-05	0.00576	2.3	31	19	[FABP1 - fatty acid binding protein 1, liver, PPARA - peroxisome proliferator-activated receptor alpha, SIRT4 - sirtuin 4, PPARD - peroxisome proliferator-activated receptor delta, PPARG - peroxisome proliferator-activated receptor gamma, FABP3 - fatty acid binding protein 3, muscle and heart (mammary-derived growth inhibitor), CPT1A - carnitine palmitoyltransferase 1a (liver), AKT1 - v-akt murin…
GO:0032467	positive regulation of cytokinesis	5.25e-05	0.00571	2.3	31	19	[CDC14A - cell division cycle 14a, KIF20B - kinesin family member 20b, RHOA - ras homolog family member a, CUL3 - cullin 3, CSPP1 - centrosome and spindle pole associated protein 1, SPAST - spastin, SSTR5 - somatostatin receptor 5, AURKC - aurora kinase c, PKN2 - protein kinase n2, DRD2 - dopamine receptor d2, CENPV - centromere protein v, KIF3B - kinesin family member 3b, CIT - citron (rho-inter…
GO:0023057	negative regulation of signaling	5.4e-05	0.00584	1.19	1155	365	[PSMD14 - proteasome (prosome, macropain) 26s subunit, non-atpase, 14, P2RX7 - purinergic receptor p2x, ligand-gated ion channel, 7, HGF - hepatocyte growth factor (hepapoietin a; scatter factor), ITPR1 - inositol 1,4,5-trisphosphate receptor, type 1, CEACAM1 - carcinoembryonic antigen-related cell adhesion molecule 1 (biliary glycoprotein), TRIB1 - tribbles homolog 1 (drosophila), HIF1A - hypoxi…
GO:0045859	regulation of protein kinase activity	5.5e-05	0.0059	1.25	676	225	[HGF - hepatocyte growth factor (hepapoietin a; scatter factor), NRG1 - neuregulin 1, CEACAM1 - carcinoembryonic antigen-related cell adhesion molecule 1 (biliary glycoprotein), TRIB1 - tribbles homolog 1 (drosophila), JAK2 - janus kinase 2, MLKL - mixed lineage kinase domain-like, MAPRE3 - microtubule-associated protein, rp/eb family, member 3, SLC27A1 - solute carrier family 27 (fatty acid tran…
GO:0045787	positive regulation of cell cycle	5.58e-05	0.00595	1.36	333	121	[RDX - radixin, E2F1 - e2f transcription factor 1, FBXO5 - f-box protein 5, CD28 - cd28 molecule, E2F8 - e2f transcription factor 8, MAPRE3 - microtubule-associated protein, rp/eb family, member 3, TP73 - tumor protein p73, ABL1 - c-abl oncogene 1, non-receptor tyrosine kinase, TAL1 - t-cell acute lymphocytic leukemia 1, ECT2 - epithelial cell transforming sequence 2 oncogene, SCAND3 - scan domai…
GO:0006520	cellular amino acid metabolic process	5.64e-05	0.00597	1.41	260	98	[SLC16A2 - solute carrier family 16, member 2 (thyroid hormone transporter), HGD - homogentisate 1,2-dioxygenase, P4HA2 - prolyl 4-hydroxylase, alpha polypeptide ii, BHMT - betaine--homocysteine s-methyltransferase, PLOD3 - procollagen-lysine, 2-oxoglutarate 5-dioxygenase 3, P4HA1 - prolyl 4-hydroxylase, alpha polypeptide i, HIBCH - 3-hydroxyisobutyryl-coa hydrolase, P4HB - prolyl 4-hydroxylase, …
GO:0051173	positive regulation of nitrogen compound metabolic process	5.77e-05	0.00606	1.11	2684	796	[P2RX4 - purinergic receptor p2x, ligand-gated ion channel, 4, PSMD14 - proteasome (prosome, macropain) 26s subunit, non-atpase, 14, P2RX7 - purinergic receptor p2x, ligand-gated ion channel, 7, P2RY1 - purinergic receptor p2y, g-protein coupled, 1, VTN - vitronectin, NR5A2 - nuclear receptor subfamily 5, group a, member 2, TRIB1 - tribbles homolog 1 (drosophila), CLSPN - claspin, ABL1 - c-abl on…
							0, TIAM1 - t-cell lymphoma invasion and metastasis 1, ETV4 - ets variant 4, ETV5 - ets variant 5, MECOM - mds1 and evi1 complex locus, MYO6 - myosin vi, MAGI2 - membrane associated guanylate kinase, ww and pdz domain containing 2, EYA3 - eyes absent homolog 3 (drosophila), EZH1 - enhancer of zeste homolog 1 (drosophila), TLR2 - toll-like receptor 2, F2 - coagulation factor ii (thrombin), F2R - co…
GO:0060828	regulation of canonical Wnt signaling pathway	5.78e-05	0.00603	1.42	257	97	[PSMD14 - proteasome (prosome, macropain) 26s subunit, non-atpase, 14, LRP4 - low density lipoprotein receptor-related protein 4, LIMD1 - lim domains containing 1, ZNF703 - zinc finger protein 703, BMP2 - bone morphogenetic protein 2, EDA - ectodysplasin a, COL1A1 - collagen, type i, alpha 1, DKK1 - dickkopf wnt signaling pathway inhibitor 1, NKD2 - naked cuticle homolog 2 (drosophila), PSMA2 - p…
GO:0032880	regulation of protein localization	5.79e-05	0.00599	1.23	761	250	[E2F1 - e2f transcription factor 1, RNF31 - ring finger protein 31, ITPR1 - inositol 1,4,5-trisphosphate receptor, type 1, CNPY4 - canopy fgf signaling regulator 4, HIF1A - hypoxia inducible factor 1, alpha subunit (basic helix-loop-helix transcription factor), JAK2 - janus kinase 2, VPS11 - vacuolar protein sorting 11 homolog (s. cerevisiae), CNR1 - cannabinoid receptor 1 (brain), ECT2 - epithel…
GO:1901991	negative regulation of mitotic cell cycle phase transition	5.86e-05	0.00603	1.48	195	77	[PSMD14 - proteasome (prosome, macropain) 26s subunit, non-atpase, 14, E2F1 - e2f transcription factor 1, KLF4 - kruppel-like factor 4 (gut), FBXO5 - f-box protein 5, TRIP13 - thyroid hormone receptor interactor 13, DONSON - downstream neighbor of son, E2F8 - e2f transcription factor 8, PLK1 - polo-like kinase 1, CLSPN - claspin, WEE1 - wee1 homolog (s. pombe), PSMA2 - proteasome (prosome, macrop…
GO:0051174	regulation of phosphorus metabolic process	5.98e-05	0.00611	1.16	1502	464	[P2RX7 - purinergic receptor p2x, ligand-gated ion channel, 7, P2RY1 - purinergic receptor p2y, g-protein coupled, 1, ITPKB - inositol-trisphosphate 3-kinase b, VTN - vitronectin, TRIB1 - tribbles homolog 1 (drosophila), JAK2 - janus kinase 2, MAPRE3 - microtubule-associated protein, rp/eb family, member 3, CLSPN - claspin, ABL1 - c-abl oncogene 1, non-receptor tyrosine kinase, PAK1 - p21 protein…
GO:0019220	regulation of phosphate metabolic process	5.98e-05	0.00606	1.16	1502	464	[P2RX7 - purinergic receptor p2x, ligand-gated ion channel, 7, P2RY1 - purinergic receptor p2y, g-protein coupled, 1, ITPKB - inositol-trisphosphate 3-kinase b, VTN - vitronectin, TRIB1 - tribbles homolog 1 (drosophila), JAK2 - janus kinase 2, MAPRE3 - microtubule-associated protein, rp/eb family, member 3, CLSPN - claspin, ABL1 - c-abl oncogene 1, non-receptor tyrosine kinase, PAK1 - p21 protein…
GO:0045860	positive regulation of protein kinase activity	6.01e-05	0.00606	1.3	457	159	[HGF - hepatocyte growth factor (hepapoietin a; scatter factor), FAM20A - family with sequence similarity 20, member a, NRG1 - neuregulin 1, JAK2 - janus kinase 2, MLKL - mixed lineage kinase domain-like, MAPRE3 - microtubule-associated protein, rp/eb family, member 3, SLC27A1 - solute carrier family 27 (fatty acid transporter), member 1, CLSPN - claspin, TP73 - tumor protein p73, STRADB - ste20-…
GO:0070482	response to oxygen levels	6.2e-05	0.00621	1.4	270	101	[E2F1 - e2f transcription factor 1, ARNT2 - aryl-hydrocarbon receptor nuclear translocator 2, ITPR1 - inositol 1,4,5-trisphosphate receptor, type 1, P4HB - prolyl 4-hydroxylase, beta polypeptide, HIF1A - hypoxia inducible factor 1, alpha subunit (basic helix-loop-helix transcription factor), LTA - lymphotoxin alpha, SLC2A8 - solute carrier family 2 (facilitated glucose transporter), member 8, LIM…
GO:0006260	DNA replication	6.24e-05	0.00621	1.57	141	59	[MCM7 - minichromosome maintenance complex component 7, TBRG1 - transforming growth factor beta regulator 1, CHTF8 - ctf8, chromosome transmission fidelity factor 8 homolog (s. cerevisiae), DONSON - downstream neighbor of son, KAT7 - k(lysine) acetyltransferase 7, KAT5 - k(lysine) acetyltransferase 5, UPF1 - upf1 regulator of nonsense transcripts homolog (yeast), TOP3A - topoisomerase (dna) iii a…
GO:0048024	regulation of mRNA splicing, via spliceosome	6.29e-05	0.00621	1.73	89	41	[CELF1 - cugbp, elav-like family member 1, RBMX - rna binding motif protein, x-linked, CIRBP - cold inducible rna binding protein, SRRM4 - serine/arginine repetitive matrix 4, HSPA8 - heat shock 70kda protein 8, C1QBP - complement component 1, q subcomponent binding protein, DDX17 - dead (asp-glu-ala-asp) box helicase 17, SRSF3 - serine/arginine-rich splicing factor 3, PTBP1 - polypyrimidine trac…
GO:0050731	positive regulation of peptidyl-tyrosine phosphorylation	6.29e-05	0.00618	1.56	144	60	[NCF1 - neutrophil cytosolic factor 1, HGF - hepatocyte growth factor (hepapoietin a; scatter factor), LRP4 - low density lipoprotein receptor-related protein 4, NRG1 - neuregulin 1, VTN - vitronectin, NEURL - neuralized homolog (drosophila), EPHA4 - eph receptor a4, JAK2 - janus kinase 2, IL6ST - interleukin 6 signal transducer (gp130, oncostatin m receptor), TAL1 - t-cell acute lymphocytic leuk…
GO:0051223	regulation of protein transport	6.46e-05	0.0063	1.31	451	157	[LRP1 - low density lipoprotein receptor-related protein 1, RNF31 - ring finger protein 31, ITPR1 - inositol 1,4,5-trisphosphate receptor, type 1, UBE2J1 - ubiquitin-conjugating enzyme e2, j1, SAR1A - sar1 homolog a (s. cerevisiae), HIF1A - hypoxia inducible factor 1, alpha subunit (basic helix-loop-helix transcription factor), JAK2 - janus kinase 2, APBB1 - amyloid beta (a4) precursor protein-bi…
GO:1901699	cellular response to nitrogen compound	6.72e-05	0.00651	1.32	412	145	[P2RX4 - purinergic receptor p2x, ligand-gated ion channel, 4, P2RX7 - purinergic receptor p2x, ligand-gated ion channel, 7, LRP1 - low density lipoprotein receptor-related protein 1, P2RY1 - purinergic receptor p2y, g-protein coupled, 1, P2RY2 - purinergic receptor p2y, g-protein coupled, 2, KLF4 - kruppel-like factor 4 (gut), P2RY12 - purinergic receptor p2y, g-protein coupled, 12, CEACAM1 - ca…
GO:1901564	organonitrogen compound metabolic process	6.99e-05	0.00673	1.08	4282	1234	[A2M - alpha-2-macroglobulin, PSMD14 - proteasome (prosome, macropain) 26s subunit, non-atpase, 14, USP32 - ubiquitin specific peptidase 32, FBXO9 - f-box protein 9, VRK1 - vaccinia related kinase 1, ZNRF2 - zinc and ring finger 2, FBXO5 - f-box protein 5, FBXO3 - f-box protein 3, P4HA1 - prolyl 4-hydroxylase, alpha polypeptide i, HIBCH - 3-hydroxyisobutyryl-coa hydrolase, P4HB - prolyl 4-hydroxy…
							- immunoglobulin lambda-like polypeptide 5, ITPKB - inositol-trisphosphate 3-kinase b, P4HA2 - prolyl 4-hydroxylase, alpha polypeptide ii, ST6GALNAC1 - st6 (alpha-n-acetyl-neuraminyl-2,3-beta-galactosyl-1,3)-n-acetylgalactosaminide alpha-2,6-sialyltransferase 1, PLOD3 - procollagen-lysine, 2-oxoglutarate 5-dioxygenase 3, MAP3K19 - mitogen-activated protein kinase kinase kinase 19, JAK1 - janus ki…
GO:0090181	regulation of cholesterol metabolic process	7.05e-05	0.00674	1.94	54	28	[SQLE - squalene epoxidase, HMGCS1 - 3-hydroxy-3-methylglutaryl-coa synthase 1 (soluble), SREBF2 - sterol regulatory element binding transcription factor 2, TTC39B - tetratricopeptide repeat domain 39b, ELOVL6 - elovl fatty acid elongase 6, ACACA - acetyl-coa carboxylase alpha, FDFT1 - farnesyl-diphosphate farnesyltransferase 1, ERLIN2 - er lipid raft associated 2, ACACB - acetyl-coa carboxylase …
GO:1902532	negative regulation of intracellular signal transduction	7.2e-05	0.00685	1.31	442	154	[P2RX7 - purinergic receptor p2x, ligand-gated ion channel, 7, CD22 - cd22 molecule, KLF4 - kruppel-like factor 4 (gut), ITPR1 - inositol 1,4,5-trisphosphate receptor, type 1, HIF1A - hypoxia inducible factor 1, alpha subunit (basic helix-loop-helix transcription factor), TAF9 - taf9 rna polymerase ii, tata box binding protein (tbp)-associated factor, 32kda, SOCS1 - suppressor of cytokine signali…
GO:0070887	cellular response to chemical stimulus	7.26e-05	0.00686	1.16	1396	433	[P2RX4 - purinergic receptor p2x, ligand-gated ion channel, 4, P2RX7 - purinergic receptor p2x, ligand-gated ion channel, 7, P2RY1 - purinergic receptor p2y, g-protein coupled, 1, P2RY2 - purinergic receptor p2y, g-protein coupled, 2, ITPKB - inositol-trisphosphate 3-kinase b, NR5A2 - nuclear receptor subfamily 5, group a, member 2, PLOD3 - procollagen-lysine, 2-oxoglutarate 5-dioxygenase 3, P4HB…
GO:0007010	cytoskeleton organization	7.43e-05	0.00698	1.23	750	246	[FBXO5 - f-box protein 5, FMNL2 - formin-like 2, AGRN - agrin, MAPRE1 - microtubule-associated protein, rp/eb family, member 1, MAPRE3 - microtubule-associated protein, rp/eb family, member 3, FTCD - formimidoyltransferase cyclodeaminase, LIMD1 - lim domains containing 1, TUBGCP2 - tubulin, gamma complex associated protein 2, CNN3 - calponin 3, acidic, PAFAH1B1 - platelet-activating factor acetyl…
GO:0019432	triglyceride biosynthetic process	7.55e-05	0.00704	2.81	16	12	[LPIN2 - lipin 2, DGAT1 - diacylglycerol o-acyltransferase 1, DGAT2 - diacylglycerol o-acyltransferase 2, ACSL1 - acyl-coa synthetase long-chain family member 1, AGPAT9 - 1-acylglycerol-3-phosphate o-acyltransferase 9, ACSL4 - acyl-coa synthetase long-chain family member 4, MOGAT2 - monoacylglycerol o-acyltransferase 2, GK - glycerol kinase, LPIN1 - lipin 1, GPAM - glycerol-3-phosphate acyltransf…
GO:0031670	cellular response to nutrient	7.66e-05	0.0071	1.99	49	26	[PENK - proenkephalin, P2RX4 - purinergic receptor p2x, ligand-gated ion channel, 4, P2RX7 - purinergic receptor p2x, ligand-gated ion channel, 7, FOLR2 - folate receptor 2 (fetal), P2RY1 - purinergic receptor p2y, g-protein coupled, 1, P2RY2 - purinergic receptor p2y, g-protein coupled, 2, P2RY12 - purinergic receptor p2y, g-protein coupled, 12, SRF - serum response factor (c-fos serum response …
GO:0046677	response to antibiotic	7.77e-05	0.00716	1.42	243	92	[PENK - proenkephalin, CYP1B1 - cytochrome p450, family 1, subfamily b, polypeptide 1, PSMD14 - proteasome (prosome, macropain) 26s subunit, non-atpase, 14, CRK - v-crk avian sarcoma virus ct10 oncogene homolog, AOC3 - amine oxidase, copper containing 3, KLF4 - kruppel-like factor 4 (gut), PARK7 - parkinson protein 7, NQO1 - nad(p)h dehydrogenase, quinone 1, KAT7 - k(lysine) acetyltransferase 7, …
GO:0014074	response to purine-containing compound	7.81e-05	0.00716	1.57	136	57	[P2RX4 - purinergic receptor p2x, ligand-gated ion channel, 4, PENK - proenkephalin, P2RX7 - purinergic receptor p2x, ligand-gated ion channel, 7, P2RY1 - purinergic receptor p2y, g-protein coupled, 1, PTPRN - protein tyrosine phosphatase, receptor type, n, P2RY2 - purinergic receptor p2y, g-protein coupled, 2, P2RY12 - purinergic receptor p2y, g-protein coupled, 12, DMTN - dematin actin binding …
GO:0006807	nitrogen compound metabolic process	7.87e-05	0.00716	1.06	5652	1604	[A2M - alpha-2-macroglobulin, DDX39A - dead (asp-glu-ala-asp) box polypeptide 39a, PSMD14 - proteasome (prosome, macropain) 26s subunit, non-atpase, 14, USP32 - ubiquitin specific peptidase 32, ZNRF2 - zinc and ring finger 2, P4HA1 - prolyl 4-hydroxylase, alpha polypeptide i, P4HB - prolyl 4-hydroxylase, beta polypeptide, KDM2B - lysine (k)-specific demethylase 2b, TRIB1 - tribbles homolog 1 (dro…
							small nuclear ribonucleoprotein polypeptide f, DBI - diazepam binding inhibitor (gaba receptor modulator, acyl-coa binding protein), MCCC1 - methylcrotonoyl-coa carboxylase 1 (alpha), SNRPG - small nuclear ribonucleoprotein polypeptide g, PAK6 - p21 protein (cdc42/rac)-activated kinase 6, TRIM2 - tripartite motif containing 2, SPPL2B - signal peptide peptidase like 2b, DCK - deoxycytidine kinase,…
							F8 - ddb1 and cul4 associated factor 8, QKI - qki, kh domain containing, rna binding, MAP4K4 - mitogen-activated protein kinase kinase kinase kinase 4, EIF2AK3 - eukaryotic translation initiation factor 2-alpha kinase 3, HM13 - histocompatibility (minor) 13, MCM2 - minichromosome maintenance complex component 2, MCM3 - minichromosome maintenance complex component 3, ARHGEF6 - rac/cdc42 guanine nu…
GO:0006338	chromatin remodeling	7.88e-05	0.00713	1.56	139	58	[NPM1 - nucleophosmin (nucleolar phosphoprotein b23, numatrin), TADA2A - transcriptional adaptor 2a, CENPI - centromere protein i, CENPO - centromere protein o, JARID2 - jumonji, at rich interactive domain 2, BAZ2B - bromodomain adjacent to zinc finger domain, 2b, SMARCA1 - swi/snf related, matrix associated, actin dependent regulator of chromatin, subfamily a, member 1, SERTAD2 - serta domain co…
GO:0010035	response to inorganic substance	8.14e-05	0.00732	1.31	420	147	[P2RX4 - purinergic receptor p2x, ligand-gated ion channel, 4, CYP1B1 - cytochrome p450, family 1, subfamily b, polypeptide 1, KLF4 - kruppel-like factor 4 (gut), ITPKB - inositol-trisphosphate 3-kinase b, ALG2 - alg2, alpha-1,3/1,6-mannosyltransferase, HIF1A - hypoxia inducible factor 1, alpha subunit (basic helix-loop-helix transcription factor), TRPA1 - transient receptor potential cation chan…
GO:0051172	negative regulation of nitrogen compound metabolic process	8.36e-05	0.00748	1.13	1935	585	[A2M - alpha-2-macroglobulin, P2RX7 - purinergic receptor p2x, ligand-gated ion channel, 7, FBXO5 - f-box protein 5, VTN - vitronectin, KDM2B - lysine (k)-specific demethylase 2b, PA2G4 - proliferation-associated 2g4, 38kda, TRIB1 - tribbles homolog 1 (drosophila), JARID2 - jumonji, at rich interactive domain 2, LIMD1 - lim domains containing 1, JUN - jun proto-oncogene, ABL1 - c-abl oncogene 1, …
GO:0006732	coenzyme metabolic process	9.13e-05	0.00812	1.4	266	99	[FTCD - formimidoyltransferase cyclodeaminase, HK2 - hexokinase 2, AFMID - arylformamidase, CD38 - cd38 molecule, TPK1 - thiamin pyrophosphokinase 1, IDH1 - isocitrate dehydrogenase 1 (nadp+), soluble, PDSS1 - prenyl (decaprenyl) diphosphate synthase, subunit 1, TPI1 - triosephosphate isomerase 1, GPD1 - glycerol-3-phosphate dehydrogenase 1 (soluble), ACACA - acetyl-coa carboxylase alpha, ACACB -…
GO:0030111	regulation of Wnt signaling pathway	9.61e-05	0.00849	1.35	327	118	[PSMD14 - proteasome (prosome, macropain) 26s subunit, non-atpase, 14, LRP1 - low density lipoprotein receptor-related protein 1, SPEF1 - sperm flagellar 1, LRP4 - low density lipoprotein receptor-related protein 4, ZRANB1 - zinc finger, ran-binding domain containing 1, LIMD1 - lim domains containing 1, TRABD2A - trab domain containing 2a, ABL1 - c-abl oncogene 1, non-receptor tyrosine kinase, ZN…
GO:0031668	cellular response to extracellular stimulus	9.86e-05	0.00866	1.45	210	81	[P2RX4 - purinergic receptor p2x, ligand-gated ion channel, 4, PENK - proenkephalin, SIK2 - salt-inducible kinase 2, GCGR - glucagon receptor, P2RX7 - purinergic receptor p2x, ligand-gated ion channel, 7, P2RY1 - purinergic receptor p2y, g-protein coupled, 1, FOLR2 - folate receptor 2 (fetal), P2RY2 - purinergic receptor p2y, g-protein coupled, 2, WDR59 - wd repeat domain 59, P2RY12 - purinergic …
GO:0030522	intracellular receptor signaling pathway	9.87e-05	0.00862	1.57	134	56	[DDX17 - dead (asp-glu-ala-asp) box helicase 17, NR5A2 - nuclear receptor subfamily 5, group a, member 2, CRY2 - cryptochrome 2 (photolyase-like), JAK2 - janus kinase 2, TRIP4 - thyroid hormone receptor interactor 4, PHB2 - prohibitin 2, ALOXE3 - arachidonate lipoxygenase 3, UBB - ubiquitin b, NR2F6 - nuclear receptor subfamily 2, group f, member 6, CALR - calreticulin, TBX1 - t-box 1, CYP24A1 - …
GO:0055086	nucleobase-containing small molecule metabolic process	0.000102	0.00888	1.28	501	171	[HINT1 - histidine triad nucleotide binding protein 1, HK2 - hexokinase 2, TYMP - thymidine phosphorylase, PDE10A - phosphodiesterase 10a, AFMID - arylformamidase, CD38 - cd38 molecule, ENTPD1 - ectonucleoside triphosphate diphosphohydrolase 1, ENTPD2 - ectonucleoside triphosphate diphosphohydrolase 2, IDH1 - isocitrate dehydrogenase 1 (nadp+), soluble, GPD1 - glycerol-3-phosphate dehydrogenase 1…
GO:0032870	cellular response to hormone stimulus	0.000103	0.0089	1.38	289	106	[RDX - radixin, CEACAM1 - carcinoembryonic antigen-related cell adhesion molecule 1 (biliary glycoprotein), PLOD3 - procollagen-lysine, 2-oxoglutarate 5-dioxygenase 3, GNRHR - gonadotropin-releasing hormone receptor, KAT5 - k(lysine) acetyltransferase 5, IRS2 - insulin receptor substrate 2, ZNF703 - zinc finger protein 703, ACACA - acetyl-coa carboxylase alpha, PAK1 - p21 protein (cdc42/rac)-acti…
GO:0060255	regulation of macromolecule metabolic process	0.000104	0.00891	1.07	4884	1395	[A2M - alpha-2-macroglobulin, PSMD14 - proteasome (prosome, macropain) 26s subunit, non-atpase, 14, P2RX7 - purinergic receptor p2x, ligand-gated ion channel, 7, P2RY1 - purinergic receptor p2y, g-protein coupled, 1, FBXO5 - f-box protein 5, NR5A2 - nuclear receptor subfamily 5, group a, member 2, VTN - vitronectin, TRIB1 - tribbles homolog 1 (drosophila), KDM2B - lysine (k)-specific demethylase …
							gene 1, FUBP1 - far upstream element (fuse) binding protein 1, RPS10 - ribosomal protein s10, ERCC8 - excision repair cross-complementing rodent repair deficiency, complementation group 8, ZNF259 - zinc finger protein 259, CKS1B - cdc28 protein kinase regulatory subunit 1b, TAX1BP1 - tax1 (human t-cell leukemia virus type i) binding protein 1, OBFC1 - oligonucleotide/oligosaccharide-binding fold …
							ein 19, ZNF658 - zinc finger protein 658, EVX2 - even-skipped homeobox 2, TOB1 - transducer of erbb2, 1, SRRM4 - serine/arginine repetitive matrix 4, AKAP9 - a kinase (prka) anchor protein (yotiao) 9, KBTBD8 - kelch repeat and btb (poz) domain containing 8, ODC1 - ornithine decarboxylase 1, MBNL2 - muscleblind-like splicing regulator 2, SH3RF3 - sh3 domain containing ring finger 3, CEBPZ - ccaat/…
GO:0034728	nucleosome organization	0.000105	0.00894	1.72	85	39	[NPM1 - nucleophosmin (nucleolar phosphoprotein b23, numatrin), CENPI - centromere protein i, BRD2 - bromodomain containing 2, SPTY2D1 - spt2, suppressor of ty, domain containing 1 (s. cerevisiae), CENPO - centromere protein o, SYCP3 - synaptonemal complex protein 3, SOX9 - sry (sex determining region y)-box 9, SMARCA4 - swi/snf related, matrix associated, actin dependent regulator of chromatin, …
GO:0051179	localization	0.000106	0.00898	1.08	3994	1153	[P2RX4 - purinergic receptor p2x, ligand-gated ion channel, 4, A2M - alpha-2-macroglobulin, DDX39A - dead (asp-glu-ala-asp) box polypeptide 39a, PSMD14 - proteasome (prosome, macropain) 26s subunit, non-atpase, 14, P2RX7 - purinergic receptor p2x, ligand-gated ion channel, 7, P2RY1 - purinergic receptor p2y, g-protein coupled, 1, VTN - vitronectin, PA2G4 - proliferation-associated 2g4, 38kda, SLC…
							e 1a (liver), KLC1 - kinesin light chain 1, SLC16A6 - solute carrier family 16, member 6, CPT2 - carnitine palmitoyltransferase 2, CR1 - complement component (3b/4b) receptor 1 (knops blood group), KIFC1 - kinesin family member c1, SYNE3 - spectrin repeat containing, nuclear envelope family member 3, CRAT - carnitine o-acetyltransferase, EMC1 - er membrane protein complex subunit 1, AIFM1 - apopt…
GO:0071496	cellular response to external stimulus	0.000108	0.00908	1.39	267	99	[P2RX4 - purinergic receptor p2x, ligand-gated ion channel, 4, SIK2 - salt-inducible kinase 2, P2RX7 - purinergic receptor p2x, ligand-gated ion channel, 7, P2RY1 - purinergic receptor p2y, g-protein coupled, 1, P2RY2 - purinergic receptor p2y, g-protein coupled, 2, WDR59 - wd repeat domain 59, P2RY12 - purinergic receptor p2y, g-protein coupled, 12, HABP4 - hyaluronan binding protein 4, JUN - ju…
GO:0090087	regulation of peptide transport	0.000109	0.00913	1.29	475	163	[LRP1 - low density lipoprotein receptor-related protein 1, RNF31 - ring finger protein 31, ITPR1 - inositol 1,4,5-trisphosphate receptor, type 1, UBE2J1 - ubiquitin-conjugating enzyme e2, j1, SAR1A - sar1 homolog a (s. cerevisiae), HIF1A - hypoxia inducible factor 1, alpha subunit (basic helix-loop-helix transcription factor), JAK2 - janus kinase 2, APBB1 - amyloid beta (a4) precursor protein-bi…
GO:0051050	positive regulation of transport	0.000109	0.0091	1.23	737	241	[P2RX4 - purinergic receptor p2x, ligand-gated ion channel, 4, P2RX7 - purinergic receptor p2x, ligand-gated ion channel, 7, E2F1 - e2f transcription factor 1, P2RY1 - purinergic receptor p2y, g-protein coupled, 1, P2RY2 - purinergic receptor p2y, g-protein coupled, 2, RNF31 - ring finger protein 31, VTN - vitronectin, HIF1A - hypoxia inducible factor 1, alpha subunit (basic helix-loop-helix tran…
GO:0051049	regulation of transport	0.000114	0.00943	1.16	1441	444	[P2RX4 - purinergic receptor p2x, ligand-gated ion channel, 4, CACNA2D3 - calcium channel, voltage-dependent, alpha 2/delta subunit 3, P2RX7 - purinergic receptor p2x, ligand-gated ion channel, 7, P2RY1 - purinergic receptor p2y, g-protein coupled, 1, P2RY2 - purinergic receptor p2y, g-protein coupled, 2, ITPR1 - inositol 1,4,5-trisphosphate receptor, type 1, VTN - vitronectin, ABCA1 - atp-bindin…
GO:0070201	regulation of establishment of protein localization	0.000114	0.00945	1.28	492	168	[LRP1 - low density lipoprotein receptor-related protein 1, E2F1 - e2f transcription factor 1, RNF31 - ring finger protein 31, ITPR1 - inositol 1,4,5-trisphosphate receptor, type 1, UBE2J1 - ubiquitin-conjugating enzyme e2, j1, SAR1A - sar1 homolog a (s. cerevisiae), HIF1A - hypoxia inducible factor 1, alpha subunit (basic helix-loop-helix transcription factor), JAK2 - janus kinase 2, APBB1 - amy…
GO:0051338	regulation of transferase activity	0.000116	0.00949	1.21	864	278	[HGF - hepatocyte growth factor (hepapoietin a; scatter factor), FBXO5 - f-box protein 5, NRG1 - neuregulin 1, CEACAM1 - carcinoembryonic antigen-related cell adhesion molecule 1 (biliary glycoprotein), TRIB1 - tribbles homolog 1 (drosophila), JAK2 - janus kinase 2, MLKL - mixed lineage kinase domain-like, MAPRE3 - microtubule-associated protein, rp/eb family, member 3, SLC27A1 - solute carrier f…
GO:0034110	regulation of homotypic cell-cell adhesion	0.00012	0.00981	2.45	23	15	[RDX - radixin, TNFSF11 - tumor necrosis factor (ligand) superfamily, member 11, DMTN - dematin actin binding protein, CEACAM1 - carcinoembryonic antigen-related cell adhesion molecule 1 (biliary glycoprotein), PRKCA - protein kinase c, alpha, SERPINE2 - serpin peptidase inhibitor, clade e (nexin, plasminogen activator inhibitor type 1), member 2, C1QTNF1 - c1q and tumor necrosis factor related p…
GO:0006575	cellular modified amino acid metabolic process	0.000122	0.00994	1.5	165	66	[SLC16A2 - solute carrier family 16, member 2 (thyroid hormone transporter), GCH1 - gtp cyclohydrolase 1, FOLR2 - folate receptor 2 (fetal), DHFR - dihydrofolate reductase, PIPOX - pipecolic acid oxidase, P4HA2 - prolyl 4-hydroxylase, alpha polypeptide ii, PARK7 - parkinson protein 7, P4HA1 - prolyl 4-hydroxylase, alpha polypeptide i, BHMT - betaine--homocysteine s-methyltransferase, PLOD3 - proc…
GO:1901988	negative regulation of cell cycle phase transition	0.000124	0.00998	1.45	205	79	[PSMD14 - proteasome (prosome, macropain) 26s subunit, non-atpase, 14, E2F1 - e2f transcription factor 1, KLF4 - kruppel-like factor 4 (gut), FBXO5 - f-box protein 5, TRIP13 - thyroid hormone receptor interactor 13, DONSON - downstream neighbor of son, E2F8 - e2f transcription factor 8, PLK1 - polo-like kinase 1, CLSPN - claspin, WEE1 - wee1 homolog (s. pombe), PSMA2 - proteasome (prosome, macrop…
GO:0051240	positive regulation of multicellular organismal process	0.000127	0.0102	1.16	1425	439	[P2RX4 - purinergic receptor p2x, ligand-gated ion channel, 4, P2RX7 - purinergic receptor p2x, ligand-gated ion channel, 7, P2RY1 - purinergic receptor p2y, g-protein coupled, 1, P2RY2 - purinergic receptor p2y, g-protein coupled, 2, ITPKB - inositol-trisphosphate 3-kinase b, FBXO5 - f-box protein 5, TRIB1 - tribbles homolog 1 (drosophila), KDM2B - lysine (k)-specific demethylase 2b, JAK1 - janu…
GO:0010948	negative regulation of cell cycle process	0.000128	0.0102	1.37	284	104	[E2F1 - e2f transcription factor 1, PSMD14 - proteasome (prosome, macropain) 26s subunit, non-atpase, 14, KLF4 - kruppel-like factor 4 (gut), FBXO5 - f-box protein 5, TRIP13 - thyroid hormone receptor interactor 13, DONSON - downstream neighbor of son, E2F8 - e2f transcription factor 8, PLK1 - polo-like kinase 1, CLSPN - claspin, WEE1 - wee1 homolog (s. pombe), MGA - mga, max dimerization protein…
GO:0006325	chromatin organization	0.000129	0.0102	1.26	543	183	[VRK1 - vaccinia related kinase 1, TADA2A - transcriptional adaptor 2a, CENPI - centromere protein i, PHF20L1 - phd finger protein 20-like 1, SFMBT1 - scm-like with four mbt domains 1, KDM2B - lysine (k)-specific demethylase 2b, KAT7 - k(lysine) acetyltransferase 7, KAT5 - k(lysine) acetyltransferase 5, JAK2 - janus kinase 2, APBB1 - amyloid beta (a4) precursor protein-binding, family b, member 1…
GO:0065007	biological regulation	0.000139	0.011	1.04	9263	2558	[P2RX4 - purinergic receptor p2x, ligand-gated ion channel, 4, A2M - alpha-2-macroglobulin, P2RX7 - purinergic receptor p2x, ligand-gated ion channel, 7, PSMD14 - proteasome (prosome, macropain) 26s subunit, non-atpase, 14, P2RY1 - purinergic receptor p2y, g-protein coupled, 1, P2RY2 - purinergic receptor p2y, g-protein coupled, 2, P4HB - prolyl 4-hydroxylase, beta polypeptide, KDM2B - lysine (k)…
							dehydrogenase 13 (all-trans/9-cis), HKR1 - hkr1, gli-kruppel zinc finger family member, SHISA9 - shisa family member 9, PARK7 - parkinson protein 7, RNF126 - ring finger protein 126, ECD - ecdysoneless homolog (drosophila), PRPF40A - prp40 pre-mrna processing factor 40 homolog a (s. cerevisiae), RPL10 - ribosomal protein l10, NPLOC4 - nuclear protein localization 4 homolog (s. cerevisiae), RPL12 …
							SL4 - acyl-coa synthetase long-chain family member 4, TNFRSF1A - tumor necrosis factor receptor superfamily, member 1a, BPTF - bromodomain phd finger transcription factor, FANCB - fanconi anemia, complementation group b, TNNI1 - troponin i type 1 (skeletal, slow), FBLN1 - fibulin 1, FASN - fatty acid synthase, RPL36 - ribosomal protein l36, SPEF1 - sperm flagellar 1, SEMA4G - sema domain, immunog…
							, putative), ZNF782 - zinc finger protein 782, TM4SF5 - transmembrane 4 l six family member 5, TAAR5 - trace amine associated receptor 5, KCNG1 - potassium voltage-gated channel, subfamily g, member 1, SPAG9 - sperm associated antigen 9, CEP290 - centrosomal protein 290kda, KCNJ3 - potassium inwardly-rectifying channel, subfamily j, member 3, ARTN - artemin, MOSPD2 - motile sperm domain containin…
GO:0097305	response to alcohol	0.00014	0.011	1.47	184	72	[PENK - proenkephalin, PSMD14 - proteasome (prosome, macropain) 26s subunit, non-atpase, 14, KLF4 - kruppel-like factor 4 (gut), NQO1 - nad(p)h dehydrogenase, quinone 1, GRAMD1C - gram domain containing 1c, TYMS - thymidylate synthetase, CAD - carbamoyl-phosphate synthetase 2, aspartate transcarbamylase, and dihydroorotase, GOT2 - glutamic-oxaloacetic transaminase 2, mitochondrial, CNR1 - cannabi…
GO:0045937	positive regulation of phosphate metabolic process	0.000141	0.011	1.19	942	300	[P2RX7 - purinergic receptor p2x, ligand-gated ion channel, 7, P2RY1 - purinergic receptor p2y, g-protein coupled, 1, HGF - hepatocyte growth factor (hepapoietin a; scatter factor), NRG1 - neuregulin 1, VTN - vitronectin, HIF1A - hypoxia inducible factor 1, alpha subunit (basic helix-loop-helix transcription factor), JAK2 - janus kinase 2, MLKL - mixed lineage kinase domain-like, MAPRE3 - microtu…
GO:0010562	positive regulation of phosphorus metabolic process	0.000141	0.011	1.19	942	300	[P2RX7 - purinergic receptor p2x, ligand-gated ion channel, 7, P2RY1 - purinergic receptor p2y, g-protein coupled, 1, HGF - hepatocyte growth factor (hepapoietin a; scatter factor), NRG1 - neuregulin 1, VTN - vitronectin, HIF1A - hypoxia inducible factor 1, alpha subunit (basic helix-loop-helix transcription factor), JAK2 - janus kinase 2, MLKL - mixed lineage kinase domain-like, MAPRE3 - microtu…
GO:0010605	negative regulation of macromolecule metabolic process	0.000146	0.0113	1.12	2155	644	[A2M - alpha-2-macroglobulin, P2RX7 - purinergic receptor p2x, ligand-gated ion channel, 7, DCP1A - decapping mrna 1a, FBXO5 - f-box protein 5, VTN - vitronectin, TRIB1 - tribbles homolog 1 (drosophila), KDM2B - lysine (k)-specific demethylase 2b, PA2G4 - proliferation-associated 2g4, 38kda, JARID2 - jumonji, at rich interactive domain 2, LIMD1 - lim domains containing 1, JUN - jun proto-oncogene…
GO:1901990	regulation of mitotic cell cycle phase transition	0.000149	0.0115	1.32	369	130	[RDX - radixin, PSMD14 - proteasome (prosome, macropain) 26s subunit, non-atpase, 14, E2F1 - e2f transcription factor 1, LCMT1 - leucine carboxyl methyltransferase 1, KLF4 - kruppel-like factor 4 (gut), FBXO5 - f-box protein 5, TRIP13 - thyroid hormone receptor interactor 13, DONSON - downstream neighbor of son, E2F8 - e2f transcription factor 8, MAPRE1 - microtubule-associated protein, rp/eb fam…
GO:0071310	cellular response to organic substance	0.00015	0.0115	1.18	1123	352	[P2RX4 - purinergic receptor p2x, ligand-gated ion channel, 4, P2RX7 - purinergic receptor p2x, ligand-gated ion channel, 7, E2F1 - e2f transcription factor 1, P2RY1 - purinergic receptor p2y, g-protein coupled, 1, P2RY2 - purinergic receptor p2y, g-protein coupled, 2, HGF - hepatocyte growth factor (hepapoietin a; scatter factor), CEACAM1 - carcinoembryonic antigen-related cell adhesion molecule…
GO:0034248	regulation of cellular amide metabolic process	0.000153	0.0117	1.32	379	133	[EIF4EBP3 - eukaryotic translation initiation factor 4e binding protein 3, CD28 - cd28 molecule, PA2G4 - proliferation-associated 2g4, 38kda, PABPC1 - poly(a) binding protein, cytoplasmic 1, UPF1 - upf1 regulator of nonsense transcripts homolog (yeast), EIF4H - eukaryotic translation initiation factor 4h, HABP4 - hyaluronan binding protein 4, METTL14 - methyltransferase like 14, EIF3C - eukaryoti…
GO:1902893	regulation of pri-miRNA transcription by RNA polymerase II	0.000155	0.0118	1.95	48	25	[KLF4 - kruppel-like factor 4 (gut), YY1 - yy1 transcription factor, HIF1A - hypoxia inducible factor 1, alpha subunit (basic helix-loop-helix transcription factor), SREBF2 - sterol regulatory element binding transcription factor 2, SRF - serum response factor (c-fos serum response element-binding transcription factor), JUN - jun proto-oncogene, BMP2 - bone morphogenetic protein 2, SOX9 - sry (se…
GO:0051130	positive regulation of cellular component organization	0.000161	0.0121	1.18	1103	346	[P2RX7 - purinergic receptor p2x, ligand-gated ion channel, 7, E2F1 - e2f transcription factor 1, TADA2A - transcriptional adaptor 2a, RNF31 - ring finger protein 31, HGF - hepatocyte growth factor (hepapoietin a; scatter factor), NRG1 - neuregulin 1, VTN - vitronectin, P4HB - prolyl 4-hydroxylase, beta polypeptide, AGRN - agrin, HIF1A - hypoxia inducible factor 1, alpha subunit (basic helix-loop…
GO:0016032	viral process	0.000163	0.0122	1.24	636	210	[E2F1 - e2f transcription factor 1, EIF4H - eukaryotic translation initiation factor 4h, TAP2 - transporter 2, atp-binding cassette, sub-family b (mdr/tap), VPS37A - vacuolar protein sorting 37 homolog a (s. cerevisiae), CALCOCO2 - calcium binding and coiled-coil domain 2, PSMA4 - proteasome (prosome, macropain) subunit, alpha type, 4, BNIP1 - bcl2/adenovirus e1b 19kda interacting protein 1, BNIP…
GO:0044403	symbiont process	0.000163	0.0122	1.24	636	210	[E2F1 - e2f transcription factor 1, EIF4H - eukaryotic translation initiation factor 4h, TAP2 - transporter 2, atp-binding cassette, sub-family b (mdr/tap), VPS37A - vacuolar protein sorting 37 homolog a (s. cerevisiae), CALCOCO2 - calcium binding and coiled-coil domain 2, PSMA4 - proteasome (prosome, macropain) subunit, alpha type, 4, BNIP1 - bcl2/adenovirus e1b 19kda interacting protein 1, BNIP…
GO:0050810	regulation of steroid biosynthetic process	0.000164	0.0122	1.73	78	36	[SQLE - squalene epoxidase, HMGCS1 - 3-hydroxy-3-methylglutaryl-coa synthase 1 (soluble), INSIG1 - insulin induced gene 1, SREBF2 - sterol regulatory element binding transcription factor 2, ATP1A1 - atpase, na+/k+ transporting, alpha 1 polypeptide, ELOVL6 - elovl fatty acid elongase 6, DKK3 - dickkopf wnt signaling pathway inhibitor 3, STARD4 - star-related lipid transfer (start) domain containin…
GO:0019217	regulation of fatty acid metabolic process	0.000164	0.0122	1.73	78	36	[CAV1 - caveolin 1, caveolae protein, 22kda, SLC22A13 - solute carrier family 22 (organic anion/urate transporter), member 13, CEACAM1 - carcinoembryonic antigen-related cell adhesion molecule 1 (biliary glycoprotein), INSIG1 - insulin induced gene 1, SIRT4 - sirtuin 4, GSTZ1 - glutathione s-transferase zeta 1, IRS2 - insulin receptor substrate 2, CNR1 - cannabinoid receptor 1 (brain), SOX9 - sry…
GO:1901987	regulation of cell cycle phase transition	0.000166	0.0122	1.31	396	138	[RDX - radixin, PSMD14 - proteasome (prosome, macropain) 26s subunit, non-atpase, 14, E2F1 - e2f transcription factor 1, LCMT1 - leucine carboxyl methyltransferase 1, KLF4 - kruppel-like factor 4 (gut), FBXO5 - f-box protein 5, TRIP13 - thyroid hormone receptor interactor 13, DONSON - downstream neighbor of son, E2F8 - e2f transcription factor 8, MAPRE1 - microtubule-associated protein, rp/eb fam…
GO:0043069	negative regulation of programmed cell death	0.000166	0.0121	1.23	704	230	[ITPKB - inositol-trisphosphate 3-kinase b, HGF - hepatocyte growth factor (hepapoietin a; scatter factor), OXR1 - oxidation resistance 1, KDM2B - lysine (k)-specific demethylase 2b, PA2G4 - proliferation-associated 2g4, 38kda, HIF1A - hypoxia inducible factor 1, alpha subunit (basic helix-loop-helix transcription factor), JAK2 - janus kinase 2, TAF9 - taf9 rna polymerase ii, tata box binding pro…
GO:0033674	positive regulation of kinase activity	0.000168	0.0122	1.26	522	176	[P2RY12 - purinergic receptor p2y, g-protein coupled, 12, HGF - hepatocyte growth factor (hepapoietin a; scatter factor), FAM20A - family with sequence similarity 20, member a, NRG1 - neuregulin 1, JAK2 - janus kinase 2, MLKL - mixed lineage kinase domain-like, MAPRE3 - microtubule-associated protein, rp/eb family, member 3, SLC27A1 - solute carrier family 27 (fatty acid transporter), member 1, C…
GO:0015711	organic anion transport	0.000176	0.0128	1.32	367	129	[SLC16A2 - solute carrier family 16, member 2 (thyroid hormone transporter), SLC43A2 - solute carrier family 43 (amino acid system l transporter), member 2, CEACAM1 - carcinoembryonic antigen-related cell adhesion molecule 1 (biliary glycoprotein), APBA1 - amyloid beta (a4) precursor protein-binding, family a, member 1, ABCA1 - atp-binding cassette, sub-family a (abc1), member 1, SLC4A10 - solute…
GO:0036293	response to decreased oxygen levels	0.000182	0.0131	1.39	248	92	[PENK - proenkephalin, E2F1 - e2f transcription factor 1, ARNT2 - aryl-hydrocarbon receptor nuclear translocator 2, ITPR1 - inositol 1,4,5-trisphosphate receptor, type 1, SLC39A12 - solute carrier family 39 (zinc transporter), member 12, P4HB - prolyl 4-hydroxylase, beta polypeptide, SIRT4 - sirtuin 4, HIF1A - hypoxia inducible factor 1, alpha subunit (basic helix-loop-helix transcription factor)…
GO:0006334	nucleosome assembly	0.000182	0.0131	1.91	51	26	[NPM1 - nucleophosmin (nucleolar phosphoprotein b23, numatrin), CENPI - centromere protein i, BRD2 - bromodomain containing 2, SPTY2D1 - spt2, suppressor of ty, domain containing 1 (s. cerevisiae), CENPO - centromere protein o, SOX9 - sry (sex determining region y)-box 9, ANP32B - acidic (leucine-rich) nuclear phosphoprotein 32 family, member b, CENPL - centromere protein l, OIP5 - opa interactin…
GO:0032270	positive regulation of cellular protein metabolic process	0.00019	0.0136	1.16	1322	408	[PSMD14 - proteasome (prosome, macropain) 26s subunit, non-atpase, 14, P2RY1 - purinergic receptor p2y, g-protein coupled, 1, VTN - vitronectin, TRIB1 - tribbles homolog 1 (drosophila), JAK2 - janus kinase 2, MAPRE3 - microtubule-associated protein, rp/eb family, member 3, JARID2 - jumonji, at rich interactive domain 2, HABP4 - hyaluronan binding protein 4, CLSPN - claspin, ABL1 - c-abl oncogene …
GO:0042592	homeostatic process	0.000199	0.0141	1.16	1214	377	[P2RX4 - purinergic receptor p2x, ligand-gated ion channel, 4, ABHD5 - abhydrolase domain containing 5, TTC7A - tetratricopeptide repeat domain 7a, P2RX7 - purinergic receptor p2x, ligand-gated ion channel, 7, TACR1 - tachykinin receptor 1, P2RY1 - purinergic receptor p2y, g-protein coupled, 1, P2RY2 - purinergic receptor p2y, g-protein coupled, 2, ITPKB - inositol-trisphosphate 3-kinase b, ITPR1…
GO:0051222	positive regulation of protein transport	0.000214	0.0151	1.39	249	92	[LRP1 - low density lipoprotein receptor-related protein 1, ATP13A2 - atpase type 13a2, GCK - glucokinase (hexokinase 4), RNF31 - ring finger protein 31, STOM - stomatin, ATG13 - autophagy related 13, SAR1A - sar1 homolog a (s. cerevisiae), HIF1A - hypoxia inducible factor 1, alpha subunit (basic helix-loop-helix transcription factor), SREBF2 - sterol regulatory element binding transcription fact…
GO:0006646	phosphatidylethanolamine biosynthetic process	0.000215	0.0152	3.07	11	9	[LPIN2 - lipin 2, SLC27A1 - solute carrier family 27 (fatty acid transporter), member 1, ETNPPL - ethanolamine-phosphate phospho-lyase, CHKA - choline kinase alpha, PHOSPHO1 - phosphatase, orphan 1, CEPT1 - choline/ethanolamine phosphotransferase 1, PISD - phosphatidylserine decarboxylase, LPIN1 - lipin 1, ETNK1 - ethanolamine kinase 1]
GO:0051382	kinetochore assembly	0.000215	0.0151	3.07	11	9	[DLGAP5 - discs, large (drosophila) homolog-associated protein 5, CENPH - centromere protein h, MIS12 - mis12 kinetochore complex component, POGZ - pogo transposable element with znf domain, CENPE - centromere protein e, 312kda, STRA13 - stimulated by retinoic acid 13, CENPK - centromere protein k, APITD1 - apoptosis-inducing, taf9-like domain 1, CENPN - centromere protein n]
GO:0046486	glycerolipid metabolic process	0.000218	0.0152	1.34	323	115	[ABHD5 - abhydrolase domain containing 5, TTC7A - tetratricopeptide repeat domain 7a, PLCB3 - phospholipase c, beta 3 (phosphatidylinositol-specific), ITPKB - inositol-trisphosphate 3-kinase b, PNPLA7 - patatin-like phospholipase domain containing 7, SOCS1 - suppressor of cytokine signaling 1, SLC27A1 - solute carrier family 27 (fatty acid transporter), member 1, PAFAH1B1 - platelet-activating fa…
GO:0043062	extracellular structure organization	0.000241	0.0168	1.32	340	120	[A2M - alpha-2-macroglobulin, CYP1B1 - cytochrome p450, family 1, subfamily b, polypeptide 1, NPNT - nephronectin, PRSS1 - protease, serine, 1 (trypsin 1), TNXB - tenascin xb, PLOD3 - procollagen-lysine, 2-oxoglutarate 5-dioxygenase 3, VTN - vitronectin, P4HB - prolyl 4-hydroxylase, beta polypeptide, AGRN - agrin, PLG - plasminogen, HTRA1 - htra serine peptidase 1, ABCA1 - atp-binding cassette, s…
GO:0010604	positive regulation of macromolecule metabolic process	0.000245	0.017	1.1	2806	822	[PSMD14 - proteasome (prosome, macropain) 26s subunit, non-atpase, 14, P2RX7 - purinergic receptor p2x, ligand-gated ion channel, 7, P2RY1 - purinergic receptor p2y, g-protein coupled, 1, NR5A2 - nuclear receptor subfamily 5, group a, member 2, VTN - vitronectin, TRIB1 - tribbles homolog 1 (drosophila), CLSPN - claspin, ABL1 - c-abl oncogene 1, non-receptor tyrosine kinase, MYCBP - myc binding pr…
							hropoietin, SERTAD2 - serta domain containing 2, ERBB2 - v-erb-b2 avian erythroblastic leukemia viral oncogene homolog 2, IST1 - increased sodium tolerance 1 homolog (yeast), ERCC2 - excision repair cross-complementing rodent repair deficiency, complementation group 2, TGFB2 - transforming growth factor, beta 2, CTIF - cbp80/20-dependent translation initiation factor, ERCC6 - excision repair cros…
GO:1902531	regulation of intracellular signal transduction	0.000249	0.0171	1.14	1580	480	[P2RX4 - purinergic receptor p2x, ligand-gated ion channel, 4, A2M - alpha-2-macroglobulin, P2RX7 - purinergic receptor p2x, ligand-gated ion channel, 7, P2RY1 - purinergic receptor p2y, g-protein coupled, 1, FBXO9 - f-box protein 9, ITPKB - inositol-trisphosphate 3-kinase b, ITPR1 - inositol 1,4,5-trisphosphate receptor, type 1, P4HB - prolyl 4-hydroxylase, beta polypeptide, TRIB1 - tribbles hom…
GO:0050817	coagulation	0.00025	0.0171	1.52	138	56	[ANXA5 - annexin a5, P2RX4 - purinergic receptor p2x, ligand-gated ion channel, 4, P2RX7 - purinergic receptor p2x, ligand-gated ion channel, 7, HMG20B - high mobility group 20b, PLG - plasminogen, JAK2 - janus kinase 2, ENTPD1 - ectonucleoside triphosphate diphosphohydrolase 1, COL1A1 - collagen, type i, alpha 1, COL1A2 - collagen, type i, alpha 2, LYN - v-yes-1 yamaguchi sarcoma viral related o…
GO:0007596	blood coagulation	0.00025	0.017	1.52	138	56	[ANXA5 - annexin a5, P2RX4 - purinergic receptor p2x, ligand-gated ion channel, 4, P2RX7 - purinergic receptor p2x, ligand-gated ion channel, 7, HMG20B - high mobility group 20b, PLG - plasminogen, JAK2 - janus kinase 2, ENTPD1 - ectonucleoside triphosphate diphosphohydrolase 1, COL1A1 - collagen, type i, alpha 1, COL1A2 - collagen, type i, alpha 2, LYN - v-yes-1 yamaguchi sarcoma viral related o…
GO:0016053	organic acid biosynthetic process	0.000267	0.0182	1.36	276	100	[MECR - mitochondrial trans-2-enoyl-coa reductase, BHMT - betaine--homocysteine s-methyltransferase, PLOD3 - procollagen-lysine, 2-oxoglutarate 5-dioxygenase 3, LTA4H - leukotriene a4 hydrolase, GOT2 - glutamic-oxaloacetic transaminase 2, mitochondrial, HK2 - hexokinase 2, SEPHS1 - selenophosphate synthetase 1, PECR - peroxisomal trans-2-enoyl-coa reductase, PLOD2 - procollagen-lysine, 2-oxogluta…
GO:0050794	regulation of cellular process	0.000268	0.0181	1.04	8194	2273	[P2RX4 - purinergic receptor p2x, ligand-gated ion channel, 4, A2M - alpha-2-macroglobulin, P2RX7 - purinergic receptor p2x, ligand-gated ion channel, 7, PSMD14 - proteasome (prosome, macropain) 26s subunit, non-atpase, 14, P2RY1 - purinergic receptor p2y, g-protein coupled, 1, P2RY2 - purinergic receptor p2y, g-protein coupled, 2, P4HB - prolyl 4-hydroxylase, beta polypeptide, KDM2B - lysine (k)…
							BAHD1 - bromo adjacent homology domain containing 1, RYK - receptor-like tyrosine kinase, TXLNG - taxilin gamma, CEP164 - centrosomal protein 164kda, CCR4 - chemokine (c-c motif) receptor 4, DENND3 - denn/madd domain containing 3, CCR7 - chemokine (c-c motif) receptor 7, BTBD9 - btb (poz) domain containing 9, RUFY3 - run and fyve domain containing 3, CMKLR1 - chemokine-like receptor 1, LTB4R - le…
							a receptor, alpha 3, GABRB2 - gamma-aminobutyric acid (gaba) a receptor, beta 2, GABRD - gamma-aminobutyric acid (gaba) a receptor, delta, ZNF704 - zinc finger protein 704, GABRP - gamma-aminobutyric acid (gaba) a receptor, pi, YY1 - yy1 transcription factor, YWHAB - tyrosine 3-monooxygenase/tryptophan 5-monooxygenase activation protein, beta polypeptide, YWHAE - tyrosine 3-monooxygenase/tryptoph…
							IN2 - lipin 2, RNFT1 - ring finger protein, transmembrane 1, SAFB2 - scaffold attachment factor b2, KDM4A - lysine (k)-specific demethylase 4a, VGLL4 - vestigial like 4 (drosophila), NUP93 - nucleoporin 93kda, EGFL7 - egf-like-domain, multiple 7, CCDC3 - coiled-coil domain containing 3, CITED1 - cbp/p300-interacting transactivator, with glu/asp-rich carboxy-terminal domain, 1, EDEM1 - er degradat…
GO:0051247	positive regulation of protein metabolic process	0.000279	0.0188	1.15	1391	426	[PSMD14 - proteasome (prosome, macropain) 26s subunit, non-atpase, 14, P2RY1 - purinergic receptor p2y, g-protein coupled, 1, VTN - vitronectin, TRIB1 - tribbles homolog 1 (drosophila), JAK2 - janus kinase 2, MAPRE3 - microtubule-associated protein, rp/eb family, member 3, JARID2 - jumonji, at rich interactive domain 2, HABP4 - hyaluronan binding protein 4, CLSPN - claspin, ABL1 - c-abl oncogene …
GO:0090090	negative regulation of canonical Wnt signaling pathway	0.000281	0.0189	1.47	166	65	[PSMD14 - proteasome (prosome, macropain) 26s subunit, non-atpase, 14, LRP4 - low density lipoprotein receptor-related protein 4, PTPRU - protein tyrosine phosphatase, receptor type, u, TMEM88 - transmembrane protein 88, LIMD1 - lim domains containing 1, PFDN5 - prefoldin subunit 5, BMP2 - bone morphogenetic protein 2, NPHP4 - nephronophthisis 4, DKK1 - dickkopf wnt signaling pathway inhibitor 1,…
GO:0043488	regulation of mRNA stability	0.000281	0.0188	1.47	166	65	[CELF1 - cugbp, elav-like family member 1, E2F1 - e2f transcription factor 1, PSMD14 - proteasome (prosome, macropain) 26s subunit, non-atpase, 14, DCP1A - decapping mrna 1a, NPM1 - nucleophosmin (nucleolar phosphoprotein b23, numatrin), GIGYF2 - grb10 interacting gyf protein 2, PABPC1 - poly(a) binding protein, cytoplasmic 1, UPF1 - upf1 regulator of nonsense transcripts homolog (yeast), METTL14…
GO:0040012	regulation of locomotion	0.000281	0.0187	1.2	840	268	[P2RX4 - purinergic receptor p2x, ligand-gated ion channel, 4, TACR1 - tachykinin receptor 1, TACR3 - tachykinin receptor 3, HGF - hepatocyte growth factor (hepapoietin a; scatter factor), FBXO5 - f-box protein 5, CEACAM1 - carcinoembryonic antigen-related cell adhesion molecule 1 (biliary glycoprotein), NRG1 - neuregulin 1, VTN - vitronectin, TRIB1 - tribbles homolog 1 (drosophila), HIF1A - hypo…
GO:0098813	nuclear chromosome segregation	0.000284	0.0188	2.02	39	21	[MIS12 - mis12 kinetochore complex component, ZNF207 - zinc finger protein 207, ESPL1 - extra spindle pole bodies homolog 1 (s. cerevisiae), SMC2 - structural maintenance of chromosomes 2, KLHL22 - kelch-like family member 22, DSN1 - dsn1, mis12 kinetochore complex component, TOP2B - topoisomerase (dna) ii beta 180kda, NSL1 - nsl1, mis12 kinetochore complex component, SMC1A - structural maintenan…
GO:0048812	neuron projection morphogenesis	0.000286	0.0189	1.43	194	74	[SHANK3 - sh3 and multiple ankyrin repeat domains 3, LRP4 - low density lipoprotein receptor-related protein 4, EPHA4 - eph receptor a4, APBB1 - amyloid beta (a4) precursor protein-binding, family b, member 1 (fe65), TOP2B - topoisomerase (dna) ii beta 180kda, EPHB3 - eph receptor b3, PAFAH1B1 - platelet-activating factor acetylhydrolase 1b, regulatory subunit 1 (45kda), B4GALT6 - udp-gal:betaglc…
GO:0070542	response to fatty acid	0.000291	0.0191	1.7	77	35	[CAT - catalase, E2F1 - e2f transcription factor 1, FFAR3 - free fatty acid receptor 3, FFAR2 - free fatty acid receptor 2, PTAFR - platelet-activating factor receptor, GLDC - glycine dehydrogenase (decarboxylating), YY1 - yy1 transcription factor, CLDN1 - claudin 1, PTGER4 - prostaglandin e receptor 4 (subtype ep4), CCL21 - chemokine (c-c motif) ligand 21, TLR2 - toll-like receptor 2, SOX9 - sry…
GO:0006820	anion transport	0.000296	0.0193	1.27	477	161	[SLC16A2 - solute carrier family 16, member 2 (thyroid hormone transporter), SLC20A1 - solute carrier family 20 (phosphate transporter), member 1, SLC43A2 - solute carrier family 43 (amino acid system l transporter), member 2, CEACAM1 - carcinoembryonic antigen-related cell adhesion molecule 1 (biliary glycoprotein), SLC9A7 - solute carrier family 9, subfamily a (nhe7, cation proton antiporter 7)…
GO:0045922	negative regulation of fatty acid metabolic process	0.000299	0.0194	2.39	22	14	[SLC22A13 - solute carrier family 22 (organic anion/urate transporter), member 13, CEACAM1 - carcinoembryonic antigen-related cell adhesion molecule 1 (biliary glycoprotein), INSIG1 - insulin induced gene 1, SIRT4 - sirtuin 4, AKT1 - v-akt murine thymoma viral oncogene homolog 1, DGAT2 - diacylglycerol o-acyltransferase 2, CNR1 - cannabinoid receptor 1 (brain), NCOR1 - nuclear receptor corepresso…
GO:0001101	response to acid chemical	0.000301	0.0195	1.35	280	101	[E2F1 - e2f transcription factor 1, KLF4 - kruppel-like factor 4 (gut), SOCS1 - suppressor of cytokine signaling 1, CD38 - cd38 molecule, COL1A1 - collagen, type i, alpha 1, ACACA - acetyl-coa carboxylase alpha, COL1A2 - collagen, type i, alpha 2, EDN1 - endothelin 1, APOB - apolipoprotein b, SMARCD1 - swi/snf related, matrix associated, actin dependent regulator of chromatin, subfamily d, member…
GO:0002682	regulation of immune system process	0.000304	0.0196	1.16	1171	363	[P2RX4 - purinergic receptor p2x, ligand-gated ion channel, 4, A2M - alpha-2-macroglobulin, PSMD14 - proteasome (prosome, macropain) 26s subunit, non-atpase, 14, IGLL5 - immunoglobulin lambda-like polypeptide 5, CFHR2 - complement factor h-related 2, RNF31 - ring finger protein 31, ITPKB - inositol-trisphosphate 3-kinase b, MASP1 - mannan-binding lectin serine peptidase 1 (c4/c2 activating compon…
GO:0051098	regulation of binding	0.000308	0.0198	1.33	319	113	[E2F1 - e2f transcription factor 1, LRP1 - low density lipoprotein receptor-related protein 1, CFHR2 - complement factor h-related 2, P2RY1 - purinergic receptor p2y, g-protein coupled, 1, KLF4 - kruppel-like factor 4 (gut), VTN - vitronectin, MAPRE1 - microtubule-associated protein, rp/eb family, member 1, GOLGA2 - golgin a2, JAK2 - janus kinase 2, MAPRE3 - microtubule-associated protein, rp/eb …
GO:0052547	regulation of peptidase activity	0.000308	0.0197	1.33	319	113	[A2M - alpha-2-macroglobulin, PSMD14 - proteasome (prosome, macropain) 26s subunit, non-atpase, 14, LRP1 - low density lipoprotein receptor-related protein 1, KLF4 - kruppel-like factor 4 (gut), HGF - hepatocyte growth factor (hepapoietin a; scatter factor), ANTXR1 - anthrax toxin receptor 1, APH1A - aph1a gamma secretase subunit, VTN - vitronectin, JAK2 - janus kinase 2, R3HDML - r3h domain cont…
GO:0071103	DNA conformation change	0.000311	0.0198	1.51	139	56	[MCM7 - minichromosome maintenance complex component 7, FBXO18 - f-box protein, helicase, 18, CHTF8 - ctf8, chromosome transmission fidelity factor 8 homolog (s. cerevisiae), TOP2B - topoisomerase (dna) ii beta 180kda, CHD6 - chromodomain helicase dna binding protein 6, TOP3A - topoisomerase (dna) iii alpha, RFC2 - replication factor c (activator 1) 2, 40kda, ABL1 - c-abl oncogene 1, non-receptor…
GO:0032502	developmental process	0.000311	0.0197	1.08	4026	1155	[A2M - alpha-2-macroglobulin, FBXO9 - f-box protein 9, P2RY1 - purinergic receptor p2y, g-protein coupled, 1, FBXO5 - f-box protein 5, CENPI - centromere protein i, NR5A2 - nuclear receptor subfamily 5, group a, member 2, VTN - vitronectin, KDM2B - lysine (k)-specific demethylase 2b, EIF4H - eukaryotic translation initiation factor 4h, PAFAH1B1 - platelet-activating factor acetylhydrolase 1b, reg…
							beta-catenin 2, PACSIN1 - protein kinase c and casein kinase substrate in neurons 1, TGM5 - transglutaminase 5, LTF - lactotransferrin, SMARCA1 - swi/snf related, matrix associated, actin dependent regulator of chromatin, subfamily a, member 1, SMARCA2 - swi/snf related, matrix associated, actin dependent regulator of chromatin, subfamily a, member 2, SMARCA4 - swi/snf related, matrix associated,…
GO:0055085	transmembrane transport	0.000318	0.0201	1.17	1032	323	[P2RX4 - purinergic receptor p2x, ligand-gated ion channel, 4, CACNA2D3 - calcium channel, voltage-dependent, alpha 2/delta subunit 3, P2RX7 - purinergic receptor p2x, ligand-gated ion channel, 7, PSMD14 - proteasome (prosome, macropain) 26s subunit, non-atpase, 14, ITPR1 - inositol 1,4,5-trisphosphate receptor, type 1, SLC43A2 - solute carrier family 43 (amino acid system l transporter), member …
GO:0009987	cellular process	0.000323	0.0203	1.02	10980	2998	[P2RX4 - purinergic receptor p2x, ligand-gated ion channel, 4, A2M - alpha-2-macroglobulin, DDX39A - dead (asp-glu-ala-asp) box polypeptide 39a, USP32 - ubiquitin specific peptidase 32, P2RX7 - purinergic receptor p2x, ligand-gated ion channel, 7, PSMD14 - proteasome (prosome, macropain) 26s subunit, non-atpase, 14, NAT1 - n-acetyltransferase 1 (arylamine n-acetyltransferase), P2RY1 - purinergic …
							RER1 - rer1 retention in endoplasmic reticulum 1 homolog (s. cerevisiae), KERA - keratocan, DIDO1 - death inducer-obliterator 1, CCND2 - cyclin d2, RASA1 - ras p21 protein activator (gtpase activating protein) 1, TMEM41B - transmembrane protein 41b, CCNF - cyclin f, OLFM2 - olfactomedin 2, CCNG1 - cyclin g1, FBXL8 - f-box and leucine-rich repeat protein 8, RBBP5 - retinoblastoma binding protein 5…
							family 26 (anion exchanger), member 3, AURKC - aurora kinase c, RIMBP2 - rims binding protein 2, DRD2 - dopamine receptor d2, STRN - striatin, calmodulin binding protein, CMTM3 - cklf-like marvel transmembrane domain containing 3, ARID3A - at rich interactive domain 3a (bright-like), SLC44A2 - solute carrier family 44 (choline transporter), member 2, DRP2 - dystrophin related protein 2, SPIDR - s…
							bfamily m, beta member 4, MGAT5B - mannosyl (alpha-1,6-)-glycoprotein beta-1,6-n-acetyl-glucosaminyltransferase, isozyme b, WDR77 - wd repeat domain 77, SLC25A23 - solute carrier family 25 (mitochondrial carrier; phosphate carrier), member 23, MIA3 - melanoma inhibitory activity family, member 3, MAT2B - methionine adenosyltransferase ii, beta, METTL22 - methyltransferase like 22, HBB - hemoglobi…
							17, ESPL1 - extra spindle pole bodies homolog 1 (s. cerevisiae), PLEKHO1 - pleckstrin homology domain containing, family o member 1, CD99L2 - cd99 molecule-like 2, DHX34 - deah (asp-glu-ala-his) box polypeptide 34, HSPA14 - heat shock 70kda protein 14, RPS6KL1 - ribosomal protein s6 kinase-like 1, RNF215 - ring finger protein 215, ULK2 - unc-51 like autophagy activating kinase 2, RHNO1 - rad9-hus…
GO:0080135	regulation of cellular response to stress	0.000328	0.0205	1.23	633	207	[HGF - hepatocyte growth factor (hepapoietin a; scatter factor), FBXO5 - f-box protein 5, OXR1 - oxidation resistance 1, P4HB - prolyl 4-hydroxylase, beta polypeptide, HIF1A - hypoxia inducible factor 1, alpha subunit (basic helix-loop-helix transcription factor), TAF9 - taf9 rna polymerase ii, tata box binding protein (tbp)-associated factor, 32kda, MLKL - mixed lineage kinase domain-like, ATF6 …
GO:0051270	regulation of cellular component movement	0.000332	0.0207	1.19	842	268	[P2RX4 - purinergic receptor p2x, ligand-gated ion channel, 4, TACR1 - tachykinin receptor 1, TACR3 - tachykinin receptor 3, HGF - hepatocyte growth factor (hepapoietin a; scatter factor), FBXO5 - f-box protein 5, CEACAM1 - carcinoembryonic antigen-related cell adhesion molecule 1 (biliary glycoprotein), NRG1 - neuregulin 1, VTN - vitronectin, TRIB1 - tribbles homolog 1 (drosophila), HIF1A - hypo…
GO:0009889	regulation of biosynthetic process	0.000336	0.0209	1.09	3358	972	[P2RX4 - purinergic receptor p2x, ligand-gated ion channel, 4, PSMD14 - proteasome (prosome, macropain) 26s subunit, non-atpase, 14, P2RX7 - purinergic receptor p2x, ligand-gated ion channel, 7, P2RY1 - purinergic receptor p2y, g-protein coupled, 1, FBXO5 - f-box protein 5, NR5A2 - nuclear receptor subfamily 5, group a, member 2, KDM2B - lysine (k)-specific demethylase 2b, TRIB1 - tribbles homolo…
							homolog 1 (drosophila), MEF2D - myocyte enhancer factor 2d, TRIM21 - tripartite motif containing 21, MEIS2 - meis homeobox 2, TBX20 - t-box 20, MAP3K5 - mitogen-activated protein kinase kinase kinase 5, ATP1B4 - atpase, na+/k+ transporting, beta 4 polypeptide, CDT1 - chromatin licensing and dna replication factor 1, SS18 - synovial sarcoma translocation, chromosome 18, DNM2 - dynamin 2, BAG3 - bc…
GO:0001666	response to hypoxia	0.000341	0.0211	1.38	236	87	[PENK - proenkephalin, E2F1 - e2f transcription factor 1, ARNT2 - aryl-hydrocarbon receptor nuclear translocator 2, ITPR1 - inositol 1,4,5-trisphosphate receptor, type 1, P4HB - prolyl 4-hydroxylase, beta polypeptide, SIRT4 - sirtuin 4, HIF1A - hypoxia inducible factor 1, alpha subunit (basic helix-loop-helix transcription factor), CITED2 - cbp/p300-interacting transactivator, with glu/asp-rich c…
GO:0043154	negative regulation of cysteine-type endopeptidase activity involved in apoptotic process	0.000341	0.021	1.81	58	28	[DHCR24 - 24-dehydrocholesterol reductase, DPEP1 - dipeptidase 1 (renal), KLF4 - kruppel-like factor 4 (gut), HGF - hepatocyte growth factor (hepapoietin a; scatter factor), RAF1 - v-raf-1 murine leukemia viral oncogene homolog 1, PARK7 - parkinson protein 7, HERPUD1 - homocysteine-inducible, endoplasmic reticulum stress-inducible, ubiquitin-like domain member 1, YWHAE - tyrosine 3-monooxygenase/…
GO:0010972	negative regulation of G2/M transition of mitotic cell cycle	0.000343	0.021	1.64	89	39	[PSMD11 - proteasome (prosome, macropain) 26s subunit, non-atpase, 11, PSMD12 - proteasome (prosome, macropain) 26s subunit, non-atpase, 12, PSMD14 - proteasome (prosome, macropain) 26s subunit, non-atpase, 14, PSME2 - proteasome (prosome, macropain) activator subunit 2 (pa28 beta), TICRR - topbp1-interacting checkpoint and replication regulator, DONSON - downstream neighbor of son, AURKA - auror…
GO:0043434	response to peptide hormone	0.000343	0.021	1.37	252	92	[GCGR - glucagon receptor, CRK - v-crk avian sarcoma virus ct10 oncogene homolog, PTPRN - protein tyrosine phosphatase, receptor type, n, GCK - glucokinase (hexokinase 4), REG1B - regenerating islet-derived 1 beta, CEACAM1 - carcinoembryonic antigen-related cell adhesion molecule 1 (biliary glycoprotein), GNRHR - gonadotropin-releasing hormone receptor, SRSF4 - serine/arginine-rich splicing facto…
GO:0000070	mitotic sister chromatid segregation	0.000358	0.0218	2.22	27	16	[MIS12 - mis12 kinetochore complex component, ZNF207 - zinc finger protein 207, ESPL1 - extra spindle pole bodies homolog 1 (s. cerevisiae), KLHL22 - kelch-like family member 22, DSN1 - dsn1, mis12 kinetochore complex component, NSL1 - nsl1, mis12 kinetochore complex component, SMC1A - structural maintenance of chromosomes 1a, KIFC1 - kinesin family member c1, NCAPG2 - non-smc condensin ii comple…
GO:1902949	positive regulation of tau-protein kinase activity	0.000358	0.0217	3.75	6	6	[CLU - clusterin, HSP90AB1 - heat shock protein 90kda alpha (cytosolic), class b member 1, HSP90AA1 - heat shock protein 90kda alpha (cytosolic), class a member 1, DKK1 - dickkopf wnt signaling pathway inhibitor 1, NAB2 - ngfi-a binding protein 2 (egr1 binding protein 2), EGR1 - early growth response 1]
GO:0002220	innate immune response activating cell surface receptor signaling pathway	0.000362	0.0218	1.62	95	41	[CHUK - conserved helix-loop-helix ubiquitous kinase, PSMD11 - proteasome (prosome, macropain) 26s subunit, non-atpase, 11, MUC19 - mucin 19, oligomeric, PSMD12 - proteasome (prosome, macropain) 26s subunit, non-atpase, 12, PSMD14 - proteasome (prosome, macropain) 26s subunit, non-atpase, 14, PSME2 - proteasome (prosome, macropain) activator subunit 2 (pa28 beta), FFAR2 - free fatty acid receptor…
GO:0009651	response to salt stress	0.000365	0.0219	2.44	20	13	[SLC12A6 - solute carrier family 12 (potassium/chloride transporter), member 6, TACR3 - tachykinin receptor 3, CLDN1 - claudin 1, CAPN3 - calpain 3, (p94), AQP1 - aquaporin 1 (colton blood group), TH - tyrosine hydroxylase, ZFP36L1 - zfp36 ring finger protein-like 1, HSP90AB1 - heat shock protein 90kda alpha (cytosolic), class b member 1, PAPPA2 - pappalysin 2, EPO - erythropoietin, OXT - oxytoci…
GO:0046394	carboxylic acid biosynthetic process	0.000372	0.0222	1.35	275	99	[MECR - mitochondrial trans-2-enoyl-coa reductase, BHMT - betaine--homocysteine s-methyltransferase, PLOD3 - procollagen-lysine, 2-oxoglutarate 5-dioxygenase 3, LTA4H - leukotriene a4 hydrolase, GOT2 - glutamic-oxaloacetic transaminase 2, mitochondrial, HK2 - hexokinase 2, SEPHS1 - selenophosphate synthetase 1, PECR - peroxisomal trans-2-enoyl-coa reductase, PLOD2 - procollagen-lysine, 2-oxogluta…
GO:0061418	regulation of transcription from RNA polymerase II promoter in response to hypoxia	0.000375	0.0224	1.7	75	34	[PSMD11 - proteasome (prosome, macropain) 26s subunit, non-atpase, 11, PSMD12 - proteasome (prosome, macropain) 26s subunit, non-atpase, 12, PSMD14 - proteasome (prosome, macropain) 26s subunit, non-atpase, 14, PSME2 - proteasome (prosome, macropain) activator subunit 2 (pa28 beta), EGLN1 - egl-9 family hypoxia-inducible factor 1, HIF1A - hypoxia inducible factor 1, alpha subunit (basic helix-loo…
GO:0051347	positive regulation of transferase activity	0.000379	0.0225	1.23	587	193	[HGF - hepatocyte growth factor (hepapoietin a; scatter factor), NRG1 - neuregulin 1, JAK2 - janus kinase 2, MLKL - mixed lineage kinase domain-like, MAPRE3 - microtubule-associated protein, rp/eb family, member 3, SLC27A1 - solute carrier family 27 (fatty acid transporter), member 1, CLSPN - claspin, ABL1 - c-abl oncogene 1, non-receptor tyrosine kinase, TAL1 - t-cell acute lymphocytic leukemia …
GO:0090175	regulation of establishment of planar polarity	0.000386	0.0228	1.58	107	45	[PSMD11 - proteasome (prosome, macropain) 26s subunit, non-atpase, 11, TIAM1 - t-cell lymphoma invasion and metastasis 1, PSMD12 - proteasome (prosome, macropain) 26s subunit, non-atpase, 12, PSMD14 - proteasome (prosome, macropain) 26s subunit, non-atpase, 14, SPEF1 - sperm flagellar 1, PSME2 - proteasome (prosome, macropain) activator subunit 2 (pa28 beta), DAAM1 - dishevelled associated activa…
GO:0055088	lipid homeostasis	0.000396	0.0233	1.54	119	49	[ABHD5 - abhydrolase domain containing 5, NPC1 - niemann-pick disease, type c1, ATP13A2 - atpase type 13a2, NR5A2 - nuclear receptor subfamily 5, group a, member 2, SREBF2 - sterol regulatory element binding transcription factor 2, ABCA1 - atp-binding cassette, sub-family a (abc1), member 1, TTC39B - tetratricopeptide repeat domain 39b, IRS2 - insulin receptor substrate 2, ACACA - acetyl-coa carb…
GO:0120039	plasma membrane bounded cell projection morphogenesis	0.000399	0.0234	1.41	199	75	[SHANK3 - sh3 and multiple ankyrin repeat domains 3, LRP4 - low density lipoprotein receptor-related protein 4, EPHA4 - eph receptor a4, APBB1 - amyloid beta (a4) precursor protein-binding, family b, member 1 (fe65), TOP2B - topoisomerase (dna) ii beta 180kda, EPHB3 - eph receptor b3, PAFAH1B1 - platelet-activating factor acetylhydrolase 1b, regulatory subunit 1 (45kda), B4GALT6 - udp-gal:betaglc…
GO:0006753	nucleoside phosphate metabolic process	0.000415	0.0243	1.27	440	149	[HINT1 - histidine triad nucleotide binding protein 1, HK2 - hexokinase 2, TYMP - thymidine phosphorylase, PDE10A - phosphodiesterase 10a, AFMID - arylformamidase, CD38 - cd38 molecule, ENTPD1 - ectonucleoside triphosphate diphosphohydrolase 1, ENTPD2 - ectonucleoside triphosphate diphosphohydrolase 2, IDH1 - isocitrate dehydrogenase 1 (nadp+), soluble, GPD1 - glycerol-3-phosphate dehydrogenase 1…
GO:0031399	regulation of protein modification process	0.000415	0.0242	1.14	1521	461	[P2RX7 - purinergic receptor p2x, ligand-gated ion channel, 7, P2RY1 - purinergic receptor p2y, g-protein coupled, 1, ITPKB - inositol-trisphosphate 3-kinase b, FBXO5 - f-box protein 5, VTN - vitronectin, TRIB1 - tribbles homolog 1 (drosophila), JAK2 - janus kinase 2, MAPRE3 - microtubule-associated protein, rp/eb family, member 3, JARID2 - jumonji, at rich interactive domain 2, CLSPN - claspin, …
GO:0042632	cholesterol homeostasis	0.000433	0.0251	1.74	67	31	[NPC1 - niemann-pick disease, type c1, CAV1 - caveolin 1, caveolae protein, 22kda, LIPG - lipase, endothelial, LDLR - low density lipoprotein receptor, NR5A2 - nuclear receptor subfamily 5, group a, member 2, INSIG1 - insulin induced gene 1, ANGPTL3 - angiopoietin-like 3, SREBF2 - sterol regulatory element binding transcription factor 2, ABCA1 - atp-binding cassette, sub-family a (abc1), member 1…
GO:0042325	regulation of phosphorylation	0.000439	0.0254	1.15	1331	407	[P2RX7 - purinergic receptor p2x, ligand-gated ion channel, 7, P2RY1 - purinergic receptor p2y, g-protein coupled, 1, ITPKB - inositol-trisphosphate 3-kinase b, VTN - vitronectin, TRIB1 - tribbles homolog 1 (drosophila), JAK2 - janus kinase 2, MAPRE3 - microtubule-associated protein, rp/eb family, member 3, CLSPN - claspin, ABL1 - c-abl oncogene 1, non-receptor tyrosine kinase, PAK1 - p21 protein…
GO:0051781	positive regulation of cell division	0.000459	0.0264	1.71	70	32	[CDC14A - cell division cycle 14a, CAT - catalase, RHOA - ras homolog family member a, IGF2 - insulin-like growth factor 2 (somatomedin a), AURKC - aurora kinase c, PKN2 - protein kinase n2, DRD2 - dopamine receptor d2, TAL1 - t-cell acute lymphocytic leukemia 1, ECT2 - epithelial cell transforming sequence 2 oncogene, KIF23 - kinesin family member 23, RACGAP1 - rac gtpase activating protein 1, Y…
GO:0050789	regulation of biological process	0.00046	0.0264	1.04	8732	2411	[P2RX4 - purinergic receptor p2x, ligand-gated ion channel, 4, A2M - alpha-2-macroglobulin, P2RX7 - purinergic receptor p2x, ligand-gated ion channel, 7, PSMD14 - proteasome (prosome, macropain) 26s subunit, non-atpase, 14, P2RY1 - purinergic receptor p2y, g-protein coupled, 1, P2RY2 - purinergic receptor p2y, g-protein coupled, 2, P4HB - prolyl 4-hydroxylase, beta polypeptide, KDM2B - lysine (k)…
							factor 2, PUF60 - poly-u binding splicing factor 60kda, CHUK - conserved helix-loop-helix ubiquitous kinase, CIRBP - cold inducible rna binding protein, CISH - cytokine inducible sh2-containing protein, RPS6KB1 - ribosomal protein s6 kinase, 70kda, polypeptide 1, RHOBTB3 - rho-related btb domain containing 3, RPS6KB2 - ribosomal protein s6 kinase, 70kda, polypeptide 2, VPS35 - vacuolar protein so…
							f protein 2, ZSCAN5B - zinc finger and scan domain containing 5b, TYMS - thymidylate synthetase, ALOXE3 - arachidonate lipoxygenase 3, UBB - ubiquitin b, GGA1 - golgi-associated, gamma adaptin ear containing, arf binding protein 1, ABHD12 - abhydrolase domain containing 12, UBE2A - ubiquitin-conjugating enzyme e2a, UBE2D1 - ubiquitin-conjugating enzyme e2d 1, CHTOP - chromatin target of prmt1, UB…
							d homeobox, BMPER - bmp binding endothelial regulator, SOX8 - sry (sex determining region y)-box 8, CAPRIN1 - cell cycle associated protein 1, MAD2L1 - mad2 mitotic arrest deficient-like 1 (yeast), SLC9A3R1 - solute carrier family 9, subfamily a (nhe3, cation proton antiporter 3), member 3 regulator 1, SMAD3 - smad family member 3, SMAD4 - smad family member 4, KIF3B - kinesin family member 3b, P…
GO:0060071	Wnt signaling pathway, planar cell polarity pathway	0.000462	0.0264	1.61	93	40	[PSMD11 - proteasome (prosome, macropain) 26s subunit, non-atpase, 11, TIAM1 - t-cell lymphoma invasion and metastasis 1, PSMD12 - proteasome (prosome, macropain) 26s subunit, non-atpase, 12, PSMD14 - proteasome (prosome, macropain) 26s subunit, non-atpase, 14, PSME2 - proteasome (prosome, macropain) activator subunit 2 (pa28 beta), DAAM1 - dishevelled associated activator of morphogenesis 1, RHO…
GO:1902750	negative regulation of cell cycle G2/M phase transition	0.000471	0.0268	1.6	96	41	[PSMD11 - proteasome (prosome, macropain) 26s subunit, non-atpase, 11, PSMD12 - proteasome (prosome, macropain) 26s subunit, non-atpase, 12, PSMD14 - proteasome (prosome, macropain) 26s subunit, non-atpase, 14, PSME2 - proteasome (prosome, macropain) activator subunit 2 (pa28 beta), TICRR - topbp1-interacting checkpoint and replication regulator, DONSON - downstream neighbor of son, AURKA - auror…
GO:0032990	cell part morphogenesis	0.000476	0.027	1.39	219	81	[SHANK3 - sh3 and multiple ankyrin repeat domains 3, LRP4 - low density lipoprotein receptor-related protein 4, EPHA4 - eph receptor a4, APBB1 - amyloid beta (a4) precursor protein-binding, family b, member 1 (fe65), TOP2B - topoisomerase (dna) ii beta 180kda, EPHB3 - eph receptor b3, PAFAH1B1 - platelet-activating factor acetylhydrolase 1b, regulatory subunit 1 (45kda), B4GALT6 - udp-gal:betaglc…
GO:0006656	phosphatidylcholine biosynthetic process	0.000488	0.0275	2.13	30	17	[LPIN2 - lipin 2, PEMT - phosphatidylethanolamine n-methyltransferase, PCYT1B - phosphate cytidylyltransferase 1, choline, beta, ACHE - acetylcholinesterase, CHKA - choline kinase alpha, LPCAT1 - lysophosphatidylcholine acyltransferase 1, LPIN1 - lipin 1, SLC27A1 - solute carrier family 27 (fatty acid transporter), member 1, STARD10 - star-related lipid transfer (start) domain containing 10, CSNK…
GO:0000819	sister chromatid segregation	0.000488	0.0274	2.13	30	17	[MIS12 - mis12 kinetochore complex component, ZNF207 - zinc finger protein 207, ESPL1 - extra spindle pole bodies homolog 1 (s. cerevisiae), KLHL22 - kelch-like family member 22, DSN1 - dsn1, mis12 kinetochore complex component, TOP2B - topoisomerase (dna) ii beta 180kda, NSL1 - nsl1, mis12 kinetochore complex component, SMC1A - structural maintenance of chromosomes 1a, KIFC1 - kinesin family mem…
GO:0034724	DNA replication-independent nucleosome organization	0.000488	0.0273	2.13	30	17	[MIS18A - mis18 kinetochore protein homolog a (s. pombe), NPM1 - nucleophosmin (nucleolar phosphoprotein b23, numatrin), CENPI - centromere protein i, RUVBL1 - ruvb-like 1 (e. coli), NASP - nuclear autoantigenic sperm protein (histone-binding), APITD1 - apoptosis-inducing, taf9-like domain 1, CENPO - centromere protein o, SMARCA5 - swi/snf related, matrix associated, actin dependent regulator of …
GO:0002376	immune system process	0.000492	0.0274	1.13	1609	485	[P2RX4 - purinergic receptor p2x, ligand-gated ion channel, 4, PSMD14 - proteasome (prosome, macropain) 26s subunit, non-atpase, 14, IGLL5 - immunoglobulin lambda-like polypeptide 5, FBXO9 - f-box protein 9, ITPKB - inositol-trisphosphate 3-kinase b, VTN - vitronectin, PA2G4 - proliferation-associated 2g4, 38kda, STBD1 - starch binding domain 1, JAK2 - janus kinase 2, PGLYRP1 - peptidoglycan reco…
GO:2000145	regulation of cell motility	0.0005	0.0278	1.2	778	248	[P2RX4 - purinergic receptor p2x, ligand-gated ion channel, 4, TACR1 - tachykinin receptor 1, TACR3 - tachykinin receptor 3, HGF - hepatocyte growth factor (hepapoietin a; scatter factor), FBXO5 - f-box protein 5, CEACAM1 - carcinoembryonic antigen-related cell adhesion molecule 1 (biliary glycoprotein), NRG1 - neuregulin 1, VTN - vitronectin, TRIB1 - tribbles homolog 1 (drosophila), HIF1A - hypo…
GO:0001578	microtubule bundle formation	0.000522	0.0289	1.84	51	25	[NCKAP5L - nck-associated protein 5-like, ZNF207 - zinc finger protein 207, SPEF1 - sperm flagellar 1, NEURL - neuralized homolog (drosophila), MAPRE1 - microtubule-associated protein, rp/eb family, member 1, ARMC2 - armadillo repeat containing 2, CLASP1 - cytoplasmic linker associated protein 1, DCX - doublecortin, TTLL1 - tubulin tyrosine ligase-like family, member 1, PLK1 - polo-like kinase 1,…
GO:0051239	regulation of multicellular organismal process	0.000538	0.0297	1.1	2616	765	[P2RX4 - purinergic receptor p2x, ligand-gated ion channel, 4, CACNA2D3 - calcium channel, voltage-dependent, alpha 2/delta subunit 3, PSMD14 - proteasome (prosome, macropain) 26s subunit, non-atpase, 14, P2RX7 - purinergic receptor p2x, ligand-gated ion channel, 7, P2RY1 - purinergic receptor p2y, g-protein coupled, 1, P2RY2 - purinergic receptor p2y, g-protein coupled, 2, ITPKB - inositol-trisp…
							plex, subunit 3, CNOT4 - ccr4-not transcription complex, subunit 4, RORA - rar-related orphan receptor a, RORB - rar-related orphan receptor b, FMR1 - fragile x mental retardation 1, TNFRSF11A - tumor necrosis factor receptor superfamily, member 11a, nfkb activator, PNP - purine nucleoside phosphorylase, PPP1R16B - protein phosphatase 1, regulatory subunit 16b, NR1H3 - nuclear receptor subfamily …
GO:0000302	response to reactive oxygen species	0.00054	0.0297	1.46	157	61	[CYP1B1 - cytochrome p450, family 1, subfamily b, polypeptide 1, CRK - v-crk avian sarcoma virus ct10 oncogene homolog, NCF1 - neutrophil cytosolic factor 1, PTPRN - protein tyrosine phosphatase, receptor type, n, KLF4 - kruppel-like factor 4 (gut), PARK7 - parkinson protein 7, NQO1 - nad(p)h dehydrogenase, quinone 1, HIF1A - hypoxia inducible factor 1, alpha subunit (basic helix-loop-helix trans…
GO:1903034	regulation of response to wounding	0.00055	0.0301	1.46	154	60	[LRP1 - low density lipoprotein receptor-related protein 1, CRK - v-crk avian sarcoma virus ct10 oncogene homolog, KLF4 - kruppel-like factor 4 (gut), DMTN - dematin actin binding protein, CEACAM1 - carcinoembryonic antigen-related cell adhesion molecule 1 (biliary glycoprotein), VTN - vitronectin, EPHA4 - eph receptor a4, PLG - plasminogen, SRSF6 - serine/arginine-rich splicing factor 6, SERPINF…
GO:0006811	ion transport	0.00057	0.0312	1.17	1033	321	[P2RX4 - purinergic receptor p2x, ligand-gated ion channel, 4, CACNA2D3 - calcium channel, voltage-dependent, alpha 2/delta subunit 3, P2RX7 - purinergic receptor p2x, ligand-gated ion channel, 7, ITPR1 - inositol 1,4,5-trisphosphate receptor, type 1, CEACAM1 - carcinoembryonic antigen-related cell adhesion molecule 1 (biliary glycoprotein), SLC43A2 - solute carrier family 43 (amino acid system l…
GO:0006333	chromatin assembly or disassembly	0.000578	0.0315	1.81	54	26	[NPM1 - nucleophosmin (nucleolar phosphoprotein b23, numatrin), CENPI - centromere protein i, CENPO - centromere protein o, EZH1 - enhancer of zeste homolog 1 (drosophila), CENPL - centromere protein l, OIP5 - opa interacting protein 5, CHD3 - chromodomain helicase dna binding protein 3, CENPN - centromere protein n, CASC5 - cancer susceptibility candidate 5, MIS18A - mis18 kinetochore protein ho…
GO:0050819	negative regulation of coagulation	0.000585	0.0317	1.97	38	20	[ANXA5 - annexin a5, APOE - apolipoprotein e, CEACAM1 - carcinoembryonic antigen-related cell adhesion molecule 1 (biliary glycoprotein), PDGFA - platelet-derived growth factor alpha polypeptide, APOH - apolipoprotein h (beta-2-glycoprotein i), SERPINE2 - serpin peptidase inhibitor, clade e (nexin, plasminogen activator inhibitor type 1), member 2, VTN - vitronectin, C1QTNF1 - c1q and tumor necro…
GO:0006072	glycerol-3-phosphate metabolic process	0.000586	0.0316	3.28	8	7	[GK5 - glycerol kinase 5 (putative), AGPAT9 - 1-acylglycerol-3-phosphate o-acyltransferase 9, GPD1 - glycerol-3-phosphate dehydrogenase 1 (soluble), GPD1L - glycerol-3-phosphate dehydrogenase 1-like, GK - glycerol kinase, GPAM - glycerol-3-phosphate acyltransferase, mitochondrial, GPAT2 - glycerol-3-phosphate acyltransferase 2, mitochondrial]
GO:0010988	regulation of low-density lipoprotein particle clearance	0.000586	0.0315	3.28	8	7	[HNRNPK - heterogeneous nuclear ribonucleoprotein k, NR1H4 - nuclear receptor subfamily 1, group h, member 4, ANXA2 - annexin a2, CNPY2 - canopy fgf signaling regulator 2, CSK - c-src tyrosine kinase, LDLRAP1 - low density lipoprotein receptor adaptor protein 1, KHSRP - kh-type splicing regulatory protein]
GO:0006417	regulation of translation	0.000586	0.0314	1.31	314	110	[EIF4EBP3 - eukaryotic translation initiation factor 4e binding protein 3, CD28 - cd28 molecule, PA2G4 - proliferation-associated 2g4, 38kda, PABPC1 - poly(a) binding protein, cytoplasmic 1, UPF1 - upf1 regulator of nonsense transcripts homolog (yeast), EIF4H - eukaryotic translation initiation factor 4h, HABP4 - hyaluronan binding protein 4, METTL14 - methyltransferase like 14, EIF3C - eukaryoti…
GO:0009891	positive regulation of biosynthetic process	0.000589	0.0315	1.12	1694	508	[P2RX4 - purinergic receptor p2x, ligand-gated ion channel, 4, P2RX7 - purinergic receptor p2x, ligand-gated ion channel, 7, P2RY1 - purinergic receptor p2y, g-protein coupled, 1, NR5A2 - nuclear receptor subfamily 5, group a, member 2, JAK2 - janus kinase 2, MAPRE3 - microtubule-associated protein, rp/eb family, member 3, ATF6 - activating transcription factor 6, HABP4 - hyaluronan binding prote…
GO:0055092	sterol homeostasis	0.000594	0.0316	1.71	68	31	[NPC1 - niemann-pick disease, type c1, CAV1 - caveolin 1, caveolae protein, 22kda, LIPG - lipase, endothelial, LDLR - low density lipoprotein receptor, NR5A2 - nuclear receptor subfamily 5, group a, member 2, INSIG1 - insulin induced gene 1, ANGPTL3 - angiopoietin-like 3, SREBF2 - sterol regulatory element binding transcription factor 2, ABCA1 - atp-binding cassette, sub-family a (abc1), member 1…
GO:0006810	transport	0.000596	0.0316	1.08	3415	984	[P2RX4 - purinergic receptor p2x, ligand-gated ion channel, 4, A2M - alpha-2-macroglobulin, DDX39A - dead (asp-glu-ala-asp) box polypeptide 39a, PSMD14 - proteasome (prosome, macropain) 26s subunit, non-atpase, 14, P2RX7 - purinergic receptor p2x, ligand-gated ion channel, 7, VTN - vitronectin, PA2G4 - proliferation-associated 2g4, 38kda, SLC9A7 - solute carrier family 9, subfamily a (nhe7, catio…
							X12 - sorting nexin 12, SLC6A13 - solute carrier family 6 (neurotransmitter transporter), member 13, LLGL1 - lethal giant larvae homolog 1 (drosophila), SLC7A1 - solute carrier family 7 (cationic amino acid transporter, y+ system), member 1, SLC8A1 - solute carrier family 8 (sodium/calcium exchanger), member 1, SLC8A3 - solute carrier family 8 (sodium/calcium exchanger), member 3, CXADR - coxsack…
GO:0019471	4-hydroxyproline metabolic process	0.000598	0.0316	2.68	14	10	[GOT2 - glutamic-oxaloacetic transaminase 2, mitochondrial, EGLN2 - egl-9 family hypoxia-inducible factor 2, ALDH4A1 - aldehyde dehydrogenase 4 family, member a1, P4HA2 - prolyl 4-hydroxylase, alpha polypeptide ii, P4HA1 - prolyl 4-hydroxylase, alpha polypeptide i, P4HB - prolyl 4-hydroxylase, beta polypeptide, HOGA1 - 4-hydroxy-2-oxoglutarate aldolase 1, EGLN1 - egl-9 family hypoxia-inducible fa…
GO:0002223	stimulatory C-type lectin receptor signaling pathway	0.000599	0.0316	1.6	94	40	[CHUK - conserved helix-loop-helix ubiquitous kinase, PSMD11 - proteasome (prosome, macropain) 26s subunit, non-atpase, 11, MUC19 - mucin 19, oligomeric, PSMD12 - proteasome (prosome, macropain) 26s subunit, non-atpase, 12, PSMD14 - proteasome (prosome, macropain) 26s subunit, non-atpase, 14, PSME2 - proteasome (prosome, macropain) activator subunit 2 (pa28 beta), RAF1 - v-raf-1 murine leukemia v…
GO:0031346	positive regulation of cell projection organization	0.000599	0.0315	1.3	347	120	[P2RX7 - purinergic receptor p2x, ligand-gated ion channel, 7, LRP1 - low density lipoprotein receptor-related protein 1, P2RY12 - purinergic receptor p2y, g-protein coupled, 12, HGF - hepatocyte growth factor (hepapoietin a; scatter factor), SHANK3 - sh3 and multiple ankyrin repeat domains 3, COBL - cordon-bleu wh2 repeat protein, AGRN - agrin, KCTD17 - potassium channel tetramerization domain c…
GO:0050793	regulation of developmental process	0.000616	0.0322	1.11	2182	644	[P2RX4 - purinergic receptor p2x, ligand-gated ion channel, 4, PSMD14 - proteasome (prosome, macropain) 26s subunit, non-atpase, 14, P2RX7 - purinergic receptor p2x, ligand-gated ion channel, 7, P2RY1 - purinergic receptor p2y, g-protein coupled, 1, ITPKB - inositol-trisphosphate 3-kinase b, FBXO5 - f-box protein 5, FMNL2 - formin-like 2, P4HB - prolyl 4-hydroxylase, beta polypeptide, TRIB1 - tri…
GO:0061041	regulation of wound healing	0.000616	0.0321	1.51	127	51	[CRK - v-crk avian sarcoma virus ct10 oncogene homolog, DMTN - dematin actin binding protein, CEACAM1 - carcinoembryonic antigen-related cell adhesion molecule 1 (biliary glycoprotein), VTN - vitronectin, PLG - plasminogen, SRSF6 - serine/arginine-rich splicing factor 6, SERPINF2 - serpin peptidase inhibitor, clade f (alpha-2 antiplasmin, pigment epithelium derived factor), member 2, HPSE - hepar…
GO:0042594	response to starvation	0.000616	0.032	1.44	167	64	[SIK2 - salt-inducible kinase 2, GCGR - glucagon receptor, WDR59 - wd repeat domain 59, DHODH - dihydroorotate dehydrogenase (quinone), ATF3 - activating transcription factor 3, SREBF2 - sterol regulatory element binding transcription factor 2, RRAGA - ras-related gtp binding a, CAD - carbamoyl-phosphate synthetase 2, aspartate transcarbamylase, and dihydroorotase, SLC38A3 - solute carrier family…
GO:0032101	regulation of response to external stimulus	0.000617	0.032	1.21	674	217	[P2RX4 - purinergic receptor p2x, ligand-gated ion channel, 4, A2M - alpha-2-macroglobulin, CFHR2 - complement factor h-related 2, HGF - hepatocyte growth factor (hepapoietin a; scatter factor), CEACAM1 - carcinoembryonic antigen-related cell adhesion molecule 1 (biliary glycoprotein), VTN - vitronectin, TRIB1 - tribbles homolog 1 (drosophila), HTRA1 - htra serine peptidase 1, JAK2 - janus kinase…
GO:0046683	response to organophosphorus	0.00062	0.032	1.51	124	50	[P2RX4 - purinergic receptor p2x, ligand-gated ion channel, 4, PENK - proenkephalin, P2RX7 - purinergic receptor p2x, ligand-gated ion channel, 7, P2RY1 - purinergic receptor p2y, g-protein coupled, 1, PTPRN - protein tyrosine phosphatase, receptor type, n, P2RY2 - purinergic receptor p2y, g-protein coupled, 2, P2RY12 - purinergic receptor p2y, g-protein coupled, 12, DMTN - dematin actin binding …
GO:0006766	vitamin metabolic process	0.00062	0.0319	1.57	103	43	[PRSS1 - protease, serine, 1 (trypsin 1), FOLR2 - folate receptor 2 (fetal), DHFR - dihydrofolate reductase, LRAT - lecithin retinol acyltransferase (phosphatidylcholine--retinol o-acyltransferase), PRSS3 - protease, serine, 3, AOX1 - aldehyde oxidase 1, FPGS - folylpolyglutamate synthase, PDXK - pyridoxal (pyridoxine, vitamin b6) kinase, SLC5A6 - solute carrier family 5 (sodium/multivitamin and …
GO:0033120	positive regulation of RNA splicing	0.000625	0.032	2.05	33	18	[PIK3R1 - phosphoinositide-3-kinase, regulatory subunit 1 (alpha), RBMX - rna binding motif protein, x-linked, CIRBP - cold inducible rna binding protein, HSPA8 - heat shock 70kda protein 8, PRDX6 - peroxiredoxin 6, SRSF5 - serine/arginine-rich splicing factor 5, ZNF259 - zinc finger protein 259, HNRNPLL - heterogeneous nuclear ribonucleoprotein l-like, DAZAP1 - daz associated protein 1, SF3B4 - …
GO:0051707	response to other organism	0.000628	0.0321	1.27	407	138	[IGLL5 - immunoglobulin lambda-like polypeptide 5, CFHR2 - complement factor h-related 2, PRSS3 - protease, serine, 3, REG1B - regenerating islet-derived 1 beta, FAM20A - family with sequence similarity 20, member a, DDX17 - dead (asp-glu-ala-asp) box helicase 17, HIF1A - hypoxia inducible factor 1, alpha subunit (basic helix-loop-helix transcription factor), LTA - lymphotoxin alpha, MLKL - mixed…
GO:0045786	negative regulation of cell cycle	0.000629	0.032	1.25	484	161	[HBP1 - hmg-box transcription factor 1, PSMD14 - proteasome (prosome, macropain) 26s subunit, non-atpase, 14, E2F1 - e2f transcription factor 1, KLF4 - kruppel-like factor 4 (gut), FBXO5 - f-box protein 5, TRIP13 - thyroid hormone receptor interactor 13, DONSON - downstream neighbor of son, E2F8 - e2f transcription factor 8, APBB1 - amyloid beta (a4) precursor protein-binding, family b, member 1 …
GO:0006521	regulation of cellular amino acid metabolic process	0.000631	0.032	1.78	57	27	[PSMD11 - proteasome (prosome, macropain) 26s subunit, non-atpase, 11, PSMD12 - proteasome (prosome, macropain) 26s subunit, non-atpase, 12, PSMD14 - proteasome (prosome, macropain) 26s subunit, non-atpase, 14, PSME2 - proteasome (prosome, macropain) activator subunit 2 (pa28 beta), PARK7 - parkinson protein 7, BHMT - betaine--homocysteine s-methyltransferase, NQO1 - nad(p)h dehydrogenase, quinon…
GO:0052548	regulation of endopeptidase activity	0.000634	0.0321	1.32	295	104	[A2M - alpha-2-macroglobulin, PSMD14 - proteasome (prosome, macropain) 26s subunit, non-atpase, 14, KLF4 - kruppel-like factor 4 (gut), HGF - hepatocyte growth factor (hepapoietin a; scatter factor), APH1A - aph1a gamma secretase subunit, VTN - vitronectin, JAK2 - janus kinase 2, SERPINF2 - serpin peptidase inhibitor, clade f (alpha-2 antiplasmin, pigment epithelium derived factor), member 2, FET…
GO:2000027	regulation of animal organ morphogenesis	0.000656	0.033	1.37	221	81	[PSMD14 - proteasome (prosome, macropain) 26s subunit, non-atpase, 14, SPEF1 - sperm flagellar 1, HGF - hepatocyte growth factor (hepapoietin a; scatter factor), CEACAM1 - carcinoembryonic antigen-related cell adhesion molecule 1 (biliary glycoprotein), AP2A2 - adaptor-related protein complex 2, alpha 2 subunit, SRSF6 - serine/arginine-rich splicing factor 6, CITED2 - cbp/p300-interacting transac…
GO:0044872	lipoprotein localization	0.000656	0.033	2.81	12	9	[LRP1 - low density lipoprotein receptor-related protein 1, ZDHHC3 - zinc finger, dhhc-type containing 3, MTTP - microsomal triglyceride transfer protein, PRKCB - protein kinase c, beta, CUBN - cubilin (intrinsic factor-cobalamin receptor), PPARG - peroxisome proliferator-activated receptor gamma, APOB - apolipoprotein b, UNC119B - unc-119 homolog b (c. elegans), MIA3 - melanoma inhibitory activi…
GO:0000727	double-strand break repair via break-induced replication	0.000656	0.0329	2.81	12	9	[MCM7 - minichromosome maintenance complex component 7, CDC7 - cell division cycle 7, CDC45 - cell division cycle 45, GINS4 - gins complex subunit 4 (sld5 homolog), GINS2 - gins complex subunit 2 (psf2 homolog), MCM2 - minichromosome maintenance complex component 2, MCM3 - minichromosome maintenance complex component 3, MCM5 - minichromosome maintenance complex component 5, MCM6 - minichromosome …
GO:1904526	regulation of microtubule binding	0.000667	0.0333	3	10	8	[ABL1 - c-abl oncogene 1, non-receptor tyrosine kinase, TTBK2 - tau tubulin kinase 2, HSF1 - heat shock transcription factor 1, MAP2 - microtubule-associated protein 2, MARK2 - map/microtubule affinity-regulating kinase 2, MAPRE1 - microtubule-associated protein, rp/eb family, member 1, MAPRE3 - microtubule-associated protein, rp/eb family, member 3, PPP2CA - protein phosphatase 2, catalytic subu…
GO:0046322	negative regulation of fatty acid oxidation	0.000667	0.0332	3	10	8	[DGAT2 - diacylglycerol o-acyltransferase 2, CNR1 - cannabinoid receptor 1 (brain), MFSD2A - major facilitator superfamily domain containing 2a, SOX9 - sry (sex determining region y)-box 9, ACACB - acetyl-coa carboxylase beta, SIRT4 - sirtuin 4, ACADL - acyl-coa dehydrogenase, long chain, AKT1 - v-akt murine thymoma viral oncogene homolog 1]
GO:0010984	regulation of lipoprotein particle clearance	0.000667	0.0331	3	10	8	[HNRNPK - heterogeneous nuclear ribonucleoprotein k, LIPG - lipase, endothelial, NR1H4 - nuclear receptor subfamily 1, group h, member 4, ANXA2 - annexin a2, CNPY2 - canopy fgf signaling regulator 2, CSK - c-src tyrosine kinase, KHSRP - kh-type splicing regulatory protein, LDLRAP1 - low density lipoprotein receptor adaptor protein 1]
GO:0034975	protein folding in endoplasmic reticulum	0.000667	0.033	3	10	8	[HSPA5 - heat shock 70kda protein 5 (glucose-regulated protein, 78kda), CANX - calnexin, DNAJC3 - dnaj (hsp40) homolog, subfamily c, member 3, HSP90B1 - heat shock protein 90kda beta (grp94), member 1, P4HB - prolyl 4-hydroxylase, beta polypeptide, PDIA3 - protein disulfide isomerase family a, member 3, ERO1L - ero1-like (s. cerevisiae), CALR - calreticulin]
GO:0046460	neutral lipid biosynthetic process	0.000725	0.0357	2.32	21	13	[LPIN2 - lipin 2, AGPAT9 - 1-acylglycerol-3-phosphate o-acyltransferase 9, MOGAT2 - monoacylglycerol o-acyltransferase 2, LPIN1 - lipin 1, GPAM - glycerol-3-phosphate acyltransferase, mitochondrial, MOGAT1 - monoacylglycerol o-acyltransferase 1, GPAT2 - glycerol-3-phosphate acyltransferase 2, mitochondrial, DGAT1 - diacylglycerol o-acyltransferase 1, PLCE1 - phospholipase c, epsilon 1, DGAT2 - di…
GO:0046463	acylglycerol biosynthetic process	0.000725	0.0356	2.32	21	13	[LPIN2 - lipin 2, AGPAT9 - 1-acylglycerol-3-phosphate o-acyltransferase 9, MOGAT2 - monoacylglycerol o-acyltransferase 2, LPIN1 - lipin 1, GPAM - glycerol-3-phosphate acyltransferase, mitochondrial, MOGAT1 - monoacylglycerol o-acyltransferase 1, GPAT2 - glycerol-3-phosphate acyltransferase 2, mitochondrial, DGAT1 - diacylglycerol o-acyltransferase 1, PLCE1 - phospholipase c, epsilon 1, DGAT2 - di…
GO:2000117	negative regulation of cysteine-type endopeptidase activity	0.000726	0.0355	1.73	63	29	[DHCR24 - 24-dehydrocholesterol reductase, DPEP1 - dipeptidase 1 (renal), KLF4 - kruppel-like factor 4 (gut), HGF - hepatocyte growth factor (hepapoietin a; scatter factor), RAF1 - v-raf-1 murine leukemia viral oncogene homolog 1, PARK7 - parkinson protein 7, HERPUD1 - homocysteine-inducible, endoplasmic reticulum stress-inducible, ubiquitin-like domain member 1, YWHAE - tyrosine 3-monooxygenase/…
GO:0090407	organophosphate biosynthetic process	0.00076	0.0371	1.25	469	156	[ABHD5 - abhydrolase domain containing 5, ITPKB - inositol-trisphosphate 3-kinase b, SLC27A1 - solute carrier family 27 (fatty acid transporter), member 1, ETNPPL - ethanolamine-phosphate phospho-lyase, HK2 - hexokinase 2, AFMID - arylformamidase, DDHD2 - ddhd domain containing 2, SPHK2 - sphingosine kinase 2, TPK1 - thiamin pyrophosphokinase 1, GPD1 - glycerol-3-phosphate dehydrogenase 1 (solubl…
GO:0030195	negative regulation of blood coagulation	0.000765	0.0372	1.98	36	19	[APOE - apolipoprotein e, CEACAM1 - carcinoembryonic antigen-related cell adhesion molecule 1 (biliary glycoprotein), PDGFA - platelet-derived growth factor alpha polypeptide, APOH - apolipoprotein h (beta-2-glycoprotein i), SERPINE2 - serpin peptidase inhibitor, clade e (nexin, plasminogen activator inhibitor type 1), member 2, VTN - vitronectin, C1QTNF1 - c1q and tumor necrosis factor related p…
GO:1900047	negative regulation of hemostasis	0.000765	0.037	1.98	36	19	[APOE - apolipoprotein e, CEACAM1 - carcinoembryonic antigen-related cell adhesion molecule 1 (biliary glycoprotein), PDGFA - platelet-derived growth factor alpha polypeptide, APOH - apolipoprotein h (beta-2-glycoprotein i), SERPINE2 - serpin peptidase inhibitor, clade e (nexin, plasminogen activator inhibitor type 1), member 2, VTN - vitronectin, C1QTNF1 - c1q and tumor necrosis factor related p…
GO:0050684	regulation of mRNA processing	0.000769	0.0372	1.5	125	50	[CELF1 - cugbp, elav-like family member 1, PABPN1 - poly(a) binding protein, nuclear 1, DDX17 - dead (asp-glu-ala-asp) box helicase 17, SRSF3 - serine/arginine-rich splicing factor 3, SRSF4 - serine/arginine-rich splicing factor 4, SRSF6 - serine/arginine-rich splicing factor 6, SRSF7 - serine/arginine-rich splicing factor 7, SRPK1 - srsf protein kinase 1, U2AF2 - u2 small nuclear rna auxiliary f…
GO:0030177	positive regulation of Wnt signaling pathway	0.000773	0.0372	1.44	162	62	[PSMD14 - proteasome (prosome, macropain) 26s subunit, non-atpase, 14, CTDNEP1 - ctd nuclear envelope phosphatase 1, ZRANB1 - zinc finger, ran-binding domain containing 1, ABL1 - c-abl oncogene 1, non-receptor tyrosine kinase, BMP2 - bone morphogenetic protein 2, EDA - ectodysplasin a, COL1A1 - collagen, type i, alpha 1, SMARCA4 - swi/snf related, matrix associated, actin dependent regulator of c…
GO:0032368	regulation of lipid transport	0.000779	0.0374	1.57	98	41	[P2RX4 - purinergic receptor p2x, ligand-gated ion channel, 4, LRP1 - low density lipoprotein receptor-related protein 1, LIPG - lipase, endothelial, CAV1 - caveolin 1, caveolae protein, 22kda, LRAT - lecithin retinol acyltransferase (phosphatidylcholine--retinol o-acyltransferase), FIS1 - fission 1 (mitochondrial outer membrane) homolog (s. cerevisiae), PRKCD - protein kinase c, delta, SREBF2 - …
GO:0048858	cell projection morphogenesis	0.000783	0.0374	1.39	203	75	[SHANK3 - sh3 and multiple ankyrin repeat domains 3, LRP4 - low density lipoprotein receptor-related protein 4, EPHA4 - eph receptor a4, APBB1 - amyloid beta (a4) precursor protein-binding, family b, member 1 (fe65), TOP2B - topoisomerase (dna) ii beta 180kda, EPHB3 - eph receptor b3, PAFAH1B1 - platelet-activating factor acetylhydrolase 1b, regulatory subunit 1 (45kda), B4GALT6 - udp-gal:betaglc…
GO:0006720	isoprenoid metabolic process	0.000785	0.0374	1.56	101	42	[CYP1B1 - cytochrome p450, family 1, subfamily b, polypeptide 1, RDH12 - retinol dehydrogenase 12 (all-trans/9-cis/11-cis), LRP1 - low density lipoprotein receptor-related protein 1, RDH13 - retinol dehydrogenase 13 (all-trans/9-cis), PHYH - phytanoyl-coa 2-hydroxylase, HMGCS1 - 3-hydroxy-3-methylglutaryl-coa synthase 1 (soluble), LRAT - lecithin retinol acyltransferase (phosphatidylcholine--reti…
GO:0031328	positive regulation of cellular biosynthetic process	0.000849	0.0403	1.12	1672	500	[P2RX4 - purinergic receptor p2x, ligand-gated ion channel, 4, P2RX7 - purinergic receptor p2x, ligand-gated ion channel, 7, P2RY1 - purinergic receptor p2y, g-protein coupled, 1, NR5A2 - nuclear receptor subfamily 5, group a, member 2, JAK2 - janus kinase 2, MAPRE3 - microtubule-associated protein, rp/eb family, member 3, ATF6 - activating transcription factor 6, HABP4 - hyaluronan binding prote…
GO:0071375	cellular response to peptide hormone stimulus	0.000854	0.0405	1.45	147	57	[GCGR - glucagon receptor, CRK - v-crk avian sarcoma virus ct10 oncogene homolog, GCK - glucokinase (hexokinase 4), CEACAM1 - carcinoembryonic antigen-related cell adhesion molecule 1 (biliary glycoprotein), GNRHR - gonadotropin-releasing hormone receptor, SRSF5 - serine/arginine-rich splicing factor 5, DENND4C - denn/madd domain containing 4c, IRS2 - insulin receptor substrate 2, PAK1 - p21 prot…
GO:0009894	regulation of catabolic process	0.00088	0.0416	1.17	896	280	[ABHD5 - abhydrolase domain containing 5, P2RX7 - purinergic receptor p2x, ligand-gated ion channel, 7, PSMD14 - proteasome (prosome, macropain) 26s subunit, non-atpase, 14, E2F1 - e2f transcription factor 1, DET1 - de-etiolated homolog 1 (arabidopsis), DCP1A - decapping mrna 1a, HGF - hepatocyte growth factor (hepapoietin a; scatter factor), ITPR1 - inositol 1,4,5-trisphosphate receptor, type 1,…
GO:0060341	regulation of cellular localization	0.000893	0.0421	1.18	799	252	[P2RX4 - purinergic receptor p2x, ligand-gated ion channel, 4, P2RX7 - purinergic receptor p2x, ligand-gated ion channel, 7, E2F1 - e2f transcription factor 1, P2RY1 - purinergic receptor p2y, g-protein coupled, 1, RNF31 - ring finger protein 31, CNPY4 - canopy fgf signaling regulator 4, HIF1A - hypoxia inducible factor 1, alpha subunit (basic helix-loop-helix transcription factor), JAK2 - janus …
GO:0006805	xenobiotic metabolic process	0.000898	0.0421	1.63	78	34	[CYP1B1 - cytochrome p450, family 1, subfamily b, polypeptide 1, AOC3 - amine oxidase, copper containing 3, ARNT2 - aryl-hydrocarbon receptor nuclear translocator 2, NAT1 - n-acetyltransferase 1 (arylamine n-acetyltransferase), DPEP1 - dipeptidase 1 (renal), CES3 - carboxylesterase 3, CMBL - carboxymethylenebutenolidase homolog (pseudomonas), NQO1 - nad(p)h dehydrogenase, quinone 1, ACY1 - aminoa…
GO:0048588	developmental cell growth	0.000898	0.042	1.63	78	34	[AUTS2 - autism susceptibility candidate 2, TIAM1 - t-cell lymphoma invasion and metastasis 1, PAK6 - p21 protein (cdc42/rac)-activated kinase 6, DDR1 - discoidin domain receptor tyrosine kinase 1, COBL - cordon-bleu wh2 repeat protein, AKAP13 - a kinase (prka) anchor protein 13, ULK2 - unc-51 like autophagy activating kinase 2, AURKA - aurora kinase a, HSP90AA1 - heat shock protein 90kda alpha (…
GO:0061013	regulation of mRNA catabolic process	0.000901	0.042	1.4	188	70	[CELF1 - cugbp, elav-like family member 1, E2F1 - e2f transcription factor 1, PSMD14 - proteasome (prosome, macropain) 26s subunit, non-atpase, 14, DCP1A - decapping mrna 1a, NPM1 - nucleophosmin (nucleolar phosphoprotein b23, numatrin), GIGYF2 - grb10 interacting gyf protein 2, PABPC1 - poly(a) binding protein, cytoplasmic 1, UPF1 - upf1 regulator of nonsense transcripts homolog (yeast), METTL14…
GO:0046434	organophosphate catabolic process	0.000928	0.0431	1.43	163	62	[GCK - glucokinase (hexokinase 4), PLBD1 - phospholipase b domain containing 1, PNPLA7 - patatin-like phospholipase domain containing 7, HINT1 - histidine triad nucleotide binding protein 1, SARM1 - sterile alpha and tir motif containing 1, TYMP - thymidine phosphorylase, PDE10A - phosphodiesterase 10a, HK2 - hexokinase 2, ACOT7 - acyl-coa thioesterase 7, ENTPD1 - ectonucleoside triphosphate diph…
GO:0031326	regulation of cellular biosynthetic process	0.000928	0.043	1.08	3294	948	[P2RX4 - purinergic receptor p2x, ligand-gated ion channel, 4, PSMD14 - proteasome (prosome, macropain) 26s subunit, non-atpase, 14, P2RX7 - purinergic receptor p2x, ligand-gated ion channel, 7, P2RY1 - purinergic receptor p2y, g-protein coupled, 1, FBXO5 - f-box protein 5, NR5A2 - nuclear receptor subfamily 5, group a, member 2, KDM2B - lysine (k)-specific demethylase 2b, TRIB1 - tribbles homolo…
							ription 1, 91kda, DNMT3A - dna (cytosine-5-)-methyltransferase 3 alpha, STAT3 - signal transducer and activator of transcription 3 (acute-phase response factor), CAMK1D - calcium/calmodulin-dependent protein kinase id, NEK4 - nima-related kinase 4, CBX7 - chromobox homolog 7, DRD2 - dopamine receptor d2, PPP1R3G - protein phosphatase 1, regulatory subunit 3g, AGO4 - argonaute risc catalytic compo…
GO:0045834	positive regulation of lipid metabolic process	0.000938	0.0434	1.48	129	51	[ABHD5 - abhydrolase domain containing 5, CTDNEP1 - ctd nuclear envelope phosphatase 1, P2RY12 - purinergic receptor p2y, g-protein coupled, 12, SIRT4 - sirtuin 4, EPHA8 - eph receptor a8, SIRT3 - sirtuin 3, SLC27A1 - solute carrier family 27 (fatty acid transporter), member 1, IRS2 - insulin receptor substrate 2, SPHK2 - sphingosine kinase 2, CYP7A1 - cytochrome p450, family 7, subfamily a, poly…
GO:0051345	positive regulation of hydrolase activity	0.000942	0.0434	1.2	648	208	[ABHD5 - abhydrolase domain containing 5, PSMD14 - proteasome (prosome, macropain) 26s subunit, non-atpase, 14, ADAP2 - arfgap with dual ph domains 2, APH1A - aph1a gamma secretase subunit, AGRN - agrin, JAK2 - janus kinase 2, JUN - jun proto-oncogene, TBC1D16 - tbc1 domain family, member 16, RAB3GAP1 - rab3 gtpase activating protein subunit 1 (catalytic), ECT2 - epithelial cell transforming sequ…
GO:0062013	positive regulation of small molecule metabolic process	0.00095	0.0436	1.49	126	50	[P2RX7 - purinergic receptor p2x, ligand-gated ion channel, 7, P2RY1 - purinergic receptor p2y, g-protein coupled, 1, GCK - glucokinase (hexokinase 4), PARK7 - parkinson protein 7, HIF1A - hypoxia inducible factor 1, alpha subunit (basic helix-loop-helix transcription factor), IRS2 - insulin receptor substrate 2, PFKFB1 - 6-phosphofructo-2-kinase/fructose-2,6-biphosphatase 1, GPD1 - glycerol-3-ph…
GO:0006721	terpenoid metabolic process	0.000956	0.0438	1.59	87	37	[CYP1B1 - cytochrome p450, family 1, subfamily b, polypeptide 1, RDH12 - retinol dehydrogenase 12 (all-trans/9-cis/11-cis), RDH13 - retinol dehydrogenase 13 (all-trans/9-cis), LRP1 - low density lipoprotein receptor-related protein 1, HMGCS1 - 3-hydroxy-3-methylglutaryl-coa synthase 1 (soluble), LRAT - lecithin retinol acyltransferase (phosphatidylcholine--retinol o-acyltransferase), AGRN - agrin…
GO:0034097	response to cytokine	0.000962	0.0439	1.25	441	147	[NPNT - nephronectin, ARID5B - at rich interactive domain 5b (mrf1-like), KLF4 - kruppel-like factor 4 (gut), NR5A2 - nuclear receptor subfamily 5, group a, member 2, RELB - v-rel avian reticuloendotheliosis viral oncogene homolog b, MRC1 - mannose receptor, c type 1, HIF1A - hypoxia inducible factor 1, alpha subunit (basic helix-loop-helix transcription factor), UPF1 - upf1 regulator of nonsense…
GO:0015850	organic hydroxy compound transport	0.00097	0.0441	1.5	120	48	[NPC1 - niemann-pick disease, type c1, SYT7 - synaptotagmin vii, LIPG - lipase, endothelial, CAV1 - caveolin 1, caveolae protein, 22kda, NPC1L1 - npc1-like 1, PARK7 - parkinson protein 7, CEACAM1 - carcinoembryonic antigen-related cell adhesion molecule 1 (biliary glycoprotein), LDLR - low density lipoprotein receptor, OSBP2 - oxysterol binding protein 2, SLC10A7 - solute carrier family 10, membe…
GO:0009117	nucleotide metabolic process	0.00097	0.044	1.25	431	144	[HINT1 - histidine triad nucleotide binding protein 1, TYMP - thymidine phosphorylase, HK2 - hexokinase 2, PDE10A - phosphodiesterase 10a, AFMID - arylformamidase, CD38 - cd38 molecule, IDH1 - isocitrate dehydrogenase 1 (nadp+), soluble, GPD1 - glycerol-3-phosphate dehydrogenase 1 (soluble), TPI1 - triosephosphate isomerase 1, ACACA - acetyl-coa carboxylase alpha, ENTPD5 - ectonucleoside triphosp…
GO:0051234	establishment of localization	0.000988	0.0447	1.08	3537	1014	[P2RX4 - purinergic receptor p2x, ligand-gated ion channel, 4, A2M - alpha-2-macroglobulin, DDX39A - dead (asp-glu-ala-asp) box polypeptide 39a, PSMD14 - proteasome (prosome, macropain) 26s subunit, non-atpase, 14, P2RX7 - purinergic receptor p2x, ligand-gated ion channel, 7, VTN - vitronectin, PA2G4 - proliferation-associated 2g4, 38kda, SLC9A7 - solute carrier family 9, subfamily a (nhe7, catio…
							solute carrier family 3 (amino acid transporter heavy chain), member 2, CTNS - cystinosin, lysosomal cystine transporter, SLC7A10 - solute carrier family 7 (neutral amino acid transporter light chain, asc system), member 10, ATG4B - autophagy related 4b, cysteine peptidase, SLC5A3 - solute carrier family 5 (sodium/myo-inositol cotransporter), member 3, SLC6A1 - solute carrier family 6 (neurotrans…
GO:1904951	positive regulation of establishment of protein localization	0.000989	0.0446	1.32	282	99	[E2F1 - e2f transcription factor 1, LRP1 - low density lipoprotein receptor-related protein 1, RNF31 - ring finger protein 31, SAR1A - sar1 homolog a (s. cerevisiae), HIF1A - hypoxia inducible factor 1, alpha subunit (basic helix-loop-helix transcription factor), JAK2 - janus kinase 2, APBB1 - amyloid beta (a4) precursor protein-binding, family b, member 1 (fe65), TP73 - tumor protein p73, VPS11 …
GO:0033875	ribonucleoside bisphosphate metabolic process	0.00099	0.0445	1.52	111	45	[SCD5 - stearoyl-coa desaturase 5, HMGCS1 - 3-hydroxy-3-methylglutaryl-coa synthase 1 (soluble), PIPOX - pipecolic acid oxidase, ACSF2 - acyl-coa synthetase family member 2, SUCLA2 - succinate-coa ligase, adp-forming, beta subunit, PTPLB - protein tyrosine phosphatase-like (proline instead of catalytic arginine), member b, PANK1 - pantothenate kinase 1, ELOVL6 - elovl fatty acid elongase 6, OGDH …
GO:0033865	nucleoside bisphosphate metabolic process	0.00099	0.0444	1.52	111	45	[SCD5 - stearoyl-coa desaturase 5, HMGCS1 - 3-hydroxy-3-methylglutaryl-coa synthase 1 (soluble), PIPOX - pipecolic acid oxidase, ACSF2 - acyl-coa synthetase family member 2, SUCLA2 - succinate-coa ligase, adp-forming, beta subunit, PTPLB - protein tyrosine phosphatase-like (proline instead of catalytic arginine), member b, PANK1 - pantothenate kinase 1, ELOVL6 - elovl fatty acid elongase 6, OGDH …
GO:0034032	purine nucleoside bisphosphate metabolic process	0.00099	0.0442	1.52	111	45	[SCD5 - stearoyl-coa desaturase 5, HMGCS1 - 3-hydroxy-3-methylglutaryl-coa synthase 1 (soluble), PIPOX - pipecolic acid oxidase, ACSF2 - acyl-coa synthetase family member 2, SUCLA2 - succinate-coa ligase, adp-forming, beta subunit, PTPLB - protein tyrosine phosphatase-like (proline instead of catalytic arginine), member b, PANK1 - pantothenate kinase 1, ELOVL6 - elovl fatty acid elongase 6, OGDH …
GO:0032350	regulation of hormone metabolic process	0.000999	0.0445	1.99	34	18	[FFAR3 - free fatty acid receptor 3, CYP27B1 - cytochrome p450, family 27, subfamily b, polypeptide 1, HIF1A - hypoxia inducible factor 1, alpha subunit (basic helix-loop-helix transcription factor), ATP1A1 - atpase, na+/k+ transporting, alpha 1 polypeptide, DKK3 - dickkopf wnt signaling pathway inhibitor 3, VDR - vitamin d (1,25- dihydroxyvitamin d3) receptor, SLCO1C1 - solute carrier organic an…
Molecular Function
GO Term	Description	p-value	FDR-adjusted p-value	Enrichment	B	b	Genes
GO:0019899	enzyme binding	1.73e-09	7.74e-06	1.22	1805	587	[A2M - alpha-2-macroglobulin, VRK1 - vaccinia related kinase 1, FBXO5 - f-box protein 5, TRIB1 - tribbles homolog 1 (drosophila), PA2G4 - proliferation-associated 2g4, 38kda, STBD1 - starch binding domain 1, MAPRE1 - microtubule-associated protein, rp/eb family, member 1, JAK1 - janus kinase 1, ABCA1 - atp-binding cassette, sub-family a (abc1), member 1, JAK2 - janus kinase 2, MAPRE3 - microtubul…
GO:0036094	small molecule binding	1.79e-09	4e-06	1.2	2148	686	[P2RX4 - purinergic receptor p2x, ligand-gated ion channel, 4, DDX39A - dead (asp-glu-ala-asp) box polypeptide 39a, DHX30 - deah (asp-glu-ala-his) box helicase 30, P2RX7 - purinergic receptor p2x, ligand-gated ion channel, 7, P2RY1 - purinergic receptor p2y, g-protein coupled, 1, VRK1 - vaccinia related kinase 1, ADAP2 - arfgap with dual ph domains 2, P4HA2 - prolyl 4-hydroxylase, alpha polypepti…
							RC5 - origin recognition complex, subunit 5, VDAC2 - voltage-dependent anion channel 2, MYO3A - myosin iiia, RAB4B - rab4b, member ras oncogene family, VDR - vitamin d (1,25- dihydroxyvitamin d3) receptor, RXRA - retinoid x receptor, alpha, OTC - ornithine carbamoyltransferase, CYGB - cytoglobin, RYK - receptor-like tyrosine kinase, GLYR1 - glyoxylate reductase 1 homolog (arabidopsis), CSNK1G1 - …
GO:0042802	identical protein binding	8.9e-08	0.000133	1.21	1616	520	[P2RX4 - purinergic receptor p2x, ligand-gated ion channel, 4, DDX39A - dead (asp-glu-ala-asp) box polypeptide 39a, P2RX7 - purinergic receptor p2x, ligand-gated ion channel, 7, DCP1A - decapping mrna 1a, P4HA1 - prolyl 4-hydroxylase, alpha polypeptide i, MAPRE1 - microtubule-associated protein, rp/eb family, member 1, TRPA1 - transient receptor potential cation channel, subfamily a, member 1, JA…
GO:0008144	drug binding	3.81e-07	0.000427	1.21	1470	473	[P2RX4 - purinergic receptor p2x, ligand-gated ion channel, 4, DDX39A - dead (asp-glu-ala-asp) box polypeptide 39a, DHX30 - deah (asp-glu-ala-his) box helicase 30, P2RX7 - purinergic receptor p2x, ligand-gated ion channel, 7, P2RY1 - purinergic receptor p2y, g-protein coupled, 1, VRK1 - vaccinia related kinase 1, ITPKB - inositol-trisphosphate 3-kinase b, MAP3K19 - mitogen-activated protein kinas…
GO:0005515	protein binding	7.56e-07	0.000677	1.04	10691	2953	[P2RX4 - purinergic receptor p2x, ligand-gated ion channel, 4, A2M - alpha-2-macroglobulin, DDX39A - dead (asp-glu-ala-asp) box polypeptide 39a, USP32 - ubiquitin specific peptidase 32, P2RX7 - purinergic receptor p2x, ligand-gated ion channel, 7, PSMD14 - proteasome (prosome, macropain) 26s subunit, non-atpase, 14, P2RY1 - purinergic receptor p2y, g-protein coupled, 1, P2RY2 - purinergic recepto…
							ma binding protein 5, CCNT2 - cyclin t2, PTPN21 - protein tyrosine phosphatase, non-receptor type 21, HNRNPUL1 - heterogeneous nuclear ribonucleoprotein u-like 1, CCT6A - chaperonin containing tcp1, subunit 6a (zeta 1), HAUS8 - haus augmin-like complex, subunit 8, RBM4 - rna binding motif protein 4, MVB12A - multivesicular body subunit 12a, RBMS1 - rna binding motif, single stranded interacting p…
							- taf9 rna polymerase ii, tata box binding protein (tbp)-associated factor, 32kda, ECE1 - endothelin converting enzyme 1, TYMP - thymidine phosphorylase, TBC1D16 - tbc1 domain family, member 16, AFMID - arylformamidase, TAL1 - t-cell acute lymphocytic leukemia 1, KRT222 - keratin 222, ECT2 - epithelial cell transforming sequence 2 oncogene, EDA - ectodysplasin a, CARHSP1 - calcium regulated heat …
							se 1 (soluble), EEA1 - early endosome antigen 1, BCAR3 - breast cancer anti-estrogen resistance 3, FOXA2 - forkhead box a2, BBOX1 - butyrobetaine (gamma), 2-oxoglutarate dioxygenase (gamma-butyrobetaine hydroxylase) 1, HNF4A - hepatocyte nuclear factor 4, alpha, STK24 - serine/threonine kinase 24, HNRNPA1 - heterogeneous nuclear ribonucleoprotein a1, HNRNPAB - heterogeneous nuclear ribonucleoprot…
							ing 3, MYBPC1 - myosin binding protein c, slow type, GIT2 - g protein-coupled receptor kinase interacting arfgap 2, KEAP1 - kelch-like ech-associated protein 1, SLC22A17 - solute carrier family 22, member 17, GADD45B - growth arrest and dna-damage-inducible, beta, ARHGEF11 - rho guanine nucleotide exchange factor (gef) 11, PHF21A - phd finger protein 21a, ADCK5 - aarf domain containing kinase 5, …
GO:0005524	ATP binding	4.25e-06	0.00318	1.2	1287	412	[P2RX4 - purinergic receptor p2x, ligand-gated ion channel, 4, DDX39A - dead (asp-glu-ala-asp) box polypeptide 39a, DHX30 - deah (asp-glu-ala-his) box helicase 30, P2RX7 - purinergic receptor p2x, ligand-gated ion channel, 7, P2RY1 - purinergic receptor p2y, g-protein coupled, 1, VRK1 - vaccinia related kinase 1, ITPKB - inositol-trisphosphate 3-kinase b, MAP3K19 - mitogen-activated protein kinas…
GO:1901265	nucleoside phosphate binding	1.16e-05	0.00741	1.16	1841	567	[P2RX4 - purinergic receptor p2x, ligand-gated ion channel, 4, DDX39A - dead (asp-glu-ala-asp) box polypeptide 39a, DHX30 - deah (asp-glu-ala-his) box helicase 30, P2RX7 - purinergic receptor p2x, ligand-gated ion channel, 7, P2RY1 - purinergic receptor p2y, g-protein coupled, 1, VRK1 - vaccinia related kinase 1, ITPKB - inositol-trisphosphate 3-kinase b, MAP3K19 - mitogen-activated protein kinas…
GO:0000166	nucleotide binding	1.38e-05	0.00773	1.15	1840	566	[P2RX4 - purinergic receptor p2x, ligand-gated ion channel, 4, DDX39A - dead (asp-glu-ala-asp) box polypeptide 39a, DHX30 - deah (asp-glu-ala-his) box helicase 30, P2RX7 - purinergic receptor p2x, ligand-gated ion channel, 7, P2RY1 - purinergic receptor p2y, g-protein coupled, 1, VRK1 - vaccinia related kinase 1, ITPKB - inositol-trisphosphate 3-kinase b, MAP3K19 - mitogen-activated protein kinas…
GO:0043168	anion binding	1.39e-05	0.00692	1.13	2394	722	[P2RX4 - purinergic receptor p2x, ligand-gated ion channel, 4, DDX39A - dead (asp-glu-ala-asp) box polypeptide 39a, DHX30 - deah (asp-glu-ala-his) box helicase 30, P2RX7 - purinergic receptor p2x, ligand-gated ion channel, 7, P2RY1 - purinergic receptor p2y, g-protein coupled, 1, VRK1 - vaccinia related kinase 1, ADAP2 - arfgap with dual ph domains 2, P4HA2 - prolyl 4-hydroxylase, alpha polypepti…
							protein 1, NVL - nuclear vcp-like, PHLDA1 - pleckstrin homology-like domain, family a, member 1, TRAP1 - tnf receptor-associated protein 1, TSR1 - tsr1, 20s rrna accumulation, homolog (s. cerevisiae), TTLL3 - tubulin tyrosine ligase-like family, member 3, CHUK - conserved helix-loop-helix ubiquitous kinase, CXCL10 - chemokine (c-x-c motif) ligand 10, GIMAP8 - gtpase, imap family member 8, CKB - c…
GO:0032559	adenyl ribonucleotide binding	2.1e-05	0.00939	1.18	1341	422	[P2RX4 - purinergic receptor p2x, ligand-gated ion channel, 4, DDX39A - dead (asp-glu-ala-asp) box polypeptide 39a, DHX30 - deah (asp-glu-ala-his) box helicase 30, P2RX7 - purinergic receptor p2x, ligand-gated ion channel, 7, P2RY1 - purinergic receptor p2y, g-protein coupled, 1, VRK1 - vaccinia related kinase 1, ITPKB - inositol-trisphosphate 3-kinase b, MAP3K19 - mitogen-activated protein kinas…
GO:0042803	protein homodimerization activity	2.26e-05	0.00922	1.29	548	189	[LRP4 - low density lipoprotein receptor-related protein 4, MASP1 - mannan-binding lectin serine peptidase 1 (c4/c2 activating component of ra-reactive factor), AOX1 - aldehyde oxidase 1, CEACAM1 - carcinoembryonic antigen-related cell adhesion molecule 1 (biliary glycoprotein), SERPINF2 - serpin peptidase inhibitor, clade f (alpha-2 antiplasmin, pigment epithelium derived factor), member 2, PSAP…
GO:0050750	low-density lipoprotein particle receptor binding	2.35e-05	0.00875	2.68	21	15	[CLU - clusterin, CRP - c-reactive protein, pentraxin-related, APOE - apolipoprotein e, HSP90B1 - heat shock protein 90kda beta (grp94), member 1, PICALM - phosphatidylinositol binding clathrin assembly protein, APBB1 - amyloid beta (a4) precursor protein-binding, family b, member 1 (fe65), LDLRAP1 - low density lipoprotein receptor adaptor protein 1, SNX17 - sorting nexin 17, AP2M1 - adaptor-rel…
GO:0030554	adenyl nucleotide binding	2.37e-05	0.00815	1.18	1353	425	[P2RX4 - purinergic receptor p2x, ligand-gated ion channel, 4, DDX39A - dead (asp-glu-ala-asp) box polypeptide 39a, DHX30 - deah (asp-glu-ala-his) box helicase 30, P2RX7 - purinergic receptor p2x, ligand-gated ion channel, 7, P2RY1 - purinergic receptor p2y, g-protein coupled, 1, VRK1 - vaccinia related kinase 1, ITPKB - inositol-trisphosphate 3-kinase b, MAP3K19 - mitogen-activated protein kinas…
GO:0045296	cadherin binding	2.37e-05	0.00758	1.4	299	112	[P2RX4 - purinergic receptor p2x, ligand-gated ion channel, 4, RDX - radixin, PLCB3 - phospholipase c, beta 3 (phosphatidylinositol-specific), FMNL2 - formin-like 2, MAPRE1 - microtubule-associated protein, rp/eb family, member 1, GOLGA2 - golgin a2, EIF4H - eukaryotic translation initiation factor 4h, CNN3 - calponin 3, acidic, PRDX1 - peroxiredoxin 1, IDH1 - isocitrate dehydrogenase 1 (nadp+), …
GO:0050839	cell adhesion molecule binding	2.84e-05	0.00849	1.32	448	158	[P2RX4 - purinergic receptor p2x, ligand-gated ion channel, 4, RDX - radixin, NPNT - nephronectin, PLCB3 - phospholipase c, beta 3 (phosphatidylinositol-specific), TNXB - tenascin xb, FMNL2 - formin-like 2, NRG1 - neuregulin 1, VTN - vitronectin, P4HB - prolyl 4-hydroxylase, beta polypeptide, MAPRE1 - microtubule-associated protein, rp/eb family, member 1, GOLGA2 - golgin a2, EIF4H - eukaryotic t…
GO:0048037	cofactor binding	3.28e-05	0.00919	1.33	423	150	[CYP1B1 - cytochrome p450, family 1, subfamily b, polypeptide 1, AOC3 - amine oxidase, copper containing 3, P4HA2 - prolyl 4-hydroxylase, alpha polypeptide ii, AOX1 - aldehyde oxidase 1, P4HA1 - prolyl 4-hydroxylase, alpha polypeptide i, PLOD3 - procollagen-lysine, 2-oxoglutarate 5-dioxygenase 3, LDHD - lactate dehydrogenase d, BOLA2B - bola homolog 2b (e. coli), JAK2 - janus kinase 2, GOT2 - glu…
GO:0019842	vitamin binding	3.31e-05	0.00873	1.64	121	53	[FOLR2 - folate receptor 2 (fetal), DHFR - dihydrofolate reductase, P4HA2 - prolyl 4-hydroxylase, alpha polypeptide ii, P4HA1 - prolyl 4-hydroxylase, alpha polypeptide i, PLOD3 - procollagen-lysine, 2-oxoglutarate 5-dioxygenase 3, TYMS - thymidylate synthetase, FTCD - formimidoyltransferase cyclodeaminase, GOT2 - glutamic-oxaloacetic transaminase 2, mitochondrial, ETNPPL - ethanolamine-phosphate …
GO:0035639	purine ribonucleoside triphosphate binding	4.29e-05	0.0107	1.16	1557	481	[P2RX4 - purinergic receptor p2x, ligand-gated ion channel, 4, DDX39A - dead (asp-glu-ala-asp) box polypeptide 39a, DHX30 - deah (asp-glu-ala-his) box helicase 30, P2RX7 - purinergic receptor p2x, ligand-gated ion channel, 7, P2RY1 - purinergic receptor p2y, g-protein coupled, 1, VRK1 - vaccinia related kinase 1, ITPKB - inositol-trisphosphate 3-kinase b, MAP3K19 - mitogen-activated protein kinas…
GO:0097367	carbohydrate derivative binding	4.31e-05	0.0102	1.14	1896	577	[P2RX4 - purinergic receptor p2x, ligand-gated ion channel, 4, DDX39A - dead (asp-glu-ala-asp) box polypeptide 39a, DHX30 - deah (asp-glu-ala-his) box helicase 30, P2RX7 - purinergic receptor p2x, ligand-gated ion channel, 7, P2RY1 - purinergic receptor p2y, g-protein coupled, 1, VRK1 - vaccinia related kinase 1, ITPKB - inositol-trisphosphate 3-kinase b, VTN - vitronectin, MAP3K19 - mitogen-acti…
GO:0070325	lipoprotein particle receptor binding	4.74e-05	0.0106	2.5	24	16	[CLU - clusterin, LRP1 - low density lipoprotein receptor-related protein 1, CRP - c-reactive protein, pentraxin-related, APOE - apolipoprotein e, HSP90B1 - heat shock protein 90kda beta (grp94), member 1, PICALM - phosphatidylinositol binding clathrin assembly protein, APBB1 - amyloid beta (a4) precursor protein-binding, family b, member 1 (fe65), LDLRAP1 - low density lipoprotein receptor adapt…
GO:0016887	ATPase activity	5.59e-05	0.0119	1.37	317	116	[DDX39A - dead (asp-glu-ala-asp) box polypeptide 39a, DDX17 - dead (asp-glu-ala-asp) box helicase 17, TRIP13 - thyroid hormone receptor interactor 13, ABCA1 - atp-binding cassette, sub-family a (abc1), member 1, TOP2B - topoisomerase (dna) ii beta 180kda, CHD6 - chromodomain helicase dna binding protein 6, RFC2 - replication factor c (activator 1) 2, 40kda, SMARCA1 - swi/snf related, matrix assoc…
GO:0003678	DNA helicase activity	7.04e-05	0.0143	1.82	70	34	[MCM7 - minichromosome maintenance complex component 7, FBXO18 - f-box protein, helicase, 18, CHTF8 - ctf8, chromosome transmission fidelity factor 8 homolog (s. cerevisiae), RECQL5 - recq protein-like 5, DHX36 - deah (asp-glu-ala-his) box polypeptide 36, RECQL4 - recq protein-like 4, CHD6 - chromodomain helicase dna binding protein 6, RFC2 - replication factor c (activator 1) 2, 40kda, RAD54L - …
GO:0019900	kinase binding	9.43e-05	0.0184	1.24	661	219	[E2F1 - e2f transcription factor 1, VRK1 - vaccinia related kinase 1, FBXO5 - f-box protein 5, NRG1 - neuregulin 1, CEACAM1 - carcinoembryonic antigen-related cell adhesion molecule 1 (biliary glycoprotein), TRIB1 - tribbles homolog 1 (drosophila), MAPRE1 - microtubule-associated protein, rp/eb family, member 1, HIF1A - hypoxia inducible factor 1, alpha subunit (basic helix-loop-helix transcripti…
GO:0043177	organic acid binding	0.000148	0.0276	1.48	172	68	[CD22 - cd22 molecule, FOLR2 - folate receptor 2 (fetal), DHFR - dihydrofolate reductase, P4HA2 - prolyl 4-hydroxylase, alpha polypeptide ii, P4HA1 - prolyl 4-hydroxylase, alpha polypeptide i, PLOD3 - procollagen-lysine, 2-oxoglutarate 5-dioxygenase 3, AGRN - agrin, TYMS - thymidylate synthetase, CAD - carbamoyl-phosphate synthetase 2, aspartate transcarbamylase, and dihydroorotase, FTCD - formim…
GO:0047372	acylglycerol lipase activity	0.000175	0.0313	3.33	9	8	[LIPE - lipase, hormone-sensitive, ABHD2 - abhydrolase domain containing 2, ABHD12 - abhydrolase domain containing 12, ABHD6 - abhydrolase domain containing 6, ABHD15 - abhydrolase domain containing 15, ABHD16A - abhydrolase domain containing 16a, ABHD3 - abhydrolase domain containing 3, MGLL - monoglyceride lipase]
GO:0031406	carboxylic acid binding	0.000188	0.0323	1.49	164	65	[CD22 - cd22 molecule, FOLR2 - folate receptor 2 (fetal), DHFR - dihydrofolate reductase, P4HA2 - prolyl 4-hydroxylase, alpha polypeptide ii, P4HA1 - prolyl 4-hydroxylase, alpha polypeptide i, PLOD3 - procollagen-lysine, 2-oxoglutarate 5-dioxygenase 3, AGRN - agrin, TYMS - thymidylate synthetase, CAD - carbamoyl-phosphate synthetase 2, aspartate transcarbamylase, and dihydroorotase, FTCD - formim…
GO:0017076	purine nucleotide binding	0.000231	0.0384	1.14	1632	495	[P2RX4 - purinergic receptor p2x, ligand-gated ion channel, 4, DDX39A - dead (asp-glu-ala-asp) box polypeptide 39a, DHX30 - deah (asp-glu-ala-his) box helicase 30, P2RX7 - purinergic receptor p2x, ligand-gated ion channel, 7, P2RY1 - purinergic receptor p2y, g-protein coupled, 1, VRK1 - vaccinia related kinase 1, ITPKB - inositol-trisphosphate 3-kinase b, MAP3K19 - mitogen-activated protein kinas…
GO:0033293	monocarboxylic acid binding	0.000237	0.038	1.91	49	25	[LRAT - lecithin retinol acyltransferase (phosphatidylcholine--retinol o-acyltransferase), IGF2R - insulin-like growth factor 2 receptor, PTGDS - prostaglandin d2 synthase 21kda (brain), PSAP - prosaposin, HNF4A - hepatocyte nuclear factor 4, alpha, RARA - retinoic acid receptor, alpha, ACACB - acetyl-coa carboxylase beta, UGT1A1 - udp glucuronosyltransferase 1 family, polypeptide a1, PYGL - phos…
GO:0032555	purine ribonucleotide binding	0.000291	0.0449	1.14	1618	490	[P2RX4 - purinergic receptor p2x, ligand-gated ion channel, 4, DDX39A - dead (asp-glu-ala-asp) box polypeptide 39a, DHX30 - deah (asp-glu-ala-his) box helicase 30, P2RX7 - purinergic receptor p2x, ligand-gated ion channel, 7, P2RY1 - purinergic receptor p2y, g-protein coupled, 1, VRK1 - vaccinia related kinase 1, ITPKB - inositol-trisphosphate 3-kinase b, MAP3K19 - mitogen-activated protein kinas…
Cellular Component
GO Term	Description	p-value	FDR-adjusted p-value	Enrichment	B	b	Genes
GO:0005829	cytosol	8.95e-10	1.7e-06	1.12	4411	1323	[A2M - alpha-2-macroglobulin, PSMD14 - proteasome (prosome, macropain) 26s subunit, non-atpase, 14, USP32 - ubiquitin specific peptidase 32, NAT1 - n-acetyltransferase 1 (arylamine n-acetyltransferase), FBXO9 - f-box protein 9, VRK1 - vaccinia related kinase 1, ZNRF2 - zinc and ring finger 2, CENPI - centromere protein i, FBXO5 - f-box protein 5, FBXO3 - f-box protein 3, P4HB - prolyl 4-hydroxyla…
							ld domain containing e3 ubiquitin protein ligase 3, MORC2 - morc family cw-type zinc finger 2, PANK2 - pantothenate kinase 2, CLNS1A - chloride channel, nucleotide-sensitive, 1a, HERC2 - hect and rld domain containing e3 ubiquitin protein ligase 2, HERC1 - hect and rld domain containing e3 ubiquitin protein ligase family member 1, CLIP1 - cap-gly domain containing linker protein 1, ERMAP - erythr…
GO:0043230	extracellular organelle	2.66e-09	2.53e-06	1.23	1672	547	[P2RX4 - purinergic receptor p2x, ligand-gated ion channel, 4, A2M - alpha-2-macroglobulin, IGLL5 - immunoglobulin lambda-like polypeptide 5, VTN - vitronectin, PLOD3 - procollagen-lysine, 2-oxoglutarate 5-dioxygenase 3, P4HB - prolyl 4-hydroxylase, beta polypeptide, PA2G4 - proliferation-associated 2g4, 38kda, SELENBP1 - selenium binding protein 1, PCBP3 - poly(rc) binding protein 3, PGLYRP1 - p…
GO:1903561	extracellular vesicle	3.38e-09	2.15e-06	1.23	1671	546	[P2RX4 - purinergic receptor p2x, ligand-gated ion channel, 4, A2M - alpha-2-macroglobulin, IGLL5 - immunoglobulin lambda-like polypeptide 5, VTN - vitronectin, PLOD3 - procollagen-lysine, 2-oxoglutarate 5-dioxygenase 3, P4HB - prolyl 4-hydroxylase, beta polypeptide, PA2G4 - proliferation-associated 2g4, 38kda, SELENBP1 - selenium binding protein 1, PCBP3 - poly(rc) binding protein 3, PGLYRP1 - p…
GO:0070062	extracellular exosome	4.82e-09	2.29e-06	1.22	1654	540	[P2RX4 - purinergic receptor p2x, ligand-gated ion channel, 4, A2M - alpha-2-macroglobulin, IGLL5 - immunoglobulin lambda-like polypeptide 5, VTN - vitronectin, PLOD3 - procollagen-lysine, 2-oxoglutarate 5-dioxygenase 3, P4HB - prolyl 4-hydroxylase, beta polypeptide, PA2G4 - proliferation-associated 2g4, 38kda, SELENBP1 - selenium binding protein 1, PCBP3 - poly(rc) binding protein 3, PGLYRP1 - p…
GO:0044444	cytoplasmic part	6.12e-09	2.33e-06	1.07	8029	2286	[P2RX4 - purinergic receptor p2x, ligand-gated ion channel, 4, A2M - alpha-2-macroglobulin, USP32 - ubiquitin specific peptidase 32, PSMD14 - proteasome (prosome, macropain) 26s subunit, non-atpase, 14, NAT1 - n-acetyltransferase 1 (arylamine n-acetyltransferase), P2RY1 - purinergic receptor p2y, g-protein coupled, 1, ZNRF2 - zinc and ring finger 2, P4HA1 - prolyl 4-hydroxylase, alpha polypeptide…
							omolog (s. cerevisiae), PPM1E - protein phosphatase, mg2+/mn2+ dependent, 1e, RPS10 - ribosomal protein s10, TRIM9 - tripartite motif containing 9, AAK1 - ap2 associated kinase 1, AP2M1 - adaptor-related protein complex 2, mu 1 subunit, AP1S1 - adaptor-related protein complex 1, sigma 1 subunit, RPS17 - ribosomal protein s17, RPS18 - ribosomal protein s18, CCAR1 - cell division cycle and apoptosi…
							2A2 - udp glucuronosyltransferase 2 family, polypeptide a2, NELFA - negative elongation factor complex member a, VPS37A - vacuolar protein sorting 37 homolog a (s. cerevisiae), HSPB8 - heat shock 22kda protein 8, LHPP - phospholysine phosphohistidine inorganic pyrophosphate phosphatase, FYN - fyn oncogene related to src, fgr, yes, NACC2 - nacc family member 2, ben and btb (poz) domain containing,…
							39, KIF20B - kinesin family member 20b, PRDX6 - peroxiredoxin 6, MEMO1 - mediator of cell motility 1, DNAH10 - dynein, axonemal, heavy chain 10, AKAP12 - a kinase (prka) anchor protein 12, QTRT1 - queuine trna-ribosyltransferase 1, SULT6B1 - sulfotransferase family, cytosolic, 6b, member 1, SLIRP - sra stem-loop interacting rna binding protein, SEH1L - seh1-like (s. cerevisiae), PLBD2 - phospholi…
GO:0031982	vesicle	3.47e-08	1.1e-05	1.16	2570	796	[P2RX4 - purinergic receptor p2x, ligand-gated ion channel, 4, A2M - alpha-2-macroglobulin, VTN - vitronectin, P4HB - prolyl 4-hydroxylase, beta polypeptide, PA2G4 - proliferation-associated 2g4, 38kda, SLC9A7 - solute carrier family 9, subfamily a (nhe7, cation proton antiporter 7), member 7, ABCA1 - atp-binding cassette, sub-family a (abc1), member 1, PCBP3 - poly(rc) binding protein 3, PAFAH1B…
							sodium tolerance 1 homolog (yeast), TGFBI - transforming growth factor, beta-induced, 68kda, TGFBR1 - transforming growth factor, beta receptor 1, TGFBR3 - transforming growth factor, beta receptor iii, TGM1 - transglutaminase 1, TH - tyrosine hydroxylase, FBL - fibrillarin, THBS1 - thrombospondin 1, SYT2 - synaptotagmin ii, WDR48 - wd repeat domain 48, MYH9 - myosin, heavy chain 9, non-muscle, M…
GO:0043227	membrane-bounded organelle	1.55e-06	0.000421	1.06	7889	2223	[P2RX4 - purinergic receptor p2x, ligand-gated ion channel, 4, A2M - alpha-2-macroglobulin, DDX39A - dead (asp-glu-ala-asp) box polypeptide 39a, USP32 - ubiquitin specific peptidase 32, PSMD14 - proteasome (prosome, macropain) 26s subunit, non-atpase, 14, P2RY1 - purinergic receptor p2y, g-protein coupled, 1, ZNRF2 - zinc and ring finger 2, P4HA1 - prolyl 4-hydroxylase, alpha polypeptide i, P4HB …
							ar protein sorting 35 homolog (s. cerevisiae), PPM1E - protein phosphatase, mg2+/mn2+ dependent, 1e, ERCC8 - excision repair cross-complementing rodent repair deficiency, complementation group 8, TRIM9 - tripartite motif containing 9, AAK1 - ap2 associated kinase 1, AP2M1 - adaptor-related protein complex 2, mu 1 subunit, AP1S1 - adaptor-related protein complex 1, sigma 1 subunit, RPS18 - ribosom…
							- zinc finger protein 16, ZNF22 - zinc finger protein 22, ATL2 - atlastin gtpase 2, GAS6 - growth arrest-specific 6, GBA - glucosidase, beta, acid, ZFP92 - zfp92 zinc finger protein, GBAS - glioblastoma amplified sequence, ZNF41 - zinc finger protein 41, GCDH - glutaryl-coa dehydrogenase, GCH1 - gtp cyclohydrolase 1, GCK - glucokinase (hexokinase 4), SIL1 - sil1 nucleotide exchange factor, IKZF4 …
							hydrofolate synthetase, ARHGAP32 - rho gtpase activating protein 32, SLK - ste20-like kinase, CENPV - centromere protein v, CCDC174 - coiled-coil domain containing 174, TAF3 - taf3 rna polymerase ii, tata box binding protein (tbp)-associated factor, 140kda, NT5C3A - 5'-nucleotidase, cytosolic iiia, SLC16A13 - solute carrier family 16, member 13, MTTP - microsomal triglyceride transfer protein, TO…
GO:0044421	extracellular region part	5.98e-06	0.00142	1.13	2534	765	[P2RX4 - purinergic receptor p2x, ligand-gated ion channel, 4, A2M - alpha-2-macroglobulin, IGLL5 - immunoglobulin lambda-like polypeptide 5, VTN - vitronectin, PLOD3 - procollagen-lysine, 2-oxoglutarate 5-dioxygenase 3, P4HB - prolyl 4-hydroxylase, beta polypeptide, PA2G4 - proliferation-associated 2g4, 38kda, SELENBP1 - selenium binding protein 1, PCBP3 - poly(rc) binding protein 3, PGLYRP1 - p…
							i, PARK7 - parkinson protein 7, SUCLA2 - succinate-coa ligase, adp-forming, beta subunit, PLBD1 - phospholipase b domain containing 1, SLC39A12 - solute carrier family 39 (zinc transporter), member 12, CREG1 - cellular repressor of e1a-stimulated genes 1, TMC6 - transmembrane channel-like 6, GPC6 - glypican 6, RPL12 - ribosomal protein l12, IL6ST - interleukin 6 signal transducer (gp130, oncostat…
GO:0005912	adherens junction	9.07e-06	0.00192	1.32	508	179	[ANXA5 - annexin a5, RDX - radixin, ANXA6 - annexin a6, LRP1 - low density lipoprotein receptor-related protein 1, TNS1 - tensin 1, CEACAM1 - carcinoembryonic antigen-related cell adhesion molecule 1 (biliary glycoprotein), P4HB - prolyl 4-hydroxylase, beta polypeptide, EVL - enah/vasp-like, MAPRE1 - microtubule-associated protein, rp/eb family, member 1, PABPC1 - poly(a) binding protein, cytopla…
GO:0043226	organelle	1.52e-05	0.00289	1.04	8827	2457	[P2RX4 - purinergic receptor p2x, ligand-gated ion channel, 4, A2M - alpha-2-macroglobulin, DDX39A - dead (asp-glu-ala-asp) box polypeptide 39a, USP32 - ubiquitin specific peptidase 32, PSMD14 - proteasome (prosome, macropain) 26s subunit, non-atpase, 14, P2RY1 - purinergic receptor p2y, g-protein coupled, 1, ZNRF2 - zinc and ring finger 2, P4HA1 - prolyl 4-hydroxylase, alpha polypeptide i, P4HB …
							- parkinson protein 7, RNF126 - ring finger protein 126, HOGA1 - 4-hydroxy-2-oxoglutarate aldolase 1, ECD - ecdysoneless homolog (drosophila), TMC6 - transmembrane channel-like 6, RPL10 - ribosomal protein l10, URGCP - upregulator of cell proliferation, NPLOC4 - nuclear protein localization 4 homolog (s. cerevisiae), RPL12 - ribosomal protein l12, DENND4C - denn/madd domain containing 4c, PHB2 - …
							cine rich repeat containing 15, TTC4 - tetratricopeptide repeat domain 4, MID1IP1 - mid1 interacting protein 1, CHD5 - chromodomain helicase dna binding protein 5, TTN - titin, FMO5 - flavin containing monooxygenase 5, TUB - tubby bipartite transcription factor, TTR - transthyretin, FMR1 - fragile x mental retardation 1, TUBA4A - tubulin, alpha 4a, MPP4 - membrane protein, palmitoylated 4 (maguk …
							latent transforming growth factor beta binding protein 3, B4GALT6 - udp-gal:betaglcnac beta 1,4- galactosyltransferase, polypeptide 6, PACSIN1 - protein kinase c and casein kinase substrate in neurons 1, BAZ2B - bromodomain adjacent to zinc finger domain, 2b, LTF - lactotransferrin, BCAM - basal cell adhesion molecule (lutheran blood group), ERO1L - ero1-like (s. cerevisiae), EFTUD2 - elongation …
GO:0070161	anchoring junction	2.79e-05	0.00483	1.3	520	180	[ANXA5 - annexin a5, RDX - radixin, ANXA6 - annexin a6, LRP1 - low density lipoprotein receptor-related protein 1, TNS1 - tensin 1, CEACAM1 - carcinoembryonic antigen-related cell adhesion molecule 1 (biliary glycoprotein), P4HB - prolyl 4-hydroxylase, beta polypeptide, EVL - enah/vasp-like, MAPRE1 - microtubule-associated protein, rp/eb family, member 1, PABPC1 - poly(a) binding protein, cytopla…
GO:0048471	perinuclear region of cytoplasm	3.58e-05	0.00567	1.27	605	205	[P2RX4 - purinergic receptor p2x, ligand-gated ion channel, 4, ITPR1 - inositol 1,4,5-trisphosphate receptor, type 1, STBD1 - starch binding domain 1, ABCA1 - atp-binding cassette, sub-family a (abc1), member 1, EIF4H - eukaryotic translation initiation factor 4h, ECE1 - endothelin converting enzyme 1, PAFAH1B1 - platelet-activating factor acetylhydrolase 1b, regulatory subunit 1 (45kda), ABL1 - …
GO:0005925	focal adhesion	4.79e-05	0.00701	1.34	390	139	[ANXA5 - annexin a5, RDX - radixin, ANXA6 - annexin a6, LRP1 - low density lipoprotein receptor-related protein 1, TNS1 - tensin 1, P4HB - prolyl 4-hydroxylase, beta polypeptide, EVL - enah/vasp-like, MAPRE1 - microtubule-associated protein, rp/eb family, member 1, PABPC1 - poly(a) binding protein, cytoplasmic 1, JAK1 - janus kinase 1, JAK2 - janus kinase 2, LIMD1 - lim domains containing 1, CNN3…
GO:0071162	CMG complex	5.14e-05	0.00699	3.38	10	9	[MCM7 - minichromosome maintenance complex component 7, GINS4 - gins complex subunit 4 (sld5 homolog), GINS2 - gins complex subunit 2 (psf2 homolog), GINS3 - gins complex subunit 3 (psf3 homolog), MCM2 - minichromosome maintenance complex component 2, MCM3 - minichromosome maintenance complex component 3, GINS1 - gins complex subunit 1 (psf1 homolog), MCM5 - minichromosome maintenance complex com…
GO:0005924	cell-substrate adherens junction	6.32e-05	0.00801	1.33	392	139	[ANXA5 - annexin a5, RDX - radixin, ANXA6 - annexin a6, LRP1 - low density lipoprotein receptor-related protein 1, TNS1 - tensin 1, P4HB - prolyl 4-hydroxylase, beta polypeptide, EVL - enah/vasp-like, MAPRE1 - microtubule-associated protein, rp/eb family, member 1, PABPC1 - poly(a) binding protein, cytoplasmic 1, JAK1 - janus kinase 1, JAK2 - janus kinase 2, LIMD1 - lim domains containing 1, CNN3…
GO:0016281	eukaryotic translation initiation factor 4F complex	6.84e-05	0.00813	3.13	12	10	[EIF4G1 - eukaryotic translation initiation factor 4 gamma, 1, EIF4H - eukaryotic translation initiation factor 4h, EIF4EBP3 - eukaryotic translation initiation factor 4e binding protein 3, EIF4G2 - eukaryotic translation initiation factor 4 gamma, 2, EIF4E3 - eukaryotic translation initiation factor 4e family member 3, EIF4E2 - eukaryotic translation initiation factor 4e family member 2, EIF4A2 …
GO:0031261	DNA replication preinitiation complex	6.84e-05	0.00765	3.13	12	10	[MCM7 - minichromosome maintenance complex component 7, GINS4 - gins complex subunit 4 (sld5 homolog), CDC45 - cell division cycle 45, GINS2 - gins complex subunit 2 (psf2 homolog), GINS3 - gins complex subunit 3 (psf3 homolog), MCM2 - minichromosome maintenance complex component 2, MCM3 - minichromosome maintenance complex component 3, GINS1 - gins complex subunit 1 (psf1 homolog), MCM5 - minich…
GO:0030055	cell-substrate junction	8.01e-05	0.00847	1.32	397	140	[ANXA5 - annexin a5, RDX - radixin, ANXA6 - annexin a6, LRP1 - low density lipoprotein receptor-related protein 1, TNS1 - tensin 1, P4HB - prolyl 4-hydroxylase, beta polypeptide, EVL - enah/vasp-like, MAPRE1 - microtubule-associated protein, rp/eb family, member 1, PABPC1 - poly(a) binding protein, cytoplasmic 1, JAK1 - janus kinase 1, JAK2 - janus kinase 2, LIMD1 - lim domains containing 1, CNN3…
GO:0014069	postsynaptic density	0.000194	0.0195	1.41	220	83	[P2RX4 - purinergic receptor p2x, ligand-gated ion channel, 4, EPB41 - erythrocyte membrane protein band 4.1 (elliptocytosis 1, rh-linked), P2RY1 - purinergic receptor p2y, g-protein coupled, 1, DMTN - dematin actin binding protein, SHISA9 - shisa family member 9, LRP4 - low density lipoprotein receptor-related protein 4, SHANK3 - sh3 and multiple ankyrin repeat domains 3, ITPR1 - inositol 1,4,5-…
GO:0030054	cell junction	0.000223	0.0212	1.2	851	272	[P2RX4 - purinergic receptor p2x, ligand-gated ion channel, 4, CEACAM1 - carcinoembryonic antigen-related cell adhesion molecule 1 (biliary glycoprotein), P4HB - prolyl 4-hydroxylase, beta polypeptide, MAPRE1 - microtubule-associated protein, rp/eb family, member 1, JAK1 - janus kinase 1, JAK2 - janus kinase 2, MLKL - mixed lineage kinase domain-like, LIMD1 - lim domains containing 1, SH3PXD2A - …
GO:0099572	postsynaptic specialization	0.000231	0.0209	1.41	221	83	[P2RX4 - purinergic receptor p2x, ligand-gated ion channel, 4, EPB41 - erythrocyte membrane protein band 4.1 (elliptocytosis 1, rh-linked), P2RY1 - purinergic receptor p2y, g-protein coupled, 1, DMTN - dematin actin binding protein, SHISA9 - shisa family member 9, LRP4 - low density lipoprotein receptor-related protein 4, SHANK3 - sh3 and multiple ankyrin repeat domains 3, ITPR1 - inositol 1,4,5-…
GO:0005737	cytoplasm	0.000263	0.0228	1.08	3879	1116	[DDX39A - dead (asp-glu-ala-asp) box polypeptide 39a, P2RX7 - purinergic receptor p2x, ligand-gated ion channel, 7, FBXO9 - f-box protein 9, VRK1 - vaccinia related kinase 1, ZNRF2 - zinc and ring finger 2, FBXO5 - f-box protein 5, NR5A2 - nuclear receptor subfamily 5, group a, member 2, TRIB1 - tribbles homolog 1 (drosophila), PA2G4 - proliferation-associated 2g4, 38kda, SACS - spastic ataxia of…
							4, TXLNB - taxilin beta, CYP2F1 - cytochrome p450, family 2, subfamily f, polypeptide 1, PACSIN1 - protein kinase c and casein kinase substrate in neurons 1, DACT2 - dishevelled-binding antagonist of beta-catenin 2, CYP2J2 - cytochrome p450, family 2, subfamily j, polypeptide 2, TGM5 - transglutaminase 5, DDHD2 - ddhd domain containing 2, LTF - lactotransferrin, CYP3A4 - cytochrome p450, family 3…
GO:0051233	spindle midzone	0.000292	0.0242	2.1	34	19	[KIF20B - kinesin family member 20b, APP - amyloid beta (a4) precursor protein, AURKA - aurora kinase a, MAPRE1 - microtubule-associated protein, rp/eb family, member 1, AURKC - aurora kinase c, MAPRE3 - microtubule-associated protein, rp/eb family, member 3, KIF18A - kinesin family member 18a, CENPV - centromere protein v, PLK1 - polo-like kinase 1, NUMA1 - nuclear mitotic apparatus protein 1, R…
GO:0044424	intracellular part	0.000297	0.0236	1.02	11322	3086	[A2M - alpha-2-macroglobulin, DDX39A - dead (asp-glu-ala-asp) box polypeptide 39a, USP32 - ubiquitin specific peptidase 32, PSMD14 - proteasome (prosome, macropain) 26s subunit, non-atpase, 14, NAT1 - n-acetyltransferase 1 (arylamine n-acetyltransferase), KDM2B - lysine (k)-specific demethylase 2b, TRIB1 - tribbles homolog 1 (drosophila), SLC9A7 - solute carrier family 9, subfamily a (nhe7, catio…
							CYP27A1 - cytochrome p450, family 27, subfamily a, polypeptide 1, CYP27B1 - cytochrome p450, family 27, subfamily b, polypeptide 1, CYP51A1 - cytochrome p450, family 51, subfamily a, polypeptide 1, DAB1 - dab, reelin signal transducer, homolog 1 (drosophila), DACH1 - dachshund homolog 1 (drosophila), CD55 - cd55 molecule, decay accelerating factor for complement (cromer blood group), DAG1 - dystr…
							ynaptonemal complex protein 3, MAOB - monoamine oxidase b, MAP1A - microtubule-associated protein 1a, MAP2 - microtubule-associated protein 2, DEF6 - differentially expressed in fdcp 6 homolog (mouse), MAT1A - methionine adenosyltransferase i, alpha, MAT2A - methionine adenosyltransferase ii, alpha, MATK - megakaryocyte-associated tyrosine kinase, MAX - myc associated factor x, ARHGEF4 - rho guan…
							protein s17, RPS18 - ribosomal protein s18, CCAR1 - cell division cycle and apoptosis regulator 1, RPS19 - ribosomal protein s19, RPS23 - ribosomal protein s23, RPS24 - ribosomal protein s24, UGGT2 - udp-glucose glycoprotein glucosyltransferase 2, RPS27 - ribosomal protein s27, DHX32 - deah (asp-glu-ala-his) box polypeptide 32, TTC17 - tetratricopeptide repeat domain 17, EXOC1 - exocyst complex c…
							n 2, CCNK - cyclin k, ZNF613 - zinc finger protein 613, CES2 - carboxylesterase 2, ATAD5 - atpase family, aaa domain containing 5, IQGAP1 - iq motif containing gtpase activating protein 1, SETD6 - set domain containing 6, NRP1 - neuropilin 1, SOCS2 - suppressor of cytokine signaling 2, KIAA0319L - kiaa0319-like, HDAC3 - histone deacetylase 3, KSR1 - kinase suppressor of ras 1, CDK5R1 - cyclin-dep…
GO:0043231	intracellular membrane-bounded organelle	0.000304	0.0232	1.05	6660	1865	[DDX39A - dead (asp-glu-ala-asp) box polypeptide 39a, USP32 - ubiquitin specific peptidase 32, PSMD14 - proteasome (prosome, macropain) 26s subunit, non-atpase, 14, P2RY1 - purinergic receptor p2y, g-protein coupled, 1, ZNRF2 - zinc and ring finger 2, P4HA1 - prolyl 4-hydroxylase, alpha polypeptide i, P4HB - prolyl 4-hydroxylase, beta polypeptide, KDM2B - lysine (k)-specific demethylase 2b, PA2G4…
							p domain, ankyrin repeat and ph domain 1, SKIL - ski-like oncogene, SKP2 - s-phase kinase-associated protein 2, e3 ubiquitin protein ligase, TADA1 - transcriptional adaptor 1, SLC35D1 - solute carrier family 35 (udp-glca/udp-galnac transporter), member d1, DACH2 - dachshund homolog 2 (drosophila), LPIN1 - lipin 1, CTNNBL1 - catenin, beta like 1, SLC1A6 - solute carrier family 1 (high affinity asp…
							rotein 1 (chaperonin 10), DNAJB1 - dnaj (hsp40) homolog, subfamily b, member 1, SMC6 - structural maintenance of chromosomes 6, SLC25A12 - solute carrier family 25 (aspartate/glutamate carrier), member 12, RUVBL1 - ruvb-like 1 (e. coli), COMMD1 - copper metabolism (murr1) domain containing 1, RDH16 - retinol dehydrogenase 16 (all-trans), GALNT12 - udp-n-acetyl-alpha-d-galactosamine:polypeptide n-…
GO:0032133	chromosome passenger complex	0.000358	0.0262	3.75	6	6	[BIRC5 - baculoviral iap repeat containing 5, INCENP - inner centromere protein antigens 135/155kda, AURKA - aurora kinase a, AURKB - aurora kinase b, CDCA8 - cell division cycle associated 8, AURKC - aurora kinase c]
GO:0044428	nuclear part	0.000505	0.0356	1.07	4023	1151	[P2RX4 - purinergic receptor p2x, ligand-gated ion channel, 4, DDX39A - dead (asp-glu-ala-asp) box polypeptide 39a, PSMD14 - proteasome (prosome, macropain) 26s subunit, non-atpase, 14, P2RX7 - purinergic receptor p2x, ligand-gated ion channel, 7, VRK1 - vaccinia related kinase 1, ZNRF2 - zinc and ring finger 2, CENPI - centromere protein i, FBXO5 - f-box protein 5, NR5A2 - nuclear receptor subfa…
							monocarboxylate transporter), member 7, NSMCE2 - non-smc element 2, mms21 homolog (s. cerevisiae), CSNK1A1 - casein kinase 1, alpha 1, NCAPH2 - non-smc condensin ii complex, subunit h2, OLA1 - obg-like atpase 1, ZNF383 - zinc finger protein 383, CSNK2A1 - casein kinase 2, alpha 1 polypeptide, LBR - lamin b receptor, CSPG4 - chondroitin sulfate proteoglycan 4, AURKB - aurora kinase b, CMIP - c-maf…
GO:0030175	filopodium	0.00056	0.0381	1.73	65	30	[RDX - radixin, SPEF1 - sperm flagellar 1, EPHA4 - eph receptor a4, ACTN2 - actinin, alpha 2, MYO6 - myosin vi, FARP1 - ferm, rhogef (arhgef) and pleckstrin domain protein 1 (chondrocyte-derived), ITGA6 - integrin, alpha 6, MAP2 - microtubule-associated protein 2, DEF6 - differentially expressed in fdcp 6 homolog (mouse), PPP1R9A - protein phosphatase 1, regulatory subunit 9a, DMD - dystrophin, I…
GO:0010494	cytoplasmic stress granule	0.00056	0.0368	1.73	65	30	[CELF1 - cugbp, elav-like family member 1, CIRBP - cold inducible rna binding protein, GIGYF2 - grb10 interacting gyf protein 2, EIF2S1 - eukaryotic translation initiation factor 2, subunit 1 alpha, 35kda, PABPC1 - poly(a) binding protein, cytoplasmic 1, DHX36 - deah (asp-glu-ala-his) box polypeptide 36, EIF4E - eukaryotic translation initiation factor 4e, EIF4G1 - eukaryotic translation initiati…
GO:0019897	extrinsic component of plasma membrane	0.000576	0.0366	1.62	88	38	[TIAM1 - t-cell lymphoma invasion and metastasis 1, CAV2 - caveolin 2, SHANK3 - sh3 and multiple ankyrin repeat domains 3, RHOA - ras homolog family member a, SLA - src-like-adaptor, EEA1 - early endosome antigen 1, SERPINE2 - serpin peptidase inhibitor, clade e (nexin, plasminogen activator inhibitor type 1), member 2, PLG - plasminogen, AAK1 - ap2 associated kinase 1, CNR2 - cannabinoid recepto…
GO:0071564	npBAF complex	0.000656	0.0403	2.81	12	9	[ARID1A - at rich interactive domain 1a (swi-like), ACTL6A - actin-like 6a, SMARCA2 - swi/snf related, matrix associated, actin dependent regulator of chromatin, subfamily a, member 2, SMARCA4 - swi/snf related, matrix associated, actin dependent regulator of chromatin, subfamily a, member 4, SMARCB1 - swi/snf related, matrix associated, actin dependent regulator of chromatin, subfamily b, member…
GO:0044432	endoplasmic reticulum part	0.0008	0.0476	1.15	1136	349	[STT3A - stt3a, subunit of the oligosaccharyltransferase complex (catalytic), P4HA2 - prolyl 4-hydroxylase, alpha polypeptide ii, ITPR1 - inositol 1,4,5-trisphosphate receptor, type 1, P4HA1 - prolyl 4-hydroxylase, alpha polypeptide i, PNPLA7 - patatin-like phospholipase domain containing 7, PLOD3 - procollagen-lysine, 2-oxoglutarate 5-dioxygenase 3, APH1A - aph1a gamma secretase subunit, P4HB - …
GO:0099513	polymeric cytoskeletal fiber	0.000855	0.0493	1.24	487	161	[APPBP2 - amyloid beta precursor protein (cytoplasmic tail) binding protein 2, SPEF1 - sperm flagellar 1, COBL - cordon-bleu wh2 repeat protein, MAPRE1 - microtubule-associated protein, rp/eb family, member 1, GOLGA2 - golgin a2, TUBGCP2 - tubulin, gamma complex associated protein 2, PLK1 - polo-like kinase 1, PAFAH1B1 - platelet-activating factor acetylhydrolase 1b, regulatory subunit 1 (45kda),…
GO:0099080	supramolecular complex	0.000857	0.048	1.23	531	174	[APPBP2 - amyloid beta precursor protein (cytoplasmic tail) binding protein 2, SPEF1 - sperm flagellar 1, COBL - cordon-bleu wh2 repeat protein, MAPRE1 - microtubule-associated protein, rp/eb family, member 1, GOLGA2 - golgin a2, TUBGCP2 - tubulin, gamma complex associated protein 2, PLK1 - polo-like kinase 1, PAFAH1B1 - platelet-activating factor acetylhydrolase 1b, regulatory subunit 1 (45kda),…
GO:0099081	supramolecular polymer	0.000857	0.0466	1.23	531	174	[APPBP2 - amyloid beta precursor protein (cytoplasmic tail) binding protein 2, SPEF1 - sperm flagellar 1, COBL - cordon-bleu wh2 repeat protein, MAPRE1 - microtubule-associated protein, rp/eb family, member 1, GOLGA2 - golgin a2, TUBGCP2 - tubulin, gamma complex associated protein 2, PLK1 - polo-like kinase 1, PAFAH1B1 - platelet-activating factor acetylhydrolase 1b, regulatory subunit 1 (45kda),…
GO:0099512	supramolecular fiber	0.000857	0.0453	1.23	531	174	[APPBP2 - amyloid beta precursor protein (cytoplasmic tail) binding protein 2, SPEF1 - sperm flagellar 1, COBL - cordon-bleu wh2 repeat protein, MAPRE1 - microtubule-associated protein, rp/eb family, member 1, GOLGA2 - golgin a2, TUBGCP2 - tubulin, gamma complex associated protein 2, PLK1 - polo-like kinase 1, PAFAH1B1 - platelet-activating factor acetylhydrolase 1b, regulatory subunit 1 (45kda),…
GO:0043228	non-membrane-bounded organelle	0.000912	0.0469	1.1	2244	659	[DHX30 - deah (asp-glu-ala-his) box helicase 30, DCP1A - decapping mrna 1a, VRK1 - vaccinia related kinase 1, FBXO5 - f-box protein 5, CENPI - centromere protein i, ITPR1 - inositol 1,4,5-trisphosphate receptor, type 1, P4HB - prolyl 4-hydroxylase, beta polypeptide, PA2G4 - proliferation-associated 2g4, 38kda, KDM2B - lysine (k)-specific demethylase 2b, MAPRE1 - microtubule-associated protein, rp…
GO:0032991	protein-containing complex	0.000946	0.0474	1.06	4470	1268	[PSMD14 - proteasome (prosome, macropain) 26s subunit, non-atpase, 14, FBXO9 - f-box protein 9, ZNRF2 - zinc and ring finger 2, CENPI - centromere protein i, NR5A2 - nuclear receptor subfamily 5, group a, member 2, VTN - vitronectin, P4HB - prolyl 4-hydroxylase, beta polypeptide, KDM2B - lysine (k)-specific demethylase 2b, EIF4H - eukaryotic translation initiation factor 4h, PAFAH1B1 - platelet-a…
							- decapping mrna 1a, ITPR1 - inositol 1,4,5-trisphosphate receptor, type 1, JARID2 - jumonji, at rich interactive domain 2, LIMD1 - lim domains containing 1, HABP4 - hyaluronan binding protein 4, JUN - jun proto-oncogene, JUND - jun d proto-oncogene, VPS11 - vacuolar protein sorting 11 homolog (s. cerevisiae), RAB3GAP1 - rab3 gtpase activating protein subunit 1 (catalytic), ZNF703 - zinc finger p…
GO:0036464	cytoplasmic ribonucleoprotein granule	0.000947	0.0462	1.38	201	74	[CELF1 - cugbp, elav-like family member 1, DCP1A - decapping mrna 1a, GIGYF2 - grb10 interacting gyf protein 2, EIF4E2 - eukaryotic translation initiation factor 4e family member 2, EXD1 - exonuclease 3'-5' domain containing 1, PABPC1 - poly(a) binding protein, cytoplasmic 1, UPF1 - upf1 regulator of nonsense transcripts homolog (yeast), PAN3 - pan3 poly(a) specific ribonuclease subunit homolog (…
GO:0043232	intracellular non-membrane-bounded organelle	0.000996	0.0474	1.1	2235	656	[DHX30 - deah (asp-glu-ala-his) box helicase 30, DCP1A - decapping mrna 1a, VRK1 - vaccinia related kinase 1, FBXO5 - f-box protein 5, CENPI - centromere protein i, ITPR1 - inositol 1,4,5-trisphosphate receptor, type 1, P4HB - prolyl 4-hydroxylase, beta polypeptide, PA2G4 - proliferation-associated 2g4, 38kda, KDM2B - lysine (k)-specific demethylase 2b, MAPRE1 - microtubule-associated protein, rp…
