# Supplementary material for: Application of genomic tools to study and potentially improve the upper thermal tolerance of farmed Atlantic salmon (Salmo salar)
Source: BMC Genomics. 2025 Mar 24;26:294. doi: 10.1186/s12864-025-11482-4 (PMC11934803; doi:10.1186/s12864-025-11482-4)
Supplement: Supplementary file 11 — Supplementary Material 11 [file 12864_2025_11482_MOESM11_ESM.xlsx]

## Sheet: Sheet1
Supplemental Table S11. Complete list of significantly enriched GO terms (FDR-adjusted p < 0.05) comparing the bottom families at 20 vs 10°C. Results are based only on the re-annotated transcript list with putative Homo sapiens orthologue RefSeq mRNA accession identifiers based on lowest BLASTx score with an Expect (E) value cut-off < 1e-5. Lists were generated using Gene Ontology enRIchment anaL…
Biological Process
GO Term	Description	p-value	FDR-adjusted p-value	Enrichment	B	b	Genes
GO:1903047	mitotic cell cycle process	3.46e-12	5.19e-08	1.53	551	206	[E2F1 - e2f transcription factor 1, VRK1 - vaccinia related kinase 1, E2F3 - e2f transcription factor 3, FBXO5 - f-box protein 5, MAPRE1 - microtubule-associated protein, rp/eb family, member 1, PAFAH1B1 - platelet-activating factor acetylhydrolase 1b, regulatory subunit 1 (45kda), CLSPN - claspin, ECT2 - epithelial cell transforming sequence 2 oncogene, NUF2 - nuf2, ndc80 kinetochore complex com…
GO:0022402	cell cycle process	6.8e-12	5.11e-08	1.41	839	290	[E2F1 - e2f transcription factor 1, VRK1 - vaccinia related kinase 1, E2F3 - e2f transcription factor 3, FBXO5 - f-box protein 5, MAPRE1 - microtubule-associated protein, rp/eb family, member 1, MAPRE3 - microtubule-associated protein, rp/eb family, member 3, TUBGCP2 - tubulin, gamma complex associated protein 2, PAFAH1B1 - platelet-activating factor acetylhydrolase 1b, regulatory subunit 1 (45kd…
GO:0044238	primary metabolic process	2.52e-10	1.26e-06	1.11	6000	1622	[A2M - alpha-2-macroglobulin, PSMD14 - proteasome (prosome, macropain) 26s subunit, non-atpase, 14, ZNRF2 - zinc and ring finger 2, TRIM55 - tripartite motif containing 55, TRIM63 - tripartite motif containing 63, e3 ubiquitin protein ligase, P4HA1 - prolyl 4-hydroxylase, alpha polypeptide i, PA2G4 - proliferation-associated 2g4, 38kda, ABAT - 4-aminobutyrate aminotransferase, ACCS - 1-aminocyclo…
							2J2 - cytochrome p450, family 2, subfamily j, polypeptide 2, DDHD2 - ddhd domain containing 2, CYP3A4 - cytochrome p450, family 3, subfamily a, polypeptide 4, SMARCA1 - swi/snf related, matrix associated, actin dependent regulator of chromatin, subfamily a, member 1, PPIP5K2 - diphosphoinositol pentakisphosphate kinase 2, SPHK2 - sphingosine kinase 2, SMARCB1 - swi/snf related, matrix associated,…
							ortin-like kinase 1, LBR - lamin b receptor, LCAT - lecithin-cholesterol acyltransferase, EEPD1 - endonuclease/exonuclease/phosphatase family domain containing 1, VAPA - vamp (vesicle-associated membrane protein)-associated protein a, 33kda, DDHD1 - ddhd domain containing 1, NOLC1 - nucleolar and coiled-body phosphoprotein 1, NPC1L1 - npc1-like 1, LDHB - lactate dehydrogenase b, RAB11B - rab11b, …
GO:0071704	organic substance metabolic process	1.84e-09	6.93e-06	1.1	6317	1692	[A2M - alpha-2-macroglobulin, PSMD14 - proteasome (prosome, macropain) 26s subunit, non-atpase, 14, ZNRF2 - zinc and ring finger 2, TRIM55 - tripartite motif containing 55, TRIM63 - tripartite motif containing 63, e3 ubiquitin protein ligase, P4HA1 - prolyl 4-hydroxylase, alpha polypeptide i, PA2G4 - proliferation-associated 2g4, 38kda, ACCS - 1-aminocyclopropane-1-carboxylate synthase homolog (a…
							SLC6A8 - solute carrier family 6 (neurotransmitter transporter), member 8, CTSH - cathepsin h, CTSV - cathepsin v, JMJD6 - jumonji domain containing 6, RFFL - ring finger and fyve-like domain containing e3 ubiquitin protein ligase, SULF1 - sulfatase 1, FBXO28 - f-box protein 28, TMPRSS4 - transmembrane protease, serine 4, TRIM39 - tripartite motif containing 39, CYP1A1 - cytochrome p450, family 1…
							3, MGAM - maltase-glucoamylase (alpha-glucosidase), ITPKB - inositol-trisphosphate 3-kinase b, P4HA2 - prolyl 4-hydroxylase, alpha polypeptide ii, PLOD3 - procollagen-lysine, 2-oxoglutarate 5-dioxygenase 3, STBD1 - starch binding domain 1, MAP3K19 - mitogen-activated protein kinase kinase kinase 19, JAK2 - janus kinase 2, PGLYRP1 - peptidoglycan recognition protein 1, JARID2 - jumonji, at rich in…
GO:0006082	organic acid metabolic process	8.39e-09	2.52e-05	1.35	812	268	[ABHD5 - abhydrolase domain containing 5, MECR - mitochondrial trans-2-enoyl-coa reductase, HGD - homogentisate 1,2-dioxygenase, HGF - hepatocyte growth factor (hepapoietin a; scatter factor), P4HA2 - prolyl 4-hydroxylase, alpha polypeptide ii, NR5A2 - nuclear receptor subfamily 5, group a, member 2, P4HA1 - prolyl 4-hydroxylase, alpha polypeptide i, BHMT - betaine--homocysteine s-methyltransfera…
GO:0008152	metabolic process	8.6e-09	2.15e-05	1.09	6666	1771	[A2M - alpha-2-macroglobulin, PSMD14 - proteasome (prosome, macropain) 26s subunit, non-atpase, 14, ZNRF2 - zinc and ring finger 2, TRIM55 - tripartite motif containing 55, TRIM63 - tripartite motif containing 63, e3 ubiquitin protein ligase, P4HA1 - prolyl 4-hydroxylase, alpha polypeptide i, PA2G4 - proliferation-associated 2g4, 38kda, ABAT - 4-aminobutyrate aminotransferase, ACCS - 1-aminocyclo…
							35 (udp-glca/udp-galnac transporter), member d1, CSTF2 - cleavage stimulation factor, 3' pre-rna, subunit 2, 64kda, FBXO43 - f-box protein 43, LPIN1 - lipin 1, CTNNBL1 - catenin, beta like 1, GPCPD1 - glycerophosphocholine phosphodiesterase gde1 homolog (s. cerevisiae), SLC2A1 - solute carrier family 2 (facilitated glucose transporter), member 1, PASK - pas domain containing serine/threonine kina…
							1,3-galactosyltransferase, polypeptide 2, PPP4R2 - protein phosphatase 4, regulatory subunit 2, B3GALT1 - udp-gal:betaglcnac beta 1,3-galactosyltransferase, polypeptide 1, RNF38 - ring finger protein 38, SBK1 - sh3-binding domain kinase 1, AGMAT - agmatine ureohydrolase (agmatinase), IGFBP2 - insulin-like growth factor binding protein 2, 36kda, IGFBP3 - insulin-like growth factor binding protein …
GO:0019752	carboxylic acid metabolic process	1.18e-08	2.54e-05	1.37	723	242	[ABHD5 - abhydrolase domain containing 5, MECR - mitochondrial trans-2-enoyl-coa reductase, HGD - homogentisate 1,2-dioxygenase, P4HA2 - prolyl 4-hydroxylase, alpha polypeptide ii, HGF - hepatocyte growth factor (hepapoietin a; scatter factor), PLOD3 - procollagen-lysine, 2-oxoglutarate 5-dioxygenase 3, NR5A2 - nuclear receptor subfamily 5, group a, member 2, P4HA1 - prolyl 4-hydroxylase, alpha p…
GO:0043436	oxoacid metabolic process	2.14e-08	4.01e-05	1.34	798	262	[ABHD5 - abhydrolase domain containing 5, MECR - mitochondrial trans-2-enoyl-coa reductase, HGD - homogentisate 1,2-dioxygenase, HGF - hepatocyte growth factor (hepapoietin a; scatter factor), P4HA2 - prolyl 4-hydroxylase, alpha polypeptide ii, NR5A2 - nuclear receptor subfamily 5, group a, member 2, P4HA1 - prolyl 4-hydroxylase, alpha polypeptide i, BHMT - betaine--homocysteine s-methyltransfera…
GO:0007059	chromosome segregation	2.14e-08	3.57e-05	2.09	94	48	[ESPL1 - extra spindle pole bodies homolog 1 (s. cerevisiae), ZNF207 - zinc finger protein 207, CTCF - ccctc-binding factor (zinc finger protein), SMC2 - structural maintenance of chromosomes 2, DSN1 - dsn1, mis12 kinetochore complex component, TOP2A - topoisomerase (dna) ii alpha 170kda, NDEL1 - nude neurodevelopment protein 1-like 1, USP9X - ubiquitin specific peptidase 9, x-linked, TOP2B - top…
GO:0044281	small molecule metabolic process	2.35e-08	3.52e-05	1.24	1457	443	[ITPKB - inositol-trisphosphate 3-kinase b, P4HA2 - prolyl 4-hydroxylase, alpha polypeptide ii, NR5A2 - nuclear receptor subfamily 5, group a, member 2, P4HA1 - prolyl 4-hydroxylase, alpha polypeptide i, PLOD3 - procollagen-lysine, 2-oxoglutarate 5-dioxygenase 3, HIBCH - 3-hydroxyisobutyryl-coa hydrolase, ACCS - 1-aminocyclopropane-1-carboxylate synthase homolog (arabidopsis)(non-functional), ABA…
GO:0006260	DNA replication	4.04e-08	5.52e-05	1.86	141	64	[MCM7 - minichromosome maintenance complex component 7, TBRG1 - transforming growth factor beta regulator 1, CHTF8 - ctf8, chromosome transmission fidelity factor 8 homolog (s. cerevisiae), DONSON - downstream neighbor of son, KAT7 - k(lysine) acetyltransferase 7, KAT5 - k(lysine) acetyltransferase 5, UPF1 - upf1 regulator of nonsense transcripts homolog (yeast), EXO1 - exonuclease 1, RFC2 - repl…
GO:0044237	cellular metabolic process	5.74e-08	7.19e-05	1.09	6211	1651	[PSMD14 - proteasome (prosome, macropain) 26s subunit, non-atpase, 14, ZNRF2 - zinc and ring finger 2, TRIM55 - tripartite motif containing 55, TRIM63 - tripartite motif containing 63, e3 ubiquitin protein ligase, P4HA1 - prolyl 4-hydroxylase, alpha polypeptide i, PA2G4 - proliferation-associated 2g4, 38kda, ABAT - 4-aminobutyrate aminotransferase, ACCS - 1-aminocyclopropane-1-carboxylate synthas…
							x associated, actin dependent regulator of chromatin, subfamily a, member 1, PPIP5K2 - diphosphoinositol pentakisphosphate kinase 2, SPHK2 - sphingosine kinase 2, CYP4B1 - cytochrome p450, family 4, subfamily b, polypeptide 1, SMARCB1 - swi/snf related, matrix associated, actin dependent regulator of chromatin, subfamily b, member 1, LIN9 - lin-9 homolog (c. elegans), RAD18 - rad18 homolog (s. ce…
							coenzyme q10 homolog b (s. cerevisiae), ACSF2 - acyl-coa synthetase family member 2, KCNQ1 - potassium voltage-gated channel, kqt-like subfamily, member 1, USP54 - ubiquitin specific peptidase 54, ASTE1 - asteroid homolog 1 (drosophila), PIGQ - phosphatidylinositol glycan anchor biosynthesis, class q, EDEM3 - er degradation enhancer, mannosidase alpha-like 3, ITPKC - inositol-trisphosphate 3-kina…
GO:0010564	regulation of cell cycle process	7.62e-08	8.81e-05	1.37	656	219	[PSMD14 - proteasome (prosome, macropain) 26s subunit, non-atpase, 14, E2F1 - e2f transcription factor 1, FBXO5 - f-box protein 5, MAPRE1 - microtubule-associated protein, rp/eb family, member 1, CLSPN - claspin, PAFAH1B1 - platelet-activating factor acetylhydrolase 1b, regulatory subunit 1 (45kda), STRA8 - stimulated by retinoic acid 8, ECT2 - epithelial cell transforming sequence 2 oncogene, CE…
GO:0031055	chromatin remodeling at centromere	8.48e-08	9.09e-05	3.2	23	18	[MIS18A - mis18 kinetochore protein homolog a (s. pombe), NPM1 - nucleophosmin (nucleolar phosphoprotein b23, numatrin), CENPI - centromere protein i, NASP - nuclear autoantigenic sperm protein (histone-binding), APITD1 - apoptosis-inducing, taf9-like domain 1, CENPO - centromere protein o, CENPV - centromere protein v, CENPH - centromere protein h, MIS18BP1 - mis18 binding protein 1, STRA13 - st…
GO:1901565	organonitrogen compound catabolic process	9.45e-08	9.46e-05	1.35	714	235	[PSMD14 - proteasome (prosome, macropain) 26s subunit, non-atpase, 14, HGD - homogentisate 1,2-dioxygenase, FBXO5 - f-box protein 5, SPSB3 - spla/ryanodine receptor domain and socs box containing 3, BHMT - betaine--homocysteine s-methyltransferase, PNPLA7 - patatin-like phospholipase domain containing 7, HIBCH - 3-hydroxyisobutyryl-coa hydrolase, AGRN - agrin, ABAT - 4-aminobutyrate aminotransfer…
GO:1901575	organic substance catabolic process	1e-07	9.39e-05	1.24	1417	428	[PSMD14 - proteasome (prosome, macropain) 26s subunit, non-atpase, 14, MGAM - maltase-glucoamylase (alpha-glucosidase), FBXO5 - f-box protein 5, HIBCH - 3-hydroxyisobutyryl-coa hydrolase, STBD1 - starch binding domain 1, ABAT - 4-aminobutyrate aminotransferase, PGLYRP1 - peptidoglycan recognition protein 1, PAFAH1B1 - platelet-activating factor acetylhydrolase 1b, regulatory subunit 1 (45kda), PE…
GO:0006807	nitrogen compound metabolic process	1.14e-07	0.0001	1.09	5652	1510	[A2M - alpha-2-macroglobulin, PSMD14 - proteasome (prosome, macropain) 26s subunit, non-atpase, 14, VRK1 - vaccinia related kinase 1, ZNRF2 - zinc and ring finger 2, FBXO5 - f-box protein 5, TRIM55 - tripartite motif containing 55, TRIM63 - tripartite motif containing 63, e3 ubiquitin protein ligase, NR5A2 - nuclear receptor subfamily 5, group a, member 2, P4HA1 - prolyl 4-hydroxylase, alpha poly…
							n-like growth factor binding protein 5, RNH1 - ribonuclease/angiogenin inhibitor 1, CDK2 - cyclin-dependent kinase 2, GPAA1 - glycosylphosphatidylinositol anchor attachment 1, CAMKMT - calmodulin-lysine n-methyltransferase, NAA40 - n(alpha)-acetyltransferase 40, natd catalytic subunit, homolog (s. cerevisiae), CDKN1A - cyclin-dependent kinase inhibitor 1a (p21, cip1), RNF139 - ring finger protein…
							- fibulin 1, TMCC2 - transmembrane and coiled-coil domain family 2, FASN - fatty acid synthase, RPL36 - ribosomal protein l36, MPC2 - mitochondrial pyruvate carrier 2, NRBP2 - nuclear receptor binding protein 2, ARID5B - at rich interactive domain 5b (mrf1-like), GBA2 - glucosidase, beta (bile acid) 2, EFEMP1 - egf containing fibulin-like extracellular matrix protein 1, UBE2J1 - ubiquitin-conjuga…
GO:0033554	cellular response to stress	1.46e-07	0.000122	1.23	1410	425	[PSMD14 - proteasome (prosome, macropain) 26s subunit, non-atpase, 14, ITPR1 - inositol 1,4,5-trisphosphate receptor, type 1, JAK2 - janus kinase 2, ATF6 - activating transcription factor 6, JUN - jun proto-oncogene, LRRC8E - leucine rich repeat containing 8 family, member e, CLSPN - claspin, ANKRD2 - ankyrin repeat domain 2 (stretch responsive muscle), PRDX1 - peroxiredoxin 1, WHSC1 - wolf-hirsc…
GO:0045930	negative regulation of mitotic cell cycle	1.78e-07	0.000141	1.58	261	101	[PSMD14 - proteasome (prosome, macropain) 26s subunit, non-atpase, 14, E2F1 - e2f transcription factor 1, FBXO5 - f-box protein 5, TRIP13 - thyroid hormone receptor interactor 13, DONSON - downstream neighbor of son, E2F8 - e2f transcription factor 8, PLK1 - polo-like kinase 1, CLSPN - claspin, DCLRE1B - dna cross-link repair 1b, NABP1 - nucleic acid binding protein 1, MDC1 - mediator of dna-dama…
GO:1903311	regulation of mRNA metabolic process	1.89e-07	0.000142	1.54	297	112	[E2F1 - e2f transcription factor 1, PSMD14 - proteasome (prosome, macropain) 26s subunit, non-atpase, 14, DDX17 - dead (asp-glu-ala-asp) box helicase 17, UPF1 - upf1 regulator of nonsense transcripts homolog (yeast), METTL14 - methyltransferase like 14, CARHSP1 - calcium regulated heat stable protein 1, 24kda, HNRNPR - heterogeneous nuclear ribonucleoprotein r, ZC3H12A - zinc finger ccch-type con…
GO:0048522	positive regulation of cellular process	2.41e-07	0.000173	1.11	4402	1195	[P2RX4 - purinergic receptor p2x, ligand-gated ion channel, 4, PSMD14 - proteasome (prosome, macropain) 26s subunit, non-atpase, 14, P2RX7 - purinergic receptor p2x, ligand-gated ion channel, 7, P2RY1 - purinergic receptor p2y, g-protein coupled, 1, FBXO5 - f-box protein 5, NR5A2 - nuclear receptor subfamily 5, group a, member 2, PA2G4 - proliferation-associated 2g4, 38kda, ABCA1 - atp-binding ca…
							lactoside alpha-2,3-sialyltransferase 4, CSPG4 - chondroitin sulfate proteoglycan 4, VAPA - vamp (vesicle-associated membrane protein)-associated protein a, 33kda, DDHD1 - ddhd domain containing 1, NOLC1 - nucleolar and coiled-body phosphoprotein 1, TADA1 - transcriptional adaptor 1, DLG5 - discs, large homolog 5 (drosophila), CCPG1 - cell cycle progression 1, LPIN1 - lipin 1, CTNNBL1 - catenin, …
GO:0050896	response to stimulus	2.43e-07	0.000166	1.12	4001	1094	[P2RX4 - purinergic receptor p2x, ligand-gated ion channel, 4, A2M - alpha-2-macroglobulin, PSMD14 - proteasome (prosome, macropain) 26s subunit, non-atpase, 14, P2RX7 - purinergic receptor p2x, ligand-gated ion channel, 7, P2RY1 - purinergic receptor p2y, g-protein coupled, 1, P2RY2 - purinergic receptor p2y, g-protein coupled, 2, TRIM63 - tripartite motif containing 63, e3 ubiquitin protein lig…
							- stathmin 1, XPR1 - xenotropic and polytropic retrovirus receptor 1, EEPD1 - endonuclease/exonuclease/phosphatase family domain containing 1, NOLC1 - nucleolar and coiled-body phosphoprotein 1, NPC1L1 - npc1-like 1, SKP2 - s-phase kinase-associated protein 2, e3 ubiquitin protein ligase, SLA - src-like-adaptor, RAB11B - rab11b, member ras oncogene family, LPIN1 - lipin 1, SETD7 - set domain cont…
GO:0006950	response to stress	2.49e-07	0.000163	1.17	2395	683	[P2RX4 - purinergic receptor p2x, ligand-gated ion channel, 4, P2RX7 - purinergic receptor p2x, ligand-gated ion channel, 7, PSMD14 - proteasome (prosome, macropain) 26s subunit, non-atpase, 14, IGLL5 - immunoglobulin lambda-like polypeptide 5, ITPR1 - inositol 1,4,5-trisphosphate receptor, type 1, ABCA1 - atp-binding cassette, sub-family a (abc1), member 1, JAK2 - janus kinase 2, SAA2 - serum am…
							1, SEC31A - sec31 homolog a (s. cerevisiae), EXOC1 - exocyst complex component 1, ESCO2 - establishment of sister chromatid cohesion n-acetyltransferase 2, NLRP3 - nlr family, pyrin domain containing 3, VCAM1 - vascular cell adhesion molecule 1, AFAP1L2 - actin filament associated protein 1-like 2, MORC2 - morc family cw-type zinc finger 2, HERC2 - hect and rld domain containing e3 ubiquitin prot…
GO:0051716	cellular response to stimulus	3.04e-07	0.00019	1.16	2421	689	[P2RX4 - purinergic receptor p2x, ligand-gated ion channel, 4, P2RX7 - purinergic receptor p2x, ligand-gated ion channel, 7, PSMD14 - proteasome (prosome, macropain) 26s subunit, non-atpase, 14, P2RY1 - purinergic receptor p2y, g-protein coupled, 1, P2RY2 - purinergic receptor p2y, g-protein coupled, 2, ITPKB - inositol-trisphosphate 3-kinase b, ITPR1 - inositol 1,4,5-trisphosphate receptor, type…
							C31A - sec31 homolog a (s. cerevisiae), ESCO2 - establishment of sister chromatid cohesion n-acetyltransferase 2, STAP1 - signal transducing adaptor family member 1, NLRP3 - nlr family, pyrin domain containing 3, VCAM1 - vascular cell adhesion molecule 1, ITGA4 - integrin, alpha 4 (antigen cd49d, alpha 4 subunit of vla-4 receptor), MORC2 - morc family cw-type zinc finger 2, PIEZO2 - piezo-type me…
GO:0009056	catabolic process	4.17e-07	0.000251	1.2	1651	486	[PSMD14 - proteasome (prosome, macropain) 26s subunit, non-atpase, 14, MGAM - maltase-glucoamylase (alpha-glucosidase), FBXO5 - f-box protein 5, HIBCH - 3-hydroxyisobutyryl-coa hydrolase, STBD1 - starch binding domain 1, ABAT - 4-aminobutyrate aminotransferase, PGLYRP1 - peptidoglycan recognition protein 1, PAFAH1B1 - platelet-activating factor acetylhydrolase 1b, regulatory subunit 1 (45kda), PE…
GO:0043484	regulation of RNA splicing	4.76e-07	0.000275	1.83	125	56	[CELF1 - cugbp, elav-like family member 1, TMBIM6 - transmembrane bax inhibitor motif containing 6, DDX17 - dead (asp-glu-ala-asp) box helicase 17, SRSF3 - serine/arginine-rich splicing factor 3, SRSF4 - serine/arginine-rich splicing factor 4, SRSF5 - serine/arginine-rich splicing factor 5, SRSF6 - serine/arginine-rich splicing factor 6, SRSF7 - serine/arginine-rich splicing factor 7, HABP4 - hya…
GO:1901700	response to oxygen-containing compound	5.84e-07	0.000325	1.25	1125	344	[P2RX4 - purinergic receptor p2x, ligand-gated ion channel, 4, P2RX7 - purinergic receptor p2x, ligand-gated ion channel, 7, PSMD14 - proteasome (prosome, macropain) 26s subunit, non-atpase, 14, E2F1 - e2f transcription factor 1, P2RY1 - purinergic receptor p2y, g-protein coupled, 1, TACR3 - tachykinin receptor 3, P2RY2 - purinergic receptor p2y, g-protein coupled, 2, JAK2 - janus kinase 2, ABCC1…
GO:0048024	regulation of mRNA splicing, via spliceosome	8.31e-07	0.000446	1.98	89	43	[CELF1 - cugbp, elav-like family member 1, RBMX - rna binding motif protein, x-linked, CIRBP - cold inducible rna binding protein, SRRM4 - serine/arginine repetitive matrix 4, HSPA8 - heat shock 70kda protein 8, DDX17 - dead (asp-glu-ala-asp) box helicase 17, SRSF3 - serine/arginine-rich splicing factor 3, SRSF4 - serine/arginine-rich splicing factor 4, SRSF6 - serine/arginine-rich splicing facto…
GO:0006629	lipid metabolic process	8.46e-07	0.000438	1.27	949	295	[ABHD5 - abhydrolase domain containing 5, TTC7A - tetratricopeptide repeat domain 7a, MECR - mitochondrial trans-2-enoyl-coa reductase, ITPKB - inositol-trisphosphate 3-kinase b, NR5A2 - nuclear receptor subfamily 5, group a, member 2, PNPLA7 - patatin-like phospholipase domain containing 7, AGRN - agrin, RDH11 - retinol dehydrogenase 11 (all-trans/9-cis/11-cis), ABCA1 - atp-binding cassette, sub…
GO:0031323	regulation of cellular metabolic process	8.73e-07	0.000437	1.1	4930	1321	[P2RX4 - purinergic receptor p2x, ligand-gated ion channel, 4, A2M - alpha-2-macroglobulin, PSMD14 - proteasome (prosome, macropain) 26s subunit, non-atpase, 14, P2RX7 - purinergic receptor p2x, ligand-gated ion channel, 7, P2RY1 - purinergic receptor p2y, g-protein coupled, 1, FBXO5 - f-box protein 5, ZNF391 - zinc finger protein 391, NR5A2 - nuclear receptor subfamily 5, group a, member 2, PA2G…
							pha-trypsin inhibitor heavy chain 3, ZFP2 - zfp2 zinc finger protein, ITPKB - inositol-trisphosphate 3-kinase b, ITPR1 - inositol 1,4,5-trisphosphate receptor, type 1, JAK2 - janus kinase 2, MAPRE3 - microtubule-associated protein, rp/eb family, member 3, ATF6 - activating transcription factor 6, JARID2 - jumonji, at rich interactive domain 2, HABP4 - hyaluronan binding protein 4, JUN - jun proto…
GO:0034080	CENP-A containing nucleosome assembly	8.73e-07	0.000423	3.12	21	16	[MIS18A - mis18 kinetochore protein homolog a (s. pombe), NPM1 - nucleophosmin (nucleolar phosphoprotein b23, numatrin), CENPI - centromere protein i, NASP - nuclear autoantigenic sperm protein (histone-binding), APITD1 - apoptosis-inducing, taf9-like domain 1, CENPO - centromere protein o, CENPH - centromere protein h, MIS18BP1 - mis18 binding protein 1, STRA13 - stimulated by retinoic acid 13, …
GO:0010033	response to organic substance	9.24e-07	0.000433	1.19	1752	510	[P2RX4 - purinergic receptor p2x, ligand-gated ion channel, 4, P2RX7 - purinergic receptor p2x, ligand-gated ion channel, 7, PSMD14 - proteasome (prosome, macropain) 26s subunit, non-atpase, 14, P2RY1 - purinergic receptor p2y, g-protein coupled, 1, P2RY2 - purinergic receptor p2y, g-protein coupled, 2, TRIM63 - tripartite motif containing 63, e3 ubiquitin protein ligase, NR5A2 - nuclear receptor…
GO:1901991	negative regulation of mitotic cell cycle phase transition	9.66e-07	0.00044	1.64	195	78	[PSMD14 - proteasome (prosome, macropain) 26s subunit, non-atpase, 14, E2F1 - e2f transcription factor 1, FBXO5 - f-box protein 5, TRIP13 - thyroid hormone receptor interactor 13, DONSON - downstream neighbor of son, E2F8 - e2f transcription factor 8, PLK1 - polo-like kinase 1, CLSPN - claspin, TFDP1 - transcription factor dp-1, NABP1 - nucleic acid binding protein 1, PSMA2 - proteasome (prosome,…
GO:0043044	ATP-dependent chromatin remodeling	9.96e-07	0.00044	2.18	62	33	[NPM1 - nucleophosmin (nucleolar phosphoprotein b23, numatrin), CENPI - centromere protein i, ACTL6A - actin-like 6a, SPTY2D1 - spt2, suppressor of ty, domain containing 1 (s. cerevisiae), CENPO - centromere protein o, SYCP3 - synaptonemal complex protein 3, MIS18BP1 - mis18 binding protein 1, SMARCA1 - swi/snf related, matrix associated, actin dependent regulator of chromatin, subfamily a, membe…
GO:0010565	regulation of cellular ketone metabolic process	1.11e-06	0.000475	1.72	155	65	[PDPR - pyruvate dehydrogenase phosphatase regulatory subunit, PSMD14 - proteasome (prosome, macropain) 26s subunit, non-atpase, 14, PARK7 - parkinson protein 7, BHMT - betaine--homocysteine s-methyltransferase, SIRT4 - sirtuin 4, IRS2 - insulin receptor substrate 2, GSTZ1 - glutathione s-transferase zeta 1, BMP2 - bone morphogenetic protein 2, BMP5 - bone morphogenetic protein 5, ACADL - acyl-co…
GO:0010948	negative regulation of cell cycle process	1.35e-06	0.000563	1.51	284	105	[PSMD14 - proteasome (prosome, macropain) 26s subunit, non-atpase, 14, E2F1 - e2f transcription factor 1, FBXO5 - f-box protein 5, TRIP13 - thyroid hormone receptor interactor 13, DONSON - downstream neighbor of son, E2F8 - e2f transcription factor 8, PLK1 - polo-like kinase 1, CLSPN - claspin, NABP1 - nucleic acid binding protein 1, TMEM67 - transmembrane protein 67, MGA - mga, max dimerization …
GO:1901990	regulation of mitotic cell cycle phase transition	1.65e-06	0.000669	1.44	369	130	[PSMD14 - proteasome (prosome, macropain) 26s subunit, non-atpase, 14, E2F1 - e2f transcription factor 1, FBXO5 - f-box protein 5, TRIP13 - thyroid hormone receptor interactor 13, DONSON - downstream neighbor of son, E2F8 - e2f transcription factor 8, MAPRE1 - microtubule-associated protein, rp/eb family, member 1, PLK1 - polo-like kinase 1, CLSPN - claspin, PAFAH1B1 - platelet-activating factor …
GO:0044419	interspecies interaction between organisms	1.66e-06	0.000655	1.3	763	242	[E2F1 - e2f transcription factor 1, CFHR2 - complement factor h-related 2, TAF4 - taf4 rna polymerase ii, tata box binding protein (tbp)-associated factor, 135kda, PGLYRP1 - peptidoglycan recognition protein 1, EIF4H - eukaryotic translation initiation factor 4h, JUN - jun proto-oncogene, THOC7 - tho complex 7 homolog (drosophila), ZC3H12A - zinc finger ccch-type containing 12a, CALCOCO2 - calciu…
GO:0080090	regulation of primary metabolic process	1.71e-06	0.00066	1.1	4811	1288	[A2M - alpha-2-macroglobulin, PSMD14 - proteasome (prosome, macropain) 26s subunit, non-atpase, 14, P2RX7 - purinergic receptor p2x, ligand-gated ion channel, 7, P2RY1 - purinergic receptor p2y, g-protein coupled, 1, FBXO5 - f-box protein 5, ZNF391 - zinc finger protein 391, NR5A2 - nuclear receptor subfamily 5, group a, member 2, PA2G4 - proliferation-associated 2g4, 38kda, ABCA1 - atp-binding c…
							ts telomere maintenance complex component 1, COL6A3 - collagen, type vi, alpha 3, C1QTNF3 - c1q and tumor necrosis factor related protein 3, TPX2 - tpx2, microtubule-associated, SPAG9 - sperm associated antigen 9, CEP290 - centrosomal protein 290kda, HDAC8 - histone deacetylase 8, DOK7 - docking protein 7, PBK - pdz binding kinase, KDM2A - lysine (k)-specific demethylase 2a, KLF6 - kruppel-like f…
GO:0009719	response to endogenous stimulus	1.85e-06	0.000694	1.27	891	277	[P2RX4 - purinergic receptor p2x, ligand-gated ion channel, 4, P2RX7 - purinergic receptor p2x, ligand-gated ion channel, 7, E2F1 - e2f transcription factor 1, P2RY1 - purinergic receptor p2y, g-protein coupled, 1, TACR3 - tachykinin receptor 3, P2RY2 - purinergic receptor p2y, g-protein coupled, 2, TRIM63 - tripartite motif containing 63, e3 ubiquitin protein ligase, PLOD3 - procollagen-lysine, …
GO:0051128	regulation of cellular component organization	1.9e-06	0.000697	1.16	2198	624	[P2RX7 - purinergic receptor p2x, ligand-gated ion channel, 7, CSMD3 - cub and sushi multiple domains 3, P2RY1 - purinergic receptor p2y, g-protein coupled, 1, FBXO5 - f-box protein 5, S100A10 - s100 calcium binding protein a10, FMNL2 - formin-like 2, MAPRE1 - microtubule-associated protein, rp/eb family, member 1, SACS - spastic ataxia of charlevoix-saguenay (sacsin), ABCA1 - atp-binding cassett…
GO:0048518	positive regulation of biological process	2.05e-06	0.000731	1.09	4947	1321	[P2RX4 - purinergic receptor p2x, ligand-gated ion channel, 4, PSMD14 - proteasome (prosome, macropain) 26s subunit, non-atpase, 14, P2RX7 - purinergic receptor p2x, ligand-gated ion channel, 7, P2RY1 - purinergic receptor p2y, g-protein coupled, 1, P2RY2 - purinergic receptor p2y, g-protein coupled, 2, FBXO5 - f-box protein 5, NR5A2 - nuclear receptor subfamily 5, group a, member 2, PA2G4 - prol…
							ated, type i, beta subunit, SPAG9 - sperm associated antigen 9, CEP290 - centrosomal protein 290kda, ARTN - artemin, MOSPD2 - motile sperm domain containing 2, ACIN1 - apoptotic chromatin condensation inducer 1, HDAC8 - histone deacetylase 8, DOK7 - docking protein 7, PBK - pdz binding kinase, PRC1 - protein regulator of cytokinesis 1, KLF6 - kruppel-like factor 6, GPRC5C - g protein-coupled rece…
GO:1901988	negative regulation of cell cycle phase transition	2.24e-06	0.000782	1.6	205	80	[PSMD14 - proteasome (prosome, macropain) 26s subunit, non-atpase, 14, E2F1 - e2f transcription factor 1, FBXO5 - f-box protein 5, TRIP13 - thyroid hormone receptor interactor 13, DONSON - downstream neighbor of son, E2F8 - e2f transcription factor 8, PLK1 - polo-like kinase 1, CLSPN - claspin, TFDP1 - transcription factor dp-1, NABP1 - nucleic acid binding protein 1, PSMA2 - proteasome (prosome,…
GO:0042221	response to chemical	2.31e-06	0.000788	1.16	2174	617	[P2RX4 - purinergic receptor p2x, ligand-gated ion channel, 4, P2RX7 - purinergic receptor p2x, ligand-gated ion channel, 7, PSMD14 - proteasome (prosome, macropain) 26s subunit, non-atpase, 14, P2RY1 - purinergic receptor p2y, g-protein coupled, 1, P2RY2 - purinergic receptor p2y, g-protein coupled, 2, ITPKB - inositol-trisphosphate 3-kinase b, S100A10 - s100 calcium binding protein a10, TRIM63 …
GO:0051726	regulation of cell cycle	2.33e-06	0.000776	1.25	1018	311	[PSMD14 - proteasome (prosome, macropain) 26s subunit, non-atpase, 14, E2F1 - e2f transcription factor 1, FBXO5 - f-box protein 5, MAPRE1 - microtubule-associated protein, rp/eb family, member 1, MAPRE3 - microtubule-associated protein, rp/eb family, member 3, JUN - jun proto-oncogene, CLSPN - claspin, PAFAH1B1 - platelet-activating factor acetylhydrolase 1b, regulatory subunit 1 (45kda), JUND - …
GO:0016043	cellular component organization	2.43e-06	0.000793	1.1	4358	1173	[A2M - alpha-2-macroglobulin, P2RX7 - purinergic receptor p2x, ligand-gated ion channel, 7, VRK1 - vaccinia related kinase 1, FBXO5 - f-box protein 5, CENPI - centromere protein i, ABCA1 - atp-binding cassette, sub-family a (abc1), member 1, EIF4H - eukaryotic translation initiation factor 4h, PAFAH1B1 - platelet-activating factor acetylhydrolase 1b, regulatory subunit 1 (45kda), CLIP2 - cap-gly …
							n (cadherin-associated protein), delta 1, CTNND2 - catenin (cadherin-associated protein), delta 2, ABLIM1 - actin binding lim protein 1, SLC6A1 - solute carrier family 6 (neurotransmitter transporter), member 1, TMPRSS6 - transmembrane protease, serine 6, LIMS1 - lim and senescent cell antigen-like domains 1, LIPC - lipase, hepatic, EIF4ENIF1 - eukaryotic translation initiation factor 4e nuclear …
GO:0051704	multi-organism process	2.6e-06	0.000832	1.23	1171	352	[IGLL5 - immunoglobulin lambda-like polypeptide 5, E2F1 - e2f transcription factor 1, CFHR2 - complement factor h-related 2, TAF4 - taf4 rna polymerase ii, tata box binding protein (tbp)-associated factor, 135kda, MLKL - mixed lineage kinase domain-like, PGLYRP1 - peptidoglycan recognition protein 1, EIF4H - eukaryotic translation initiation factor 4h, JUN - jun proto-oncogene, BMP2 - bone morpho…
GO:1901987	regulation of cell cycle phase transition	2.68e-06	0.00084	1.42	396	137	[PSMD14 - proteasome (prosome, macropain) 26s subunit, non-atpase, 14, E2F1 - e2f transcription factor 1, FBXO5 - f-box protein 5, TRIP13 - thyroid hormone receptor interactor 13, DONSON - downstream neighbor of son, E2F8 - e2f transcription factor 8, MAPRE1 - microtubule-associated protein, rp/eb family, member 1, PLK1 - polo-like kinase 1, CLSPN - claspin, PAFAH1B1 - platelet-activating factor …
GO:0035821	modification of morphology or physiology of other organism	2.73e-06	0.000837	1.88	98	45	[CFHR2 - complement factor h-related 2, REG1B - regenerating islet-derived 1 beta, STOM - stomatin, CRP - c-reactive protein, pentraxin-related, HSPA8 - heat shock 70kda protein 8, SUGT1 - sgt1, suppressor of g2 allele of skp1 (s. cerevisiae), IGF2R - insulin-like growth factor 2 receptor, TYMS - thymidylate synthetase, RRAGA - ras-related gtp binding a, INSR - insulin receptor, CCNK - cyclin k, …
GO:0006066	alcohol metabolic process	2.74e-06	0.000824	1.52	258	96	[NPC1 - niemann-pick disease, type c1, CYP1B1 - cytochrome p450, family 1, subfamily b, polypeptide 1, RDH12 - retinol dehydrogenase 12 (all-trans/9-cis/11-cis), GCH1 - gtp cyclohydrolase 1, GBA2 - glucosidase, beta (bile acid) 2, PLCB3 - phospholipase c, beta 3 (phosphatidylinositol-specific), RDH13 - retinol dehydrogenase 13 (all-trans/9-cis), DHCR24 - 24-dehydrocholesterol reductase, RPE65 - r…
GO:0009893	positive regulation of metabolic process	2.75e-06	0.000811	1.13	3055	843	[P2RX4 - purinergic receptor p2x, ligand-gated ion channel, 4, P2RX7 - purinergic receptor p2x, ligand-gated ion channel, 7, PSMD14 - proteasome (prosome, macropain) 26s subunit, non-atpase, 14, P2RY1 - purinergic receptor p2y, g-protein coupled, 1, NR5A2 - nuclear receptor subfamily 5, group a, member 2, CLSPN - claspin, HNRNPR - heterogeneous nuclear ribonucleoprotein r, WHSC1 - wolf-hirschhorn…
							TFCP2 - transcription factor cp2, ARRDC3 - arrestin domain containing 3, TFDP1 - transcription factor dp-1, BCL2L13 - bcl2-like 13 (apoptosis facilitator), IST1 - increased sodium tolerance 1 homolog (yeast), ERBB3 - v-erb-b2 avian erythroblastic leukemia viral oncogene homolog 3, MTCH1 - mitochondrial carrier 1, TFRC - transferrin receptor (p90, cd71), ERCC2 - excision repair cross-complementing…
GO:0051383	kinetochore organization	2.83e-06	0.000816	3.33	16	13	[MIS12 - mis12 kinetochore complex component, POGZ - pogo transposable element with znf domain, SMC2 - structural maintenance of chromosomes 2, CDT1 - chromatin licensing and dna replication factor 1, APITD1 - apoptosis-inducing, taf9-like domain 1, DLGAP5 - discs, large (drosophila) homolog-associated protein 5, CENPH - centromere protein h, SMC4 - structural maintenance of chromosomes 4, NUF2 -…
GO:0016101	diterpenoid metabolic process	2.96e-06	0.00084	1.97	81	39	[CYP1B1 - cytochrome p450, family 1, subfamily b, polypeptide 1, RDH12 - retinol dehydrogenase 12 (all-trans/9-cis/11-cis), RDH13 - retinol dehydrogenase 13 (all-trans/9-cis), LRP1 - low density lipoprotein receptor-related protein 1, LRP2 - low density lipoprotein receptor-related protein 2, RPE65 - retinal pigment epithelium-specific protein 65kda, AKR1B1 - aldo-keto reductase family 1, member …
GO:0032787	monocarboxylic acid metabolic process	3.03e-06	0.000842	1.4	414	142	[ABHD5 - abhydrolase domain containing 5, CYP1B1 - cytochrome p450, family 1, subfamily b, polypeptide 1, MPC2 - mitochondrial pyruvate carrier 2, GBA2 - glucosidase, beta (bile acid) 2, MECR - mitochondrial trans-2-enoyl-coa reductase, NR5A2 - nuclear receptor subfamily 5, group a, member 2, LDHD - lactate dehydrogenase d, ABAT - 4-aminobutyrate aminotransferase, ACCS - 1-aminocyclopropane-1-car…
GO:0071840	cellular component organization or biogenesis	3.14e-06	0.000857	1.1	4403	1183	[A2M - alpha-2-macroglobulin, P2RX7 - purinergic receptor p2x, ligand-gated ion channel, 7, VRK1 - vaccinia related kinase 1, FBXO5 - f-box protein 5, CENPI - centromere protein i, ABCA1 - atp-binding cassette, sub-family a (abc1), member 1, EIF4H - eukaryotic translation initiation factor 4h, PAFAH1B1 - platelet-activating factor acetylhydrolase 1b, regulatory subunit 1 (45kda), CLIP2 - cap-gly …
							nt 2 interacting protein, CTBP2 - c-terminal binding protein 2, RCOR1 - rest corepressor 1, CTNNA1 - catenin (cadherin-associated protein), alpha 1, 102kda, CYFIP1 - cytoplasmic fmr1 interacting protein 1, CTNNB1 - catenin (cadherin-associated protein), beta 1, 88kda, CTNND1 - catenin (cadherin-associated protein), delta 1, CTNND2 - catenin (cadherin-associated protein), delta 2, ABLIM1 - actin b…
GO:0006721	terpenoid metabolic process	3.32e-06	0.000891	1.93	87	41	[CYP1B1 - cytochrome p450, family 1, subfamily b, polypeptide 1, RDH12 - retinol dehydrogenase 12 (all-trans/9-cis/11-cis), RDH13 - retinol dehydrogenase 13 (all-trans/9-cis), LRP1 - low density lipoprotein receptor-related protein 1, LRP2 - low density lipoprotein receptor-related protein 2, RPE65 - retinal pigment epithelium-specific protein 65kda, AKR1B1 - aldo-keto reductase family 1, member …
GO:0051817	modification of morphology or physiology of other organism involved in symbiotic interaction	3.32e-06	0.000876	1.93	87	41	[CFHR2 - complement factor h-related 2, STOM - stomatin, CRP - c-reactive protein, pentraxin-related, HSPA8 - heat shock 70kda protein 8, SUGT1 - sgt1, suppressor of g2 allele of skp1 (s. cerevisiae), IGF2R - insulin-like growth factor 2 receptor, TYMS - thymidylate synthetase, RRAGA - ras-related gtp binding a, INSR - insulin receptor, CCNK - cyclin k, JUN - jun proto-oncogene, PHB2 - prohibitin…
GO:0007346	regulation of mitotic cell cycle	3.79e-06	0.000982	1.34	552	181	[PSMD14 - proteasome (prosome, macropain) 26s subunit, non-atpase, 14, E2F1 - e2f transcription factor 1, FBXO5 - f-box protein 5, TRIP13 - thyroid hormone receptor interactor 13, CD28 - cd28 molecule, DONSON - downstream neighbor of son, E2F8 - e2f transcription factor 8, MAPRE1 - microtubule-associated protein, rp/eb family, member 1, PLK1 - polo-like kinase 1, CLSPN - claspin, PAFAH1B1 - plate…
GO:0001523	retinoid metabolic process	3.8e-06	0.000967	1.99	76	37	[CYP1B1 - cytochrome p450, family 1, subfamily b, polypeptide 1, RDH12 - retinol dehydrogenase 12 (all-trans/9-cis/11-cis), RDH13 - retinol dehydrogenase 13 (all-trans/9-cis), LRP1 - low density lipoprotein receptor-related protein 1, LRP2 - low density lipoprotein receptor-related protein 2, RPE65 - retinal pigment epithelium-specific protein 65kda, AKR1B1 - aldo-keto reductase family 1, member …
GO:0098813	nuclear chromosome segregation	4.38e-06	0.0011	2.41	39	23	[MIS12 - mis12 kinetochore complex component, ESPL1 - extra spindle pole bodies homolog 1 (s. cerevisiae), ZNF207 - zinc finger protein 207, SMC2 - structural maintenance of chromosomes 2, KLHL22 - kelch-like family member 22, DSN1 - dsn1, mis12 kinetochore complex component, SGOL1 - shugoshin-like 1 (s. pombe), TOP2A - topoisomerase (dna) ii alpha 170kda, TOP2B - topoisomerase (dna) ii beta 180k…
GO:0043620	regulation of DNA-templated transcription in response to stress	5.5e-06	0.00135	1.8	109	48	[PSMD11 - proteasome (prosome, macropain) 26s subunit, non-atpase, 11, PSMD12 - proteasome (prosome, macropain) 26s subunit, non-atpase, 12, RPS6KA1 - ribosomal protein s6 kinase, 90kda, polypeptide 1, PSMD14 - proteasome (prosome, macropain) 26s subunit, non-atpase, 14, HSPA5 - heat shock 70kda protein 5 (glucose-regulated protein, 78kda), PSME2 - proteasome (prosome, macropain) activator subuni…
GO:0009725	response to hormone	6.86e-06	0.00166	1.33	571	185	[ARNT2 - aryl-hydrocarbon receptor nuclear translocator 2, LRP2 - low density lipoprotein receptor-related protein 2, TACR3 - tachykinin receptor 3, REG1B - regenerating islet-derived 1 beta, PLOD3 - procollagen-lysine, 2-oxoglutarate 5-dioxygenase 3, TRIM63 - tripartite motif containing 63, e3 ubiquitin protein ligase, GNRHR - gonadotropin-releasing hormone receptor, KAT5 - k(lysine) acetyltrans…
GO:0051173	positive regulation of nitrogen compound metabolic process	6.88e-06	0.00164	1.13	2684	744	[P2RX4 - purinergic receptor p2x, ligand-gated ion channel, 4, PSMD14 - proteasome (prosome, macropain) 26s subunit, non-atpase, 14, P2RX7 - purinergic receptor p2x, ligand-gated ion channel, 7, P2RY1 - purinergic receptor p2y, g-protein coupled, 1, NR5A2 - nuclear receptor subfamily 5, group a, member 2, JAK2 - janus kinase 2, MAPRE3 - microtubule-associated protein, rp/eb family, member 3, ATF6…
							NIF3L1 - nif3 ngg1 interacting factor 3-like 1 (s. cerevisiae), MTF2 - metal response element binding transcription factor 2, JMY - junction mediating and regulatory protein, p53 cofactor, PHF17 - phd finger protein 17, INHBA - inhibin, beta a, NAMPT - nicotinamide phosphoribosyltransferase, ZNF658 - zinc finger protein 658, CXCL10 - chemokine (c-x-c motif) ligand 10, RPS6KA1 - ribosomal protein …
GO:0000819	sister chromatid segregation	6.96e-06	0.00163	2.59	30	19	[MIS12 - mis12 kinetochore complex component, ZNF207 - zinc finger protein 207, ESPL1 - extra spindle pole bodies homolog 1 (s. cerevisiae), KLHL22 - kelch-like family member 22, DSN1 - dsn1, mis12 kinetochore complex component, SGOL1 - shugoshin-like 1 (s. pombe), TOP2A - topoisomerase (dna) ii alpha 170kda, TOP2B - topoisomerase (dna) ii beta 180kda, NSL1 - nsl1, mis12 kinetochore complex compo…
GO:0062012	regulation of small molecule metabolic process	7.03e-06	0.00162	1.39	399	136	[PDPR - pyruvate dehydrogenase phosphatase regulatory subunit, P2RX7 - purinergic receptor p2x, ligand-gated ion channel, 7, PSMD14 - proteasome (prosome, macropain) 26s subunit, non-atpase, 14, P2RY1 - purinergic receptor p2y, g-protein coupled, 1, BHMT - betaine--homocysteine s-methyltransferase, IRS2 - insulin receptor substrate 2, NUP35 - nucleoporin 35kda, BMP2 - bone morphogenetic protein 2…
GO:0043618	regulation of transcription from RNA polymerase II promoter in response to stress	7.42e-06	0.00169	1.81	104	46	[PSMD11 - proteasome (prosome, macropain) 26s subunit, non-atpase, 11, PSMD12 - proteasome (prosome, macropain) 26s subunit, non-atpase, 12, PSMD14 - proteasome (prosome, macropain) 26s subunit, non-atpase, 14, HSPA5 - heat shock 70kda protein 5 (glucose-regulated protein, 78kda), PSME2 - proteasome (prosome, macropain) activator subunit 2 (pa28 beta), TMBIM6 - transmembrane bax inhibitor motif c…
GO:1901564	organonitrogen compound metabolic process	7.85e-06	0.00176	1.1	4282	1148	[A2M - alpha-2-macroglobulin, PSMD14 - proteasome (prosome, macropain) 26s subunit, non-atpase, 14, VRK1 - vaccinia related kinase 1, ZNRF2 - zinc and ring finger 2, FBXO5 - f-box protein 5, TRIM55 - tripartite motif containing 55, TRIM63 - tripartite motif containing 63, e3 ubiquitin protein ligase, P4HA1 - prolyl 4-hydroxylase, alpha polypeptide i, HIBCH - 3-hydroxyisobutyryl-coa hydrolase, ABA…
							, CR1 - complement component (3b/4b) receptor 1 (knops blood group), RNF166 - ring finger protein 166, ALG1 - alg1, chitobiosyldiphosphodolichol beta-mannosyltransferase, ATF2 - activating transcription factor 2, CREBBP - creb binding protein, UBE2T - ubiquitin-conjugating enzyme e2t (putative), KRAS - kirsten rat sarcoma viral oncogene homolog, MYCBP2 - myc binding protein 2, e3 ubiquitin protei…
GO:0030163	protein catabolic process	8.59e-06	0.0019	1.4	390	133	[PSMD14 - proteasome (prosome, macropain) 26s subunit, non-atpase, 14, FBXO44 - f-box protein 44, FBXO5 - f-box protein 5, RAB7A - rab7a, member ras oncogene family, SPSB3 - spla/ryanodine receptor domain and socs box containing 3, UBE2J1 - ubiquitin-conjugating enzyme e2, j1, KAT5 - k(lysine) acetyltransferase 5, KCTD17 - potassium channel tetramerization domain containing 17, PLK1 - polo-like k…
GO:0051276	chromosome organization	8.89e-06	0.00194	1.44	325	114	[NCAPD2 - non-smc condensin i complex, subunit d2, COPS2 - cop9 signalosome subunit 2, TRIP13 - thyroid hormone receptor interactor 13, TOP2A - topoisomerase (dna) ii alpha 170kda, UPF1 - upf1 regulator of nonsense transcripts homolog (yeast), TOP2B - topoisomerase (dna) ii beta 180kda, CHD6 - chromodomain helicase dna binding protein 6, PLK1 - polo-like kinase 1, RFC2 - replication factor c (act…
GO:0032880	regulation of protein localization	9.21e-06	0.00198	1.27	761	237	[E2F1 - e2f transcription factor 1, RNF31 - ring finger protein 31, ITPR1 - inositol 1,4,5-trisphosphate receptor, type 1, JAK2 - janus kinase 2, ECT2 - epithelial cell transforming sequence 2 oncogene, WHSC1 - wolf-hirschhorn syndrome candidate 1, PAK1 - p21 protein (cdc42/rac)-activated kinase 1, ZC3H12A - zinc finger ccch-type containing 12a, CENPJ - centromere protein j, ACHE - acetylcholines…
GO:0044248	cellular catabolic process	9.31e-06	0.00197	1.19	1476	429	[PSMD14 - proteasome (prosome, macropain) 26s subunit, non-atpase, 14, MGAM - maltase-glucoamylase (alpha-glucosidase), FBXO5 - f-box protein 5, HIBCH - 3-hydroxyisobutyryl-coa hydrolase, STBD1 - starch binding domain 1, ABAT - 4-aminobutyrate aminotransferase, PECR - peroxisomal trans-2-enoyl-coa reductase, PRDX1 - peroxiredoxin 1, PAH - phenylalanine hydroxylase, ACADL - acyl-coa dehydrogenase,…
GO:0051171	regulation of nitrogen compound metabolic process	9.48e-06	0.00198	1.09	4650	1239	[P2RX4 - purinergic receptor p2x, ligand-gated ion channel, 4, A2M - alpha-2-macroglobulin, PSMD14 - proteasome (prosome, macropain) 26s subunit, non-atpase, 14, P2RX7 - purinergic receptor p2x, ligand-gated ion channel, 7, P2RY1 - purinergic receptor p2y, g-protein coupled, 1, FBXO5 - f-box protein 5, ZNF391 - zinc finger protein 391, NR5A2 - nuclear receptor subfamily 5, group a, member 2, PA2G…
							PN2 - carboxypeptidase n, polypeptide 2, NCOA6 - nuclear receptor coactivator 6, CPEB4 - cytoplasmic polyadenylation element binding protein 4, CR1 - complement component (3b/4b) receptor 1 (knops blood group), RMI2 - recq mediated genome instability 2, RQCD1 - rcd1 required for cell differentiation1 homolog (s. pombe), CRABP2 - cellular retinoic acid binding protein 2, KPNA2 - karyopherin alpha …
GO:0031325	positive regulation of cellular metabolic process	1.01e-05	0.00208	1.13	2812	775	[P2RX4 - purinergic receptor p2x, ligand-gated ion channel, 4, P2RX7 - purinergic receptor p2x, ligand-gated ion channel, 7, PSMD14 - proteasome (prosome, macropain) 26s subunit, non-atpase, 14, P2RY1 - purinergic receptor p2y, g-protein coupled, 1, NR5A2 - nuclear receptor subfamily 5, group a, member 2, CLSPN - claspin, HNRNPR - heterogeneous nuclear ribonucleoprotein r, WHSC1 - wolf-hirschhorn…
							- protein tyrosine phosphatase-like a domain containing 1, CCNY - cyclin y, FGB - fibrinogen beta chain, TRAF5 - tnf receptor-associated factor 5, FGF19 - fibroblast growth factor 19, FGF4 - fibroblast growth factor 4, FGF6 - fibroblast growth factor 6, MED12 - mediator complex subunit 12, NFATC1 - nuclear factor of activated t-cells, cytoplasmic, calcineurin-dependent 1, RAP2C - rap2c, member of…
GO:0043486	histone exchange	1.04e-05	0.00212	2.48	33	20	[MIS18A - mis18 kinetochore protein homolog a (s. pombe), NPM1 - nucleophosmin (nucleolar phosphoprotein b23, numatrin), CENPI - centromere protein i, ACTR6 - arp6 actin-related protein 6 homolog (yeast), NASP - nuclear autoantigenic sperm protein (histone-binding), SPTY2D1 - spt2, suppressor of ty, domain containing 1 (s. cerevisiae), APITD1 - apoptosis-inducing, taf9-like domain 1, CENPO - cent…
GO:0045787	positive regulation of cell cycle	1.07e-05	0.00215	1.43	333	116	[E2F1 - e2f transcription factor 1, FBXO5 - f-box protein 5, CD28 - cd28 molecule, E2F8 - e2f transcription factor 8, MAPRE3 - microtubule-associated protein, rp/eb family, member 3, TP73 - tumor protein p73, ECT2 - epithelial cell transforming sequence 2 oncogene, STRA8 - stimulated by retinoic acid 8, SCAND3 - scan domain containing 3, CENPJ - centromere protein j, PLSCR1 - phospholipid scrambl…
GO:0006334	nucleosome assembly	1.09e-05	0.00215	2.17	51	27	[UBN1 - ubinuclein 1, NPM1 - nucleophosmin (nucleolar phosphoprotein b23, numatrin), CENPI - centromere protein i, BRD2 - bromodomain containing 2, SPTY2D1 - spt2, suppressor of ty, domain containing 1 (s. cerevisiae), CENPO - centromere protein o, MIS18BP1 - mis18 binding protein 1, SOX9 - sry (sex determining region y)-box 9, ANP32B - acidic (leucine-rich) nuclear phosphoprotein 32 family, memb…
GO:0006259	DNA metabolic process	1.17e-05	0.00229	1.29	669	211	[PSMD14 - proteasome (prosome, macropain) 26s subunit, non-atpase, 14, CLSPN - claspin, STRA8 - stimulated by retinoic acid 8, SCAND3 - scan domain containing 3, WHSC1 - wolf-hirschhorn syndrome candidate 1, MDC1 - mediator of dna-damage checkpoint 1, CTC1 - cts telomere maintenance complex component 1, BRCA1 - breast cancer 1, early onset, APITD1 - apoptosis-inducing, taf9-like domain 1, RNASEH1…
GO:0007093	mitotic cell cycle checkpoint	1.27e-05	0.00244	1.88	85	39	[CHEK2 - checkpoint kinase 2, BUB1 - bub1 mitotic checkpoint serine/threonine kinase, ZNF207 - zinc finger protein 207, BUB1B - bub1 mitotic checkpoint serine/threonine kinase b, TICRR - topbp1-interacting checkpoint and replication regulator, TRIP13 - thyroid hormone receptor interactor 13, DONSON - downstream neighbor of son, RFWD3 - ring finger and wd repeat domain 3, NAE1 - nedd8 activating e…
GO:0034728	nucleosome organization	1.27e-05	0.00241	1.88	85	39	[UBN1 - ubinuclein 1, NPM1 - nucleophosmin (nucleolar phosphoprotein b23, numatrin), CENPI - centromere protein i, CTCF - ccctc-binding factor (zinc finger protein), BRD2 - bromodomain containing 2, SPTY2D1 - spt2, suppressor of ty, domain containing 1 (s. cerevisiae), CENPO - centromere protein o, SYCP3 - synaptonemal complex protein 3, MIS18BP1 - mis18 binding protein 1, SOX9 - sry (sex determi…
GO:0019222	regulation of metabolic process	1.61e-05	0.00302	1.08	5362	1413	[P2RX4 - purinergic receptor p2x, ligand-gated ion channel, 4, A2M - alpha-2-macroglobulin, PSMD14 - proteasome (prosome, macropain) 26s subunit, non-atpase, 14, P2RX7 - purinergic receptor p2x, ligand-gated ion channel, 7, P2RY1 - purinergic receptor p2y, g-protein coupled, 1, FBXO5 - f-box protein 5, ZNF391 - zinc finger protein 391, NR5A2 - nuclear receptor subfamily 5, group a, member 2, PA2G…
							binding protein 1, RPS10 - ribosomal protein s10, ZNF259 - zinc finger protein 259, CKS1B - cdc28 protein kinase regulatory subunit 1b, INSR - insulin receptor, RPS13 - ribosomal protein s13, TAX1BP1 - tax1 (human t-cell leukemia virus type i) binding protein 1, EIF3E - eukaryotic translation initiation factor 3, subunit e, OBFC1 - oligonucleotide/oligosaccharide-binding fold containing 1, CCAR1 …
							otic apparatus protein 1, PRRC1 - proline-rich coiled-coil 1, NUP98 - nucleoporin 98kda, SERBP1 - serpine1 mrna binding protein 1, NVL - nuclear vcp-like, UCP2 - uncoupling protein 2 (mitochondrial, proton carrier), NIF3L1 - nif3 ngg1 interacting factor 3-like 1 (s. cerevisiae), TRAP1 - tnf receptor-associated protein 1, JMY - junction mediating and regulatory protein, p53 cofactor, IRF2BP1 - int…
GO:0048523	negative regulation of cellular process	1.7e-05	0.00316	1.1	3848	1035	[A2M - alpha-2-macroglobulin, PSMD14 - proteasome (prosome, macropain) 26s subunit, non-atpase, 14, P2RX7 - purinergic receptor p2x, ligand-gated ion channel, 7, P2RY1 - purinergic receptor p2y, g-protein coupled, 1, FBXO5 - f-box protein 5, ZNF391 - zinc finger protein 391, PA2G4 - proliferation-associated 2g4, 38kda, SACS - spastic ataxia of charlevoix-saguenay (sacsin), ABCA1 - atp-binding cas…
							ization protein, CAMSAP2 - calmodulin regulated spectrin-associated protein family, member 2, CLEC16A - c-type lectin domain family 16, member a, CYP26A1 - cytochrome p450, family 26, subfamily a, polypeptide 1, CAPRIN1 - cell cycle associated protein 1, CYP27B1 - cytochrome p450, family 27, subfamily b, polypeptide 1, CYP51A1 - cytochrome p450, family 51, subfamily a, polypeptide 1, DACH1 - dach…
GO:0006641	triglyceride metabolic process	1.74e-05	0.00318	2.12	52	27	[CAV1 - caveolin 1, caveolae protein, 22kda, AGPAT9 - 1-acylglycerol-3-phosphate o-acyltransferase 9, INSIG1 - insulin induced gene 1, LPIN1 - lipin 1, DDHD2 - ddhd domain containing 2, APOB - apolipoprotein b, GK5 - glycerol kinase 5 (putative), LIPH - lipase, member h, LIPC - lipase, hepatic, MOGAT2 - monoacylglycerol o-acyltransferase 2, APOE - apolipoprotein e, APOH - apolipoprotein h (beta-2…
GO:0010972	negative regulation of G2/M transition of mitotic cell cycle	1.81e-05	0.00327	1.84	89	40	[PSMD11 - proteasome (prosome, macropain) 26s subunit, non-atpase, 11, PSMD12 - proteasome (prosome, macropain) 26s subunit, non-atpase, 12, PSMD14 - proteasome (prosome, macropain) 26s subunit, non-atpase, 14, PSME2 - proteasome (prosome, macropain) activator subunit 2 (pa28 beta), TICRR - topbp1-interacting checkpoint and replication regulator, DONSON - downstream neighbor of son, AURKA - auror…
GO:1904951	positive regulation of establishment of protein localization	1.86e-05	0.00333	1.45	282	100	[MPC2 - mitochondrial pyruvate carrier 2, E2F1 - e2f transcription factor 1, LRP1 - low density lipoprotein receptor-related protein 1, RNF31 - ring finger protein 31, SAR1A - sar1 homolog a (s. cerevisiae), JAK2 - janus kinase 2, APBB1 - amyloid beta (a4) precursor protein-binding, family b, member 1 (fe65), TP73 - tumor protein p73, IRS2 - insulin receptor substrate 2, CD38 - cd38 molecule, ECT…
GO:0045069	regulation of viral genome replication	2.12e-05	0.00374	1.93	72	34	[STOM - stomatin, RSAD2 - radical s-adenosyl methionine domain containing 2, HSPA8 - heat shock 70kda protein 8, CD28 - cd28 molecule, NR5A2 - nuclear receptor subfamily 5, group a, member 2, TOP2A - topoisomerase (dna) ii alpha 170kda, TOP2B - topoisomerase (dna) ii beta 180kda, CCNK - cyclin k, PKN2 - protein kinase n2, TRIM28 - tripartite motif containing 28, SLPI - secretory leukocyte peptida…
GO:0070201	regulation of establishment of protein localization	2.27e-05	0.00397	1.33	492	160	[MPC2 - mitochondrial pyruvate carrier 2, LRP1 - low density lipoprotein receptor-related protein 1, E2F1 - e2f transcription factor 1, RNF31 - ring finger protein 31, ITPR1 - inositol 1,4,5-trisphosphate receptor, type 1, UBE2J1 - ubiquitin-conjugating enzyme e2, j1, SAR1A - sar1 homolog a (s. cerevisiae), JAK2 - janus kinase 2, APBB1 - amyloid beta (a4) precursor protein-binding, family b, memb…
GO:0008150	biological_process	2.39e-05	0.00412	1.01	12887	3196	[A2M - alpha-2-macroglobulin, PSMD14 - proteasome (prosome, macropain) 26s subunit, non-atpase, 14, TRIM55 - tripartite motif containing 55, TRIM63 - tripartite motif containing 63, e3 ubiquitin protein ligase, SLC9A7 - solute carrier family 9, subfamily a (nhe7, cation proton antiporter 7), member 7, ABAT - 4-aminobutyrate aminotransferase, ACCS - 1-aminocyclopropane-1-carboxylate synthase homol…
							galactosaminyltransferase 15, CTSD - cathepsin d, FAM168A - family with sequence similarity 168, member a, CTSH - cathepsin h, CTSV - cathepsin v, JMJD6 - jumonji domain containing 6, RFFL - ring finger and fyve-like domain containing e3 ubiquitin protein ligase, SULF1 - sulfatase 1, CXADR - coxsackie virus and adenovirus receptor, FBXO28 - f-box protein 28, ANTXR2 - anthrax toxin receptor 2, RHO…
							in 2, GNL2 - guanine nucleotide binding protein-like 2 (nucleolar), LETM1 - leucine zipper-ef-hand containing transmembrane protein 1, KANK4 - kn motif and ankyrin repeat domains 4, SASS6 - spindle assembly 6 homolog (c. elegans), CNST - consortin, connexin sorting protein, LGALS4 - lectin, galactoside-binding, soluble, 4, LGALS8 - lectin, galactoside-binding, soluble, 8, EEF2K - eukaryotic elong…
							S1 - rna binding motif, single stranded interacting protein 1, ABHD10 - abhydrolase domain containing 10, CHDH - choline dehydrogenase, RBP1 - retinol binding protein 1, cellular, RBP2 - retinol binding protein 2, cellular, RBP3 - retinol binding protein 3, interstitial, SLC22A15 - solute carrier family 22, member 15, RBP4 - retinol binding protein 4, plasma, STYK1 - serine/threonine/tyrosine kin…
							FZD9 - frizzled family receptor 9, MFSD11 - major facilitator superfamily domain containing 11, PNPLA7 - patatin-like phospholipase domain containing 7, AGRN - agrin, LRRC10 - leucine rich repeat containing 10, CENPO - centromere protein o, CRELD2 - cysteine-rich with egf-like domains 2, SLC27A1 - solute carrier family 27 (fatty acid transporter), member 1, IRX6 - iroquois homeobox 6, THOC6 - tho…
GO:0000070	mitotic sister chromatid segregation	2.4e-05	0.00409	2.58	27	17	[MIS12 - mis12 kinetochore complex component, ZNF207 - zinc finger protein 207, ESPL1 - extra spindle pole bodies homolog 1 (s. cerevisiae), KLHL22 - kelch-like family member 22, DSN1 - dsn1, mis12 kinetochore complex component, SGOL1 - shugoshin-like 1 (s. pombe), NSL1 - nsl1, mis12 kinetochore complex component, SMC1A - structural maintenance of chromosomes 1a, KIFC1 - kinesin family member c1,…
GO:1902750	negative regulation of cell cycle G2/M phase transition	2.52e-05	0.00425	1.79	96	42	[PSMD11 - proteasome (prosome, macropain) 26s subunit, non-atpase, 11, PSMD12 - proteasome (prosome, macropain) 26s subunit, non-atpase, 12, PSMD14 - proteasome (prosome, macropain) 26s subunit, non-atpase, 14, PSME2 - proteasome (prosome, macropain) activator subunit 2 (pa28 beta), FZR1 - fizzy/cell division cycle 20 related 1 (drosophila), TICRR - topbp1-interacting checkpoint and replication r…
GO:0044255	cellular lipid metabolic process	2.56e-05	0.00428	1.26	764	235	[ABHD5 - abhydrolase domain containing 5, TTC7A - tetratricopeptide repeat domain 7a, MECR - mitochondrial trans-2-enoyl-coa reductase, ITPKB - inositol-trisphosphate 3-kinase b, PNPLA7 - patatin-like phospholipase domain containing 7, AGRN - agrin, RDH11 - retinol dehydrogenase 11 (all-trans/9-cis/11-cis), PSAP - prosaposin, SLC27A1 - solute carrier family 27 (fatty acid transporter), member 1, …
GO:0048812	neuron projection morphogenesis	2.66e-05	0.0044	1.54	194	73	[LRP2 - low density lipoprotein receptor-related protein 2, SHANK3 - sh3 and multiple ankyrin repeat domains 3, LRP4 - low density lipoprotein receptor-related protein 4, EPHA4 - eph receptor a4, NDEL1 - nude neurodevelopment protein 1-like 1, EPHB2 - eph receptor b2, APBB1 - amyloid beta (a4) precursor protein-binding, family b, member 1 (fe65), TOP2B - topoisomerase (dna) ii beta 180kda, EPHB3 …
GO:0019216	regulation of lipid metabolic process	2.77e-05	0.00452	1.39	360	122	[ABHD5 - abhydrolase domain containing 5, PDPR - pyruvate dehydrogenase phosphatase regulatory subunit, ABCA1 - atp-binding cassette, sub-family a (abc1), member 1, PSAP - prosaposin, SLC27A1 - solute carrier family 27 (fatty acid transporter), member 1, SCARB1 - scavenger receptor class b, member 1, IRS2 - insulin receptor substrate 2, BMP2 - bone morphogenetic protein 2, IDH1 - isocitrate dehyd…
GO:0045786	negative regulation of cell cycle	3.14e-05	0.00507	1.33	484	157	[HBP1 - hmg-box transcription factor 1, PSMD14 - proteasome (prosome, macropain) 26s subunit, non-atpase, 14, E2F1 - e2f transcription factor 1, FBXO5 - f-box protein 5, TRIP13 - thyroid hormone receptor interactor 13, DONSON - downstream neighbor of son, E2F8 - e2f transcription factor 8, APBB1 - amyloid beta (a4) precursor protein-binding, family b, member 1 (fe65), IPO7 - importin 7, PLK1 - po…
GO:0000075	cell cycle checkpoint	3.18e-05	0.00508	1.72	112	47	[CHEK2 - checkpoint kinase 2, BUB1 - bub1 mitotic checkpoint serine/threonine kinase, E2F1 - e2f transcription factor 1, ZNF207 - zinc finger protein 207, BUB1B - bub1 mitotic checkpoint serine/threonine kinase b, TICRR - topbp1-interacting checkpoint and replication regulator, TRIP13 - thyroid hormone receptor interactor 13, RHNO1 - rad9-hus1-rad1 interacting nuclear orphan 1, DONSON - downstrea…
GO:0051301	cell division	3.19e-05	0.00504	1.38	361	122	[VRK1 - vaccinia related kinase 1, NCAPD2 - non-smc condensin i complex, subunit d2, FBXO5 - f-box protein 5, MAPRE1 - microtubule-associated protein, rp/eb family, member 1, TOP2A - topoisomerase (dna) ii alpha 170kda, MAPRE3 - microtubule-associated protein, rp/eb family, member 3, PAFAH1B1 - platelet-activating factor acetylhydrolase 1b, regulatory subunit 1 (45kda), NUF2 - nuf2, ndc80 kinetoc…
GO:0030522	intracellular receptor signaling pathway	3.37e-05	0.00527	1.65	134	54	[SRC - v-src avian sarcoma (schmidt-ruppin a-2) viral oncogene homolog, DDX17 - dead (asp-glu-ala-asp) box helicase 17, NR5A2 - nuclear receptor subfamily 5, group a, member 2, CRY2 - cryptochrome 2 (photolyase-like), JAK2 - janus kinase 2, TRIP4 - thyroid hormone receptor interactor 4, PHB2 - prohibitin 2, ALOXE3 - arachidonate lipoxygenase 3, UBB - ubiquitin b, CALR - calreticulin, TBX1 - t-box…
GO:0043488	regulation of mRNA stability	3.46e-05	0.00536	1.58	166	64	[CELF1 - cugbp, elav-like family member 1, E2F1 - e2f transcription factor 1, PSMD14 - proteasome (prosome, macropain) 26s subunit, non-atpase, 14, NPM1 - nucleophosmin (nucleolar phosphoprotein b23, numatrin), GIGYF2 - grb10 interacting gyf protein 2, CACNG7 - calcium channel, voltage-dependent, gamma subunit 7, UPF1 - upf1 regulator of nonsense transcripts homolog (yeast), METTL14 - methyltrans…
GO:0034724	DNA replication-independent nucleosome organization	3.53e-05	0.00541	2.46	30	18	[UBN1 - ubinuclein 1, MIS18A - mis18 kinetochore protein homolog a (s. pombe), NPM1 - nucleophosmin (nucleolar phosphoprotein b23, numatrin), CENPI - centromere protein i, NASP - nuclear autoantigenic sperm protein (histone-binding), APITD1 - apoptosis-inducing, taf9-like domain 1, CENPO - centromere protein o, CENPH - centromere protein h, MIS18BP1 - mis18 binding protein 1, STRA13 - stimulated …
GO:0033043	regulation of organelle organization	3.59e-05	0.00545	1.21	1113	328	[P2RX7 - purinergic receptor p2x, ligand-gated ion channel, 7, E2F1 - e2f transcription factor 1, TADA2A - transcriptional adaptor 2a, RNF31 - ring finger protein 31, HGF - hepatocyte growth factor (hepapoietin a; scatter factor), FBXO5 - f-box protein 5, S100A10 - s100 calcium binding protein a10, MAPRE1 - microtubule-associated protein, rp/eb family, member 1, MAPRE3 - microtubule-associated pr…
GO:1901605	alpha-amino acid metabolic process	3.64e-05	0.00546	1.54	189	71	[HGD - homogentisate 1,2-dioxygenase, PIPOX - pipecolic acid oxidase, DHFR - dihydrofolate reductase, P4HA2 - prolyl 4-hydroxylase, alpha polypeptide ii, PLOD3 - procollagen-lysine, 2-oxoglutarate 5-dioxygenase 3, BHMT - betaine--homocysteine s-methyltransferase, P4HA1 - prolyl 4-hydroxylase, alpha polypeptide i, HIBCH - 3-hydroxyisobutyryl-coa hydrolase, SIRT4 - sirtuin 4, ACCS - 1-aminocyclopro…
GO:0009987	cellular process	3.69e-05	0.00549	1.03	10980	2762	[P2RX4 - purinergic receptor p2x, ligand-gated ion channel, 4, A2M - alpha-2-macroglobulin, P2RX7 - purinergic receptor p2x, ligand-gated ion channel, 7, PSMD14 - proteasome (prosome, macropain) 26s subunit, non-atpase, 14, P2RY1 - purinergic receptor p2y, g-protein coupled, 1, P2RY2 - purinergic receptor p2y, g-protein coupled, 2, ZNRF2 - zinc and ring finger 2, TRIM55 - tripartite motif contain…
							hosphohydrolase 1, TTLL6 - tubulin tyrosine ligase-like family, member 6, TRIM27 - tripartite motif containing 27, CD40 - cd40 molecule, tnf receptor superfamily member 5, DNAJA4 - dnaj (hsp40) homolog, subfamily a, member 4, NUDT4 - nudix (nucleoside diphosphate linked moiety x)-type motif 4, CD53 - cd53 molecule, CHST12 - carbohydrate (chondroitin 4) sulfotransferase 12, FSTL1 - follistatin-lik…
							rbon receptor repressor, HEG1 - heart development protein with egf-like domains 1, PRKD3 - protein kinase d3, ELF2 - e74-like factor 2 (ets domain transcription factor), KIDINS220 - kinase d-interacting substrate, 220kda, ELK3 - elk3, ets-domain protein (srf accessory protein 2), ENPP7 - ectonucleotide pyrophosphatase/phosphodiesterase 7, INTS2 - integrator complex subunit 2, MARK2 - map/microtub…
							ease t2, ZNF385B - zinc finger protein 385b, AOC3 - amine oxidase, copper containing 3, KCNK5 - potassium channel, subfamily k, member 5, CHRD - chordin, E2F8 - e2f transcription factor 8, KCTD17 - potassium channel tetramerization domain containing 17, ALDH4A1 - aldehyde dehydrogenase 4 family, member a1, IRS2 - insulin receptor substrate 2, EIF3A - eukaryotic translation initiation factor 3, su…
							8 - n(alpha)-acetyltransferase 38, natc auxiliary subunit, SLC39A12 - solute carrier family 39 (zinc transporter), member 12, TRAPPC2L - trafficking protein particle complex 2-like, NSUN6 - nop2/sun domain family, member 6, AKT1S1 - akt1 substrate 1 (proline-rich), VPS29 - vacuolar protein sorting 29 homolog (s. cerevisiae), PTPRU - protein tyrosine phosphatase, receptor type, u, GFM2 - g elongat…
GO:0120039	plasma membrane bounded cell projection morphogenesis	3.74e-05	0.00551	1.52	199	74	[LRP2 - low density lipoprotein receptor-related protein 2, SHANK3 - sh3 and multiple ankyrin repeat domains 3, LRP4 - low density lipoprotein receptor-related protein 4, EPHA4 - eph receptor a4, NDEL1 - nude neurodevelopment protein 1-like 1, EPHB2 - eph receptor b2, APBB1 - amyloid beta (a4) precursor protein-binding, family b, member 1 (fe65), TOP2B - topoisomerase (dna) ii beta 180kda, EPHB3 …
GO:1902749	regulation of cell cycle G2/M phase transition	3.74e-05	0.00546	1.52	199	74	[PSMD14 - proteasome (prosome, macropain) 26s subunit, non-atpase, 14, NPM1 - nucleophosmin (nucleolar phosphoprotein b23, numatrin), FBXO5 - f-box protein 5, DONSON - downstream neighbor of son, MAPRE1 - microtubule-associated protein, rp/eb family, member 1, HAUS4 - haus augmin-like complex, subunit 4, PLK1 - polo-like kinase 1, CLSPN - claspin, PAFAH1B1 - platelet-activating factor acetylhydro…
GO:0051702	interaction with symbiont	3.8e-05	0.00549	1.95	65	31	[CFHR2 - complement factor h-related 2, STOM - stomatin, CRP - c-reactive protein, pentraxin-related, HSPA8 - heat shock 70kda protein 8, SUGT1 - sgt1, suppressor of g2 allele of skp1 (s. cerevisiae), IGF2R - insulin-like growth factor 2 receptor, PLG - plasminogen, CCNK - cyclin k, JUN - jun proto-oncogene, HSPD1 - heat shock 60kda protein 1 (chaperonin), LTF - lactotransferrin, HPN - hepsin, F2…
GO:0006333	chromatin assembly or disassembly	4.18e-05	0.00598	2.05	54	27	[UBN1 - ubinuclein 1, NPM1 - nucleophosmin (nucleolar phosphoprotein b23, numatrin), CTCF - ccctc-binding factor (zinc finger protein), CENPI - centromere protein i, CENPO - centromere protein o, MIS18BP1 - mis18 binding protein 1, EZH1 - enhancer of zeste homolog 1 (drosophila), CENPL - centromere protein l, OIP5 - opa interacting protein 5, CHD3 - chromodomain helicase dna binding protein 3, CE…
GO:0080134	regulation of response to stress	4.35e-05	0.00617	1.19	1270	369	[A2M - alpha-2-macroglobulin, PSMD14 - proteasome (prosome, macropain) 26s subunit, non-atpase, 14, CFHR2 - complement factor h-related 2, HGF - hepatocyte growth factor (hepapoietin a; scatter factor), FBXO5 - f-box protein 5, HTRA1 - htra serine peptidase 1, JAK2 - janus kinase 2, TAF9 - taf9 rna polymerase ii, tata box binding protein (tbp)-associated factor, 32kda, DDAH1 - dimethylarginine di…
GO:0042060	wound healing	4.43e-05	0.00622	1.86	77	35	[GSN - gelsolin, RAF1 - v-raf-1 murine leukemia viral oncogene homolog 1, ARHGEF19 - rho guanine nucleotide exchange factor (gef) 19, NRG1 - neuregulin 1, PLEC - plectin, MACF1 - microtubule-actin crosslinking factor 1, NOG - noggin, GLI3 - gli family zinc finger 3, SCARB1 - scavenger receptor class b, member 1, FKBP10 - fk506 binding protein 10, 65 kda, CDKN1A - cyclin-dependent kinase inhibitor…
GO:0006720	isoprenoid metabolic process	4.5e-05	0.00626	1.74	101	43	[CYP1B1 - cytochrome p450, family 1, subfamily b, polypeptide 1, RDH12 - retinol dehydrogenase 12 (all-trans/9-cis/11-cis), LRP1 - low density lipoprotein receptor-related protein 1, RDH13 - retinol dehydrogenase 13 (all-trans/9-cis), PHYH - phytanoyl-coa 2-hydroxylase, LRP2 - low density lipoprotein receptor-related protein 2, HMGCS1 - 3-hydroxy-3-methylglutaryl-coa synthase 1 (soluble), RPE65 -…
GO:0007049	cell cycle	4.54e-05	0.00625	1.36	381	127	[HGF - hepatocyte growth factor (hepapoietin a; scatter factor), E2F8 - e2f transcription factor 8, STK35 - serine/threonine kinase 35, TUBGCP2 - tubulin, gamma complex associated protein 2, PLK1 - polo-like kinase 1, STRA8 - stimulated by retinoic acid 8, SMARCB1 - swi/snf related, matrix associated, actin dependent regulator of chromatin, subfamily b, member 1, LIN9 - lin-9 homolog (c. elegans)…
GO:0090207	regulation of triglyceride metabolic process	4.72e-05	0.00644	2.48	28	17	[ABHD5 - abhydrolase domain containing 5, FBXW7 - f-box and wd repeat domain containing 7, e3 ubiquitin protein ligase, CTDNEP1 - ctd nuclear envelope phosphatase 1, RGN - regucalcin, APOE - apolipoprotein e, PANK2 - pantothenate kinase 2, SORL1 - sortilin-related receptor, l(dlr class) a repeats containing, PNPLA2 - patatin-like phospholipase domain containing 2, C3 - complement component 3, SCA…
GO:0051851	modification by host of symbiont morphology or physiology	4.92e-05	0.00666	1.98	60	29	[CFHR2 - complement factor h-related 2, STOM - stomatin, CRP - c-reactive protein, pentraxin-related, HSPA8 - heat shock 70kda protein 8, SUGT1 - sgt1, suppressor of g2 allele of skp1 (s. cerevisiae), IGF2R - insulin-like growth factor 2 receptor, CCNK - cyclin k, JUN - jun proto-oncogene, LTF - lactotransferrin, HPN - hepsin, F2 - coagulation factor ii (thrombin), SMARCA4 - swi/snf related, matr…
GO:0006338	chromatin remodeling	5.23e-05	0.00701	1.62	139	55	[NPM1 - nucleophosmin (nucleolar phosphoprotein b23, numatrin), TADA2A - transcriptional adaptor 2a, CENPI - centromere protein i, CENPO - centromere protein o, JARID2 - jumonji, at rich interactive domain 2, BAZ2B - bromodomain adjacent to zinc finger domain, 2b, SMARCA1 - swi/snf related, matrix associated, actin dependent regulator of chromatin, subfamily a, member 1, SMARCA2 - swi/snf related…
GO:0010389	regulation of G2/M transition of mitotic cell cycle	5.71e-05	0.00759	1.52	188	70	[PSMD14 - proteasome (prosome, macropain) 26s subunit, non-atpase, 14, FBXO5 - f-box protein 5, DONSON - downstream neighbor of son, MAPRE1 - microtubule-associated protein, rp/eb family, member 1, HAUS4 - haus augmin-like complex, subunit 4, PLK1 - polo-like kinase 1, CLSPN - claspin, PAFAH1B1 - platelet-activating factor acetylhydrolase 1b, regulatory subunit 1 (45kda), NABP1 - nucleic acid bin…
GO:0006325	chromatin organization	5.79e-05	0.00763	1.3	543	172	[VRK1 - vaccinia related kinase 1, TADA2A - transcriptional adaptor 2a, CENPI - centromere protein i, PHF20L1 - phd finger protein 20-like 1, SFMBT1 - scm-like with four mbt domains 1, KAT7 - k(lysine) acetyltransferase 7, KAT5 - k(lysine) acetyltransferase 5, JAK2 - janus kinase 2, APBB1 - amyloid beta (a4) precursor protein-binding, family b, member 1 (fe65), TAF9 - taf9 rna polymerase ii, tata…
GO:0010604	positive regulation of macromolecule metabolic process	5.85e-05	0.00764	1.12	2806	765	[P2RX7 - purinergic receptor p2x, ligand-gated ion channel, 7, PSMD14 - proteasome (prosome, macropain) 26s subunit, non-atpase, 14, P2RY1 - purinergic receptor p2y, g-protein coupled, 1, NR5A2 - nuclear receptor subfamily 5, group a, member 2, JAK2 - janus kinase 2, MAPRE3 - microtubule-associated protein, rp/eb family, member 3, ATF6 - activating transcription factor 6, JARID2 - jumonji, at ric…
							- ubiquitin protein ligase e3a, CCDC88A - coiled-coil domain containing 88a, FOXK2 - forkhead box k2, DDR2 - discoidin domain receptor tyrosine kinase 2, PPARGC1B - peroxisome proliferator-activated receptor gamma, coactivator 1 beta, ILF2 - interleukin enhancer binding factor 2, ILF3 - interleukin enhancer binding factor 3, 90kda, SPIRE2 - spire actin nucleation factor 2, UBTF - upstream binding…
GO:0050792	regulation of viral process	5.85e-05	0.00757	1.54	175	66	[GSN - gelsolin, TRIM35 - tripartite motif containing 35, STOM - stomatin, CRP - c-reactive protein, pentraxin-related, RAB7A - rab7a, member ras oncogene family, CD28 - cd28 molecule, NR5A2 - nuclear receptor subfamily 5, group a, member 2, TOP2A - topoisomerase (dna) ii alpha 170kda, TOP2B - topoisomerase (dna) ii beta 180kda, CCNK - cyclin k, JUN - jun proto-oncogene, SLPI - secretory leukocyt…
GO:0006793	phosphorus metabolic process	5.96e-05	0.00765	1.15	1771	499	[PSMD14 - proteasome (prosome, macropain) 26s subunit, non-atpase, 14, VRK1 - vaccinia related kinase 1, ITPKB - inositol-trisphosphate 3-kinase b, MAP3K19 - mitogen-activated protein kinase kinase kinase 19, JAK2 - janus kinase 2, PAFAH1B1 - platelet-activating factor acetylhydrolase 1b, regulatory subunit 1 (45kda), CLSPN - claspin, SEPHS1 - selenophosphate synthetase 1, ACACA - acetyl-coa carb…
GO:0061418	regulation of transcription from RNA polymerase II promoter in response to hypoxia	6.06e-05	0.00771	1.86	75	34	[PSMD11 - proteasome (prosome, macropain) 26s subunit, non-atpase, 11, PSMD12 - proteasome (prosome, macropain) 26s subunit, non-atpase, 12, PSMD14 - proteasome (prosome, macropain) 26s subunit, non-atpase, 14, PSME2 - proteasome (prosome, macropain) activator subunit 2 (pa28 beta), EGLN1 - egl-9 family hypoxia-inducible factor 1, CITED2 - cbp/p300-interacting transactivator, with glu/asp-rich ca…
GO:0006796	phosphate-containing compound metabolic process	6.31e-05	0.00796	1.15	1745	492	[PSMD14 - proteasome (prosome, macropain) 26s subunit, non-atpase, 14, VRK1 - vaccinia related kinase 1, ITPKB - inositol-trisphosphate 3-kinase b, MAP3K19 - mitogen-activated protein kinase kinase kinase 19, JAK2 - janus kinase 2, PAFAH1B1 - platelet-activating factor acetylhydrolase 1b, regulatory subunit 1 (45kda), CLSPN - claspin, SEPHS1 - selenophosphate synthetase 1, ACACA - acetyl-coa carb…
GO:0051222	positive regulation of protein transport	6.62e-05	0.00829	1.45	249	88	[MPC2 - mitochondrial pyruvate carrier 2, LRP1 - low density lipoprotein receptor-related protein 1, GCK - glucokinase (hexokinase 4), SRC - v-src avian sarcoma (schmidt-ruppin a-2) viral oncogene homolog, RNF31 - ring finger protein 31, STOM - stomatin, ATG13 - autophagy related 13, SAR1A - sar1 homolog a (s. cerevisiae), SREBF2 - sterol regulatory element binding transcription factor 2, SIRT3 -…
GO:0043170	macromolecule metabolic process	6.77e-05	0.00841	1.08	4960	1305	[A2M - alpha-2-macroglobulin, PSMD14 - proteasome (prosome, macropain) 26s subunit, non-atpase, 14, VRK1 - vaccinia related kinase 1, ZNRF2 - zinc and ring finger 2, FBXO5 - f-box protein 5, TRIM55 - tripartite motif containing 55, TRIM63 - tripartite motif containing 63, e3 ubiquitin protein ligase, NR5A2 - nuclear receptor subfamily 5, group a, member 2, P4HA1 - prolyl 4-hydroxylase, alpha poly…
							with thrombospondin type 1 motif, 20, ITIH2 - inter-alpha-trypsin inhibitor heavy chain 2, ITIH3 - inter-alpha-trypsin inhibitor heavy chain 3, IGLL5 - immunoglobulin lambda-like polypeptide 5, MGAM - maltase-glucoamylase (alpha-glucosidase), ITPKB - inositol-trisphosphate 3-kinase b, P4HA2 - prolyl 4-hydroxylase, alpha polypeptide ii, ST6GALNAC1 - st6 (alpha-n-acetyl-neuraminyl-2,3-beta-galactos…
GO:0032990	cell part morphogenesis	7.01e-05	0.00863	1.48	219	79	[LRP2 - low density lipoprotein receptor-related protein 2, SHANK3 - sh3 and multiple ankyrin repeat domains 3, LRP4 - low density lipoprotein receptor-related protein 4, EPHA4 - eph receptor a4, NDEL1 - nude neurodevelopment protein 1-like 1, EPHB2 - eph receptor b2, APBB1 - amyloid beta (a4) precursor protein-binding, family b, member 1 (fe65), TOP2B - topoisomerase (dna) ii beta 180kda, EPHB3 …
GO:0010951	negative regulation of endopeptidase activity	7.17e-05	0.00875	1.58	150	58	[A2M - alpha-2-macroglobulin, DHCR24 - 24-dehydrocholesterol reductase, SRC - v-src avian sarcoma (schmidt-ruppin a-2) viral oncogene homolog, HGF - hepatocyte growth factor (hepapoietin a; scatter factor), PARK7 - parkinson protein 7, CRYAB - crystallin, alpha b, PAPLN - papilin, proteoglycan-like sulfated glycoprotein, SERPINF2 - serpin peptidase inhibitor, clade f (alpha-2 antiplasmin, pigment…
GO:0050794	regulation of cellular process	7.35e-05	0.0089	1.05	8194	2096	[P2RX4 - purinergic receptor p2x, ligand-gated ion channel, 4, A2M - alpha-2-macroglobulin, P2RX7 - purinergic receptor p2x, ligand-gated ion channel, 7, PSMD14 - proteasome (prosome, macropain) 26s subunit, non-atpase, 14, P2RY1 - purinergic receptor p2y, g-protein coupled, 1, P2RY2 - purinergic receptor p2y, g-protein coupled, 2, TRIM55 - tripartite motif containing 55, TRIM63 - tripartite moti…
							sine (k)-specific demethylase 1a, ARHGEF25 - rho guanine nucleotide exchange factor (gef) 25, MAST3 - microtubule associated serine/threonine kinase 3, USP33 - ubiquitin specific peptidase 33, APOM - apolipoprotein m, SAMD4A - sterile alpha motif domain containing 4a, EVI5L - ecotropic viral integration site 5-like, SDC4 - syndecan 4, CXCL12 - chemokine (c-x-c motif) ligand 12, MYT1L - myelin tra…
							osphatidic acid receptor 4, PSMA8 - proteasome (prosome, macropain) subunit, alpha type, 8, GPER1 - g protein-coupled estrogen receptor 1, EPM2A - epilepsy, progressive myoclonus type 2a, lafora disease (laforin), GPR31 - g protein-coupled receptor 31, MTBP - mdm2, transformed 3t3 cell double minute 2, p53 binding protein (mouse) binding protein, 104kda, FOXP1 - forkhead box p1, FZD3 - frizzled f…
							- chromosome 9 open reading frame 78, RAD50 - rad50 homolog (s. cerevisiae), NTRK2 - neurotrophic tyrosine kinase, receptor, type 2, KIF20A - kinesin family member 20a, ATP8A2 - atpase, aminophospholipid transporter, class i, type 8a, member 2, INPP5K - inositol polyphosphate-5-phosphatase k, DDR2 - discoidin domain receptor tyrosine kinase 2, TM7SF3 - transmembrane 7 superfamily member 3, FAM120…
GO:0016032	viral process	7.44e-05	0.00894	1.27	636	197	[E2F1 - e2f transcription factor 1, TAF4 - taf4 rna polymerase ii, tata box binding protein (tbp)-associated factor, 135kda, EIF4H - eukaryotic translation initiation factor 4h, ZC3H12A - zinc finger ccch-type containing 12a, CALCOCO2 - calcium binding and coiled-coil domain 2, PSMA4 - proteasome (prosome, macropain) subunit, alpha type, 4, BNIP1 - bcl2/adenovirus e1b 19kda interacting protein 1,…
GO:0044403	symbiont process	7.44e-05	0.00886	1.27	636	197	[E2F1 - e2f transcription factor 1, TAF4 - taf4 rna polymerase ii, tata box binding protein (tbp)-associated factor, 135kda, EIF4H - eukaryotic translation initiation factor 4h, ZC3H12A - zinc finger ccch-type containing 12a, CALCOCO2 - calcium binding and coiled-coil domain 2, PSMA4 - proteasome (prosome, macropain) subunit, alpha type, 4, BNIP1 - bcl2/adenovirus e1b 19kda interacting protein 1,…
GO:0043067	regulation of programmed cell death	7.74e-05	0.00915	1.19	1225	355	[E2F1 - e2f transcription factor 1, E2F3 - e2f transcription factor 3, HGF - hepatocyte growth factor (hepapoietin a; scatter factor), ITPKB - inositol-trisphosphate 3-kinase b, PA2G4 - proliferation-associated 2g4, 38kda, JAK2 - janus kinase 2, TAF9 - taf9 rna polymerase ii, tata box binding protein (tbp)-associated factor, 32kda, ATF6 - activating transcription factor 6, JUN - jun proto-oncogen…
GO:0045935	positive regulation of nucleobase-containing compound metabolic process	7.89e-05	0.00926	1.16	1641	464	[P2RX7 - purinergic receptor p2x, ligand-gated ion channel, 7, P2RY1 - purinergic receptor p2y, g-protein coupled, 1, NR5A2 - nuclear receptor subfamily 5, group a, member 2, MAPRE3 - microtubule-associated protein, rp/eb family, member 3, ATF6 - activating transcription factor 6, HABP4 - hyaluronan binding protein 4, JUN - jun proto-oncogene, JUND - jun d proto-oncogene, SALL2 - sal-like 2 (dros…
GO:0048858	cell projection morphogenesis	7.96e-05	0.00927	1.49	203	74	[LRP2 - low density lipoprotein receptor-related protein 2, SHANK3 - sh3 and multiple ankyrin repeat domains 3, LRP4 - low density lipoprotein receptor-related protein 4, EPHA4 - eph receptor a4, NDEL1 - nude neurodevelopment protein 1-like 1, EPHB2 - eph receptor b2, APBB1 - amyloid beta (a4) precursor protein-binding, family b, member 1 (fe65), TOP2B - topoisomerase (dna) ii beta 180kda, EPHB3 …
GO:0031324	negative regulation of cellular metabolic process	8.14e-05	0.00941	1.14	2074	576	[A2M - alpha-2-macroglobulin, P2RX7 - purinergic receptor p2x, ligand-gated ion channel, 7, FBXO5 - f-box protein 5, ZNF391 - zinc finger protein 391, PA2G4 - proliferation-associated 2g4, 38kda, JARID2 - jumonji, at rich interactive domain 2, JUN - jun proto-oncogene, ANKRD2 - ankyrin repeat domain 2 (stretch responsive muscle), ZNF703 - zinc finger protein 703, SALL2 - sal-like 2 (drosophila), …
GO:0048519	negative regulation of biological process	8.29e-05	0.0095	1.08	4266	1131	[P2RX4 - purinergic receptor p2x, ligand-gated ion channel, 4, A2M - alpha-2-macroglobulin, PSMD14 - proteasome (prosome, macropain) 26s subunit, non-atpase, 14, P2RX7 - purinergic receptor p2x, ligand-gated ion channel, 7, P2RY1 - purinergic receptor p2y, g-protein coupled, 1, FBXO5 - f-box protein 5, ZNF391 - zinc finger protein 391, TRIM63 - tripartite motif containing 63, e3 ubiquitin protein…
							hi domain containing 2, VAPA - vamp (vesicle-associated membrane protein)-associated protein a, 33kda, DLG5 - discs, large homolog 5 (drosophila), LETM1 - leucine zipper-ef-hand containing transmembrane protein 1, FBXO43 - f-box protein 43, KANK4 - kn motif and ankyrin repeat domains 4, NOG - noggin, PASK - pas domain containing serine/threonine kinase, CNST - consortin, connexin sorting protein,…
GO:0031109	microtubule polymerization or depolymerization	8.3e-05	0.00944	2.56	24	15	[NCKAP5L - nck-associated protein 5-like, STMN4 - stathmin-like 4, ZNF207 - zinc finger protein 207, FBXO5 - f-box protein 5, MAPRE1 - microtubule-associated protein, rp/eb family, member 1, CRYAB - crystallin, alpha b, CCSAP - centriole, cilia and spindle-associated protein, KIF18A - kinesin family member 18a, KIF19 - kinesin family member 19, STMN3 - stathmin-like 3, STMN2 - stathmin-like 2, TP…
GO:0030261	chromosome condensation	8.3e-05	0.00937	2.56	24	15	[NCAPD2 - non-smc condensin i complex, subunit d2, SMC2 - structural maintenance of chromosomes 2, TOP2A - topoisomerase (dna) ii alpha 170kda, NCAPG2 - non-smc condensin ii complex, subunit g2, NCAPH2 - non-smc condensin ii complex, subunit h2, SMC4 - structural maintenance of chromosomes 4, GPER1 - g protein-coupled estrogen receptor 1, ACIN1 - apoptotic chromatin condensation inducer 1, TTN - …
GO:1903900	regulation of viral life cycle	8.74e-05	0.0098	1.65	119	48	[GSN - gelsolin, RSAD2 - radical s-adenosyl methionine domain containing 2, TRIM35 - tripartite motif containing 35, STOM - stomatin, HSPA8 - heat shock 70kda protein 8, CD28 - cd28 molecule, NR5A2 - nuclear receptor subfamily 5, group a, member 2, CHMP2B - charged multivesicular body protein 2b, TOP2A - topoisomerase (dna) ii alpha 170kda, TOP2B - topoisomerase (dna) ii beta 180kda, CCNK - cycli…
GO:0006336	DNA replication-independent nucleosome assembly	8.81e-05	0.0098	2.4	29	17	[UBN1 - ubinuclein 1, MIS18A - mis18 kinetochore protein homolog a (s. pombe), NPM1 - nucleophosmin (nucleolar phosphoprotein b23, numatrin), CENPI - centromere protein i, NASP - nuclear autoantigenic sperm protein (histone-binding), APITD1 - apoptosis-inducing, taf9-like domain 1, CENPO - centromere protein o, CENPH - centromere protein h, MIS18BP1 - mis18 binding protein 1, STRA13 - stimulated …
GO:0043903	regulation of symbiosis, encompassing mutualism through parasitism	8.9e-05	0.00983	1.51	187	69	[GSN - gelsolin, TRIM35 - tripartite motif containing 35, STOM - stomatin, CRP - c-reactive protein, pentraxin-related, RAB7A - rab7a, member ras oncogene family, CD28 - cd28 molecule, NR5A2 - nuclear receptor subfamily 5, group a, member 2, TOP2A - topoisomerase (dna) ii alpha 170kda, TOP2B - topoisomerase (dna) ii beta 180kda, CCNK - cyclin k, JUN - jun proto-oncogene, SLPI - secretory leukocyt…
GO:0043161	proteasome-mediated ubiquitin-dependent protein catabolic process	9.01e-05	0.00988	1.4	292	100	[PSMD14 - proteasome (prosome, macropain) 26s subunit, non-atpase, 14, FBXO44 - f-box protein 44, FBXO5 - f-box protein 5, SPSB3 - spla/ryanodine receptor domain and socs box containing 3, UBE2J1 - ubiquitin-conjugating enzyme e2, j1, KAT5 - k(lysine) acetyltransferase 5, KCTD17 - potassium channel tetramerization domain containing 17, PLK1 - polo-like kinase 1, BAG6 - bcl2-associated athanogene …
GO:0032879	regulation of localization	9.09e-05	0.00989	1.13	2251	621	[P2RX4 - purinergic receptor p2x, ligand-gated ion channel, 4, P2RX7 - purinergic receptor p2x, ligand-gated ion channel, 7, P2RY1 - purinergic receptor p2y, g-protein coupled, 1, P2RY2 - purinergic receptor p2y, g-protein coupled, 2, FBXO5 - f-box protein 5, ITPR1 - inositol 1,4,5-trisphosphate receptor, type 1, MAPRE1 - microtubule-associated protein, rp/eb family, member 1, ABCA1 - atp-binding…
GO:0044772	mitotic cell cycle phase transition	9.13e-05	0.00987	1.45	234	83	[MCM7 - minichromosome maintenance complex component 7, E2F1 - e2f transcription factor 1, PPP1CB - protein phosphatase 1, catalytic subunit, beta isozyme, E2F3 - e2f transcription factor 3, CCNI - cyclin i, MAPRE1 - microtubule-associated protein, rp/eb family, member 1, HAUS4 - haus augmin-like complex, subunit 4, PLK1 - polo-like kinase 1, PAFAH1B1 - platelet-activating factor acetylhydrolase …
GO:0044770	cell cycle phase transition	9.48e-05	0.0102	1.44	241	85	[MCM7 - minichromosome maintenance complex component 7, E2F1 - e2f transcription factor 1, PPP1CB - protein phosphatase 1, catalytic subunit, beta isozyme, E2F3 - e2f transcription factor 3, CCNI - cyclin i, MAPRE1 - microtubule-associated protein, rp/eb family, member 1, UPF1 - upf1 regulator of nonsense transcripts homolog (yeast), HAUS4 - haus augmin-like complex, subunit 4, PLK1 - polo-like k…
GO:0031667	response to nutrient levels	9.93e-05	0.0106	1.34	387	127	[P2RX4 - purinergic receptor p2x, ligand-gated ion channel, 4, P2RX7 - purinergic receptor p2x, ligand-gated ion channel, 7, P2RY1 - purinergic receptor p2y, g-protein coupled, 1, P2RY2 - purinergic receptor p2y, g-protein coupled, 2, JUN - jun proto-oncogene, CD40 - cd40 molecule, tnf receptor superfamily member 5, ZC3H12A - zinc finger ccch-type containing 12a, CLEC16A - c-type lectin domain fa…
GO:0090175	regulation of establishment of planar polarity	9.96e-05	0.0105	1.68	107	44	[PSMD11 - proteasome (prosome, macropain) 26s subunit, non-atpase, 11, PSMD12 - proteasome (prosome, macropain) 26s subunit, non-atpase, 12, PSMD14 - proteasome (prosome, macropain) 26s subunit, non-atpase, 14, SPEF1 - sperm flagellar 1, PSME2 - proteasome (prosome, macropain) activator subunit 2 (pa28 beta), RHOA - ras homolog family member a, ARHGEF19 - rho guanine nucleotide exchange factor (g…
GO:0010941	regulation of cell death	0.0001	0.0105	1.17	1335	383	[E2F1 - e2f transcription factor 1, E2F3 - e2f transcription factor 3, HGF - hepatocyte growth factor (hepapoietin a; scatter factor), ITPKB - inositol-trisphosphate 3-kinase b, PA2G4 - proliferation-associated 2g4, 38kda, JAK2 - janus kinase 2, TAF9 - taf9 rna polymerase ii, tata box binding protein (tbp)-associated factor, 32kda, ATF6 - activating transcription factor 6, JUN - jun proto-oncogen…
GO:0046890	regulation of lipid biosynthetic process	0.000103	0.0108	1.53	168	63	[CTDNEP1 - ctd nuclear envelope phosphatase 1, LPCAT1 - lysophosphatidylcholine acyltransferase 1, SIRT4 - sirtuin 4, SIRT3 - sirtuin 3, SREBF2 - sterol regulatory element binding transcription factor 2, ATP1A1 - atpase, na+/k+ transporting, alpha 1 polypeptide, SCARB1 - scavenger receptor class b, member 1, SLC27A1 - solute carrier family 27 (fatty acid transporter), member 1, BMP2 - bone morpho…
GO:0019219	regulation of nucleobase-containing compound metabolic process	0.000103	0.0107	1.1	3224	868	[PSMD14 - proteasome (prosome, macropain) 26s subunit, non-atpase, 14, P2RX7 - purinergic receptor p2x, ligand-gated ion channel, 7, P2RY1 - purinergic receptor p2y, g-protein coupled, 1, FBXO5 - f-box protein 5, ZNF391 - zinc finger protein 391, NR5A2 - nuclear receptor subfamily 5, group a, member 2, PA2G4 - proliferation-associated 2g4, 38kda, PCBP3 - poly(rc) binding protein 3, ANKRD2 - ankyr…
							lated kinase family, member 3, AHRR - aryl-hydrocarbon receptor repressor, ELF2 - e74-like factor 2 (ets domain transcription factor), ZNF484 - zinc finger protein 484, ELK3 - elk3, ets-domain protein (srf accessory protein 2), ENPP7 - ectonucleotide pyrophosphatase/phosphodiesterase 7, RPTOR - regulatory associated protein of mtor, complex 1, TAF3 - taf3 rna polymerase ii, tata box binding prote…
GO:0051382	kinetochore assembly	0.000103	0.0106	3.35	11	9	[DLGAP5 - discs, large (drosophila) homolog-associated protein 5, CENPH - centromere protein h, MIS12 - mis12 kinetochore complex component, POGZ - pogo transposable element with znf domain, STRA13 - stimulated by retinoic acid 13, CENPK - centromere protein k, APITD1 - apoptosis-inducing, taf9-like domain 1, CENPT - centromere protein t, CENPN - centromere protein n]
GO:0032269	negative regulation of cellular protein metabolic process	0.000106	0.0108	1.23	835	250	[A2M - alpha-2-macroglobulin, P2RX7 - purinergic receptor p2x, ligand-gated ion channel, 7, HGF - hepatocyte growth factor (hepapoietin a; scatter factor), FBXO5 - f-box protein 5, TAF9 - taf9 rna polymerase ii, tata box binding protein (tbp)-associated factor, 32kda, JARID2 - jumonji, at rich interactive domain 2, HNRNPR - heterogeneous nuclear ribonucleoprotein r, ZC3H12A - zinc finger ccch-typ…
GO:0061013	regulation of mRNA catabolic process	0.000107	0.0109	1.5	188	69	[CELF1 - cugbp, elav-like family member 1, E2F1 - e2f transcription factor 1, PSMD14 - proteasome (prosome, macropain) 26s subunit, non-atpase, 14, NPM1 - nucleophosmin (nucleolar phosphoprotein b23, numatrin), GIGYF2 - grb10 interacting gyf protein 2, CACNG7 - calcium channel, voltage-dependent, gamma subunit 7, UPF1 - upf1 regulator of nonsense transcripts homolog (yeast), METTL14 - methyltrans…
GO:0043487	regulation of RNA stability	0.000112	0.0113	1.52	175	65	[CELF1 - cugbp, elav-like family member 1, E2F1 - e2f transcription factor 1, PSMD14 - proteasome (prosome, macropain) 26s subunit, non-atpase, 14, NPM1 - nucleophosmin (nucleolar phosphoprotein b23, numatrin), GIGYF2 - grb10 interacting gyf protein 2, CACNG7 - calcium channel, voltage-dependent, gamma subunit 7, UPF1 - upf1 regulator of nonsense transcripts homolog (yeast), METTL14 - methyltrans…
GO:0008652	cellular amino acid biosynthetic process	0.000113	0.0113	1.84	71	32	[FOLH1 - folate hydrolase (prostate-specific membrane antigen) 1, GADL1 - glutamate decarboxylase-like 1, DHFR - dihydrofolate reductase, PSPH - phosphoserine phosphatase, BHMT - betaine--homocysteine s-methyltransferase, PLOD3 - procollagen-lysine, 2-oxoglutarate 5-dioxygenase 3, CAD - carbamoyl-phosphate synthetase 2, aspartate transcarbamylase, and dihydroorotase, ACCS - 1-aminocyclopropane-1-…
GO:0044283	small molecule biosynthetic process	0.000115	0.0114	1.29	506	160	[NDUFA9 - nadh dehydrogenase (ubiquinone) 1 alpha subcomplex, 9, 39kda, MECR - mitochondrial trans-2-enoyl-coa reductase, ITPKB - inositol-trisphosphate 3-kinase b, PLOD3 - procollagen-lysine, 2-oxoglutarate 5-dioxygenase 3, BHMT - betaine--homocysteine s-methyltransferase, SLC25A1 - solute carrier family 25 (mitochondrial carrier; citrate transporter), member 1, ACCS - 1-aminocyclopropane-1-carb…
GO:0046942	carboxylic acid transport	0.000115	0.0114	1.43	249	87	[MPC2 - mitochondrial pyruvate carrier 2, LRP2 - low density lipoprotein receptor-related protein 2, ACE2 - angiotensin i converting enzyme 2, SLC25A1 - solute carrier family 25 (mitochondrial carrier; citrate transporter), member 1, PPFIA1 - protein tyrosine phosphatase, receptor type, f polypeptide (ptprf), interacting protein (liprin), alpha 1, SLC43A1 - solute carrier family 43 (amino acid sy…
GO:0070936	protein K48-linked ubiquitination	0.000121	0.0118	2.01	51	25	[SKP2 - s-phase kinase-associated protein 2, e3 ubiquitin protein ligase, NEDD4L - neural precursor cell expressed, developmentally down-regulated 4-like, e3 ubiquitin protein ligase, UBE2Q2 - ubiquitin-conjugating enzyme e2q family member 2, RNF146 - ring finger protein 146, UBR5 - ubiquitin protein ligase e3 component n-recognin 5, ITCH - itchy e3 ubiquitin protein ligase, UBE2A - ubiquitin-con…
GO:0051248	negative regulation of protein metabolic process	0.000121	0.0118	1.22	885	263	[A2M - alpha-2-macroglobulin, P2RX7 - purinergic receptor p2x, ligand-gated ion channel, 7, HGF - hepatocyte growth factor (hepapoietin a; scatter factor), FBXO5 - f-box protein 5, TAF9 - taf9 rna polymerase ii, tata box binding protein (tbp)-associated factor, 32kda, JARID2 - jumonji, at rich interactive domain 2, HNRNPR - heterogeneous nuclear ribonucleoprotein r, ZC3H12A - zinc finger ccch-typ…
GO:0010466	negative regulation of peptidase activity	0.000122	0.0118	1.54	159	60	[A2M - alpha-2-macroglobulin, LRP1 - low density lipoprotein receptor-related protein 1, DHCR24 - 24-dehydrocholesterol reductase, SRC - v-src avian sarcoma (schmidt-ruppin a-2) viral oncogene homolog, HGF - hepatocyte growth factor (hepapoietin a; scatter factor), PARK7 - parkinson protein 7, CRYAB - crystallin, alpha b, PAPLN - papilin, proteoglycan-like sulfated glycoprotein, R3HDML - r3h doma…
GO:0032268	regulation of cellular protein metabolic process	0.000124	0.0119	1.13	2136	590	[A2M - alpha-2-macroglobulin, P2RX7 - purinergic receptor p2x, ligand-gated ion channel, 7, PSMD14 - proteasome (prosome, macropain) 26s subunit, non-atpase, 14, P2RY1 - purinergic receptor p2y, g-protein coupled, 1, ITPKB - inositol-trisphosphate 3-kinase b, FBXO5 - f-box protein 5, PA2G4 - proliferation-associated 2g4, 38kda, JAK2 - janus kinase 2, MAPRE3 - microtubule-associated protein, rp/eb…
GO:0006869	lipid transport	0.000126	0.012	1.46	219	78	[NPC1 - niemann-pick disease, type c1, GULP1 - gulp, engulfment adaptor ptb domain containing 1, PITPNB - phosphatidylinositol transfer protein, beta, OSBP2 - oxysterol binding protein 2, GRAMD1C - gram domain containing 1c, ABCA1 - atp-binding cassette, sub-family a (abc1), member 1, ABCC1 - atp-binding cassette, sub-family c (cftr/mrp), member 1, PSAP - prosaposin, GOT2 - glutamic-oxaloacetic t…
GO:0006520	cellular amino acid metabolic process	0.000129	0.0123	1.42	260	90	[FOLH1 - folate hydrolase (prostate-specific membrane antigen) 1, HGD - homogentisate 1,2-dioxygenase, PIPOX - pipecolic acid oxidase, DHFR - dihydrofolate reductase, P4HA2 - prolyl 4-hydroxylase, alpha polypeptide ii, BHMT - betaine--homocysteine s-methyltransferase, PLOD3 - procollagen-lysine, 2-oxoglutarate 5-dioxygenase 3, P4HA1 - prolyl 4-hydroxylase, alpha polypeptide i, HIBCH - 3-hydroxyis…
GO:0016042	lipid catabolic process	0.000131	0.0124	1.45	226	80	[CYP1B1 - cytochrome p450, family 1, subfamily b, polypeptide 1, GBA2 - glucosidase, beta (bile acid) 2, LRP1 - low density lipoprotein receptor-related protein 1, PLCB3 - phospholipase c, beta 3 (phosphatidylinositol-specific), MECR - mitochondrial trans-2-enoyl-coa reductase, LYPLA2 - lysophospholipase ii, RAB7A - rab7a, member ras oncogene family, HACL1 - 2-hydroxyacyl-coa lyase 1, PNPLA7 - pa…
GO:0060255	regulation of macromolecule metabolic process	0.000133	0.0125	1.07	4884	1282	[A2M - alpha-2-macroglobulin, PSMD14 - proteasome (prosome, macropain) 26s subunit, non-atpase, 14, P2RX7 - purinergic receptor p2x, ligand-gated ion channel, 7, P2RY1 - purinergic receptor p2y, g-protein coupled, 1, FBXO5 - f-box protein 5, ZNF391 - zinc finger protein 391, NR5A2 - nuclear receptor subfamily 5, group a, member 2, PA2G4 - proliferation-associated 2g4, 38kda, PCBP3 - poly(rc) bind…
							iiib, KLF6 - kruppel-like factor 6, ZKSCAN7 - zinc finger with krab and scan domains 7, GPRC5C - g protein-coupled receptor, family c, group 5, member c, PIAS2 - protein inhibitor of activated stat, 2, LIMCH1 - lim and calponin homology domains 1, ZNF395 - zinc finger protein 395, RBM12B - rna binding motif protein 12b, KCNQ1 - potassium voltage-gated channel, kqt-like subfamily, member 1, SPEN -…
GO:0042981	regulation of apoptotic process	0.000134	0.0125	1.18	1210	349	[E2F1 - e2f transcription factor 1, E2F3 - e2f transcription factor 3, HGF - hepatocyte growth factor (hepapoietin a; scatter factor), ITPKB - inositol-trisphosphate 3-kinase b, PA2G4 - proliferation-associated 2g4, 38kda, JAK2 - janus kinase 2, TAF9 - taf9 rna polymerase ii, tata box binding protein (tbp)-associated factor, 32kda, ATF6 - activating transcription factor 6, JUN - jun proto-oncogen…
GO:0015849	organic acid transport	0.000135	0.0125	1.42	250	87	[MPC2 - mitochondrial pyruvate carrier 2, LRP2 - low density lipoprotein receptor-related protein 2, ACE2 - angiotensin i converting enzyme 2, SLC25A1 - solute carrier family 25 (mitochondrial carrier; citrate transporter), member 1, PPFIA1 - protein tyrosine phosphatase, receptor type, f polypeptide (ptprf), interacting protein (liprin), alpha 1, SLC43A1 - solute carrier family 43 (amino acid sy…
GO:0010498	proteasomal protein catabolic process	0.000142	0.013	1.38	309	104	[PSMD14 - proteasome (prosome, macropain) 26s subunit, non-atpase, 14, FBXO44 - f-box protein 44, FBXO5 - f-box protein 5, SPSB3 - spla/ryanodine receptor domain and socs box containing 3, UBE2J1 - ubiquitin-conjugating enzyme e2, j1, KAT5 - k(lysine) acetyltransferase 5, KCTD17 - potassium channel tetramerization domain containing 17, PLK1 - polo-like kinase 1, BAG6 - bcl2-associated athanogene …
GO:0060071	Wnt signaling pathway, planar cell polarity pathway	0.000148	0.0135	1.72	93	39	[PSMD11 - proteasome (prosome, macropain) 26s subunit, non-atpase, 11, PSMD12 - proteasome (prosome, macropain) 26s subunit, non-atpase, 12, PSMD14 - proteasome (prosome, macropain) 26s subunit, non-atpase, 14, PSME2 - proteasome (prosome, macropain) activator subunit 2 (pa28 beta), RHOA - ras homolog family member a, ARHGEF19 - rho guanine nucleotide exchange factor (gef) 19, AP2A2 - adaptor-rel…
GO:2000401	regulation of lymphocyte migration	0.000153	0.0139	2.05	46	23	[CXCL10 - chemokine (c-x-c motif) ligand 10, CRK - v-crk avian sarcoma virus ct10 oncogene homolog, CXCL12 - chemokine (c-x-c motif) ligand 12, CD99L2 - cd99 molecule-like 2, RHOA - ras homolog family member a, CXCL14 - chemokine (c-x-c motif) ligand 14, APOD - apolipoprotein d, TNFRSF14 - tumor necrosis factor receptor superfamily, member 14, MSN - moesin, APP - amyloid beta (a4) precursor prote…
GO:0051246	regulation of protein metabolic process	0.000157	0.0142	1.12	2277	625	[A2M - alpha-2-macroglobulin, P2RX7 - purinergic receptor p2x, ligand-gated ion channel, 7, PSMD14 - proteasome (prosome, macropain) 26s subunit, non-atpase, 14, P2RY1 - purinergic receptor p2y, g-protein coupled, 1, ITPKB - inositol-trisphosphate 3-kinase b, FBXO5 - f-box protein 5, PA2G4 - proliferation-associated 2g4, 38kda, JAK2 - janus kinase 2, MAPRE3 - microtubule-associated protein, rp/eb…
GO:0006323	DNA packaging	0.000157	0.0141	2.32	30	17	[NCAPD2 - non-smc condensin i complex, subunit d2, SMC2 - structural maintenance of chromosomes 2, TOP2A - topoisomerase (dna) ii alpha 170kda, NCAPG2 - non-smc condensin ii complex, subunit g2, NCAPH2 - non-smc condensin ii complex, subunit h2, SMC4 - structural maintenance of chromosomes 4, SRPK1 - srsf protein kinase 1, GPER1 - g protein-coupled estrogen receptor 1, ACIN1 - apoptotic chromatin…
GO:0006638	neutral lipid metabolic process	0.000157	0.0141	1.8	75	33	[CAV1 - caveolin 1, caveolae protein, 22kda, LYPLA2 - lysophospholipase ii, AGPAT9 - 1-acylglycerol-3-phosphate o-acyltransferase 9, INSIG1 - insulin induced gene 1, LPIN1 - lipin 1, PLCE1 - phospholipase c, epsilon 1, DDHD2 - ddhd domain containing 2, ABHD12 - abhydrolase domain containing 12, APOB - apolipoprotein b, GK5 - glycerol kinase 5 (putative), LIPH - lipase, member h, LIPC - lipase, he…
GO:0006639	acylglycerol metabolic process	0.000157	0.014	1.8	75	33	[CAV1 - caveolin 1, caveolae protein, 22kda, LYPLA2 - lysophospholipase ii, AGPAT9 - 1-acylglycerol-3-phosphate o-acyltransferase 9, INSIG1 - insulin induced gene 1, LPIN1 - lipin 1, PLCE1 - phospholipase c, epsilon 1, DDHD2 - ddhd domain containing 2, ABHD12 - abhydrolase domain containing 12, APOB - apolipoprotein b, GK5 - glycerol kinase 5 (putative), LIPH - lipase, member h, LIPC - lipase, he…
GO:0090068	positive regulation of cell cycle process	0.000158	0.0139	1.42	251	87	[SFPQ - splicing factor proline/glutamine-rich, E2F1 - e2f transcription factor 1, NPM1 - nucleophosmin (nucleolar phosphoprotein b23, numatrin), ANKRD17 - ankyrin repeat domain 17, FBXO5 - f-box protein 5, CD28 - cd28 molecule, E2F8 - e2f transcription factor 8, PKP4 - plakophilin 4, DLGAP5 - discs, large (drosophila) homolog-associated protein 5, TP73 - tumor protein p73, PHB2 - prohibitin 2, T…
GO:0044788	modulation by host of viral process	0.000161	0.0141	2.46	25	15	[CSF1R - colony stimulating factor 1 receptor, STOM - stomatin, CRP - c-reactive protein, pentraxin-related, HSPA8 - heat shock 70kda protein 8, APOE - apolipoprotein e, ZBED1 - zinc finger, bed-type containing 1, IGF2R - insulin-like growth factor 2 receptor, CCNK - cyclin k, PHB - prohibitin, PC - pyruvate carboxylase, LTF - lactotransferrin, FMR1 - fragile x mental retardation 1, ZC3H12A - zin…
GO:0051130	positive regulation of cellular component organization	0.000163	0.0142	1.19	1103	320	[P2RX7 - purinergic receptor p2x, ligand-gated ion channel, 7, E2F1 - e2f transcription factor 1, TADA2A - transcriptional adaptor 2a, RNF31 - ring finger protein 31, HGF - hepatocyte growth factor (hepapoietin a; scatter factor), NRG1 - neuregulin 1, S100A10 - s100 calcium binding protein a10, AGRN - agrin, MAPRE1 - microtubule-associated protein, rp/eb family, member 1, ABCA1 - atp-binding cass…
GO:0036293	response to decreased oxygen levels	0.000168	0.0146	1.42	248	86	[PENK - proenkephalin, E2F1 - e2f transcription factor 1, ARNT2 - aryl-hydrocarbon receptor nuclear translocator 2, SRC - v-src avian sarcoma (schmidt-ruppin a-2) viral oncogene homolog, ITPR1 - inositol 1,4,5-trisphosphate receptor, type 1, SLC39A12 - solute carrier family 39 (zinc transporter), member 12, SIRT4 - sirtuin 4, CITED2 - cbp/p300-interacting transactivator, with glu/asp-rich carboxy…
GO:0006996	organelle organization	0.00017	0.0146	1.13	1998	553	[VRK1 - vaccinia related kinase 1, FBXO5 - f-box protein 5, S100A10 - s100 calcium binding protein a10, FMNL2 - formin-like 2, MAPRE1 - microtubule-associated protein, rp/eb family, member 1, ABCA1 - atp-binding cassette, sub-family a (abc1), member 1, MAPRE3 - microtubule-associated protein, rp/eb family, member 3, HABP4 - hyaluronan binding protein 4, CNN3 - calponin 3, acidic, JUN - jun proto-…
GO:0050684	regulation of mRNA processing	0.000171	0.0147	1.6	125	49	[CELF1 - cugbp, elav-like family member 1, DDX17 - dead (asp-glu-ala-asp) box helicase 17, SRSF3 - serine/arginine-rich splicing factor 3, SRSF4 - serine/arginine-rich splicing factor 4, SRSF6 - serine/arginine-rich splicing factor 6, SRSF7 - serine/arginine-rich splicing factor 7, SRPK1 - srsf protein kinase 1, U2AF2 - u2 small nuclear rna auxiliary factor 2, CELF4 - cugbp, elav-like family memb…
GO:0043066	negative regulation of apoptotic process	0.000175	0.0149	1.24	689	209	[ITPKB - inositol-trisphosphate 3-kinase b, HGF - hepatocyte growth factor (hepapoietin a; scatter factor), PA2G4 - proliferation-associated 2g4, 38kda, JAK2 - janus kinase 2, TAF9 - taf9 rna polymerase ii, tata box binding protein (tbp)-associated factor, 32kda, PSEN2 - presenilin 2 (alzheimer disease 4), BMP5 - bone morphogenetic protein 5, ZC3H12A - zinc finger ccch-type containing 12a, DKK1 -…
GO:0055088	lipid homeostasis	0.000187	0.0158	1.62	119	47	[ABHD5 - abhydrolase domain containing 5, NPC1 - niemann-pick disease, type c1, FBXW7 - f-box and wd repeat domain containing 7, e3 ubiquitin protein ligase, POLD1 - polymerase (dna directed), delta 1, catalytic subunit, CAV1 - caveolin 1, caveolae protein, 22kda, GCKR - glucokinase (hexokinase 4) regulator, NR5A2 - nuclear receptor subfamily 5, group a, member 2, INSIG1 - insulin induced gene 1,…
GO:1903827	regulation of cellular protein localization	0.000189	0.016	1.29	489	154	[LRP1 - low density lipoprotein receptor-related protein 1, E2F1 - e2f transcription factor 1, LRP4 - low density lipoprotein receptor-related protein 4, RNF31 - ring finger protein 31, UBE2J1 - ubiquitin-conjugating enzyme e2, j1, SAR1A - sar1 homolog a (s. cerevisiae), KAT7 - k(lysine) acetyltransferase 7, JAK2 - janus kinase 2, PLK1 - polo-like kinase 1, TP73 - tumor protein p73, ECT2 - epithe…
GO:0033120	positive regulation of RNA splicing	0.000195	0.0164	2.23	33	18	[PIK3R1 - phosphoinositide-3-kinase, regulatory subunit 1 (alpha), RBMX - rna binding motif protein, x-linked, CIRBP - cold inducible rna binding protein, HSPA8 - heat shock 70kda protein 8, PRDX6 - peroxiredoxin 6, SRSF5 - serine/arginine-rich splicing factor 5, ZNF259 - zinc finger protein 259, DAZAP1 - daz associated protein 1, SF3B4 - splicing factor 3b, subunit 4, 49kda, HABP4 - hyaluronan b…
GO:0006270	DNA replication initiation	0.000195	0.0163	2.23	33	18	[MCM7 - minichromosome maintenance complex component 7, LRWD1 - leucine-rich repeats and wd repeat domain containing 1, POLE - polymerase (dna directed), epsilon, catalytic subunit, POLE2 - polymerase (dna directed), epsilon 2, accessory subunit, ORC1 - origin recognition complex, subunit 1, POLA2 - polymerase (dna directed), alpha 2, accessory subunit, ORC5 - origin recognition complex, subunit …
GO:0034308	primary alcohol metabolic process	0.000203	0.0169	1.88	61	28	[CYP1B1 - cytochrome p450, family 1, subfamily b, polypeptide 1, RDH12 - retinol dehydrogenase 12 (all-trans/9-cis/11-cis), RDH13 - retinol dehydrogenase 13 (all-trans/9-cis), RPE65 - retinal pigment epithelium-specific protein 65kda, AKR1B1 - aldo-keto reductase family 1, member b1 (aldose reductase), PARK7 - parkinson protein 7, RDH11 - retinol dehydrogenase 11 (all-trans/9-cis/11-cis), PECR - …
GO:0006974	cellular response to DNA damage stimulus	0.000206	0.017	1.25	654	199	[PSMD14 - proteasome (prosome, macropain) 26s subunit, non-atpase, 14, E2F1 - e2f transcription factor 1, TAF9 - taf9 rna polymerase ii, tata box binding protein (tbp)-associated factor, 32kda, CLSPN - claspin, WHSC1 - wolf-hirschhorn syndrome candidate 1, PAK1 - p21 protein (cdc42/rac)-activated kinase 1, ZC3H12A - zinc finger ccch-type containing 12a, MDC1 - mediator of dna-damage checkpoint 1,…
GO:0031145	anaphase-promoting complex-dependent catabolic process	0.000212	0.0174	1.76	79	34	[PSMD11 - proteasome (prosome, macropain) 26s subunit, non-atpase, 11, PSMD12 - proteasome (prosome, macropain) 26s subunit, non-atpase, 12, PSMD14 - proteasome (prosome, macropain) 26s subunit, non-atpase, 14, BUB1B - bub1 mitotic checkpoint serine/threonine kinase b, PSME2 - proteasome (prosome, macropain) activator subunit 2 (pa28 beta), FBXO5 - f-box protein 5, FZR1 - fizzy/cell division cycl…
GO:0010032	meiotic chromosome condensation	0.000212	0.0173	4.09	6	6	[NCAPH2 - non-smc condensin ii complex, subunit h2, NCAPD2 - non-smc condensin i complex, subunit d2, SMC4 - structural maintenance of chromosomes 4, SMC2 - structural maintenance of chromosomes 2, INCENP - inner centromere protein antigens 135/155kda, NCAPD3 - non-smc condensin ii complex, subunit d3]
GO:0006376	mRNA splice site selection	0.000215	0.0175	2.34	28	16	[CELF1 - cugbp, elav-like family member 1, PTBP2 - polypyrimidine tract binding protein 2, RBMX - rna binding motif protein, x-linked, PSIP1 - pc4 and sfrs1 interacting protein 1, LUC7L2 - luc7-like 2 (s. cerevisiae), LUC7L - luc7-like (s. cerevisiae), SRSF1 - serine/arginine-rich splicing factor 1, SF3A2 - splicing factor 3a, subunit 2, 66kda, SF3A1 - splicing factor 3a, subunit 1, 120kda, SRSF5…
GO:0009991	response to extracellular stimulus	0.000216	0.0174	1.32	404	130	[P2RX4 - purinergic receptor p2x, ligand-gated ion channel, 4, P2RX7 - purinergic receptor p2x, ligand-gated ion channel, 7, P2RY1 - purinergic receptor p2y, g-protein coupled, 1, P2RY2 - purinergic receptor p2y, g-protein coupled, 2, JUN - jun proto-oncogene, CD40 - cd40 molecule, tnf receptor superfamily member 5, ZC3H12A - zinc finger ccch-type containing 12a, CLEC16A - c-type lectin domain fa…
GO:0001666	response to hypoxia	0.000219	0.0176	1.42	236	82	[PENK - proenkephalin, E2F1 - e2f transcription factor 1, ARNT2 - aryl-hydrocarbon receptor nuclear translocator 2, SRC - v-src avian sarcoma (schmidt-ruppin a-2) viral oncogene homolog, ITPR1 - inositol 1,4,5-trisphosphate receptor, type 1, SIRT4 - sirtuin 4, CITED2 - cbp/p300-interacting transactivator, with glu/asp-rich carboxy-terminal domain, 2, CRYAB - crystallin, alpha b, SRF - serum respo…
GO:0051223	regulation of protein transport	0.000226	0.0181	1.3	451	143	[MPC2 - mitochondrial pyruvate carrier 2, LRP1 - low density lipoprotein receptor-related protein 1, RNF31 - ring finger protein 31, ITPR1 - inositol 1,4,5-trisphosphate receptor, type 1, UBE2J1 - ubiquitin-conjugating enzyme e2, j1, SAR1A - sar1 homolog a (s. cerevisiae), JAK2 - janus kinase 2, APBB1 - amyloid beta (a4) precursor protein-binding, family b, member 1 (fe65), IRS2 - insulin recepto…
GO:0052548	regulation of endopeptidase activity	0.000228	0.0181	1.37	295	99	[A2M - alpha-2-macroglobulin, PSMD14 - proteasome (prosome, macropain) 26s subunit, non-atpase, 14, HGF - hepatocyte growth factor (hepapoietin a; scatter factor), JAK2 - janus kinase 2, SERPINF2 - serpin peptidase inhibitor, clade f (alpha-2 antiplasmin, pigment epithelium derived factor), member 2, FETUB - fetuin b, SLPI - secretory leukocyte peptidase inhibitor, LTF - lactotransferrin, ANP32B …
GO:0009891	positive regulation of biosynthetic process	0.000236	0.0186	1.14	1694	473	[P2RX4 - purinergic receptor p2x, ligand-gated ion channel, 4, P2RX7 - purinergic receptor p2x, ligand-gated ion channel, 7, P2RY1 - purinergic receptor p2y, g-protein coupled, 1, NR5A2 - nuclear receptor subfamily 5, group a, member 2, JAK2 - janus kinase 2, MAPRE3 - microtubule-associated protein, rp/eb family, member 3, ATF6 - activating transcription factor 6, HABP4 - hyaluronan binding prote…
GO:0051050	positive regulation of transport	0.00024	0.0189	1.23	737	221	[P2RX4 - purinergic receptor p2x, ligand-gated ion channel, 4, P2RX7 - purinergic receptor p2x, ligand-gated ion channel, 7, E2F1 - e2f transcription factor 1, P2RY1 - purinergic receptor p2y, g-protein coupled, 1, P2RY2 - purinergic receptor p2y, g-protein coupled, 2, RNF31 - ring finger protein 31, JAK2 - janus kinase 2, ABCA1 - atp-binding cassette, sub-family a (abc1), member 1, ECT2 - epithe…
GO:0009889	regulation of biosynthetic process	0.000241	0.0189	1.09	3358	897	[P2RX4 - purinergic receptor p2x, ligand-gated ion channel, 4, PSMD14 - proteasome (prosome, macropain) 26s subunit, non-atpase, 14, P2RX7 - purinergic receptor p2x, ligand-gated ion channel, 7, P2RY1 - purinergic receptor p2y, g-protein coupled, 1, FBXO5 - f-box protein 5, ZNF391 - zinc finger protein 391, NR5A2 - nuclear receptor subfamily 5, group a, member 2, PA2G4 - proliferation-associated …
							abhydrolase domain containing 6, TBX2 - t-box 2, ZMYND8 - zinc finger, mynd-type containing 8, EEF2 - eukaryotic translation elongation factor 2, EFNA1 - ephrin-a1, VGLL4 - vestigial like 4 (drosophila), CCDC3 - coiled-coil domain containing 3, TCEB3 - transcription elongation factor b (siii), polypeptide 3 (110kda, elongin a), HNF1B - hnf1 homeobox b, TCF3 - transcription factor 3, EGR1 - early …
GO:0014070	response to organic cyclic compound	0.000249	0.0193	1.24	645	196	[P2RX4 - purinergic receptor p2x, ligand-gated ion channel, 4, P2RX7 - purinergic receptor p2x, ligand-gated ion channel, 7, P2RY1 - purinergic receptor p2y, g-protein coupled, 1, TACR3 - tachykinin receptor 3, P2RY2 - purinergic receptor p2y, g-protein coupled, 2, TRIM63 - tripartite motif containing 63, e3 ubiquitin protein ligase, JUN - jun proto-oncogene, JUND - jun d proto-oncogene, ZNF703 -…
GO:0031328	positive regulation of cellular biosynthetic process	0.000252	0.0195	1.14	1672	467	[P2RX4 - purinergic receptor p2x, ligand-gated ion channel, 4, P2RX7 - purinergic receptor p2x, ligand-gated ion channel, 7, P2RY1 - purinergic receptor p2y, g-protein coupled, 1, NR5A2 - nuclear receptor subfamily 5, group a, member 2, JAK2 - janus kinase 2, MAPRE3 - microtubule-associated protein, rp/eb family, member 3, ATF6 - activating transcription factor 6, HABP4 - hyaluronan binding prote…
GO:0022414	reproductive process	0.000253	0.0195	1.19	1026	298	[E2F1 - e2f transcription factor 1, FBXO5 - f-box protein 5, CENPI - centromere protein i, TAF4 - taf4 rna polymerase ii, tata box binding protein (tbp)-associated factor, 135kda, HTRA1 - htra serine peptidase 1, PSAP - prosaposin, EIF4H - eukaryotic translation initiation factor 4h, TUBGCP2 - tubulin, gamma complex associated protein 2, PAFAH1B1 - platelet-activating factor acetylhydrolase 1b, r…
GO:0035567	non-canonical Wnt signaling pathway	0.000254	0.0195	1.57	130	50	[PLCB3 - phospholipase c, beta 3 (phosphatidylinositol-specific), PSMD14 - proteasome (prosome, macropain) 26s subunit, non-atpase, 14, AP2A2 - adaptor-related protein complex 2, alpha 2 subunit, PARD6A - par-6 partitioning defective 6 homolog alpha (c. elegans), GPC6 - glypican 6, CALM1 - calmodulin 1 (phosphorylase kinase, delta), PSMA2 - proteasome (prosome, macropain) subunit, alpha type, 2, …
GO:0044843	cell cycle G1/S phase transition	0.000259	0.0197	1.69	92	38	[MCM7 - minichromosome maintenance complex component 7, E2F1 - e2f transcription factor 1, E2F3 - e2f transcription factor 3, POLE - polymerase (dna directed), epsilon, catalytic subunit, SKP2 - s-phase kinase-associated protein 2, e3 ubiquitin protein ligase, POLE2 - polymerase (dna directed), epsilon 2, accessory subunit, ZNF324 - zinc finger protein 324, POLA2 - polymerase (dna directed), alph…
GO:0032467	positive regulation of cytokinesis	0.000269	0.0204	2.24	31	17	[CDC14A - cell division cycle 14a, KIF20B - kinesin family member 20b, RHOA - ras homolog family member a, CSPP1 - centrosome and spindle pole associated protein 1, PKP4 - plakophilin 4, SVIL - supervillin, AURKC - aurora kinase c, PKN2 - protein kinase n2, DRD2 - dopamine receptor d2, CENPV - centromere protein v, KIF3B - kinesin family member 3b, CIT - citron (rho-interacting, serine/threonine …
GO:0044275	cellular carbohydrate catabolic process	0.000269	0.0203	2.24	31	17	[PYGM - phosphorylase, glycogen, muscle, GK5 - glycerol kinase 5 (putative), MGAM - maltase-glucoamylase (alpha-glucosidase), STBD1 - starch binding domain 1, SORD - sorbitol dehydrogenase, PGM1 - phosphoglucomutase 1, RB1CC1 - rb1-inducible coiled-coil 1, G6PC - glucose-6-phosphatase, catalytic subunit, MIOX - myo-inositol oxygenase, ABHD10 - abhydrolase domain containing 10, CALM1 - calmodulin …
GO:1905330	regulation of morphogenesis of an epithelium	0.000269	0.0202	1.49	173	63	[PSMD14 - proteasome (prosome, macropain) 26s subunit, non-atpase, 14, SPEF1 - sperm flagellar 1, HGF - hepatocyte growth factor (hepapoietin a; scatter factor), AP2A2 - adaptor-related protein complex 2, alpha 2 subunit, PARD6A - par-6 partitioning defective 6 homolog alpha (c. elegans), GPC6 - glypican 6, SAPCD2 - suppressor apc domain containing 2, PHB2 - prohibitin 2, PHLDB2 - pleckstrin homo…
GO:0044260	cellular macromolecule metabolic process	0.000276	0.0206	1.08	3927	1039	[PSMD14 - proteasome (prosome, macropain) 26s subunit, non-atpase, 14, VRK1 - vaccinia related kinase 1, ZNRF2 - zinc and ring finger 2, FBXO5 - f-box protein 5, TRIM55 - tripartite motif containing 55, TRIM63 - tripartite motif containing 63, e3 ubiquitin protein ligase, P4HA1 - prolyl 4-hydroxylase, alpha polypeptide i, CLSPN - claspin, GALNT8 - udp-n-acetyl-alpha-d-galactosamine:polypeptide n-…
							eighbor of son, TRIP12 - thyroid hormone receptor interactor 12, RPRD2 - regulation of nuclear pre-mrna domain containing 2, LTBP1 - latent transforming growth factor beta binding protein 1, B4GALT6 - udp-gal:betaglcnac beta 1,4- galactosyltransferase, polypeptide 6, TGM5 - transglutaminase 5, LTF - lactotransferrin, SMARCA1 - swi/snf related, matrix associated, actin dependent regulator of chrom…
GO:0031326	regulation of cellular biosynthetic process	0.00028	0.0208	1.09	3294	880	[P2RX4 - purinergic receptor p2x, ligand-gated ion channel, 4, PSMD14 - proteasome (prosome, macropain) 26s subunit, non-atpase, 14, P2RX7 - purinergic receptor p2x, ligand-gated ion channel, 7, P2RY1 - purinergic receptor p2y, g-protein coupled, 1, FBXO5 - f-box protein 5, ZNF391 - zinc finger protein 391, NR5A2 - nuclear receptor subfamily 5, group a, member 2, PA2G4 - proliferation-associated …
							ox binding homeobox 1, TCF12 - transcription factor 12, TCF19 - transcription factor 19, EIF2S3 - eukaryotic translation initiation factor 2, subunit 3 gamma, 52kda, MLX - mlx, max dimerization protein, TRAPPC9 - trafficking protein particle complex 9, EIF4A2 - eukaryotic translation initiation factor 4a2, EIF4B - eukaryotic translation initiation factor 4b, CNOT6 - ccr4-not transcription complex…
GO:0042493	response to drug	0.000281	0.0208	1.24	639	194	[P2RX4 - purinergic receptor p2x, ligand-gated ion channel, 4, P2RX7 - purinergic receptor p2x, ligand-gated ion channel, 7, PSMD14 - proteasome (prosome, macropain) 26s subunit, non-atpase, 14, P2RY1 - purinergic receptor p2y, g-protein coupled, 1, TACR3 - tachykinin receptor 3, P2RY2 - purinergic receptor p2y, g-protein coupled, 2, S100A10 - s100 calcium binding protein a10, ABCC1 - atp-binding…
GO:0009605	response to external stimulus	0.000294	0.0216	1.18	1119	322	[P2RX4 - purinergic receptor p2x, ligand-gated ion channel, 4, P2RX7 - purinergic receptor p2x, ligand-gated ion channel, 7, IGLL5 - immunoglobulin lambda-like polypeptide 5, P2RY1 - purinergic receptor p2y, g-protein coupled, 1, CFHR2 - complement factor h-related 2, P2RY2 - purinergic receptor p2y, g-protein coupled, 2, JAK2 - janus kinase 2, MLKL - mixed lineage kinase domain-like, PGLYRP1 - p…
GO:0016053	organic acid biosynthetic process	0.000297	0.0217	1.38	276	93	[FOLH1 - folate hydrolase (prostate-specific membrane antigen) 1, GCH1 - gtp cyclohydrolase 1, MECR - mitochondrial trans-2-enoyl-coa reductase, GCK - glucokinase (hexokinase 4), DHFR - dihydrofolate reductase, PARK7 - parkinson protein 7, BHMT - betaine--homocysteine s-methyltransferase, PLOD3 - procollagen-lysine, 2-oxoglutarate 5-dioxygenase 3, PTPLB - protein tyrosine phosphatase-like (prolin…
GO:0032350	regulation of hormone metabolic process	0.00032	0.0233	2.17	34	18	[FFAR3 - free fatty acid receptor 3, CYP27B1 - cytochrome p450, family 27, subfamily b, polypeptide 1, ATP1A1 - atpase, na+/k+ transporting, alpha 1 polypeptide, VDR - vitamin d (1,25- dihydroxyvitamin d3) receptor, SLCO1C1 - solute carrier organic anion transporter family, member 1c1, DGKQ - diacylglycerol kinase, theta 110kda, WNT4 - wingless-type mmtv integration site family, member 4, BMP2 - …
GO:0000727	double-strand break repair via break-induced replication	0.000323	0.0234	3.07	12	9	[MCM7 - minichromosome maintenance complex component 7, CDC7 - cell division cycle 7, CDC45 - cell division cycle 45, GINS4 - gins complex subunit 4 (sld5 homolog), GINS2 - gins complex subunit 2 (psf2 homolog), MCM2 - minichromosome maintenance complex component 2, MCM3 - minichromosome maintenance complex component 3, MCM5 - minichromosome maintenance complex component 5, MCM6 - minichromosome …
GO:0015718	monocarboxylic acid transport	0.000324	0.0234	1.6	115	45	[NMUR2 - neuromedin u receptor 2, SLC27A6 - solute carrier family 27 (fatty acid transporter), member 6, MPC2 - mitochondrial pyruvate carrier 2, SLC22A13 - solute carrier family 22 (organic anion/urate transporter), member 13, PLA2G3 - phospholipase a2, group iii, SLC10A7 - solute carrier family 10, member 7, APBA1 - amyloid beta (a4) precursor protein-binding, family a, member 1, SLC5A6 - solut…
GO:0034248	regulation of cellular amide metabolic process	0.000327	0.0235	1.32	379	122	[PDPR - pyruvate dehydrogenase phosphatase regulatory subunit, EIF4EBP3 - eukaryotic translation initiation factor 4e binding protein 3, CD28 - cd28 molecule, PA2G4 - proliferation-associated 2g4, 38kda, UPF1 - upf1 regulator of nonsense transcripts homolog (yeast), EIF4H - eukaryotic translation initiation factor 4h, HABP4 - hyaluronan binding protein 4, METTL14 - methyltransferase like 14, ZNF7…
GO:0065009	regulation of molecular function	0.000332	0.0238	1.11	2547	690	[A2M - alpha-2-macroglobulin, PSMD14 - proteasome (prosome, macropain) 26s subunit, non-atpase, 14, P2RY1 - purinergic receptor p2y, g-protein coupled, 1, ADAP2 - arfgap with dual ph domains 2, FBXO5 - f-box protein 5, S100A10 - s100 calcium binding protein a10, MAPRE1 - microtubule-associated protein, rp/eb family, member 1, JAK2 - janus kinase 2, MAPRE3 - microtubule-associated protein, rp/eb f…
							osyn), B3GAT3 - beta-1,3-glucuronyltransferase 3 (glucuronosyltransferase i), TTBK1 - tau tubulin kinase 1, RTKN - rhotekin, NLRP3 - nlr family, pyrin domain containing 3, THADA - thyroid adenoma associated, ITGA4 - integrin, alpha 4 (antigen cd49d, alpha 4 subunit of vla-4 receptor), AFAP1L2 - actin filament associated protein 1-like 2, HERC2 - hect and rld domain containing e3 ubiquitin protein…
GO:0010628	positive regulation of gene expression	0.000334	0.0238	1.14	1766	490	[P2RX7 - purinergic receptor p2x, ligand-gated ion channel, 7, P2RY1 - purinergic receptor p2y, g-protein coupled, 1, NR5A2 - nuclear receptor subfamily 5, group a, member 2, MAPRE3 - microtubule-associated protein, rp/eb family, member 3, ATF6 - activating transcription factor 6, HABP4 - hyaluronan binding protein 4, JUN - jun proto-oncogene, JUND - jun d proto-oncogene, SALL2 - sal-like 2 (dros…
GO:0052547	regulation of peptidase activity	0.000338	0.024	1.35	319	105	[A2M - alpha-2-macroglobulin, PSMD14 - proteasome (prosome, macropain) 26s subunit, non-atpase, 14, LRP1 - low density lipoprotein receptor-related protein 1, HGF - hepatocyte growth factor (hepapoietin a; scatter factor), ANTXR1 - anthrax toxin receptor 1, JAK2 - janus kinase 2, R3HDML - r3h domain containing-like, SERPINF2 - serpin peptidase inhibitor, clade f (alpha-2 antiplasmin, pigment epit…
GO:0070482	response to oxygen levels	0.000339	0.0239	1.38	270	91	[PENK - proenkephalin, E2F1 - e2f transcription factor 1, ARNT2 - aryl-hydrocarbon receptor nuclear translocator 2, SRC - v-src avian sarcoma (schmidt-ruppin a-2) viral oncogene homolog, ITPR1 - inositol 1,4,5-trisphosphate receptor, type 1, SLC39A12 - solute carrier family 39 (zinc transporter), member 12, SIRT4 - sirtuin 4, CITED2 - cbp/p300-interacting transactivator, with glu/asp-rich carboxy…
GO:0043069	negative regulation of programmed cell death	0.00034	0.0239	1.23	704	211	[ITPKB - inositol-trisphosphate 3-kinase b, HGF - hepatocyte growth factor (hepapoietin a; scatter factor), PA2G4 - proliferation-associated 2g4, 38kda, JAK2 - janus kinase 2, TAF9 - taf9 rna polymerase ii, tata box binding protein (tbp)-associated factor, 32kda, PSEN2 - presenilin 2 (alzheimer disease 4), BMP5 - bone morphogenetic protein 5, ZC3H12A - zinc finger ccch-type containing 12a, DKK1 -…
GO:0000082	G1/S transition of mitotic cell cycle	0.000347	0.0242	1.68	90	37	[MCM7 - minichromosome maintenance complex component 7, E2F1 - e2f transcription factor 1, E2F3 - e2f transcription factor 3, POLE - polymerase (dna directed), epsilon, catalytic subunit, SKP2 - s-phase kinase-associated protein 2, e3 ubiquitin protein ligase, POLE2 - polymerase (dna directed), epsilon 2, accessory subunit, ZNF324 - zinc finger protein 324, POLA2 - polymerase (dna directed), alph…
GO:0051129	negative regulation of cellular component organization	0.000378	0.0263	1.24	646	195	[HGF - hepatocyte growth factor (hepapoietin a; scatter factor), FBXO5 - f-box protein 5, MAPRE1 - microtubule-associated protein, rp/eb family, member 1, SACS - spastic ataxia of charlevoix-saguenay (sacsin), JARID2 - jumonji, at rich interactive domain 2, NLRC3 - nlr family, card domain containing 3, TMEM67 - transmembrane protein 67, DKK1 - dickkopf wnt signaling pathway inhibitor 1, HIP1R - h…
GO:0006521	regulation of cellular amino acid metabolic process	0.000384	0.0266	1.87	57	26	[PSMD11 - proteasome (prosome, macropain) 26s subunit, non-atpase, 11, PSMD12 - proteasome (prosome, macropain) 26s subunit, non-atpase, 12, PSMD14 - proteasome (prosome, macropain) 26s subunit, non-atpase, 14, PSME2 - proteasome (prosome, macropain) activator subunit 2 (pa28 beta), PARK7 - parkinson protein 7, BHMT - betaine--homocysteine s-methyltransferase, SIRT4 - sirtuin 4, ODC1 - ornithine …
GO:1901607	alpha-amino acid biosynthetic process	0.000384	0.0264	1.87	57	26	[DHFR - dihydrofolate reductase, PSPH - phosphoserine phosphatase, BHMT - betaine--homocysteine s-methyltransferase, PLOD3 - procollagen-lysine, 2-oxoglutarate 5-dioxygenase 3, CAD - carbamoyl-phosphate synthetase 2, aspartate transcarbamylase, and dihydroorotase, ACCS - 1-aminocyclopropane-1-carboxylate synthase homolog (arabidopsis)(non-functional), GOT2 - glutamic-oxaloacetic transaminase 2, m…
GO:1901615	organic hydroxy compound metabolic process	0.000386	0.0265	1.31	384	123	[CYP1B1 - cytochrome p450, family 1, subfamily b, polypeptide 1, GBA2 - glucosidase, beta (bile acid) 2, PLCB3 - phospholipase c, beta 3 (phosphatidylinositol-specific), LRP2 - low density lipoprotein receptor-related protein 2, ITPKB - inositol-trisphosphate 3-kinase b, NR5A2 - nuclear receptor subfamily 5, group a, member 2, RDH11 - retinol dehydrogenase 11 (all-trans/9-cis/11-cis), LDHD - lact…
GO:0010243	response to organonitrogen compound	0.000398	0.0272	1.22	717	214	[P2RX4 - purinergic receptor p2x, ligand-gated ion channel, 4, P2RX7 - purinergic receptor p2x, ligand-gated ion channel, 7, P2RY1 - purinergic receptor p2y, g-protein coupled, 1, TACR3 - tachykinin receptor 3, P2RY2 - purinergic receptor p2y, g-protein coupled, 2, ABCA1 - atp-binding cassette, sub-family a (abc1), member 1, ABCC1 - atp-binding cassette, sub-family c (cftr/mrp), member 1, JUN - j…
GO:0009792	embryo development ending in birth or egg hatching	0.000405	0.0275	1.46	182	65	[CELF1 - cugbp, elav-like family member 1, ARNT2 - aryl-hydrocarbon receptor nuclear translocator 2, IFITM5 - interferon induced transmembrane protein 5, PLOD3 - procollagen-lysine, 2-oxoglutarate 5-dioxygenase 3, NR5A2 - nuclear receptor subfamily 5, group a, member 2, APBA1 - amyloid beta (a4) precursor protein-binding, family a, member 1, SH3PXD2A - sh3 and px domains 2a, WDR19 - wd repeat dom…
GO:0046394	carboxylic acid biosynthetic process	0.000419	0.0283	1.37	275	92	[FOLH1 - folate hydrolase (prostate-specific membrane antigen) 1, GCH1 - gtp cyclohydrolase 1, MECR - mitochondrial trans-2-enoyl-coa reductase, GCK - glucokinase (hexokinase 4), DHFR - dihydrofolate reductase, PARK7 - parkinson protein 7, BHMT - betaine--homocysteine s-methyltransferase, PLOD3 - procollagen-lysine, 2-oxoglutarate 5-dioxygenase 3, PTPLB - protein tyrosine phosphatase-like (prolin…
GO:0010608	posttranscriptional regulation of gene expression	0.000491	0.033	1.28	451	141	[EIF4EBP3 - eukaryotic translation initiation factor 4e binding protein 3, PSMD14 - proteasome (prosome, macropain) 26s subunit, non-atpase, 14, E2F1 - e2f transcription factor 1, CD28 - cd28 molecule, PA2G4 - proliferation-associated 2g4, 38kda, UPF1 - upf1 regulator of nonsense transcripts homolog (yeast), EIF4H - eukaryotic translation initiation factor 4h, HABP4 - hyaluronan binding protein 4…
GO:0065004	protein-DNA complex assembly	0.000505	0.0339	1.57	117	45	[MCM7 - minichromosome maintenance complex component 7, RAD51C - rad51 paralog c, UBN1 - ubinuclein 1, NPM1 - nucleophosmin (nucleolar phosphoprotein b23, numatrin), CENPI - centromere protein i, BRD2 - bromodomain containing 2, SPTY2D1 - spt2, suppressor of ty, domain containing 1 (s. cerevisiae), CENPO - centromere protein o, MIS18BP1 - mis18 binding protein 1, GMNN - geminin, dna replication i…
GO:0051098	regulation of binding	0.000529	0.0353	1.33	319	104	[E2F1 - e2f transcription factor 1, LRP1 - low density lipoprotein receptor-related protein 1, CFHR2 - complement factor h-related 2, P2RY1 - purinergic receptor p2y, g-protein coupled, 1, S100A10 - s100 calcium binding protein a10, MAPRE1 - microtubule-associated protein, rp/eb family, member 1, JAK2 - janus kinase 2, MAPRE3 - microtubule-associated protein, rp/eb family, member 3, JUN - jun pro…
GO:0009628	response to abiotic stimulus	0.000553	0.0367	1.19	901	262	[E2F1 - e2f transcription factor 1, P2RY1 - purinergic receptor p2y, g-protein coupled, 1, TACR3 - tachykinin receptor 3, ITPR1 - inositol 1,4,5-trisphosphate receptor, type 1, TRIM63 - tripartite motif containing 63, e3 ubiquitin protein ligase, SLC4A10 - solute carrier family 4, sodium bicarbonate transporter, member 10, SLC27A1 - solute carrier family 27 (fatty acid transporter), member 1, JUN…
GO:0044282	small molecule catabolic process	0.000575	0.0381	1.31	366	117	[MECR - mitochondrial trans-2-enoyl-coa reductase, HGD - homogentisate 1,2-dioxygenase, HIBCH - 3-hydroxyisobutyryl-coa hydrolase, LDHD - lactate dehydrogenase d, ABAT - 4-aminobutyrate aminotransferase, DDAH1 - dimethylarginine dimethylaminohydrolase 1, GOT2 - glutamic-oxaloacetic transaminase 2, mitochondrial, SCARB1 - scavenger receptor class b, member 1, TYMP - thymidine phosphorylase, ALDH4A…
GO:0032989	cellular component morphogenesis	0.00058	0.0382	1.3	384	122	[LRP2 - low density lipoprotein receptor-related protein 2, HGF - hepatocyte growth factor (hepapoietin a; scatter factor), SHANK3 - sh3 and multiple ankyrin repeat domains 3, LRP4 - low density lipoprotein receptor-related protein 4, ANTXR1 - anthrax toxin receptor 1, PLOD3 - procollagen-lysine, 2-oxoglutarate 5-dioxygenase 3, GJE1 - gap junction protein, epsilon 1, 23kda, APBB1 - amyloid beta (…
GO:0043009	chordate embryonic development	0.000592	0.0388	1.47	164	59	[ARNT2 - aryl-hydrocarbon receptor nuclear translocator 2, IFITM5 - interferon induced transmembrane protein 5, PLOD3 - procollagen-lysine, 2-oxoglutarate 5-dioxygenase 3, APBA1 - amyloid beta (a4) precursor protein-binding, family a, member 1, SH3PXD2A - sh3 and px domains 2a, WDR19 - wd repeat domain 19, BMP2 - bone morphogenetic protein 2, CELF4 - cugbp, elav-like family member 4, APOB - apoli…
GO:0090087	regulation of peptide transport	0.000614	0.0401	1.27	475	147	[MPC2 - mitochondrial pyruvate carrier 2, LRP1 - low density lipoprotein receptor-related protein 1, RNF31 - ring finger protein 31, ITPR1 - inositol 1,4,5-trisphosphate receptor, type 1, UBE2J1 - ubiquitin-conjugating enzyme e2, j1, SAR1A - sar1 homolog a (s. cerevisiae), JAK2 - janus kinase 2, APBB1 - amyloid beta (a4) precursor protein-binding, family b, member 1 (fe65), IRS2 - insulin recepto…
GO:0044818	mitotic G2/M transition checkpoint	0.000616	0.0401	2.18	30	16	[FOXN3 - forkhead box n3, TICRR - topbp1-interacting checkpoint and replication regulator, DONSON - downstream neighbor of son, ORC1 - origin recognition complex, subunit 1, NAE1 - nedd8 activating enzyme e1 subunit 1, BRCA1 - breast cancer 1, early onset, NBN - nibrin, HUS1 - hus1 checkpoint homolog (s. pombe), CDK1 - cyclin-dependent kinase 1, CLSPN - claspin, CDC6 - cell division cycle 6, CDKN…
GO:0045860	positive regulation of protein kinase activity	0.000626	0.0405	1.27	457	142	[MAPKAPK3 - mitogen-activated protein kinase-activated protein kinase 3, HGF - hepatocyte growth factor (hepapoietin a; scatter factor), FAM20A - family with sequence similarity 20, member a, NRG1 - neuregulin 1, JAK2 - janus kinase 2, MLKL - mixed lineage kinase domain-like, MAPRE3 - microtubule-associated protein, rp/eb family, member 3, SLC27A1 - solute carrier family 27 (fatty acid transporte…
GO:0097327	response to antineoplastic agent	0.000639	0.0412	1.68	83	34	[PCK2 - phosphoenolpyruvate carboxykinase 2 (mitochondrial), DHFR - dihydrofolate reductase, KAT7 - k(lysine) acetyltransferase 7, CLDN1 - claudin 1, RECQL5 - recq protein-like 5, EIF4E - eukaryotic translation initiation factor 4e, ADAM10 - adam metallopeptidase domain 10, HNRNPA1 - heterogeneous nuclear ribonucleoprotein a1, SPHK2 - sphingosine kinase 2, CBX3 - chromobox homolog 3, CTNNA1 - cat…
GO:0090136	epithelial cell-cell adhesion	0.000649	0.0417	2.73	15	10	[CYP1B1 - cytochrome p450, family 1, subfamily b, polypeptide 1, KIT - v-kit hardy-zuckerman 4 feline sarcoma viral oncogene homolog, DSP - desmoplakin, THBS4 - thrombospondin 4, KIFC3 - kinesin family member c3, CTNNA1 - catenin (cadherin-associated protein), alpha 1, 102kda, VCL - vinculin, PLEKHA7 - pleckstrin homology domain containing, family a member 7, SRF - serum response factor (c-fos se…
GO:1902170	cellular response to reactive nitrogen species	0.000649	0.0415	2.73	15	10	[CRK - v-crk avian sarcoma virus ct10 oncogene homolog, FOXO1 - forkhead box o1, PPARGC1A - peroxisome proliferator-activated receptor gamma, coactivator 1 alpha, DNM2 - dynamin 2, MTR - 5-methyltetrahydrofolate-homocysteine methyltransferase, CCNA2 - cyclin a2, AQP1 - aquaporin 1 (colton blood group), CDK2 - cyclin-dependent kinase 2, GUCY1B3 - guanylate cyclase 1, soluble, beta 3, MAP3K5 - mito…
GO:0010866	regulation of triglyceride biosynthetic process	0.000649	0.0413	2.73	15	10	[C3 - complement component 3, FBXW7 - f-box and wd repeat domain containing 7, e3 ubiquitin protein ligase, SCARB1 - scavenger receptor class b, member 1, SLC27A1 - solute carrier family 27 (fatty acid transporter), member 1, RGN - regucalcin, CTDNEP1 - ctd nuclear envelope phosphatase 1, DGAT2 - diacylglycerol o-acyltransferase 2, MFSD2A - major facilitator superfamily domain containing 2a, THRS…
GO:0046503	glycerolipid catabolic process	0.000654	0.0415	1.95	44	21	[LIPH - lipase, member h, LYPLA2 - lysophospholipase ii, LIPC - lipase, hepatic, PRDX6 - peroxiredoxin 6, PNPLA6 - patatin-like phospholipase domain containing 6, PNPLA7 - patatin-like phospholipase domain containing 7, GDPD1 - glycerophosphodiester phosphodiesterase domain containing 1, ABHD6 - abhydrolase domain containing 6, FABP2 - fatty acid binding protein 2, intestinal, CPS1 - carbamoyl-ph…
GO:0042157	lipoprotein metabolic process	0.000708	0.0447	2.29	25	14	[LRP1 - low density lipoprotein receptor-related protein 1, CTSD - cathepsin d, NPC1L1 - npc1-like 1, LYPLA2 - lysophospholipase ii, PPT1 - palmitoyl-protein thioesterase 1, APOE - apolipoprotein e, PPARA - peroxisome proliferator-activated receptor alpha, ABHD10 - abhydrolase domain containing 10, MTTP - microsomal triglyceride transfer protein, ABHD12 - abhydrolase domain containing 12, APOM - …
GO:0042572	retinol metabolic process	0.000708	0.0445	2.11	33	17	[CYP1B1 - cytochrome p450, family 1, subfamily b, polypeptide 1, RDH12 - retinol dehydrogenase 12 (all-trans/9-cis/11-cis), RDH13 - retinol dehydrogenase 13 (all-trans/9-cis), AKR1B1 - aldo-keto reductase family 1, member b1 (aldose reductase), RPE65 - retinal pigment epithelium-specific protein 65kda, RDH14 - retinol dehydrogenase 14 (all-trans/9-cis/11-cis), RDH11 - retinol dehydrogenase 11 (al…
GO:0034249	negative regulation of cellular amide metabolic process	0.000716	0.0448	1.5	145	53	[EIF4EBP3 - eukaryotic translation initiation factor 4e binding protein 3, CELF1 - cugbp, elav-like family member 1, GIGYF2 - grb10 interacting gyf protein 2, DHFR - dihydrofolate reductase, TYMS - thymidylate synthetase, UPF1 - upf1 regulator of nonsense transcripts homolog (yeast), METTL14 - methyltransferase like 14, HNRNPR - heterogeneous nuclear ribonucleoprotein r, ZC3H12A - zinc finger ccc…
GO:0038061	NIK/NF-kappaB signaling	0.000737	0.0459	1.8	59	26	[PSMD11 - proteasome (prosome, macropain) 26s subunit, non-atpase, 11, PSMD12 - proteasome (prosome, macropain) 26s subunit, non-atpase, 12, PSMD14 - proteasome (prosome, macropain) 26s subunit, non-atpase, 14, NFKB2 - nuclear factor of kappa light polypeptide gene enhancer in b-cells 2 (p49/p100), PSME2 - proteasome (prosome, macropain) activator subunit 2 (pa28 beta), ALK - anaplastic lymphoma …
GO:0000272	polysaccharide catabolic process	0.000743	0.0461	2.46	20	12	[PYGM - phosphorylase, glycogen, muscle, MGAM - maltase-glucoamylase (alpha-glucosidase), CALM1 - calmodulin 1 (phosphorylase kinase, delta), GAA - glucosidase, alpha; acid, AGL - amylo-alpha-1, 6-glucosidase, 4-alpha-glucanotransferase, STBD1 - starch binding domain 1, CHIA - chitinase, acidic, PHKA2 - phosphorylase kinase, alpha 2 (liver), PGM1 - phosphoglucomutase 1, RB1CC1 - rb1-inducible coi…
GO:1901698	response to nitrogen compound	0.000765	0.0473	1.2	770	226	[P2RX4 - purinergic receptor p2x, ligand-gated ion channel, 4, P2RX7 - purinergic receptor p2x, ligand-gated ion channel, 7, P2RY1 - purinergic receptor p2y, g-protein coupled, 1, TACR3 - tachykinin receptor 3, P2RY2 - purinergic receptor p2y, g-protein coupled, 2, ABCA1 - atp-binding cassette, sub-family a (abc1), member 1, ABCC1 - atp-binding cassette, sub-family c (cftr/mrp), member 1, SLC27A1…
GO:0065007	biological regulation	0.00078	0.048	1.03	9263	2338	[P2RX4 - purinergic receptor p2x, ligand-gated ion channel, 4, A2M - alpha-2-macroglobulin, P2RX7 - purinergic receptor p2x, ligand-gated ion channel, 7, PSMD14 - proteasome (prosome, macropain) 26s subunit, non-atpase, 14, P2RY1 - purinergic receptor p2y, g-protein coupled, 1, P2RY2 - purinergic receptor p2y, g-protein coupled, 2, TRIM55 - tripartite motif containing 55, TRIM63 - tripartite moti…
							24 - ribosomal protein s24, CLCN6 - chloride channel, voltage-sensitive 6, RPS27 - ribosomal protein s27, ZNF510 - zinc finger protein 510, CLU - clusterin, SEC31A - sec31 homolog a (s. cerevisiae), EXOC1 - exocyst complex component 1, CLK2 - cdc-like kinase 2, RREB1 - ras responsive element binding protein 1, RRM2 - ribonucleotide reductase m2, ZNF83 - zinc finger protein 83, NLRP3 - nlr family,…
							signal transducing adaptor family member 1, B3GAT3 - beta-1,3-glucuronyltransferase 3 (glucuronosyltransferase i), VBP1 - von hippel-lindau binding protein 1, VCAM1 - vascular cell adhesion molecule 1, THADA - thyroid adenoma associated, VCL - vinculin, PIEZO2 - piezo-type mechanosensitive ion channel component 2, VDAC2 - voltage-dependent anion channel 2, FAM111A - family with sequence similarit…
							P3K5 - mitogen-activated protein kinase kinase kinase 5, CDT1 - chromatin licensing and dna replication factor 1, CLYBL - citrate lyase beta like, NPEPPS - aminopeptidase puromycin sensitive, MFAP4 - microfibrillar-associated protein 4, VPS4B - vacuolar protein sorting 4 homolog b (s. cerevisiae), MGAT3 - mannosyl (beta-1,4-)-glycoprotein beta-1,4-n-acetylglucosaminyltransferase, BAG3 - bcl2-asso…
GO:0071103	DNA conformation change	0.000808	0.0496	1.5	139	51	[MCM7 - minichromosome maintenance complex component 7, NCAPD2 - non-smc condensin i complex, subunit d2, CHTF8 - ctf8, chromosome transmission fidelity factor 8 homolog (s. cerevisiae), TOP2A - topoisomerase (dna) ii alpha 170kda, TOP2B - topoisomerase (dna) ii beta 180kda, CHD6 - chromodomain helicase dna binding protein 6, RFC2 - replication factor c (activator 1) 2, 40kda, SRPK1 - srsf protei…
GO:0051172	negative regulation of nitrogen compound metabolic process	0.000819	0.05	1.12	1935	529	[A2M - alpha-2-macroglobulin, P2RX7 - purinergic receptor p2x, ligand-gated ion channel, 7, FBXO5 - f-box protein 5, ZNF391 - zinc finger protein 391, PA2G4 - proliferation-associated 2g4, 38kda, JARID2 - jumonji, at rich interactive domain 2, JUN - jun proto-oncogene, ANKRD2 - ankyrin repeat domain 2 (stretch responsive muscle), ZNF703 - zinc finger protein 703, SALL2 - sal-like 2 (drosophila), …
GO:0007019	microtubule depolymerization	0.000821	0.05	2.83	13	9	[NCKAP5L - nck-associated protein 5-like, STMN4 - stathmin-like 4, KIF19 - kinesin family member 19, STMN3 - stathmin-like 3, STMN2 - stathmin-like 2, STMN1 - stathmin 1, KIF2C - kinesin family member 2c, CCSAP - centriole, cilia and spindle-associated protein, KIF18A - kinesin family member 18a]
GO:0007076	mitotic chromosome condensation	0.000821	0.0498	2.83	13	9	[NCAPH2 - non-smc condensin ii complex, subunit h2, NCAPD2 - non-smc condensin i complex, subunit d2, SMC4 - structural maintenance of chromosomes 4, TTN - titin, SMC2 - structural maintenance of chromosomes 2, NUSAP1 - nucleolar and spindle associated protein 1, CDCA5 - cell division cycle associated 5, NCAPD3 - non-smc condensin ii complex, subunit d3, PHF13 - phd finger protein 13]
GO:0010885	regulation of cholesterol storage	0.000821	0.0496	2.83	13	9	[SCARB1 - scavenger receptor class b, member 1, PPARA - peroxisome proliferator-activated receptor alpha, PPARD - peroxisome proliferator-activated receptor delta, SREBF2 - sterol regulatory element binding transcription factor 2, PPARG - peroxisome proliferator-activated receptor gamma, LPL - lipoprotein lipase, ABCA1 - atp-binding cassette, sub-family a (abc1), member 1, APOB - apolipoprotein b…
GO:0033993	response to lipid	0.000834	0.0501	1.23	607	182	[MAPKAPK3 - mitogen-activated protein kinase-activated protein kinase 3, E2F1 - e2f transcription factor 1, ARNT2 - aryl-hydrocarbon receptor nuclear translocator 2, TACR3 - tachykinin receptor 3, TRIM63 - tripartite motif containing 63, e3 ubiquitin protein ligase, KAT5 - k(lysine) acetyltransferase 5, GRAMD1C - gram domain containing 1c, UPF1 - upf1 regulator of nonsense transcripts homolog (ye…
GO:0046486	glycerolipid metabolic process	0.000859	0.0514	1.32	323	104	[ABHD5 - abhydrolase domain containing 5, TTC7A - tetratricopeptide repeat domain 7a, PLCB3 - phospholipase c, beta 3 (phosphatidylinositol-specific), ITPKB - inositol-trisphosphate 3-kinase b, PNPLA7 - patatin-like phospholipase domain containing 7, SLC27A1 - solute carrier family 27 (fatty acid transporter), member 1, PAFAH1B1 - platelet-activating factor acetylhydrolase 1b, regulatory subunit …
GO:0051124	synaptic growth at neuromuscular junction	0.000869	0.0518	4.09	5	5	[LRP4 - low density lipoprotein receptor-related protein 4, SHANK3 - sh3 and multiple ankyrin repeat domains 3, APP - amyloid beta (a4) precursor protein, SHANK1 - sh3 and multiple ankyrin repeat domains 1, SHANK2 - sh3 and multiple ankyrin repeat domains 2]
GO:0016051	carbohydrate biosynthetic process	0.000907	0.0538	1.56	110	42	[PCK2 - phosphoenolpyruvate carboxykinase 2 (mitochondrial), AKR1B1 - aldo-keto reductase family 1, member b1 (aldose reductase), ST6GALNAC1 - st6 (alpha-n-acetyl-neuraminyl-2,3-beta-galactosyl-1,3)-n-acetylgalactosaminide alpha-2,6-sialyltransferase 1, ATF3 - activating transcription factor 3, PPP1R3C - protein phosphatase 1, regulatory subunit 3c, SLC25A1 - solute carrier family 25 (mitochondri…
GO:0050714	positive regulation of protein secretion	0.000907	0.0536	1.56	110	42	[MPC2 - mitochondrial pyruvate carrier 2, PCK2 - phosphoenolpyruvate carboxykinase 2 (mitochondrial), LRP1 - low density lipoprotein receptor-related protein 1, GCK - glucokinase (hexokinase 4), SIRT3 - sirtuin 3, JAK2 - janus kinase 2, APBB1 - amyloid beta (a4) precursor protein-binding, family b, member 1 (fe65), PARD6A - par-6 partitioning defective 6 homolog alpha (c. elegans), SORL1 - sortil…
GO:0071824	protein-DNA complex subunit organization	0.000909	0.0535	1.47	153	55	[MCM7 - minichromosome maintenance complex component 7, NPM1 - nucleophosmin (nucleolar phosphoprotein b23, numatrin), CENPI - centromere protein i, CTCF - ccctc-binding factor (zinc finger protein), CENPO - centromere protein o, GTF2B - general transcription factor iib, UBB - ubiquitin b, SMARCA4 - swi/snf related, matrix associated, actin dependent regulator of chromatin, subfamily a, member 4,…
GO:0045833	negative regulation of lipid metabolic process	0.00091	0.0534	1.69	75	31	[FBXW7 - f-box and wd repeat domain containing 7, e3 ubiquitin protein ligase, SLC22A13 - solute carrier family 22 (organic anion/urate transporter), member 13, SPHK1 - sphingosine kinase 1, ALK - anaplastic lymphoma receptor tyrosine kinase, LPCAT1 - lysophosphatidylcholine acyltransferase 1, INSIG1 - insulin induced gene 1, SIRT4 - sirtuin 4, SORL1 - sortilin-related receptor, l(dlr class) a re…
GO:0043933	protein-containing complex subunit organization	0.000919	0.0537	1.15	1336	374	[P2RX7 - purinergic receptor p2x, ligand-gated ion channel, 7, CENPI - centromere protein i, FBXO5 - f-box protein 5, NRG1 - neuregulin 1, PLOD3 - procollagen-lysine, 2-oxoglutarate 5-dioxygenase 3, SNX14 - sorting nexin 14, TAPBPL - tap binding protein-like, MAPRE1 - microtubule-associated protein, rp/eb family, member 1, ABCA1 - atp-binding cassette, sub-family a (abc1), member 1, JAK2 - janus …
GO:0002682	regulation of immune system process	0.000924	0.0538	1.16	1171	331	[P2RX4 - purinergic receptor p2x, ligand-gated ion channel, 4, A2M - alpha-2-macroglobulin, PSMD14 - proteasome (prosome, macropain) 26s subunit, non-atpase, 14, IGLL5 - immunoglobulin lambda-like polypeptide 5, CFHR2 - complement factor h-related 2, RNF31 - ring finger protein 31, ITPKB - inositol-trisphosphate 3-kinase b, MASP1 - mannan-binding lectin serine peptidase 1 (c4/c2 activating compon…
GO:0031333	negative regulation of protein complex assembly	0.000946	0.0549	1.53	120	45	[GSN - gelsolin, SPTBN1 - spectrin, beta, non-erythrocytic 1, HSPA5 - heat shock 70kda protein 5 (glucose-regulated protein, 78kda), DMTN - dematin actin binding protein, SRC - v-src avian sarcoma (schmidt-ruppin a-2) viral oncogene homolog, RAF1 - v-raf-1 murine leukemia viral oncogene homolog 1, PARK7 - parkinson protein 7, INSIG1 - insulin induced gene 1, PRKCD - protein kinase c, delta, MAPRE…
GO:0050789	regulation of biological process	0.000947	0.0547	1.04	8732	2209	[P2RX4 - purinergic receptor p2x, ligand-gated ion channel, 4, A2M - alpha-2-macroglobulin, P2RX7 - purinergic receptor p2x, ligand-gated ion channel, 7, PSMD14 - proteasome (prosome, macropain) 26s subunit, non-atpase, 14, P2RY1 - purinergic receptor p2y, g-protein coupled, 1, P2RY2 - purinergic receptor p2y, g-protein coupled, 2, TRIM55 - tripartite motif containing 55, TRIM63 - tripartite moti…
							ve actin-nucleating complex subunit, COL4A6 - collagen, type iv, alpha 6, COL6A3 - collagen, type vi, alpha 3, TEX2 - testis expressed 2, C1QTNF3 - c1q and tumor necrosis factor related protein 3, C1QTNF4 - c1q and tumor necrosis factor related protein 4, COL8A1 - collagen, type viii, alpha 1, ZC3H15 - zinc finger ccch-type containing 15, SCN1B - sodium channel, voltage-gated, type i, beta subuni…
							- zinc finger protein 84, ZNF85 - zinc finger protein 85, ASB5 - ankyrin repeat and socs box containing 5, ZNF91 - zinc finger protein 91, OR2T1 - olfactory receptor, family 2, subfamily t, member 1, HHIP - hedgehog interacting protein, AKTIP - akt interacting protein, HCN1 - hyperpolarization activated cyclic nucleotide-gated potassium channel 1, KLHL25 - kelch-like family member 25, GFI1 - grow…
							olog-like 2, GIT2 - g protein-coupled receptor kinase interacting arfgap 2, KEAP1 - kelch-like ech-associated protein 1, TSC22D2 - tsc22 domain family, member 2, RB1CC1 - rb1-inducible coiled-coil 1, ARHGAP11A - rho gtpase activating protein 11a, PHF21A - phd finger protein 21a, RGP1 - rgp1 retrograde golgi transport homolog (s. cerevisiae), BRIP1 - brca1 interacting protein c-terminal helicase 1…
GO:0050790	regulation of catalytic activity	0.000947	0.0545	1.11	2024	551	[A2M - alpha-2-macroglobulin, PSMD14 - proteasome (prosome, macropain) 26s subunit, non-atpase, 14, ADAP2 - arfgap with dual ph domains 2, FBXO5 - f-box protein 5, S100A10 - s100 calcium binding protein a10, JAK2 - janus kinase 2, MAPRE3 - microtubule-associated protein, rp/eb family, member 3, CNN3 - calponin 3, acidic, JUN - jun proto-oncogene, PAFAH1B1 - platelet-activating factor acetylhydrol…
GO:0048525	negative regulation of viral process	0.000957	0.0549	1.72	69	29	[GSN - gelsolin, CRP - c-reactive protein, pentraxin-related, TRIM35 - tripartite motif containing 35, RSAD2 - radical s-adenosyl methionine domain containing 2, CCNK - cyclin k, TRIM28 - tripartite motif containing 28, JUN - jun proto-oncogene, SLPI - secretory leukocyte peptidase inhibitor, LTF - lactotransferrin, SRPK1 - srsf protein kinase 1, TRIM27 - tripartite motif containing 27, TRIM21 - …
GO:0005975	carbohydrate metabolic process	0.000975	0.0557	1.28	396	124	[GBA2 - glucosidase, beta (bile acid) 2, MGAM - maltase-glucoamylase (alpha-glucosidase), ST6GALNAC1 - st6 (alpha-n-acetyl-neuraminyl-2,3-beta-galactosyl-1,3)-n-acetylgalactosaminide alpha-2,6-sialyltransferase 1, SLC25A1 - solute carrier family 25 (mitochondrial carrier; citrate transporter), member 1, STBD1 - starch binding domain 1, FUOM - fucose mutarotase, SLC2A8 - solute carrier family 2 (f…
GO:0006464	cellular protein modification process	0.000976	0.0555	1.1	2575	691	[PSMD14 - proteasome (prosome, macropain) 26s subunit, non-atpase, 14, VRK1 - vaccinia related kinase 1, ZNRF2 - zinc and ring finger 2, P4HA2 - prolyl 4-hydroxylase, alpha polypeptide ii, ITPKB - inositol-trisphosphate 3-kinase b, FBXO5 - f-box protein 5, TRIM55 - tripartite motif containing 55, ST6GALNAC1 - st6 (alpha-n-acetyl-neuraminyl-2,3-beta-galactosyl-1,3)-n-acetylgalactosaminide alpha-2,…
							F2BP1 - interferon regulatory factor 2 binding protein 1, PHF17 - phd finger protein 17, UGCG - udp-glucose ceramide glucosyltransferase, DTX2 - deltex homolog 2 (drosophila), RPS6KA1 - ribosomal protein s6 kinase, 90kda, polypeptide 1, RPS6KA2 - ribosomal protein s6 kinase, 90kda, polypeptide 2, ATAT1 - alpha tubulin acetyltransferase 1, AGBL5 - atp/gtp binding protein-like 5, CISH - cytokine in…
GO:0036211	protein modification process	0.000976	0.0553	1.1	2575	691	[PSMD14 - proteasome (prosome, macropain) 26s subunit, non-atpase, 14, VRK1 - vaccinia related kinase 1, ZNRF2 - zinc and ring finger 2, P4HA2 - prolyl 4-hydroxylase, alpha polypeptide ii, ITPKB - inositol-trisphosphate 3-kinase b, FBXO5 - f-box protein 5, TRIM55 - tripartite motif containing 55, ST6GALNAC1 - st6 (alpha-n-acetyl-neuraminyl-2,3-beta-galactosyl-1,3)-n-acetylgalactosaminide alpha-2,…
							F2BP1 - interferon regulatory factor 2 binding protein 1, PHF17 - phd finger protein 17, UGCG - udp-glucose ceramide glucosyltransferase, DTX2 - deltex homolog 2 (drosophila), RPS6KA1 - ribosomal protein s6 kinase, 90kda, polypeptide 1, RPS6KA2 - ribosomal protein s6 kinase, 90kda, polypeptide 2, ATAT1 - alpha tubulin acetyltransferase 1, AGBL5 - atp/gtp binding protein-like 5, CISH - cytokine in…
GO:2000117	negative regulation of cysteine-type endopeptidase activity	0.000991	0.056	1.75	63	27	[RPS6KA1 - ribosomal protein s6 kinase, 90kda, polypeptide 1, DHCR24 - 24-dehydrocholesterol reductase, SRC - v-src avian sarcoma (schmidt-ruppin a-2) viral oncogene homolog, HGF - hepatocyte growth factor (hepapoietin a; scatter factor), RAF1 - v-raf-1 murine leukemia viral oncogene homolog 1, PARK7 - parkinson protein 7, HERPUD1 - homocysteine-inducible, endoplasmic reticulum stress-inducible, …
Molecular Function
GO Term	Description	p-value	FDR-adjusted p-value	Enrichment	B	b	Genes
GO:0042802	identical protein binding	4.15e-08	0.000186	1.23	1616	484	[P2RX4 - purinergic receptor p2x, ligand-gated ion channel, 4, P2RX7 - purinergic receptor p2x, ligand-gated ion channel, 7, TRIM55 - tripartite motif containing 55, S100A10 - s100 calcium binding protein a10, P4HA1 - prolyl 4-hydroxylase, alpha polypeptide i, MAPRE1 - microtubule-associated protein, rp/eb family, member 1, ABAT - 4-aminobutyrate aminotransferase, ACCS - 1-aminocyclopropane-1-car…
GO:0019899	enzyme binding	1.58e-07	0.000355	1.2	1805	530	[A2M - alpha-2-macroglobulin, VRK1 - vaccinia related kinase 1, FBXO5 - f-box protein 5, PA2G4 - proliferation-associated 2g4, 38kda, STBD1 - starch binding domain 1, MAPRE1 - microtubule-associated protein, rp/eb family, member 1, ABAT - 4-aminobutyrate aminotransferase, ABCA1 - atp-binding cassette, sub-family a (abc1), member 1, JAK2 - janus kinase 2, MAPRE3 - microtubule-associated protein, r…
GO:0036094	small molecule binding	3.89e-07	0.00058	1.18	2148	617	[P2RX4 - purinergic receptor p2x, ligand-gated ion channel, 4, P2RX7 - purinergic receptor p2x, ligand-gated ion channel, 7, P2RY1 - purinergic receptor p2y, g-protein coupled, 1, VRK1 - vaccinia related kinase 1, ADAP2 - arfgap with dual ph domains 2, P4HA2 - prolyl 4-hydroxylase, alpha polypeptide ii, ITPKB - inositol-trisphosphate 3-kinase b, ITPR1 - inositol 1,4,5-trisphosphate receptor, type…
GO:0045296	cadherin binding	3.38e-06	0.00379	1.48	299	108	[P2RX4 - purinergic receptor p2x, ligand-gated ion channel, 4, PLCB3 - phospholipase c, beta 3 (phosphatidylinositol-specific), FMNL2 - formin-like 2, PLEC - plectin, MAPRE1 - microtubule-associated protein, rp/eb family, member 1, EIF4H - eukaryotic translation initiation factor 4h, CNN3 - calponin 3, acidic, PRDX1 - peroxiredoxin 1, IDH1 - isocitrate dehydrogenase 1 (nadp+), soluble, SLC9A3R2 -…
GO:0005515	protein binding	4.66e-06	0.00418	1.04	10691	2704	[P2RX4 - purinergic receptor p2x, ligand-gated ion channel, 4, A2M - alpha-2-macroglobulin, P2RX7 - purinergic receptor p2x, ligand-gated ion channel, 7, PSMD14 - proteasome (prosome, macropain) 26s subunit, non-atpase, 14, P2RY1 - purinergic receptor p2y, g-protein coupled, 1, P2RY2 - purinergic receptor p2y, g-protein coupled, 2, TRIM55 - tripartite motif containing 55, TRIM63 - tripartite moti…
							-dependent protein kinase ii inhibitor 2, PKP3 - plakophilin 3, CDC6 - cell division cycle 6, CDC20 - cell division cycle 20, RBM38 - rna binding motif protein 38, CDC34 - cell division cycle 34, ABCB8 - atp-binding cassette, sub-family b (mdr/tap), member 8, CDC42 - cell division cycle 42, SOX6 - sry (sex determining region y)-box 6, SUPT16H - suppressor of ty 16 homolog (s. cerevisiae), CHEK2 -…
							gamma, ETFA - electron-transfer-flavoprotein, alpha polypeptide, THRA - thyroid hormone receptor, alpha, PITPNM2 - phosphatidylinositol transfer protein, membrane-associated 2, ETFB - electron-transfer-flavoprotein, beta polypeptide, THRSP - thyroid hormone responsive, KLF10 - kruppel-like factor 10, RAD54B - rad54 homolog b (s. cerevisiae), SPATA17 - spermatogenesis associated 17, ISLR2 - immuno…
							inding factor 2, ILF3 - interleukin enhancer binding factor 3, 90kda, AMOT - angiomotin, AMOTL1 - angiomotin like 1, PDZD7 - pdz domain containing 7, INCENP - inner centromere protein antigens 135/155kda, CEP76 - centrosomal protein 76kda, PER3 - period circadian clock 3, PHF17 - phd finger protein 17, INHBA - inhibin, beta a, DENND2D - denn/madd domain containing 2d, CXCL10 - chemokine (c-x-c mo…
GO:0003674	molecular_function	1.1e-05	0.00819	1.01	13114	3246	[A2M - alpha-2-macroglobulin, PSMD14 - proteasome (prosome, macropain) 26s subunit, non-atpase, 14, TRIM55 - tripartite motif containing 55, TRIM63 - tripartite motif containing 63, e3 ubiquitin protein ligase, SLC9A7 - solute carrier family 9, subfamily a (nhe7, cation proton antiporter 7), member 7, ABAT - 4-aminobutyrate aminotransferase, ACCS - 1-aminocyclopropane-1-carboxylate synthase homol…
							alpha; neutral ab, CTNND1 - catenin (cadherin-associated protein), delta 1, CTNND2 - catenin (cadherin-associated protein), delta 2, CTPS1 - ctp synthase 1, CTSB - cathepsin b, GALNT15 - udp-n-acetyl-alpha-d-galactosamine:polypeptide n-acetylgalactosaminyltransferase 15, CTSD - cathepsin d, FAM168A - family with sequence similarity 168, member a, CTSH - cathepsin h, CTSV - cathepsin v, JMJD6 - ju…
							rcoma viral oncogene homolog, UBE2T - ubiquitin-conjugating enzyme e2t (putative), KRT8 - keratin 8, DROSHA - drosha, ribonuclease type iii, EXD1 - exonuclease 3'-5' domain containing 1, KRT18 - keratin 18, KRT19 - keratin 19, PHOSPHO1 - phosphatase, orphan 1, RACGAP1 - rac gtpase activating protein 1, UHRF1 - ubiquitin-like with phd and ring finger domains 1, ZNF836 - zinc finger protein 836, LA…
							trusion), member 1, ABCD3 - atp-binding cassette, sub-family d (ald), member 3, SLC46A3 - solute carrier family 46, member 3, NEIL3 - nei endonuclease viii-like 3 (e. coli), ALDH18A1 - aldehyde dehydrogenase 18 family, member a1, WDR41 - wd repeat domain 41, PYGM - phosphorylase, glycogen, muscle, QDPR - quinoid dihydropteridine reductase, RGL2 - ral guanine nucleotide dissociation stimulator-lik…
							ar transport 88 homolog (chlamydomonas), DUSP26 - dual specificity phosphatase 26 (putative), OTUB2 - otu domain, ubiquitin aldehyde binding 2, PCYOX1L - prenylcysteine oxidase 1 like, GAN - gigaxonin, TMPRSS9 - transmembrane protease, serine 9, TAF15 - taf15 rna polymerase ii, tata box binding protein (tbp)-associated factor, 68kda, MIS12 - mis12 kinetochore complex component, AKAP1 - a kinase (…
GO:0042803	protein homodimerization activity	2.01e-05	0.0129	1.31	548	176	[LRP4 - low density lipoprotein receptor-related protein 4, MASP1 - mannan-binding lectin serine peptidase 1 (c4/c2 activating component of ra-reactive factor), S100A10 - s100 calcium binding protein a10, TOP2A - topoisomerase (dna) ii alpha 170kda, SERPINF2 - serpin peptidase inhibitor, clade f (alpha-2 antiplasmin, pigment epithelium derived factor), member 2, PSAP - prosaposin, TYMP - thymidin…
GO:0019842	vitamin binding	2.97e-05	0.0166	1.69	121	50	[DHFR - dihydrofolate reductase, P4HA2 - prolyl 4-hydroxylase, alpha polypeptide ii, HACL1 - 2-hydroxyacyl-coa lyase 1, P4HA1 - prolyl 4-hydroxylase, alpha polypeptide i, PLOD3 - procollagen-lysine, 2-oxoglutarate 5-dioxygenase 3, TYMS - thymidylate synthetase, ABAT - 4-aminobutyrate aminotransferase, ACCS - 1-aminocyclopropane-1-carboxylate synthase homolog (arabidopsis)(non-functional), GOT2 - …
GO:0034185	apolipoprotein binding	3.13e-05	0.0156	3.22	14	11	[SCARB1 - scavenger receptor class b, member 1, LRP1 - low density lipoprotein receptor-related protein 1, LRP8 - low density lipoprotein receptor-related protein 8, apolipoprotein e receptor, HSPD1 - heat shock 60kda protein 1 (chaperonin), LIPC - lipase, hepatic, LRP4 - low density lipoprotein receptor-related protein 4, MTTP - microsomal triglyceride transfer protein, LCAT - lecithin-cholester…
GO:0044877	protein-containing complex binding	3.62e-05	0.0162	1.22	1027	305	[PSMD14 - proteasome (prosome, macropain) 26s subunit, non-atpase, 14, VRK1 - vaccinia related kinase 1, GNA14 - guanine nucleotide binding protein (g protein), alpha 14, HGF - hepatocyte growth factor (hepapoietin a; scatter factor), FBXO5 - f-box protein 5, NRG1 - neuregulin 1, FMNL2 - formin-like 2, TAGLN - transgelin, TAPBPL - tap binding protein-like, SACS - spastic ataxia of charlevoix-sagu…
GO:0050839	cell adhesion molecule binding	4.56e-05	0.0186	1.33	448	146	[P2RX4 - purinergic receptor p2x, ligand-gated ion channel, 4, NPNT - nephronectin, PLCB3 - phospholipase c, beta 3 (phosphatidylinositol-specific), TNXB - tenascin xb, FMNL2 - formin-like 2, NRG1 - neuregulin 1, PLEC - plectin, MAPRE1 - microtubule-associated protein, rp/eb family, member 1, EIF4H - eukaryotic translation initiation factor 4h, CNN3 - calponin 3, acidic, PRDX1 - peroxiredoxin 1, …
GO:0005488	binding	8.31e-05	0.031	1.02	12145	3027	[P2RX4 - purinergic receptor p2x, ligand-gated ion channel, 4, A2M - alpha-2-macroglobulin, P2RX7 - purinergic receptor p2x, ligand-gated ion channel, 7, PSMD14 - proteasome (prosome, macropain) 26s subunit, non-atpase, 14, P2RY1 - purinergic receptor p2y, g-protein coupled, 1, P2RY2 - purinergic receptor p2y, g-protein coupled, 2, ZNRF2 - zinc and ring finger 2, TRIM55 - tripartite motif contain…
							A - retinoic acid receptor, alpha, CCKAR - cholecystokinin a receptor, RER1 - rer1 retention in endoplasmic reticulum 1 homolog (s. cerevisiae), CCNA2 - cyclin a2, NEURL3 - neuralized homolog 3 (drosophila) pseudogene, DIDO1 - death inducer-obliterator 1, CCND2 - cyclin d2, TMEM41B - transmembrane protein 41b, ACER3 - alkaline ceramidase 3, DRAM1 - dna-damage regulated autophagy modulator 1, CCNF…
							- atpase, class v, type 10d, DVL2 - dishevelled segment polarity protein 2, DVL3 - dishevelled segment polarity protein 3, DYRK1A - dual-specificity tyrosine-(y)-phosphorylation regulated kinase 1a, CCDC43 - coiled-coil domain containing 43, TAC1 - tachykinin, precursor 1, TSPAN12 - tetraspanin 12, SPRYD7 - spry domain containing 7, E2F1 - e2f transcription factor 1, TACR3 - tachykinin receptor 3…
							l (alpha-1,6-)-glycoprotein beta-1,6-n-acetyl-glucosaminyltransferase, isozyme b, TOM1L2 - target of myb1-like 2 (chicken), WDR77 - wd repeat domain 77, MCAT - malonyl coa:acp acyltransferase (mitochondrial), SLC25A23 - solute carrier family 25 (mitochondrial carrier; phosphate carrier), member 23, RBFOX3 - rna binding protein, fox-1 homolog (c. elegans) 3, MIA3 - melanoma inhibitory activity fam…
							tein 3, ITCH - itchy e3 ubiquitin protein ligase, TMEM17 - transmembrane protein 17, DUSP13 - dual specificity phosphatase 13, MTAP - methylthioadenosine phosphorylase, ZNF484 - zinc finger protein 484, SART3 - squamous cell carcinoma antigen recognized by t cells 3, KNTC1 - kinetochore associated 1, LIPH - lipase, member h, USP34 - ubiquitin specific peptidase 34, ARL13B - adp-ribosylation facto…
GO:0052650	NADP-retinol dehydrogenase activity	8.9e-05	0.0307	3.64	9	8	[RDH12 - retinol dehydrogenase 12 (all-trans/9-cis/11-cis), RDH13 - retinol dehydrogenase 13 (all-trans/9-cis), AKR1B1 - aldo-keto reductase family 1, member b1 (aldose reductase), DHRS3 - dehydrogenase/reductase (sdr family) member 3, RDH14 - retinol dehydrogenase 14 (all-trans/9-cis/11-cis), DHRS13 - dehydrogenase/reductase (sdr family) member 13, RDH11 - retinol dehydrogenase 11 (all-trans/9-c…
GO:0019900	kinase binding	0.0001	0.0321	1.26	661	203	[E2F1 - e2f transcription factor 1, VRK1 - vaccinia related kinase 1, FBXO5 - f-box protein 5, NRG1 - neuregulin 1, MAPRE1 - microtubule-associated protein, rp/eb family, member 1, JAK2 - janus kinase 2, MLKL - mixed lineage kinase domain-like, MAPRE3 - microtubule-associated protein, rp/eb family, member 3, HINT1 - histidine triad nucleotide binding protein 1, ANKRD2 - ankyrin repeat domain 2 (s…
Cellular Component
GO Term	Description	p-value	FDR-adjusted p-value	Enrichment	B	b	Genes
GO:0005829	cytosol	6.28e-10	1.19e-06	1.13	4411	1222	[A2M - alpha-2-macroglobulin, PSMD14 - proteasome (prosome, macropain) 26s subunit, non-atpase, 14, VRK1 - vaccinia related kinase 1, ZNRF2 - zinc and ring finger 2, CENPI - centromere protein i, FBXO5 - f-box protein 5, FAM217B - family with sequence similarity 217, member b, PCBP3 - poly(rc) binding protein 3, EIF4H - eukaryotic translation initiation factor 4h, PAFAH1B1 - platelet-activating f…
							drebrin-like, FCHO2 - fch domain only 2, ARHGEF25 - rho guanine nucleotide exchange factor (gef) 25, USP33 - ubiquitin specific peptidase 33, ITPKC - inositol-trisphosphate 3-kinase c, SAMD4A - sterile alpha motif domain containing 4a, RGN - regucalcin, MON2 - mon2 homolog (s. cerevisiae), DENND5B - denn/madd domain containing 5b, KLHL7 - kelch-like family member 7, ENDOD1 - endonuclease domain c…
GO:0043230	extracellular organelle	6.64e-10	6.31e-07	1.25	1672	511	[P2RX4 - purinergic receptor p2x, ligand-gated ion channel, 4, A2M - alpha-2-macroglobulin, IGLL5 - immunoglobulin lambda-like polypeptide 5, MGAM - maltase-glucoamylase (alpha-glucosidase), S100A10 - s100 calcium binding protein a10, PLOD3 - procollagen-lysine, 2-oxoglutarate 5-dioxygenase 3, PA2G4 - proliferation-associated 2g4, 38kda, SELENBP1 - selenium binding protein 1, PCBP3 - poly(rc) bin…
GO:1903561	extracellular vesicle	8.64e-10	5.48e-07	1.25	1671	510	[P2RX4 - purinergic receptor p2x, ligand-gated ion channel, 4, A2M - alpha-2-macroglobulin, IGLL5 - immunoglobulin lambda-like polypeptide 5, MGAM - maltase-glucoamylase (alpha-glucosidase), S100A10 - s100 calcium binding protein a10, PLOD3 - procollagen-lysine, 2-oxoglutarate 5-dioxygenase 3, PA2G4 - proliferation-associated 2g4, 38kda, SELENBP1 - selenium binding protein 1, PCBP3 - poly(rc) bin…
GO:0070062	extracellular exosome	1e-09	4.78e-07	1.25	1654	505	[P2RX4 - purinergic receptor p2x, ligand-gated ion channel, 4, A2M - alpha-2-macroglobulin, IGLL5 - immunoglobulin lambda-like polypeptide 5, MGAM - maltase-glucoamylase (alpha-glucosidase), S100A10 - s100 calcium binding protein a10, PLOD3 - procollagen-lysine, 2-oxoglutarate 5-dioxygenase 3, PA2G4 - proliferation-associated 2g4, 38kda, SELENBP1 - selenium binding protein 1, PCBP3 - poly(rc) bin…
GO:0043227	membrane-bounded organelle	1.29e-08	4.93e-06	1.07	7889	2066	[P2RX4 - purinergic receptor p2x, ligand-gated ion channel, 4, A2M - alpha-2-macroglobulin, PSMD14 - proteasome (prosome, macropain) 26s subunit, non-atpase, 14, P2RY1 - purinergic receptor p2y, g-protein coupled, 1, ZNRF2 - zinc and ring finger 2, TRIM55 - tripartite motif containing 55, TRIM63 - tripartite motif containing 63, e3 ubiquitin protein ligase, P4HA1 - prolyl 4-hydroxylase, alpha pol…
							matin condensation inducer 1, HDAC8 - histone deacetylase 8, DOK7 - docking protein 7, PBK - pdz binding kinase, COMT - catechol-o-methyltransferase, KLF6 - kruppel-like factor 6, ZKSCAN7 - zinc finger with krab and scan domains 7, SLC31A1 - solute carrier family 31 (copper transporter), member 1, GPRC5C - g protein-coupled receptor, family c, group 5, member c, ZNF395 - zinc finger protein 395, …
							- lysine (k)-specific methyltransferase 2d, FXR1 - fragile x mental retardation, autosomal homolog 1, CAPRIN2 - caprin family member 2, PDIA3 - protein disulfide isomerase family a, member 3, CDK2AP1 - cyclin-dependent kinase 2 associated protein 1, GSK3B - glycogen synthase kinase 3 beta, GSN - gelsolin, TUBGCP4 - tubulin, gamma complex associated protein 4, SERP1 - stress-associated endoplasmic…
							- family with sequence similarity 120b, NTSR1 - neurotensin receptor 1 (high affinity), NUCB1 - nucleobindin 1, ARL4C - adp-ribosylation factor-like 4c, NUCB2 - nucleobindin 2, NUMA1 - nuclear mitotic apparatus protein 1, NUP98 - nucleoporin 98kda, MCM8 - minichromosome maintenance complex component 8, NVL - nuclear vcp-like, PDIA6 - protein disulfide isomerase family a, member 6, TRAP1 - tnf rec…
GO:0005654	nucleoplasm	8.37e-08	2.65e-05	1.14	3263	911	[PSMD14 - proteasome (prosome, macropain) 26s subunit, non-atpase, 14, VRK1 - vaccinia related kinase 1, ZNRF2 - zinc and ring finger 2, CENPI - centromere protein i, FBXO5 - f-box protein 5, FAM217B - family with sequence similarity 217, member b, NR5A2 - nuclear receptor subfamily 5, group a, member 2, CLSPN - claspin, HNRNPR - heterogeneous nuclear ribonucleoprotein r, WHSC1 - wolf-hirschhorn …
							- dual specificity phosphatase 2, DUSP4 - dual specificity phosphatase 4, SEC14L2 - sec14-like 2 (s. cerevisiae), RBFOX2 - rna binding protein, fox-1 homolog (c. elegans) 2, ALDH6A1 - aldehyde dehydrogenase 6 family, member a1, NCOR1 - nuclear receptor corepressor 1, NCOR2 - nuclear receptor corepressor 2, DUT - deoxyuridine triphosphatase, ATP10D - atpase, class v, type 10d, DVL2 - dishevelled s…
GO:0005634	nucleus	9.95e-08	2.7e-05	1.12	4136	1132	[PSMD14 - proteasome (prosome, macropain) 26s subunit, non-atpase, 14, VRK1 - vaccinia related kinase 1, FBXO5 - f-box protein 5, ZNF391 - zinc finger protein 391, TRIM55 - tripartite motif containing 55, TRIM63 - tripartite motif containing 63, e3 ubiquitin protein ligase, NR5A2 - nuclear receptor subfamily 5, group a, member 2, PA2G4 - proliferation-associated 2g4, 38kda, SACS - spastic ataxia …
							mesoderm induction early response 1, family member 3, TRIP13 - thyroid hormone receptor interactor 13, DONSON - downstream neighbor of son, SLC25A1 - solute carrier family 25 (mitochondrial carrier; citrate transporter), member 1, TRIP12 - thyroid hormone receptor interactor 12, TRIP4 - thyroid hormone receptor interactor 4, BAZ2B - bromodomain adjacent to zinc finger domain, 2b, LTF - lactotrans…
GO:0043226	organelle	2.3e-07	5.48e-05	1.06	8827	2278	[P2RX4 - purinergic receptor p2x, ligand-gated ion channel, 4, A2M - alpha-2-macroglobulin, PSMD14 - proteasome (prosome, macropain) 26s subunit, non-atpase, 14, P2RY1 - purinergic receptor p2y, g-protein coupled, 1, ZNRF2 - zinc and ring finger 2, TRIM55 - tripartite motif containing 55, TRIM63 - tripartite motif containing 63, e3 ubiquitin protein ligase, P4HA1 - prolyl 4-hydroxylase, alpha pol…
							S23 - ribosomal protein s23, R3HDM2 - r3h domain containing 2, RPS24 - ribosomal protein s24, CLCN6 - chloride channel, voltage-sensitive 6, UGGT2 - udp-glucose glycoprotein glucosyltransferase 2, RPS27 - ribosomal protein s27, ZNF510 - zinc finger protein 510, DHX32 - deah (asp-glu-ala-his) box polypeptide 32, CLU - clusterin, SEC31A - sec31 homolog a (s. cerevisiae), CLK2 - cdc-like kinase 2, R…
							otein 3, LEPRE1 - leucine proline-enriched proteoglycan (leprecan) 1, SRPK3 - srsf protein kinase 3, CNBP - cchc-type zinc finger, nucleic acid binding protein, SLC35B2 - solute carrier family 35 (adenosine 3'-phospho 5'-phosphosulfate transporter), member b2, GAP43 - growth associated protein 43, GAPDH - glyceraldehyde-3-phosphate dehydrogenase, ZNF16 - zinc finger protein 16, CKAP2 - cytoskelet…
							retory protein lccl domain containing 1, HSPA14 - heat shock 70kda protein 14, MSN - moesin, RPS6KL1 - ribosomal protein s6 kinase-like 1, RNF215 - ring finger protein 215, RHNO1 - rad9-hus1-rad1 interacting nuclear orphan 1, TRAPPC9 - trafficking protein particle complex 9, HERPUD1 - homocysteine-inducible, endoplasmic reticulum stress-inducible, ubiquitin-like domain member 1, MST1R - macrophag…
GO:0044428	nuclear part	4.29e-07	9.07e-05	1.12	4023	1097	[P2RX4 - purinergic receptor p2x, ligand-gated ion channel, 4, PSMD14 - proteasome (prosome, macropain) 26s subunit, non-atpase, 14, P2RX7 - purinergic receptor p2x, ligand-gated ion channel, 7, VRK1 - vaccinia related kinase 1, ZNRF2 - zinc and ring finger 2, CENPI - centromere protein i, FBXO5 - f-box protein 5, FAM217B - family with sequence similarity 217, member b, NR5A2 - nuclear receptor s…
							- regulation of nuclear pre-mrna domain containing 2, TRIP4 - thyroid hormone receptor interactor 4, SMARCA1 - swi/snf related, matrix associated, actin dependent regulator of chromatin, subfamily a, member 1, SMARCA2 - swi/snf related, matrix associated, actin dependent regulator of chromatin, subfamily a, member 2, SPHK2 - sphingosine kinase 2, SMARCA4 - swi/snf related, matrix associated, acti…
GO:0000777	condensed chromosome kinetochore	7.98e-07	0.000152	2.07	75	38	[RASSF2 - ras association (ralgds/af-6) domain family member 2, BUB1 - bub1 mitotic checkpoint serine/threonine kinase, ZNF207 - zinc finger protein 207, BUB1B - bub1 mitotic checkpoint serine/threonine kinase b, DSN1 - dsn1, mis12 kinetochore complex component, ZNF276 - zinc finger protein 276, NDEL1 - nude neurodevelopment protein 1-like 1, DCTN6 - dynactin 6, CENPO - centromere protein o, KANS…
GO:0044444	cytoplasmic part	1.4e-06	0.000243	1.06	8029	2078	[P2RX4 - purinergic receptor p2x, ligand-gated ion channel, 4, A2M - alpha-2-macroglobulin, PSMD14 - proteasome (prosome, macropain) 26s subunit, non-atpase, 14, P2RY1 - purinergic receptor p2y, g-protein coupled, 1, ZNRF2 - zinc and ring finger 2, TRIM63 - tripartite motif containing 63, e3 ubiquitin protein ligase, P4HA1 - prolyl 4-hydroxylase, alpha polypeptide i, PA2G4 - proliferation-associa…
							ha 2, CAND1 - cullin-associated and neddylation-dissociated 1, SAT1 - spermidine/spermine n1-acetyltransferase 1, SHANK2 - sh3 and multiple ankyrin repeat domains 2, CENPJ - centromere protein j, DKK1 - dickkopf wnt signaling pathway inhibitor 1, SBF1 - set binding factor 1, CENPN - centromere protein n, OSBPL6 - oxysterol binding protein-like 6, ATXN2 - ataxin 2, BRK1 - brick1, scar/wave actin-n…
							r 7, GPT - glutamic-pyruvate transaminase (alanine aminotransferase), RTN4R - reticulon 4 receptor, GPX7 - glutathione peroxidase 7, NOL6 - nucleolar protein 6 (rna-associated), GRB10 - growth factor receptor-bound protein 10, GRB14 - growth factor receptor-bound protein 14, MLLT10 - myeloid/lymphoid or mixed-lineage leukemia (trithorax homolog, drosophila); translocated to, 10, CUBN - cubilin (i…
							tch 3, FARSB - phenylalanyl-trna synthetase, beta subunit, ABCC5 - atp-binding cassette, sub-family c (cftr/mrp), member 5, ASB4 - ankyrin repeat and socs box containing 4, PNP - purine nucleoside phosphorylase, SARNP - sap domain containing ribonucleoprotein, NR1H3 - nuclear receptor subfamily 1, group h, member 3, ASB2 - ankyrin repeat and socs box containing 2, NPC1 - niemann-pick disease, typ…
GO:0000776	kinetochore	1.55e-06	0.000245	1.86	108	49	[RASSF2 - ras association (ralgds/af-6) domain family member 2, CENPI - centromere protein i, NDEL1 - nude neurodevelopment protein 1-like 1, DCTN6 - dynactin 6, CENPO - centromere protein o, KANSL1 - kat8 regulatory nsl complex subunit 1, PLK1 - polo-like kinase 1, PAFAH1B1 - platelet-activating factor acetylhydrolase 1b, regulatory subunit 1 (45kda), PSEN2 - presenilin 2 (alzheimer disease 4), …
GO:0031982	vesicle	2.02e-06	0.000295	1.15	2570	720	[P2RX4 - purinergic receptor p2x, ligand-gated ion channel, 4, A2M - alpha-2-macroglobulin, IGLL5 - immunoglobulin lambda-like polypeptide 5, MGAM - maltase-glucoamylase (alpha-glucosidase), S100A10 - s100 calcium binding protein a10, PLOD3 - procollagen-lysine, 2-oxoglutarate 5-dioxygenase 3, PA2G4 - proliferation-associated 2g4, 38kda, SLC9A7 - solute carrier family 9, subfamily a (nhe7, cation…
							(s. cerevisiae), CMBL - carboxymethylenebutenolidase homolog (pseudomonas), TRIM9 - tripartite motif containing 9, RPS13 - ribosomal protein s13, INSR - insulin receptor, AAK1 - ap2 associated kinase 1, UPK2 - uroplakin 2, TAX1BP1 - tax1 (human t-cell leukemia virus type i) binding protein 1, EIF3E - eukaryotic translation initiation factor 3, subunit e, AP2M1 - adaptor-related protein complex 2,…
GO:0044421	extracellular region part	3.85e-06	0.000523	1.14	2534	708	[P2RX4 - purinergic receptor p2x, ligand-gated ion channel, 4, A2M - alpha-2-macroglobulin, IGLL5 - immunoglobulin lambda-like polypeptide 5, MGAM - maltase-glucoamylase (alpha-glucosidase), S100A10 - s100 calcium binding protein a10, PLOD3 - procollagen-lysine, 2-oxoglutarate 5-dioxygenase 3, PA2G4 - proliferation-associated 2g4, 38kda, SELENBP1 - selenium binding protein 1, PCBP3 - poly(rc) bin…
							ment binding protein 1, B3GAT3 - beta-1,3-glucuronyltransferase 3 (glucuronosyltransferase i), ITGA3 - integrin, alpha 3 (antigen cd49c, alpha 3 subunit of vla-3 receptor), VCAM1 - vascular cell adhesion molecule 1, ITGA4 - integrin, alpha 4 (antigen cd49d, alpha 4 subunit of vla-4 receptor), VCL - vinculin, MBD5 - methyl-cpg binding domain protein 5, CLTC - clathrin, heavy chain (hc), VEGFA - va…
GO:0043231	intracellular membrane-bounded organelle	7.04e-06	0.000893	1.07	6660	1737	[PSMD14 - proteasome (prosome, macropain) 26s subunit, non-atpase, 14, P2RY1 - purinergic receptor p2y, g-protein coupled, 1, ZNRF2 - zinc and ring finger 2, TRIM55 - tripartite motif containing 55, TRIM63 - tripartite motif containing 63, e3 ubiquitin protein ligase, P4HA1 - prolyl 4-hydroxylase, alpha polypeptide i, PA2G4 - proliferation-associated 2g4, 38kda, SLC9A7 - solute carrier family 9, …
							de 2, SLPI - secretory leukocyte peptidase inhibitor, DDHD2 - ddhd domain containing 2, CYP3A4 - cytochrome p450, family 3, subfamily a, polypeptide 4, SMARCA1 - swi/snf related, matrix associated, actin dependent regulator of chromatin, subfamily a, member 1, SMARCA2 - swi/snf related, matrix associated, actin dependent regulator of chromatin, subfamily a, member 2, SPHK2 - sphingosine kinase 2,…
							arate 5-dioxygenase 3, STBD1 - starch binding domain 1, JAK2 - janus kinase 2, JARID2 - jumonji, at rich interactive domain 2, JUN - jun proto-oncogene, GLYATL3 - glycine-n-acyltransferase-like 3, ZNF703 - zinc finger protein 703, THOC7 - tho complex 7 homolog (drosophila), ZC3H12A - zinc finger ccch-type containing 12a, MAP3K14 - mitogen-activated protein kinase kinase kinase 14, ASRGL1 - aspara…
GO:0032991	protein-containing complex	1.39e-05	0.00166	1.09	4470	1192	[PSMD14 - proteasome (prosome, macropain) 26s subunit, non-atpase, 14, ZNRF2 - zinc and ring finger 2, CENPI - centromere protein i, NR5A2 - nuclear receptor subfamily 5, group a, member 2, ABAT - 4-aminobutyrate aminotransferase, EIF4H - eukaryotic translation initiation factor 4h, PAFAH1B1 - platelet-activating factor acetylhydrolase 1b, regulatory subunit 1 (45kda), CLIP2 - cap-gly domain cont…
							cytoplasmic polyadenylation element binding protein 4, KIF11 - kinesin family member 11, SEL1L - sel-1 suppressor of lin-12-like (c. elegans), KIFC1 - kinesin family member c1, RQCD1 - rcd1 required for cell differentiation1 homolog (s. pombe), KPNB1 - karyopherin (importin) beta 1, EMC1 - er membrane protein complex subunit 1, ATF2 - activating transcription factor 2, CREBBP - creb binding prote…
GO:0071162	CMG complex	2.4e-05	0.00269	3.68	10	9	[MCM7 - minichromosome maintenance complex component 7, GINS4 - gins complex subunit 4 (sld5 homolog), GINS2 - gins complex subunit 2 (psf2 homolog), GINS3 - gins complex subunit 3 (psf3 homolog), MCM2 - minichromosome maintenance complex component 2, MCM3 - minichromosome maintenance complex component 3, GINS1 - gins complex subunit 1 (psf1 homolog), MCM5 - minichromosome maintenance complex com…
GO:0031261	DNA replication preinitiation complex	3.01e-05	0.00318	3.41	12	10	[MCM7 - minichromosome maintenance complex component 7, GINS4 - gins complex subunit 4 (sld5 homolog), CDC45 - cell division cycle 45, GINS2 - gins complex subunit 2 (psf2 homolog), GINS3 - gins complex subunit 3 (psf3 homolog), MCM2 - minichromosome maintenance complex component 2, MCM3 - minichromosome maintenance complex component 3, GINS1 - gins complex subunit 1 (psf1 homolog), MCM5 - minich…
GO:0090723	growth cone part	3.13e-05	0.00313	3.22	14	11	[GAP43 - growth associated protein 43, ITGA3 - integrin, alpha 3 (antigen cd49c, alpha 3 subunit of vla-3 receptor), APP - amyloid beta (a4) precursor protein, CYFIP1 - cytoplasmic fmr1 interacting protein 1, EXOC4 - exocyst complex component 4, EXOC7 - exocyst complex component 7, FMR1 - fragile x mental retardation 1, YWHAE - tyrosine 3-monooxygenase/tryptophan 5-monooxygenase activation protei…
GO:0044427	chromosomal part	3.41e-05	0.00324	1.19	1278	372	[E2F1 - e2f transcription factor 1, E2F3 - e2f transcription factor 3, CENPI - centromere protein i, TAF4 - taf4 rna polymerase ii, tata box binding protein (tbp)-associated factor, 135kda, NR5A2 - nuclear receptor subfamily 5, group a, member 2, JAK2 - janus kinase 2, CENPO - centromere protein o, ATF6 - activating transcription factor 6, JUN - jun proto-oncogene, PAFAH1B1 - platelet-activating …
GO:0044454	nuclear chromosome part	0.000101	0.00919	1.49	201	73	[MCM7 - minichromosome maintenance complex component 7, TERF1 - telomeric repeat binding factor (nima-interacting) 1, MMS22L - mms22-like, dna repair protein, KAT5 - k(lysine) acetyltransferase 5, CENPO - centromere protein o, PLK1 - polo-like kinase 1, SMARCA1 - swi/snf related, matrix associated, actin dependent regulator of chromatin, subfamily a, member 1, NUF2 - nuf2, ndc80 kinetochore compl…
GO:0043228	non-membrane-bounded organelle	0.000143	0.0124	1.13	2244	617	[VRK1 - vaccinia related kinase 1, CENPI - centromere protein i, FBXO5 - f-box protein 5, ITPR1 - inositol 1,4,5-trisphosphate receptor, type 1, PA2G4 - proliferation-associated 2g4, 38kda, MAPRE1 - microtubule-associated protein, rp/eb family, member 1, JAK2 - janus kinase 2, SELENBP1 - selenium binding protein 1, CNN3 - calponin 3, acidic, HABP4 - hyaluronan binding protein 4, JUN - jun proto-o…
GO:0014069	postsynaptic density	0.000149	0.0123	1.45	220	78	[P2RX4 - purinergic receptor p2x, ligand-gated ion channel, 4, P2RY1 - purinergic receptor p2y, g-protein coupled, 1, DMTN - dematin actin binding protein, SRC - v-src avian sarcoma (schmidt-ruppin a-2) viral oncogene homolog, LRP4 - low density lipoprotein receptor-related protein 4, SHANK3 - sh3 and multiple ankyrin repeat domains 3, ITPR1 - inositol 1,4,5-trisphosphate receptor, type 1, DROSHA…
GO:0099572	postsynaptic specialization	0.000176	0.0139	1.44	221	78	[P2RX4 - purinergic receptor p2x, ligand-gated ion channel, 4, P2RY1 - purinergic receptor p2y, g-protein coupled, 1, DMTN - dematin actin binding protein, SRC - v-src avian sarcoma (schmidt-ruppin a-2) viral oncogene homolog, LRP4 - low density lipoprotein receptor-related protein 4, SHANK3 - sh3 and multiple ankyrin repeat domains 3, ITPR1 - inositol 1,4,5-trisphosphate receptor, type 1, DROSHA…
GO:0034364	high-density lipoprotein particle	0.000181	0.0138	2.73	18	12	[CLU - clusterin, APOO - apolipoprotein o, LIPC - lipase, hepatic, APOE - apolipoprotein e, APOH - apolipoprotein h (beta-2-glycoprotein i), HPR - haptoglobin-related protein, APOM - apolipoprotein m, LCAT - lecithin-cholesterol acyltransferase, HDLBP - high density lipoprotein binding protein, APOA4 - apolipoprotein a-iv, APOB - apolipoprotein b, SAA2 - serum amyloid a2]
GO:0043232	intracellular non-membrane-bounded organelle	0.000202	0.0148	1.12	2235	613	[VRK1 - vaccinia related kinase 1, CENPI - centromere protein i, FBXO5 - f-box protein 5, ITPR1 - inositol 1,4,5-trisphosphate receptor, type 1, PA2G4 - proliferation-associated 2g4, 38kda, MAPRE1 - microtubule-associated protein, rp/eb family, member 1, JAK2 - janus kinase 2, SELENBP1 - selenium binding protein 1, CNN3 - calponin 3, acidic, HABP4 - hyaluronan binding protein 4, JUN - jun proto-o…
GO:0043229	intracellular organelle	0.000207	0.0146	1.05	7981	2038	[PSMD14 - proteasome (prosome, macropain) 26s subunit, non-atpase, 14, P2RY1 - purinergic receptor p2y, g-protein coupled, 1, ZNRF2 - zinc and ring finger 2, TRIM55 - tripartite motif containing 55, TRIM63 - tripartite motif containing 63, e3 ubiquitin protein ligase, P4HA1 - prolyl 4-hydroxylase, alpha polypeptide i, PA2G4 - proliferation-associated 2g4, 38kda, SLC9A7 - solute carrier family 9, …
							family member 7, CPS1 - carbamoyl-phosphate synthase 1, mitochondrial, CPT1A - carnitine palmitoyltransferase 1a (liver), NCOA6 - nuclear receptor coactivator 6, SEL1L - sel-1 suppressor of lin-12-like (c. elegans), CR1 - complement component (3b/4b) receptor 1 (knops blood group), CRABP2 - cellular retinoic acid binding protein 2, ALG1 - alg1, chitobiosyldiphosphodolichol beta-mannosyltransferas…
							- structural maintenance of chromosomes 1a, ZNF568 - zinc finger protein 568, ELOVL6 - elovl fatty acid elongase 6, FASTKD3 - fast kinase domains 3, HADHA - hydroxyacyl-coa dehydrogenase/3-ketoacyl-coa thiolase/enoyl-coa hydratase (trifunctional protein), alpha subunit, DCTPP1 - dctp pyrophosphatase 1, NAA10 - n(alpha)-acetyltransferase 10, nata catalytic subunit, MGAT5B - mannosyl (alpha-1,6-)-g…
							protein zero-like 2, OXCT1 - 3-oxoacid coa transferase 1, OXT - oxytocin/neurophysin i prepropeptide, P2RX3 - purinergic receptor p2x, ligand-gated ion channel, 3, TOPORS - topoisomerase i binding, arginine/serine-rich, e3 ubiquitin protein ligase]
GO:0044446	intracellular organelle part	0.000262	0.0178	1.04	7975	2035	[P2RX4 - purinergic receptor p2x, ligand-gated ion channel, 4, A2M - alpha-2-macroglobulin, P2RX7 - purinergic receptor p2x, ligand-gated ion channel, 7, PSMD14 - proteasome (prosome, macropain) 26s subunit, non-atpase, 14, ZNRF2 - zinc and ring finger 2, TRIM55 - tripartite motif containing 55, TRIM63 - tripartite motif containing 63, e3 ubiquitin protein ligase, P4HA1 - prolyl 4-hydroxylase, al…
							PEN - spen homolog, transcriptional regulator (drosophila), KMT2E - lysine (k)-specific methyltransferase 2e, COX6A1 - cytochrome c oxidase subunit via polypeptide 1, COX6B1 - cytochrome c oxidase subunit vib polypeptide 1 (ubiquitous), UHRF2 - ubiquitin-like with phd and ring finger domains 2, e3 ubiquitin protein ligase, COX7A2 - cytochrome c oxidase subunit viia polypeptide 2 (liver), UNC13A -…
							P128 - centrosomal protein 128kda, GTF2B - general transcription factor iib, BBS9 - bardet-biedl syndrome 9, GTF2F2 - general transcription factor iif, polypeptide 2, 30kda, TAF15 - taf15 rna polymerase ii, tata box binding protein (tbp)-associated factor, 68kda, MIS12 - mis12 kinetochore complex component, AKAP1 - a kinase (prka) anchor protein 1, BRF1 - brf1, rna polymerase iii transcription in…
							, MBNL2 - muscleblind-like splicing regulator 2, ODF2 - outer dense fiber of sperm tails 2, JAZF1 - jazf zinc finger 1, NUP54 - nucleoporin 54kda, TRIM28 - tripartite motif containing 28, OGDH - oxoglutarate (alpha-ketoglutarate) dehydrogenase (lipoamide), CCZ1B - ccz1 vacuolar protein trafficking and biogenesis associated homolog b (s. cerevisiae), OPA1 - optic atrophy 1 (autosomal dominant), ST…
GO:0051233	spindle midzone	0.00032	0.021	2.17	34	18	[KIF20B - kinesin family member 20b, APP - amyloid beta (a4) precursor protein, AURKA - aurora kinase a, MAPRE1 - microtubule-associated protein, rp/eb family, member 1, PKP4 - plakophilin 4, AURKC - aurora kinase c, MAPRE3 - microtubule-associated protein, rp/eb family, member 3, KIF18A - kinesin family member 18a, CENPV - centromere protein v, PLK1 - polo-like kinase 1, NUMA1 - nuclear mitotic …
GO:0005737	cytoplasm	0.000379	0.024	1.08	3879	1025	[P2RX7 - purinergic receptor p2x, ligand-gated ion channel, 7, VRK1 - vaccinia related kinase 1, ZNRF2 - zinc and ring finger 2, FBXO5 - f-box protein 5, TRIM55 - tripartite motif containing 55, TRIM63 - tripartite motif containing 63, e3 ubiquitin protein ligase, NR5A2 - nuclear receptor subfamily 5, group a, member 2, PA2G4 - proliferation-associated 2g4, 38kda, SACS - spastic ataxia of charlev…
							) 1, MYEF2 - myelin expression factor 2, MAP4K4 - mitogen-activated protein kinase kinase kinase kinase 4, EIF2AK3 - eukaryotic translation initiation factor 2-alpha kinase 3, SPECC1L - sperm antigen with calponin homology and coiled-coil domains 1-like, HOMER3 - homer homolog 3 (drosophila), MCM2 - minichromosome maintenance complex component 2, SPTBN1 - spectrin, beta, non-erythrocytic 1, STMN4…
GO:0000775	chromosome, centromeric region	0.000384	0.0236	1.87	57	26	[NCAPD2 - non-smc condensin i complex, subunit d2, CTCF - ccctc-binding factor (zinc finger protein), KAT7 - k(lysine) acetyltransferase 7, TOP2A - topoisomerase (dna) ii alpha 170kda, SMC1A - structural maintenance of chromosomes 1a, SYCP3 - synaptonemal complex protein 3, CBX3 - chromobox homolog 3, BIRC5 - baculoviral iap repeat containing 5, KIF2C - kinesin family member 2c, NUF2 - nuf2, ndc8…
GO:0005912	adherens junction	0.000622	0.037	1.26	508	156	[LRP1 - low density lipoprotein receptor-related protein 1, TNS1 - tensin 1, EVL - enah/vasp-like, PLEC - plectin, MAPRE1 - microtubule-associated protein, rp/eb family, member 1, JAK2 - janus kinase 2, CNN3 - calponin 3, acidic, SCARB2 - scavenger receptor class b, member 2, PTPLAD1 - protein tyrosine phosphatase-like a domain containing 1, AIF1L - allograft inflammatory factor 1-like, PAK1 - p2…
GO:0098687	chromosomal region	0.000627	0.0362	1.44	188	66	[MCM7 - minichromosome maintenance complex component 7, PPP1CB - protein phosphatase 1, catalytic subunit, beta isozyme, NCAPD2 - non-smc condensin i complex, subunit d2, CTCF - ccctc-binding factor (zinc finger protein), TERF1 - telomeric repeat binding factor (nima-interacting) 1, KAT7 - k(lysine) acetyltransferase 7, TNKS2 - tankyrase, trf1-interacting ankyrin-related adp-ribose polymerase 2, …
GO:0062023	collagen-containing extracellular matrix	0.000647	0.0362	1.32	342	110	[A2M - alpha-2-macroglobulin, NPNT - nephronectin, PRSS1 - protease, serine, 1 (trypsin 1), MXRA5 - matrix-remodelling associated 5, EFEMP1 - egf containing fibulin-like extracellular matrix protein 1, TNXB - tenascin xb, S100A10 - s100 calcium binding protein a10, PLOD3 - procollagen-lysine, 2-oxoglutarate 5-dioxygenase 3, AGRN - agrin, PLG - plasminogen, ABI3BP - abi family, member 3 (nesh) bin…
