# Supplementary material for: Application of genomic tools to study and potentially improve the upper thermal tolerance of farmed Atlantic salmon (Salmo salar)
Source: BMC Genomics. 2025 Mar 24;26:294. doi: 10.1186/s12864-025-11482-4 (PMC11934803; doi:10.1186/s12864-025-11482-4)
Supplement: Supplementary file 12 — Supplementary Material 12 [file 12864_2025_11482_MOESM12_ESM.xlsx]

## Sheet: Sheet1
Supplemental Table S12. Differentially expressed transcripts (DETs) found within ± 120 kbp of near-significant single nucleotide polymorphisms (SNPs) from the incremental thermal maximum (ITMax) genome-wide association study (GWAS).
RNA-Seq: DETs					GWAS: SNPs
Transcript ID	Salmo salar RefSeq Hit	Salmo salar RefSeq Annotation	Top vs. Bottom log2(Fold-Change)	Distance to SNP (bp)	Chromosome	GenBank Chromosome ID	bp	SNP	Unadjusted p-value
ENSSSAT00000147953	XM_014160797.2	PREDICTED: Salmo salar galactose-3-O-sulfotransferase 1a (gal3st1a), transcript variant X2, mRNA	-1.32 (20°C)	101669	20	CM037957.1	13807767	A/G	5.88697e-05
ENSSSAT00000122338	XM_014164041.2	PREDICTED: Salmo salar neurabin-1-like (LOC106581761), transcript variant X1, mRNA	-23.16 (10°C)	115740	21	CM037958.1	17090367	A/C	0.000421359
ENSSSAT00000119778	XM_014164456.2	PREDICTED: Salmo salar coagulation factor V (f5), mRNA	26.47 (20°C)	118039	21	CM037958.1	22104758	A/C	0.00107658
