# Supplementary material for: Application of genomic tools to study and potentially improve the upper thermal tolerance of farmed Atlantic salmon (Salmo salar)
Source: BMC Genomics. 2025 Mar 24;26:294. doi: 10.1186/s12864-025-11482-4 (PMC11934803; doi:10.1186/s12864-025-11482-4)
Supplement: Supplementary file 13 — Supplementary Material 13 [file 12864_2025_11482_MOESM13_ESM.xlsx]

## Sheet: Sheet1
Supplemental Table S13. Significant single nucleotide polymorphisms (SNPs) from the thermal-unit growth coefficient (TGC) genome-wide association study (GWAS).
Chromosome	GenBank Chromosome ID	bp	SNP	Unadjusted p-value	Closest Gene SNP is Located Within/Near	Gene Location
3	CM037940.1	34615061	G/C	1.84563e-06	ENSSSAG00020005829: cyclin dependent kinase 5	3: 34,613,889-34,627,832
3	CM037940.1	34644023	T/A	3.82719e-06	ENSSSAG00020005836: autophagy related 9B	3: 34,635,697-34,651,518
5	CM037942.1	59445731	G/T	2.73836e-06	ENSSSAG00020052471: alpha-1,2-Mannosidase	5: 59,349,023-59,552,841
5	CM037942.1	59445731	G/T	4.26147e-06	ENSSSAG00020052471: alpha-1,2-Mannosidase	5: 59,349,023-59,552,841
5	CM037942.1	58670102	G/C	6.91273e-06	ENSSSAG00020055997: POU class 3 homeobox 1	5: 58,654,403-58,659,208
